# Supplementary material for: Comparative proteomics reveals mechanisms that underlie insecticide resistance in Culex pipiens pallens Coquillett
Source: PLoS Negl Trop Dis. 2021 Mar 25;15(3):e0009237. doi: 10.1371/journal.pntd.0009237 (PMC7993597; doi:10.1371/journal.pntd.0009237)
Supplement: S1 Table — (XLSX) [file pntd.0009237.s008.xlsx]

## Sheet: Sheet1
S1 Table Resistance levels after insecticide selection
Insecticide	Strain	LC50(ppm)	Regression equation	R/S
Cypermethrin	Susceptible	0.00012	Y=7.6256+2.8696x	1
	Cx_cym	0.02916	Y=-1.4591+4.4096x	243
Propoxur	Susceptible	0.1135	Y=7.6650+2.9986x	1
	Cx_pro	1.2867	Y=4.5268+4.5843x	11.34
DDV	Susceptible	0.0954	Y=7.2198+2.1750x	1
	Cx_ddv	0.7792	Y=5.7400+6.8493x	8.17
Note: Resistance ratios were computed from LC50 values as compared to the susceptible parental strain.
Resistance ratios with confidence intervals not overlapping the value of 1 are shown in bold.
