# Supplementary material for: Comparative proteomics reveals mechanisms that underlie insecticide resistance in Culex pipiens pallens Coquillett
Source: PLoS Negl Trop Dis. 2021 Mar 25;15(3):e0009237. doi: 10.1371/journal.pntd.0009237 (PMC7993597; doi:10.1371/journal.pntd.0009237)
Supplement: S2 Table — (XLSX) [file pntd.0009237.s009.xlsx]

## Sheet: CombineAnnotation
Protein	Description	Cx_s_R1	Cx_cym_R1	Cx_pro_R1	Cx_ddv_R1	Cx_s_R2	Cx_cym_R2	Cx_pro_R2	Cx_ddv_R2	Cx_cym-vs-Cx_s	Cx_cym-vs-Cx_s-p	Cx_pro-vs-Cx_s	Cx_pro-vs-Cx_s-p	Cx_ddv-vs-Cx_s	Cx_ddv-vs-Cx_s-p	Cx_ddv-vs-Cx_pro	Cx_ddv-vs-Cx_pro-p	Cx_cym-vs-Cx_ddv	Cx_cym-vs-Cx_ddv-p	Cx_cym-vs-Cx_pro	Cx_cym-vs-Cx_pro-p	BP_GO_ID	BP_GO_Desc	BP_GO_Level	CC_GO_ID	CC_GO_Desc	CC_GO_Level	MF_GO_ID	MF_GO_Desc	MF_GO_Level	KEGG_KO	KEGG_Pathway_ID	KEGG_Pathway_Desc	Domain_ID	Domain_Desc	SubcellurLocation	COG_Gene	BlastScore	COG_Code	COG_Desc
B0WAH2	Bifunctional protein NCOAT OS=Culex quinquefasciatus GN=CpipJ_CPIJ004076 PE=4 SV=1 - [B0WAH2_CULQU]	1.012	0.898	0.994	1.095	nan	nan	nan	nan	0.88735	nan	0.98221	nan	1.08202	nan	1.10161	nan	0.82009	nan	0.90342	nan										K15719	map04931;	Insulin resistance;	IPR016181;IPR017853;IPR011496;	Acyl-CoA N-acyltransferase;Glycoside hydrolase superfamily;Beta-N-acetylglucosaminidase;	cytosol	7300721	1063	O	[O] Posttranslational modification, protein turnover, chaperones;
B0W194	Putative uncharacterized protein OS=Culex quinquefasciatus GN=CpipJ_CPIJ000855 PE=4 SV=1 - [B0W194_CULQU]	0.931	1.091	1.084	0.949	nan	nan	nan	nan	1.17186	nan	1.16434	nan	1.01933	nan	0.87546	nan	1.14963	nan	1.00646	nan	GO:0044238;GO:0044710;GO:0006629;GO:0071704;GO:0008150;GO:0044699;GO:0008152;	primary metabolic process;single-organism metabolic process;lipid metabolic process;organic substance metabolic process;biological_process;single-organism process;metabolic process;	3;3;4;3;1;2;2;	GO:0016021;GO:0016020;GO:0005575;GO:0044425;GO:0031224;	integral component of membrane;membrane;cellular_component;membrane part;intrinsic component of membrane;	4;2;1;2;3;							IPR005804;IPR001199;	Fatty acid desaturase domain;Cytochrome b5-like heme/steroid binding domain;	plasma membrane	7298339	447	I	[I] Lipid transport and metabolism;
B0WAH5	Elongation factor-1 beta,delta OS=Culex quinquefasciatus GN=CpipJ_CPIJ004079 PE=3 SV=1 - [B0WAH5_CULQU]	1.06	0.965	0.95	1.031	0.96	0.952	1.03	1.074	0.94901	0.414499	0.9802	0.784334	1.04208	0.516632	1.06313	0.302568	0.91069	0.0526292	0.96818	0.518326				GO:0043234;GO:0005737;GO:0032991;GO:0005853;GO:0044464;GO:0005623;GO:0005622;GO:0005575;GO:0044444;GO:0044424;	protein complex;cytoplasm;macromolecular complex;eukaryotic translation elongation factor 1 complex;cell part;cell;intracellular;cellular_component;cytoplasmic part;intracellular part;	3;4;2;4;2;2;3;1;4;3;	GO:0097159;GO:0008135;GO:0003674;GO:0003723;GO:0003676;GO:0003746;GO:1901363;GO:0005488;	organic cyclic compound binding;translation factor activity, RNA binding;molecular_function;RNA binding;nucleic acid binding;translation elongation factor activity;heterocyclic compound binding;binding;	3;6;1;5;4;7;3;2;	K15410	map05168;	Herpes simplex infection;	IPR014717;IPR014038;IPR018940;IPR001326;	Translation elongation factor EF1B/ribosomal protein S6;Translation elongation factor EF1B, beta/delta subunit, guanine nucleotide exchange domain;Elongation factor 1 beta central acidic region, eukaryote;Translation elongation factor EF1B, beta/delta chains, conserved site;	cytosol	Hs4503479	204	K	[K] Transcription;
B0WAH6	T-complex protein 1 subunit alpha OS=Culex quinquefasciatus GN=CpipJ_CPIJ004080 PE=3 SV=1 - [B0WAH6_CULQU]	0.992	1.033	0.934	0.99	1.013	1.015	0.988	0.99	1.02145	0.260268	0.9586	0.288359	0.98753	0.356004	1.03018	0.395177	1.03434	0.063471	1.06556	0.157299	GO:0006457;GO:0009987;GO:0008150;	protein folding;cellular process;biological_process;	3;2;1;	GO:0005737;GO:0044464;GO:0005623;GO:0005622;GO:0005575;GO:0044424;	cytoplasm;cell part;cell;intracellular;cellular_component;intracellular part;	4;2;2;3;1;3;	GO:0035639;GO:0003674;GO:0005488;GO:0000166;GO:1901363;GO:1901265;GO:0001882;GO:0043167;GO:0001883;GO:0032549;GO:0017076;GO:0005524;GO:0043168;GO:0036094;GO:0032555;GO:0030554;GO:0097367;GO:0097159;GO:0032559;GO:0032550;GO:0032553;	purine ribonucleoside triphosphate binding;molecular_function;binding;nucleotide binding;heterocyclic compound binding;nucleoside phosphate binding;nucleoside binding;ion binding;purine nucleoside binding;ribonucleoside binding;purine nucleotide binding;ATP binding;anion binding;small molecule binding;purine ribonucleotide binding;adenyl nucleotide binding;carbohydrate derivative binding;organic …	5;1;2;4;3;4;4;3;5;5;5;6;4;3;5;6;3;3;6;6;4;	K09493			IPR012715;IPR002423;IPR017998;IPR027409;IPR027413;IPR002194;	T-complex protein 1, alpha subunit;Chaperonin Cpn60/TCP-1 family;Chaperone tailless complex polypeptide 1 (TCP-1);GroEL-like apical domain;GroEL-like equatorial domain;Chaperonin TCP-1, conserved site;	mitochondria	7300868	1003	O	[O] Posttranslational modification, protein turnover, chaperones;
B0WAH8	Putative uncharacterized protein OS=Culex quinquefasciatus GN=CpipJ_CPIJ004082 PE=4 SV=1 - [B0WAH8_CULQU]	0.969	1.065	0.996	0.998	0.979	1.094	0.937	0.99	1.10832	0.0204888	0.9923	0.825475	1.02053	0.089025	1.02845	0.453135	1.08602	0.0295832	1.11692	0.0751985	GO:0008104;GO:0035556;GO:0051716;GO:0007264;GO:0065007;GO:0071702;GO:0033036;GO:0009987;GO:0044700;GO:0006810;GO:0050794;GO:0045184;GO:0008150;GO:0007154;GO:0051234;GO:0051179;GO:0044699;GO:0050896;GO:0044763;GO:0050789;GO:0015031;GO:0023052;GO:0007165;	protein localization;intracellular signal transduction;cellular response to stimulus;small GTPase mediated signal transduction;biological regulation;organic substance transport;macromolecule localization;cellular process;single organism signaling;transport;regulation of cellular process;establishment of protein localization;biological_process;cell communication;establishment of localization;local…	4;5;3;6;2;5;3;2;3;4;3;4;1;4;3;2;2;2;3;2;5;2;4;	GO:0044464;GO:0005575;GO:0005623;GO:0005622;	cell part;cellular_component;cell;intracellular;	2;1;2;3;	GO:0035639;GO:0003674;GO:0005488;GO:0000166;GO:1901363;GO:1901265;GO:0001882;GO:0043168;GO:0032549;GO:0043167;GO:0032561;GO:0001883;GO:0017076;GO:0005525;GO:0032555;GO:0036094;GO:0097367;GO:0097159;GO:0019001;GO:0032550;GO:0032553;	purine ribonucleoside triphosphate binding;molecular_function;binding;nucleotide binding;heterocyclic compound binding;nucleoside phosphate binding;nucleoside binding;anion binding;ribonucleoside binding;ion binding;guanyl ribonucleotide binding;purine nucleoside binding;purine nucleotide binding;GTP binding;purine ribonucleotide binding;small molecule binding;carbohydrate derivative binding;orga…	5;1;2;4;3;4;4;4;5;3;6;5;5;6;5;3;3;3;6;6;4;	K07904	map04144;map04961;map04962;map04972;	Endocytosis;Endocrine and other factor-regulated calcium reabsorption;Vasopressin-regulated water reabsorption;Pancreatic secretion;	IPR005225;IPR027417;IPR001806;	Small GTP-binding protein domain;P-loop containing nucleoside triphosphate hydrolase;Small GTPase superfamily;	cytoskeleton	7300703	409	U	[U] Intracellular trafficking, secretion, and vesicular transport;
B0W6E1	Adipocyte plasma membrane-associated protein OS=Culex quinquefasciatus GN=CpipJ_CPIJ002692 PE=4 SV=1 - [B0W6E1_CULQU]	1.056	0.921	0.907	1.054	1.05	0.887	1.041	1.053	0.8585	0.0131585	0.92498	0.360004	1.00047	0.88453	1.08162	0.357254	0.85809	0.0126958	0.92813	0.417798	GO:0009058;GO:0008152;GO:0008150;	biosynthetic process;metabolic process;biological_process;	3;2;1;				GO:0016844;GO:0016840;GO:0016843;GO:0016829;GO:0003824;GO:0003674;	strictosidine synthase activity;carbon-nitrogen lyase activity;amine-lyase activity;lyase activity;catalytic activity;molecular_function;	6;4;5;3;2;1;				IPR018119;IPR011042;IPR004141;	Strictosidine synthase, conserved region;Six-bladed beta-propeller, TolB-like;Strictosidine synthase;	endoplasmic reticulum	7301577	363	R	[R] General function prediction only;
B0WI80	Putative uncharacterized protein OS=Culex quinquefasciatus GN=CpipJ_CPIJ006794 PE=4 SV=1 - [B0WI80_CULQU]	0.955	1.088	1.047	0.957	0.871	1.015	1.041	1.099	1.1517	0.130541	1.14348	0.089641	1.12596	0.297984	0.98467	0.842774	1.02286	0.79622	1.00718	0.856687							GO:0003674;GO:0042302;GO:0005198;	molecular_function;structural constituent of cuticle;structural molecule activity;	1;3;2;				IPR000618;	Insect cuticle protein;	extracellular
B0WY30	Putative uncharacterized protein OS=Culex quinquefasciatus GN=CpipJ_CPIJ012035 PE=4 SV=1 - [B0WY30_CULQU]	1.033	1.001	0.904	1.061	0.963	1.004	1.135	0.911	1.00451	0.909542	1.02154	0.875018	0.98798	0.898012	0.96714	0.830481	1.01673	0.846315	0.98333	0.896491							GO:0004252;GO:0004175;GO:0017171;GO:0016787;GO:0003824;GO:0070011;GO:0003674;GO:0008233;GO:0008236;	serine-type endopeptidase activity;endopeptidase activity;serine hydrolase activity;hydrolase activity;catalytic activity;peptidase activity, acting on L-amino acid peptides;molecular_function;peptidase activity;serine-type peptidase activity;	6;6;4;3;2;5;1;4;5;				IPR009003;IPR001254;	Peptidase S1, PA clan;Serine proteases, trypsin domain;	extracellular	7299715	80.9	E	[E] Amino acid transport and metabolism;
B0WI82	Putative uncharacterized protein OS=Culex quinquefasciatus GN=CpipJ_CPIJ006796 PE=4 SV=1 - [B0WI82_CULQU]	nan	nan	nan	nan	0.976	1.11	0.963	0.976	1.1373	nan	0.98668	nan	1	nan	1.0135	nan	1.1373	nan	1.15265	nan							GO:0003674;GO:0042302;GO:0005198;	molecular_function;structural constituent of cuticle;structural molecule activity;	1;3;2;				IPR000618;	Insect cuticle protein;	extracellular
B0W9C7	Heterogeneous nuclear ribonucleoprotein r OS=Culex quinquefasciatus GN=CpipJ_CPIJ003738 PE=4 SV=1 - [B0W9C7_CULQU]	1.005	0.962	1.009	1.058	1.002	0.94	1.011	1.072	0.94768	0.0419245	1.00648	0.0690507	1.06129	0.0132808	1.05446	0.0161301	0.89296	0.0128298	0.94158	0.0333063				GO:0005575;GO:0005622;GO:0032991;GO:1990904;GO:0005623;GO:0030529;GO:0019028;GO:0044424;GO:0019013;GO:0044423;GO:0044464;GO:0019012;	cellular_component;intracellular;macromolecular complex;ribonucleoprotein complex;cell;intracellular ribonucleoprotein complex;viral capsid;intracellular part;viral nucleocapsid;virion part;cell part;virion;	1;3;2;3;2;4;3;3;3;2;2;2;	GO:0003676;GO:0097159;GO:0000166;GO:0036094;GO:0003674;GO:0005488;GO:1901363;GO:1901265;	nucleic acid binding;organic cyclic compound binding;nucleotide binding;small molecule binding;molecular_function;binding;heterocyclic compound binding;nucleoside phosphate binding;	4;3;4;3;1;2;3;4;				IPR000504;	RNA recognition motif domain;	nucleus	7300657	405	A	[A] RNA processing and modification;
B0W707	Putative uncharacterized protein OS=Culex quinquefasciatus GN=CpipJ_CPIJ003105 PE=4 SV=1 - [B0W707_CULQU]	nan	nan	nan	nan	0.952	1.373	0.874	0.832	1.44223	nan	0.91807	nan	0.87395	nan	0.95195	nan	1.65024	nan	1.57094	nan							GO:0043169;GO:0046872;GO:0003674;GO:0005488;GO:0043167;	cation binding;metal ion binding;molecular_function;binding;ion binding;	4;5;1;2;3;	K14321	map03013;	RNA transport;	IPR000571;	Zinc finger, CCCH-type;	nucleus
B0WC58	Putative uncharacterized protein OS=Culex quinquefasciatus GN=CpipJ_CPIJ004528 PE=4 SV=1 - [B0WC58_CULQU]	0.932	1.029	0.991	0.967	1.061	1.024	0.939	0.973	1.03011	0.687788	0.96839	0.694975	0.97341	0.721296	1.00518	0.86613	1.05825	0.00474323	1.06373	0.142748	GO:0009117;GO:0044249;GO:0034641;GO:0006807;GO:0044281;GO:0009161;GO:0009123;GO:1901362;GO:0009124;GO:0006139;GO:0044710;GO:0044711;GO:0071704;GO:1901360;GO:0018130;GO:1901576;GO:0009156;GO:0009987;GO:0006725;GO:0009058;GO:0008150;GO:0008152;GO:0019438;GO:0034654;GO:0090407;GO:0055086;GO:0046483;GO:0044238;GO:0044699;GO:0044271;GO:0044237;GO:0006796;GO:0009165;GO:1901293;GO:0006793;GO:0019637;GO:…	nucleotide metabolic process;cellular biosynthetic process;cellular nitrogen compound metabolic process;nitrogen compound metabolic process;small molecule metabolic process;ribonucleoside monophosphate metabolic process;nucleoside monophosphate metabolic process;organic cyclic compound biosynthetic process;nucleoside monophosphate biosynthetic process;nucleobase-containing compound metabolic proc…	6;4;4;3;4;7;6;5;6;4;3;4;3;4;5;4;7;2;4;3;1;2;5;5;5;4;4;3;2;5;3;5;6;5;4;4;3;5;				GO:0043169;GO:0003674;GO:0000287;GO:0043167;GO:0016740;GO:0046872;GO:0003824;GO:0016778;GO:0016772;GO:0004749;GO:0005488;	cation binding;molecular_function;magnesium ion binding;ion binding;transferase activity;metal ion binding;catalytic activity;diphosphotransferase activity;transferase activity, transferring phosphorus-containing groups;ribose phosphate diphosphokinase activity;binding;	4;1;6;3;3;5;2;5;4;6;2;	K00948	map00030;map00230;map01100;map01110;map01120;map01130;map01200;map01230;	Pentose phosphate pathway;Purine metabolism;Metabolic pathways;Biosynthesis of secondary metabolites;Microbial metabolism in diverse environments;Biosynthesis of antibiotics;Carbon metabolism;Biosynthesis of amino acids;	IPR000836;IPR029057;IPR000842;IPR005946;IPR029099;	Phosphoribosyltransferase domain;Phosphoribosyltransferase-like;Phosphoribosyl pyrophosphate synthetase, conserved site;Ribose-phosphate diphosphokinase;Ribose-phosphate pyrophosphokinase, N-terminal domain;	cytosol	7294894	643	FE	[F] Nucleotide transport and metabolism;[E] Amino acid transport and metabolism;
B0W7S6	Galactose-1-phosphate uridylyltransferase OS=Culex quinquefasciatus GN=CpipJ_CPIJ003172 PE=3 SV=1 - [B0W7S6_CULQU]	1.125	0.949	0.965	0.958	nan	nan	nan	nan	0.84356	nan	0.85778	nan	0.85156	nan	0.99275	nan	0.99061	nan	0.98342	nan	GO:0044699;GO:0044710;GO:0071704;GO:0006012;GO:0019318;GO:0008150;GO:0008152;GO:0044723;GO:0044238;GO:0005975;GO:0005996;GO:0044281;	single-organism process;single-organism metabolic process;organic substance metabolic process;galactose metabolic process;hexose metabolic process;biological_process;metabolic process;single-organism carbohydrate metabolic process;primary metabolic process;carbohydrate metabolic process;monosaccharide metabolic process;small molecule metabolic process;	2;3;3;7;6;1;2;4;3;4;5;4;				GO:0005488;GO:0008108;GO:0003674;GO:0008270;GO:0043169;GO:0046914;GO:0043167;GO:0016740;GO:0046872;GO:0003824;GO:0016779;GO:0016772;GO:0070569;	binding;UDP-glucose:hexose-1-phosphate uridylyltransferase activity;molecular_function;zinc ion binding;cation binding;transition metal ion binding;ion binding;transferase activity;metal ion binding;catalytic activity;nucleotidyltransferase activity;transferase activity, transferring phosphorus-containing groups;uridylyltransferase activity;	2;7;1;7;4;6;3;3;5;2;5;4;6;	K00965	map00052;map00520;map01100;map04917;	Galactose metabolism;Amino sugar and nucleotide sugar metabolism;Metabolic pathways;Prolactin signaling pathway;	IPR005849;IPR005850;IPR019779;IPR001937;IPR011146;	Galactose-1-phosphate uridyl transferase, N-terminal;Galactose-1-phosphate uridyl transferase, C-terminal;Galactose-1-phosphate uridyl transferase, class I His-active site;Galactose-1-phosphate uridyl transferase, class I;HIT-like domain;	cytosol	Hs4557615	431	C	[C] Energy production and conversion;
B0W7S5	UDP-n-acteylglucosamine pyrophosphorylase OS=Culex quinquefasciatus GN=CpipJ_CPIJ003171 PE=4 SV=1 - [B0W7S5_CULQU]	1.063	0.984	1.052	0.922	0.906	0.985	1.061	1.022	1	1	1.07313	0.456492	0.9873	0.905457	0.92002	0.234369	1.01286	0.825931	0.93185	0.00393117							GO:0016779;GO:0016772;GO:0003824;GO:0016740;GO:0003674;GO:0070569;	nucleotidyltransferase activity;transferase activity, transferring phosphorus-containing groups;catalytic activity;transferase activity;molecular_function;uridylyltransferase activity;	5;4;2;3;1;6;	K00972	map00520;map01100;map01130;	Amino sugar and nucleotide sugar metabolism;Metabolic pathways;Biosynthesis of antibiotics;	IPR002618;IPR029044;	UDPGP family;Nucleotide-diphospho-sugar transferases;	cytosol	7297119	473	M	[M] Cell wall/membrane/envelope biogenesis;
B0W9X4	Paxillin OS=Culex quinquefasciatus GN=CpipJ_CPIJ003871 PE=4 SV=1 - [B0W9X4_CULQU]	1.038	0.964	0.942	1.03	nan	nan	nan	nan	0.92871	nan	0.90751	nan	0.99229	nan	1.09342	nan	0.93592	nan	1.02335	nan	GO:0007160;GO:0031589;GO:0008150;GO:0007155;GO:0022610;	cell-matrix adhesion;cell-substrate adhesion;biological_process;cell adhesion;biological adhesion;	5;4;1;3;2;	GO:0043229;GO:0043228;GO:0043226;GO:0005856;GO:0043232;GO:0044464;GO:0005623;GO:0005622;GO:0005575;GO:0044424;	intracellular organelle;non-membrane-bounded organelle;organelle;cytoskeleton;intracellular non-membrane-bounded organelle;cell part;cell;intracellular;cellular_component;intracellular part;	3;3;2;5;4;2;2;3;1;3;	GO:0003674;GO:0005488;GO:0043169;GO:0046914;GO:0043167;GO:0046872;GO:0008270;	molecular_function;binding;cation binding;transition metal ion binding;ion binding;metal ion binding;zinc ion binding;	1;2;4;6;3;5;7;	K05760	map04062;map04370;map04510;map04670;map04810;map05100;map05203;map05205;	Chemokine signaling pathway;VEGF signaling pathway;Focal adhesion;Leukocyte transendothelial migration;Regulation of actin cytoskeleton;Bacterial invasion of epithelial cells;Viral carcinogenesis;Proteoglycans in cancer;	IPR001904;IPR001781;	Paxillin;Zinc finger, LIM-type;	nucleus	7298573	532	TZ	[T] Signal transduction mechanisms;[Z] Cytoskeleton;
B0XFN4	Vitamin K-dependent protein C OS=Culex quinquefasciatus GN=CpipJ_CPIJ018032 PE=4 SV=1 - [B0XFN4_CULQU]	1.01	1.012	1.039	0.968	nan	nan	nan	nan	1.00198	nan	1.02871	nan	0.95842	nan	0.93167	nan	1.04545	nan	0.97401	nan							GO:0004252;GO:0004175;GO:0017171;GO:0016787;GO:0003824;GO:0070011;GO:0003674;GO:0008233;GO:0008236;	serine-type endopeptidase activity;endopeptidase activity;serine hydrolase activity;hydrolase activity;catalytic activity;peptidase activity, acting on L-amino acid peptides;molecular_function;peptidase activity;serine-type peptidase activity;	6;6;4;3;2;5;1;4;5;				IPR033116;IPR009003;IPR001254;IPR001314;IPR018114;	Serine proteases, trypsin family, serine active site;Peptidase S1, PA clan;Serine proteases, trypsin domain;Peptidase S1A, chymotrypsin family;Serine proteases, trypsin family, histidine active site;	extracellular	7299715	226	E	[E] Amino acid transport and metabolism;
B0XFN5	Serine protease OS=Culex quinquefasciatus GN=CpipJ_CPIJ018033 PE=3 SV=1 - [B0XFN5_CULQU]	1.013	0.965	1.011	1.012	1.016	0.97	0.958	1.06	0.95367	0.00382583	0.97043	0.375677	1.02119	0.465622	1.05231	0.286424	0.93388	0.104919	0.98273	0.588415							GO:0004252;GO:0004175;GO:0017171;GO:0016787;GO:0003824;GO:0070011;GO:0003674;GO:0008233;GO:0008236;	serine-type endopeptidase activity;endopeptidase activity;serine hydrolase activity;hydrolase activity;catalytic activity;peptidase activity, acting on L-amino acid peptides;molecular_function;peptidase activity;serine-type peptidase activity;	6;6;4;3;2;5;1;4;5;				IPR001254;IPR009003;IPR033116;IPR001314;	Serine proteases, trypsin domain;Peptidase S1, PA clan;Serine proteases, trypsin family, serine active site;Peptidase S1A, chymotrypsin family;	extracellular	7299715	150	E	[E] Amino acid transport and metabolism;
B0XD32	DNA replication factor Cdt1 OS=Culex quinquefasciatus GN=CpipJ_CPIJ017467 PE=4 SV=1 - [B0XD32_CULQU]	nan	nan	nan	nan	1.166	1.183	0.555	1.116	1.01458	nan	0.47599	nan	0.95712	nan	2.01081	nan	1.06004	nan	2.13153	nan							GO:0043169;GO:0046914;GO:0097159;GO:0043167;GO:0003674;GO:0005488;GO:0003676;GO:0046872;GO:1901363;GO:0008270;	cation binding;transition metal ion binding;organic cyclic compound binding;ion binding;molecular_function;binding;nucleic acid binding;metal ion binding;heterocyclic compound binding;zinc ion binding;	4;6;3;3;1;2;4;5;3;7;						nucleus	7303074	68.9	L	[L] Replication, recombination and repair;
B0WRP5	60S ribosomal protein L7 OS=Culex quinquefasciatus GN=CpipJ_CPIJ010020 PE=4 SV=1 - [B0WRP5_CULQU]	0.863	0.967	0.979	1.204	0.865	0.928	0.945	1.284	1.09664	0.0505692	1.11343	0.0288935	1.43981	0.0109062	1.29314	0.0229396	0.76166	0.0217917	0.98493	0.631551				GO:0005737;GO:0032991;GO:0005840;GO:0043232;GO:1990904;GO:0044464;GO:0043229;GO:0005623;GO:0005622;GO:0005575;GO:0044444;GO:0043228;GO:0044424;GO:0030529;GO:0043226;	cytoplasm;macromolecular complex;ribosome;intracellular non-membrane-bounded organelle;ribonucleoprotein complex;cell part;intracellular organelle;cell;intracellular;cellular_component;cytoplasmic part;non-membrane-bounded organelle;intracellular part;intracellular ribonucleoprotein complex;organelle;	4;2;5;4;3;2;3;2;3;1;4;3;3;4;2;				K02937	map03010;	Ribosome;	IPR016082;IPR012988;IPR018038;IPR005998;	Ribosomal protein L30, ferredoxin-like fold domain;Ribosomal protein L30, N-terminal;Ribosomal protein L30, conserved site;Ribosomal protein L7, eukaryotic;	cytosol	7297615	340	J	[J] Translation, ribosomal structure and biogenesis;
B0W9Q4	Peptidyl-tRNA hydrolase 2, mitochondrial OS=Culex quinquefasciatus GN=CpipJ_CPIJ003659 PE=4 SV=1 - [B0W9Q4_CULQU]	0.877	1.029	1.058	1.078	nan	nan	nan	nan	1.17332	nan	1.20639	nan	1.22919	nan	1.0189	nan	0.95455	nan	0.97259	nan				GO:0016021;GO:0016020;GO:0005575;GO:0044425;GO:0031224;	integral component of membrane;membrane;cellular_component;membrane part;intrinsic component of membrane;	4;2;1;2;3;	GO:0016787;GO:0004045;GO:0052689;GO:0003824;GO:0003674;GO:0016788;	hydrolase activity;aminoacyl-tRNA hydrolase activity;carboxylic ester hydrolase activity;catalytic activity;molecular_function;hydrolase activity, acting on ester bonds;	3;6;5;2;1;4;	K04794			IPR002833;IPR023476;	Peptidyl-tRNA hydrolase, PTH2;Peptidyl-tRNA hydrolase II domain;	extracellular	7298895	169	S	[S] Function unknown;
B0W9Q3	Transcription initiation factor TFIID subunit OS=Culex quinquefasciatus GN=CpipJ_CPIJ003658 PE=3 SV=1 - [B0W9Q3_CULQU]	nan	nan	nan	nan	0.91	1.079	0.971	1.064	1.18571	nan	1.06703	nan	1.16923	nan	1.09578	nan	1.0141	nan	1.11123	nan	GO:0080090;GO:0019222;GO:1901362;GO:1901360;GO:0060255;GO:2001141;GO:0046483;GO:0034641;GO:0019438;GO:0006807;GO:0043170;GO:0050789;GO:0097659;GO:1901576;GO:0044260;GO:0065007;GO:0018130;GO:0006139;GO:0009889;GO:0050794;GO:0008150;GO:0008152;GO:0034654;GO:0016070;GO:0044271;GO:0006355;GO:0010556;GO:0006351;GO:0006352;GO:0032774;GO:0044249;GO:0034645;GO:0009987;GO:0006725;GO:1903506;GO:0051252;GO:…	regulation of primary metabolic process;regulation of metabolic process;organic cyclic compound biosynthetic process;organic cyclic compound metabolic process;regulation of macromolecule metabolic process;regulation of RNA biosynthetic process;heterocycle metabolic process;cellular nitrogen compound metabolic process;aromatic compound biosynthetic process;nitrogen compound metabolic process;macro…	4;3;5;4;4;6;4;4;5;3;4;2;7;4;4;2;5;4;4;3;1;2;5;5;5;6;5;6;7;6;4;5;2;4;7;5;5;4;5;6;3;5;5;5;3;5;4;3;3;	GO:0031974;GO:0016591;GO:0030880;GO:0031981;GO:0044798;GO:1902494;GO:1990234;GO:0043234;GO:0043231;GO:0043233;GO:0044428;GO:0005667;GO:0044424;GO:0044422;GO:0000428;GO:0043229;GO:0043227;GO:0055029;GO:0005654;GO:0005669;GO:0044446;GO:0090575;GO:0005634;GO:0044451;GO:0061695;GO:0044464;GO:0005623;GO:0005622;GO:0043226;GO:0032991;GO:0005575;GO:0070013;	membrane-enclosed lumen;DNA-directed RNA polymerase II, holoenzyme;RNA polymerase complex;nuclear lumen;nuclear transcription factor complex;catalytic complex;transferase complex;protein complex;intracellular membrane-bounded organelle;organelle lumen;nuclear part;transcription factor complex;intracellular part;organelle part;DNA-directed RNA polymerase complex;intracellular organelle;membrane-bo…	2;6;4;5;5;4;5;3;4;3;4;4;3;2;5;3;3;5;5;6;3;6;5;5;6;2;2;3;2;2;1;4;	GO:0008270;GO:1901363;GO:0046872;GO:0003674;GO:0005488;GO:0003676;GO:0003677;GO:0097159;GO:0003743;GO:0043169;GO:0043167;GO:0003723;GO:0008135;GO:0046914;	zinc ion binding;heterocyclic compound binding;metal ion binding;molecular_function;binding;nucleic acid binding;DNA binding;organic cyclic compound binding;translation initiation factor activity;cation binding;ion binding;RNA binding;translation factor activity, RNA binding;transition metal ion binding;	7;3;5;1;2;4;5;3;7;4;3;5;6;6;	K03125	map03022;	Basal transcription factors;	IPR022591;IPR001487;IPR009067;IPR017956;IPR018359;IPR011177;	Transcription initiation factor TFIID subunit 1, domain of unknown function;Bromodomain;TAFII-230 TBP-binding;AT hook, DNA-binding motif;Bromodomain, conserved site;Transcription initiation factor TFIID subunit 1, animal;	nucleus	7298896	2150	K	[K] Transcription;
F8RUB5	Superoxide dismutase (Fragment) OS=Culex pipiens PE=2 SV=1 - [F8RUB5_CULPI]	0.977	1.096	1.004	0.949	1.013	0.985	0.974	1.077	1.04573	0.517124	0.99397	0.821826	1.01809	0.811969	1.02427	0.750027	1.02715	0.776273	1.05207	0.464897							GO:0016721;GO:0043169;GO:0016209;GO:0043167;GO:0003824;GO:0003674;GO:0005488;GO:0004784;GO:0046872;GO:0016491;	oxidoreductase activity, acting on superoxide radicals as acceptor;cation binding;antioxidant activity;ion binding;catalytic activity;molecular_function;binding;superoxide dismutase activity;metal ion binding;oxidoreductase activity;	4;4;2;3;2;1;2;3;5;3;	K04564	map04068;map04146;map04211;map04212;map04213;map05016;	FoxO signaling pathway;Peroxisome;Longevity regulating pathway;Longevity regulating pathway - worm;Longevity regulating pathway - multiple species;Huntington's disease;	IPR001189;IPR019831;IPR019833;IPR019832;	Manganese/iron superoxide dismutase;Manganese/iron superoxide dismutase, N-terminal;Manganese/iron superoxide dismutase, binding site;Manganese/iron superoxide dismutase, C-terminal;	cytosol	7302882	177	P	[P] Inorganic ion transport and metabolism;
B8RIV1	Long form D7 salivary protein (Fragment) OS=Culex tarsalis PE=2 SV=1 - [B8RIV1_CULTA]	1.027	0.919	0.967	1.084	nan	nan	nan	nan	0.89484	nan	0.94158	nan	1.0555	nan	1.12099	nan	0.84779	nan	0.95036	nan							GO:0005549;GO:0003674;GO:0005488;	odorant binding;molecular_function;binding;	3;1;2;				IPR006170;	Pheromone/general odorant binding protein;	extracellular
B0VZW3	Glycerol-3-phosphate dehydrogenase [NAD(+)] OS=Culex quinquefasciatus GN=CpipJ_CPIJ000232 PE=3 SV=1 - [B0VZW3_CULQU]	1.014	0.934	1.048	0.98	1.044	0.955	1.032	0.979	0.91788	0.0438845	1.01069	0.583942	0.9519	0.0809269	0.94183	0.0171044	0.96427	0.0795846	0.90817	0.0185752	GO:0046434;GO:1901575;GO:0006796;GO:0071704;GO:0006072;GO:0019637;GO:0006793;GO:0046168;GO:0009987;GO:0008150;GO:0008152;GO:0005975;GO:0009056;GO:0044238;GO:0052646;GO:1901135;GO:1901136;GO:0044237;	organophosphate catabolic process;organic substance catabolic process;phosphate-containing compound metabolic process;organic substance metabolic process;glycerol-3-phosphate metabolic process;organophosphate metabolic process;phosphorus metabolic process;glycerol-3-phosphate catabolic process;cellular process;biological_process;metabolic process;carbohydrate metabolic process;catabolic process;p…	5;4;5;3;6;4;4;6;2;1;2;4;3;3;5;4;5;3;	GO:0009331;GO:1990204;GO:0032991;GO:0005737;GO:1902494;GO:0043234;GO:0044464;GO:0005623;GO:0005622;GO:0005575;GO:0044444;GO:0044424;	glycerol-3-phosphate dehydrogenase complex;oxidoreductase complex;macromolecular complex;cytoplasm;catalytic complex;protein complex;cell part;cell;intracellular;cellular_component;cytoplasmic part;intracellular part;	4;3;2;4;4;3;2;2;3;1;4;3;	GO:0051287;GO:0003674;GO:0005488;GO:1901363;GO:1901265;GO:0016491;GO:0004367;GO:0050662;GO:0000166;GO:0036094;GO:0003824;GO:0016614;GO:0016616;GO:0097159;GO:0048037;	NAD binding;molecular_function;binding;heterocyclic compound binding;nucleoside phosphate binding;oxidoreductase activity;glycerol-3-phosphate dehydrogenase [NAD+] activity;coenzyme binding;nucleotide binding;small molecule binding;catalytic activity;oxidoreductase activity, acting on CH-OH group of donors;oxidoreductase activity, acting on the CH-OH group of donors, NAD or NADP as acceptor;organ…	5;1;2;3;4;3;6;4;4;3;2;4;5;3;3;	K00006	map00564;map01110;map04011;	Glycerophospholipid metabolism;Biosynthesis of secondary metabolites;MAPK signaling pathway - yeast;	IPR011128;IPR017751;IPR006168;IPR008927;IPR006109;IPR013328;IPR016040;	Glycerol-3-phosphate dehydrogenase, NAD-dependent, N-terminal;Glycerol-3-phosphate dehydrogenase, NAD-dependent, eukaryotic;Glycerol-3-phosphate dehydrogenase, NAD-dependent;6-phosphogluconate dehydrogenase C-terminal domain-like;Glycerol-3-phosphate dehydrogenase, NAD-dependent, C-terminal;6-phosphogluconate dehydrogenase, domain 2;NAD(P)-binding domain;	cytosol	7297034	564	C	[C] Energy production and conversion;
B0X1Y5	Yellow OS=Culex quinquefasciatus GN=CpipJ_CPIJ013534 PE=4 SV=1 - [B0X1Y5_CULQU]	0.947	0.993	1.048	1.042	nan	nan	nan	nan	1.04857	nan	1.10665	nan	1.10032	nan	0.99427	nan	0.95298	nan	0.94752	nan													IPR017996;IPR011042;	Major royal jelly protein/protein yellow;Six-bladed beta-propeller, TolB-like;	cytosol, nucleus	337748871	63.9	G	[G] Carbohydrate transport and metabolism	COG3386	Sugar lactone lactonase YvrE
B0WRN8	Putative uncharacterized protein OS=Culex quinquefasciatus GN=CpipJ_CPIJ010013 PE=4 SV=1 - [B0WRN8_CULQU]	1.381	0.729	0.885	0.925	1.373	0.876	0.882	0.907	0.58279	0.0160229	0.64161	7.49272e-05	0.66521	0.000456113	1.03679	0.0705746	0.87609	0.265041	0.90832	0.385411	GO:0009167;GO:0009165;GO:0044281;GO:0009161;GO:1901362;GO:0042451;GO:1901360;GO:0044711;GO:0009199;GO:0009206;GO:0009205;GO:0009201;GO:0046034;GO:0046129;GO:0046128;GO:0042455;GO:0046483;GO:1901564;GO:1901566;GO:0006163;GO:0006164;GO:0019637;GO:0019438;GO:0009163;GO:0009141;GO:0009142;GO:0009144;GO:0009145;GO:0006807;GO:1901576;GO:0015992;GO:0009259;GO:0098662;GO:0098660;GO:0018130;GO:0006818;GO:…	purine ribonucleoside monophosphate metabolic process;nucleotide biosynthetic process;small molecule metabolic process;ribonucleoside monophosphate metabolic process;organic cyclic compound biosynthetic process;purine nucleoside biosynthetic process;organic cyclic compound metabolic process;single-organism biosynthetic process;ribonucleoside triphosphate metabolic process;purine ribonucleoside tr…	8;6;4;7;5;7;4;4;7;8;8;7;8;8;7;7;4;4;5;6;7;4;5;6;6;6;7;7;3;4;6;6;7;6;5;5;7;5;4;3;8;1;2;5;7;5;5;7;6;3;5;3;6;5;9;7;4;4;6;7;7;6;4;3;6;2;7;8;4;9;5;4;4;2;5;4;5;5;6;4;5;3;2;8;5;4;6;5;6;3;3;3;4;6;	GO:0031975;GO:0045263;GO:0016020;GO:0031967;GO:0031966;GO:0043234;GO:0043231;GO:0045259;GO:0044429;GO:0044422;GO:0043229;GO:0043227;GO:0043226;GO:0044464;GO:0044424;GO:0044425;GO:0033177;GO:0005737;GO:0031090;GO:0005739;GO:0044455;GO:0019866;GO:0005623;GO:0005622;GO:0005743;GO:0005740;GO:0044446;GO:0044444;GO:0098800;GO:0005753;GO:0000276;GO:0016469;GO:0032991;GO:0005575;GO:0098796;GO:0098798;	envelope;proton-transporting ATP synthase complex, coupling factor F(o);membrane;organelle envelope;mitochondrial membrane;protein complex;intracellular membrane-bounded organelle;proton-transporting ATP synthase complex;mitochondrial part;organelle part;intracellular organelle;membrane-bounded organelle;organelle;cell part;intracellular part;membrane part;proton-transporting two-sector ATPase co…	3;4;2;4;4;3;4;4;4;2;3;3;2;2;3;2;4;4;3;5;3;4;2;3;5;5;3;4;4;5;5;4;2;1;3;4;	GO:0003674;GO:0022891;GO:0022890;GO:0022892;GO:0015075;GO:0015077;GO:0015078;GO:0005215;GO:0008324;GO:0022857;	molecular_function;substrate-specific transmembrane transporter activity;inorganic cation transmembrane transporter activity;substrate-specific transporter activity;ion transmembrane transporter activity;monovalent inorganic cation transmembrane transporter activity;hydrogen ion transmembrane transporter activity;transporter activity;cation transmembrane transporter activity;transmembrane transpo…	1;4;7;3;5;8;9;2;6;3;	K02129	map00190;map01100;	Oxidative phosphorylation;Metabolic pathways;	IPR008386;	ATP synthase, F0 complex, subunit E, mitochondrial;	mitochondria	7299873	78.6	C	[C] Energy production and conversion;
B0WRN0	Putative uncharacterized protein OS=Culex quinquefasciatus GN=CpipJ_CPIJ009666 PE=4 SV=1 - [B0WRN0_CULQU]	1.032	0.976	0.896	1.089	nan	nan	nan	nan	0.94574	nan	0.86822	nan	1.05523	nan	1.2154	nan	0.89624	nan	1.08929	nan															cytosol	7290777	140	R	[R] General function prediction only;
B0XFP1	Putative uncharacterized protein OS=Culex quinquefasciatus GN=CpipJ_CPIJ018023 PE=4 SV=1 - [B0XFP1_CULQU]	1.232	1.131	0.789	0.841	1.385	1.014	0.808	0.799	0.81964	0.133879	0.61024	0.0220927	0.62667	0.0253728	1.02693	0.449396	1.30793	0.0555896	1.34314	0.0437392															extracellular
B0W8C4	Putative uncharacterized protein OS=Culex quinquefasciatus GN=CpipJ_CPIJ002802 PE=4 SV=1 - [B0W8C4_CULQU]	1.312	0.678	0.795	1.07	1.286	0.759	0.863	1.066	0.55312	0.00532615	0.63818	0.00594476	0.82217	0.00322639	1.2883	0.0197094	0.67275	0.013195	0.86671	0.171831													IPR022727;	Pupal cuticle protein C1;	extracellular
B0W8C2	Larval/pupal cuticle protein H1C OS=Culex quinquefasciatus GN=CpipJ_CPIJ002800 PE=4 SV=1 - [B0W8C2_CULQU]	nan	nan	nan	nan	1.326	0.739	0.757	1.178	0.55732	nan	0.57089	nan	0.88839	nan	1.55614	nan	0.62733	nan	0.97622	nan													IPR022727;	Pupal cuticle protein C1;	extracellular
B0WB48	Cuticle protein OS=Culex quinquefasciatus GN=CpipJ_CPIJ004290 PE=4 SV=1 - [B0WB48_CULQU]	0.928	0.987	0.855	1.199	nan	nan	nan	nan	1.06358	nan	0.92134	nan	1.29203	nan	1.40234	nan	0.82319	nan	1.15439	nan							GO:0003674;GO:0042302;GO:0005198;	molecular_function;structural constituent of cuticle;structural molecule activity;	1;3;2;				IPR031311;IPR000618;	Chitin-binding type R&R consensus;Insect cuticle protein;	extracellular
B0WG15	D-arabinose 1-dehydrogenase OS=Culex quinquefasciatus GN=CpipJ_CPIJ006248 PE=4 SV=1 - [B0WG15_CULQU]	1.004	0.985	0.993	1.033	0.962	1.039	1.043	0.979	1.0295	0.485819	1.03561	0.395923	1.0234	0.570599	0.98821	0.775298	1.00596	0.889568	0.99411	0.885459							GO:0003824;GO:0003674;GO:0016491;	catalytic activity;molecular_function;oxidoreductase activity;	2;1;3;				IPR020471;IPR023210;	Aldo/keto reductase;NADP-dependent oxidoreductase domain;	cytosol	7299543	437	C	[C] Energy production and conversion;
B0WB45	Putative uncharacterized protein OS=Culex quinquefasciatus GN=CpipJ_CPIJ004287 PE=4 SV=1 - [B0WB45_CULQU]	1.276	0.926	0.949	0.908	1.153	0.894	0.884	1.066	0.74928	0.0408997	0.75463	0.0504015	0.81268	0.150994	1.07692	0.495975	0.92199	0.440248	0.99291	0.87413							GO:0003674;GO:0042302;GO:0005198;	molecular_function;structural constituent of cuticle;structural molecule activity;	1;3;2;				IPR031311;IPR000618;	Chitin-binding type R&R consensus;Insect cuticle protein;	plasma membrane
B0X2J3	Cuticle protein 7 OS=Culex quinquefasciatus GN=CpipJ_CPIJ013764 PE=4 SV=1 - [B0X2J3_CULQU]	0.774	0.584	2.113	0.691	0.865	0.744	1.625	0.784	0.81025	0.233169	2.28066	0.0516379	0.89994	0.334651	0.3946	0.0449653	0.90034	0.510291	0.35527	0.0425335							GO:0003674;GO:0042302;GO:0005198;	molecular_function;structural constituent of cuticle;structural molecule activity;	1;3;2;				IPR000618;IPR031311;	Insect cuticle protein;Chitin-binding type R&R consensus;	extracellular
B0WB43	Neural/ectodermal development factor IMP-L2 OS=Culex quinquefasciatus GN=CpipJ_CPIJ004285 PE=4 SV=1 - [B0WB43_CULQU]	0.942	0.989	1.068	1.034	nan	nan	nan	nan	1.04989	nan	1.13376	nan	1.09766	nan	0.96816	nan	0.95648	nan	0.92603	nan													IPR003599;IPR007110;IPR013783;IPR013098;IPR003598;	Immunoglobulin subtype;Immunoglobulin-like domain;Immunoglobulin-like fold;Immunoglobulin I-set;Immunoglobulin subtype 2;	extracellular	7292462	183	T	[T] Signal transduction mechanisms;
B0WB42	Sulfide quinone reductase OS=Culex quinquefasciatus GN=CpipJ_CPIJ004284 PE=4 SV=1 - [B0WB42_CULQU]	0.952	1.02	0.985	1.022	0.934	0.991	1.07	1.015	1.06628	0.0671382	1.08961	0.191184	1.08006	0.0159682	0.99124	0.8524	0.98724	0.475363	0.97859	0.672661							GO:0003824;GO:0003674;GO:0016491;	catalytic activity;molecular_function;oxidoreductase activity;	2;1;3;	K22470			IPR023753;	FAD/NAD(P)-binding domain;	mitochondria	7292463	539	C	[C] Energy production and conversion;
B0WG13	Putative uncharacterized protein OS=Culex quinquefasciatus GN=CpipJ_CPIJ006246 PE=3 SV=1 - [B0WG13_CULQU]	nan	nan	nan	nan	0.944	1.065	1.008	1.007	1.12818	nan	1.0678	nan	1.06674	nan	0.99901	nan	1.0576	nan	1.05655	nan	GO:0009165;GO:0044281;GO:1901362;GO:0042451;GO:1901360;GO:0044710;GO:0044711;GO:0034032;GO:0046129;GO:0046128;GO:0042455;GO:0046483;GO:1901564;GO:1901566;GO:0006163;GO:0006164;GO:0019637;GO:0019438;GO:0009163;GO:0006807;GO:1901576;GO:0051186;GO:0051188;GO:0044699;GO:0018130;GO:0009152;GO:0009150;GO:0009260;GO:0008150;GO:0008152;GO:0034654;GO:0090407;GO:0044271;GO:0046390;GO:0033865;GO:1901293;GO:…	nucleotide biosynthetic process;small molecule metabolic process;organic cyclic compound biosynthetic process;purine nucleoside biosynthetic process;organic cyclic compound metabolic process;single-organism metabolic process;single-organism biosynthetic process;purine nucleoside bisphosphate metabolic process;purine ribonucleoside biosynthetic process;purine ribonucleoside metabolic process;ribon…	6;4;5;7;4;3;4;6;8;7;7;4;4;5;6;7;4;5;6;3;4;4;5;2;5;8;7;7;1;2;5;5;5;6;6;5;6;5;6;7;5;4;4;6;4;6;7;2;4;7;4;7;5;4;6;6;3;5;6;3;3;3;5;6;3;5;4;5;4;5;	GO:0016021;GO:0016020;GO:0044425;GO:0031224;GO:0005575;	integral component of membrane;membrane;membrane part;intrinsic component of membrane;cellular_component;	4;2;2;3;1;	GO:0000166;GO:0035639;GO:0016740;GO:0097367;GO:0004140;GO:0003674;GO:0005488;GO:1901265;GO:1901363;GO:0032549;GO:0017076;GO:0005524;GO:0016301;GO:0003824;GO:0016773;GO:0097159;GO:0032559;GO:0032555;GO:0032550;GO:0032553;GO:0043168;GO:0043167;GO:0030554;GO:0016772;GO:0001883;GO:0001882;GO:0036094;	nucleotide binding;purine ribonucleoside triphosphate binding;transferase activity;carbohydrate derivative binding;dephospho-CoA kinase activity;molecular_function;binding;nucleoside phosphate binding;heterocyclic compound binding;ribonucleoside binding;purine nucleotide binding;ATP binding;kinase activity;catalytic activity;phosphotransferase activity, alcohol group as acceptor;organic cyclic co…	4;5;3;3;6;1;2;4;3;5;5;6;5;2;5;3;6;5;6;4;4;3;6;4;5;4;3;				IPR001977;IPR027417;	Dephospho-CoA kinase;P-loop containing nucleoside triphosphate hydrolase;	cytosol	7298862	191	H	[H] Coenzyme transport and metabolism;
B0WG12	Coproporphyrinogen III oxidase OS=Culex quinquefasciatus GN=CpipJ_CPIJ006245 PE=4 SV=1 - [B0WG12_CULQU]	1.195	0.985	0.897	0.911	nan	nan	nan	nan	0.82427	nan	0.75063	nan	0.76234	nan	1.01561	nan	1.08123	nan	1.0981	nan	GO:0006778;GO:0006779;GO:0044249;GO:0034641;GO:0006807;GO:1901362;GO:1901360;GO:1901576;GO:0051186;GO:0051188;GO:0071704;GO:0033014;GO:0033013;GO:0018130;GO:0009987;GO:0006725;GO:0009058;GO:0008150;GO:0008152;GO:1901564;GO:0046483;GO:0044271;GO:1901566;GO:0044237;GO:0019438;	porphyrin-containing compound metabolic process;porphyrin-containing compound biosynthetic process;cellular biosynthetic process;cellular nitrogen compound metabolic process;nitrogen compound metabolic process;organic cyclic compound biosynthetic process;organic cyclic compound metabolic process;organic substance biosynthetic process;cofactor metabolic process;cofactor biosynthetic process;organi…	5;6;4;4;3;5;4;4;4;5;3;6;5;5;2;4;3;1;2;4;4;5;5;3;5;				GO:0003674;GO:0016491;GO:0016627;GO:0004109;GO:0003824;GO:0016634;	molecular_function;oxidoreductase activity;oxidoreductase activity, acting on the CH-CH group of donors;coproporphyrinogen oxidase activity;catalytic activity;oxidoreductase activity, acting on the CH-CH group of donors, oxygen as acceptor;	1;3;4;6;2;5;	K00228	map00860;map01100;map01110;	Porphyrin and chlorophyll metabolism;Metabolic pathways;Biosynthesis of secondary metabolites;	IPR018375;IPR001260;	Coproporphyrinogen III oxidase, conserved site;Coproporphyrinogen III oxidase, aerobic;	cytosol, nucleus	7297203	527	H	[H] Coenzyme transport and metabolism;
B0WUB2	Protein phosphatase methylesterase 1 OS=Culex quinquefasciatus GN=CpipJ_CPIJ010405 PE=3 SV=1 - [B0WUB2_CULQU]	1.01	0.96	1.07	0.984	nan	nan	nan	nan	0.9505	nan	1.05941	nan	0.97426	nan	0.91963	nan	0.97561	nan	0.8972	nan	GO:0008214;GO:0044699;GO:0044267;GO:0006482;GO:0044260;GO:0071704;GO:0009987;GO:0044710;GO:0006464;GO:0043412;GO:0036211;GO:0008150;GO:0008152;GO:0070988;GO:0044238;GO:0019538;GO:0044237;GO:0043170;GO:0044763;	protein dealkylation;single-organism process;cellular protein metabolic process;protein demethylation;cellular macromolecule metabolic process;organic substance metabolic process;cellular process;single-organism metabolic process;cellular protein modification process;macromolecule modification;protein modification process;biological_process;metabolic process;demethylation;primary metabolic proces…	7;2;5;4;4;3;2;3;6;5;5;1;2;4;3;4;3;4;3;				GO:0003674;GO:0052689;GO:0016787;GO:0003824;GO:0016788;	molecular_function;carboxylic ester hydrolase activity;hydrolase activity;catalytic activity;hydrolase activity, acting on ester bonds;	1;5;3;2;4;	K13617			IPR000073;IPR000639;IPR002168;IPR029058;IPR016812;	Alpha/beta hydrolase fold-1;Epoxide hydrolase-like;Lipase, GDXG, putative histidine active site;Alpha/Beta hydrolase fold;Protein phosphatase methylesterase, eukaryotic;	mitochondria	7295008	496	R	[R] General function prediction only;
B0X0G3	General odorant-binding protein 56d OS=Culex quinquefasciatus GN=CpipJ_CPIJ012719 PE=4 SV=1 - [B0X0G3_CULQU]	0.915	0.985	0.938	1.171	0.877	0.982	1.013	1.152	1.09766	0.0443149	1.08873	0.199163	1.29632	0.00634077	1.19067	0.0406379	0.84675	0.00290673	1.0082	0.850955							GO:0005549;GO:0003674;GO:0005488;	odorant binding;molecular_function;binding;	3;1;2;				IPR006170;	Pheromone/general odorant binding protein;	extracellular
B0XJ38	Acetyl-CoA acetyltransferase, mitochondrial OS=Culex quinquefasciatus GN=CpipJ_CPIJ019232 PE=3 SV=1 - [B0XJ38_CULQU]	1.033	0.956	0.995	0.93	0.929	0.914	1.122	0.955	0.95311	0.498278	1.079	0.444708	0.96075	0.54636	0.89041	0.214943	0.99204	0.787932	0.88333	0.206091							GO:0003824;GO:0016740;GO:0016746;GO:0016747;GO:0003674;	catalytic activity;transferase activity;transferase activity, transferring acyl groups;transferase activity, transferring acyl groups other than amino-acyl groups;molecular_function;	2;3;4;5;1;	K00626	map00071;map00072;map00280;map00310;map00362;map00380;map00620;map00630;map00640;map00650;map00720;map00900;map01100;map01110;map01120;map01130;map01200;map01212;map02020;	Fatty acid degradation;Synthesis and degradation of ketone bodies;"Valine, leucine and isoleucine degradation";Lysine degradation;Benzoate degradation;Tryptophan metabolism;Pyruvate metabolism;Glyoxylate and dicarboxylate metabolism;Propanoate metabolism;Butanoate metabolism;Carbon fixation pathways in prokaryotes;Terpenoid backbone biosynthesis;Metabolic pathways;Biosynthesis of secondary metabo…	IPR020615;IPR020617;IPR020616;IPR020613;IPR008554;IPR016039;IPR002155;IPR012336;	Thiolase, acyl-enzyme intermediate active site;Thiolase, C-terminal;Thiolase, N-terminal;Thiolase, conserved site;Glutaredoxin-like;Thiolase-like;Thiolase;Thioredoxin-like fold;	mitochondria	7290840	644	I	[I] Lipid transport and metabolism;
B0WUB6	Fructose-1,6-bisphosphatase 1 OS=Culex quinquefasciatus GN=CpipJ_CPIJ010409 PE=3 SV=1 - [B0WUB6_CULQU]	1.035	0.827	0.947	1.096	1.014	0.928	1.016	1.074	0.85652	0.104225	0.95803	0.355403	1.05905	0.0577593	1.10545	0.103711	0.80876	0.056806	0.89404	0.231147	GO:0044238;GO:0008152;GO:0071704;GO:0008150;GO:0005975;	primary metabolic process;metabolic process;organic substance metabolic process;biological_process;carbohydrate metabolic process;	3;2;3;1;4;				GO:0050308;GO:0019203;GO:0042132;GO:0016791;GO:0016787;GO:0016788;GO:0042578;GO:0003824;GO:0003674;	sugar-phosphatase activity;carbohydrate phosphatase activity;fructose 1,6-bisphosphate 1-phosphatase activity;phosphatase activity;hydrolase activity;hydrolase activity, acting on ester bonds;phosphoric ester hydrolase activity;catalytic activity;molecular_function;	8;7;9;6;3;4;5;2;1;	K03841	map00010;map00030;map00051;map00680;map00710;map01100;map01110;map01120;map01130;map01200;map04152;map04910;	Glycolysis / Gluconeogenesis;Pentose phosphate pathway;Fructose and mannose metabolism;Methane metabolism;Carbon fixation in photosynthetic organisms;Metabolic pathways;Biosynthesis of secondary metabolites;Microbial metabolism in diverse environments;Biosynthesis of antibiotics;Carbon metabolism;AMPK signaling pathway;Insulin signaling pathway;	IPR000146;IPR028343;IPR033391;IPR020548;	Fructose-1,6-bisphosphatase class 1;Fructose-1,6-bisphosphatase;Fructose-1-6-bisphosphatase class I, N-terminal;Fructose-1,6-bisphosphatase, active site;	cytosol	7298626	507	G	[G] Carbohydrate transport and metabolism;
B0X9R2	Nudix hydrolase 6 OS=Culex quinquefasciatus GN=CpipJ_CPIJ016161 PE=4 SV=1 - [B0X9R2_CULQU]	0.98	0.938	1	1.091	nan	nan	nan	nan	0.95714	nan	1.02041	nan	1.11327	nan	1.091	nan	0.85976	nan	0.938	nan							GO:0016787;GO:0003674;GO:0003824;	hydrolase activity;molecular_function;catalytic activity;	3;1;2;				IPR020476;IPR000086;IPR003293;IPR015797;	NUDIX hydrolase;NUDIX hydrolase domain;Nudix hydrolase 6-like;NUDIX hydrolase domain-like;	nucleus	7293104	330	T	[T] Signal transduction mechanisms;
B0X5U8	DEAD box ATP-dependent RNA helicase OS=Culex quinquefasciatus GN=CpipJ_CPIJ014935 PE=3 SV=1 - [B0X5U8_CULQU]	1.038	1.001	0.971	1.008	1.031	1.116	0.971	0.969	1.0232	0.717412	0.93862	0.00302423	0.95553	0.145949	1.01802	0.464195	1.07081	0.368137	1.09011	0.267487							GO:0035639;GO:0003674;GO:0005488;GO:0003676;GO:0043167;GO:1901363;GO:0001883;GO:0001882;GO:0043168;GO:0000166;GO:1901265;GO:0032549;GO:0017076;GO:0005524;GO:0016787;GO:0017111;GO:0004386;GO:0036094;GO:0003824;GO:0016818;GO:0030554;GO:0097367;GO:0097159;GO:0016817;GO:0016462;GO:0032559;GO:0032555;GO:0032550;GO:0032553;	purine ribonucleoside triphosphate binding;molecular_function;binding;nucleic acid binding;ion binding;heterocyclic compound binding;purine nucleoside binding;nucleoside binding;anion binding;nucleotide binding;nucleoside phosphate binding;ribonucleoside binding;purine nucleotide binding;ATP binding;hydrolase activity;nucleoside-triphosphatase activity;helicase activity;small molecule binding;cat…	5;1;2;4;3;3;5;4;4;4;4;5;5;6;3;7;8;3;2;5;6;3;3;4;6;6;5;6;4;	K12823	map03040;map05202;map05205;	Spliceosome;Transcriptional misregulation in cancer;Proteoglycans in cancer;	IPR000629;IPR011545;IPR014014;IPR001650;IPR014001;IPR027417;	ATP-dependent RNA helicase DEAD-box, conserved site;DEAD/DEAH box helicase domain;RNA helicase, DEAD-box type, Q motif;Helicase, C-terminal;Helicase superfamily 1/2, ATP-binding domain;P-loop containing nucleoside triphosphate hydrolase;	nucleus	7295314	715	A	[A] RNA processing and modification;
B0XG23	Basic FGF-repressed Zic-binding protein OS=Culex quinquefasciatus GN=CpipJ_CPIJ017927 PE=4 SV=1 - [B0XG23_CULQU]	0.982	0.95	1.016	1.066	nan	nan	nan	nan	0.96741	nan	1.03462	nan	1.08554	nan	1.04921	nan	0.89118	nan	0.93504	nan										K17662			IPR021150;IPR007129;	Ubiquinol-cytochrome c chaperone/UPF0174;Ubiquinol-cytochrome c chaperone, CBP3;	extracellular	7295312	191	C	[C] Energy production and conversion;
B8RJ34	Apolipophorin (Fragment) OS=Culex tarsalis PE=2 SV=1 - [B8RJ34_CULTA]	nan	nan	nan	nan	0.993	0.935	1.106	0.984	0.94159	nan	1.1138	nan	0.99094	nan	0.88969	nan	0.9502	nan	0.84539	nan	GO:0032502;GO:0030154;GO:0044707;GO:0007399;GO:0048869;GO:0009987;GO:0044767;GO:0032501;GO:0008150;GO:0048731;GO:0044763;GO:0007275;GO:0044699;GO:0048856;	developmental process;cell differentiation;single-multicellular organism process;nervous system development;cellular developmental process;cellular process;single-organism developmental process;multicellular organismal process;biological_process;system development;single-organism cellular process;multicellular organism development;single-organism process;anatomical structure development;	2;5;3;5;4;2;3;2;1;4;3;4;2;3;										IPR001846;IPR002035;	von Willebrand factor, type D domain;von Willebrand factor, type A;	cytosol	7297541	80.5	I	[I] Lipid transport and metabolism;
B0W927	Electron transfer flavoprotein subunit alpha, mitochondrial OS=Culex quinquefasciatus GN=CpipJ_CPIJ003441 PE=4 SV=1 - [B0W927_CULQU]	1.022	0.947	1.022	1.007	1.049	0.996	0.985	0.996	0.93819	0.149384	0.9691	0.29717	0.96717	0.144908	0.99801	0.926922	0.97004	0.354652	0.96811	0.406695							GO:0043168;GO:0050662;GO:0050660;GO:0097159;GO:0000166;GO:0036094;GO:0003674;GO:0005488;GO:0048037;GO:0043167;GO:1901363;GO:1901265;GO:0009055;	anion binding;coenzyme binding;flavin adenine dinucleotide binding;organic cyclic compound binding;nucleotide binding;small molecule binding;molecular_function;binding;cofactor binding;ion binding;heterocyclic compound binding;nucleoside phosphate binding;electron carrier activity;	4;4;5;3;4;3;1;2;3;3;3;4;2;	K03522			IPR014731;IPR014730;IPR033947;IPR014729;IPR029035;IPR001308;IPR018206;	Electron transfer flavoprotein, alpha subunit, C-terminal;Electron transfer flavoprotein, alpha/beta-subunit, N-terminal;Electron transfer flavoprotein, alpha subunit, N-terminal;Rossmann-like alpha/beta/alpha sandwich fold;DHS-like NAD/FAD-binding domain;Electron transfer flavoprotein alpha subunit/FixB;Electron transfer flavoprotein subunit alpha, conserved site;	mitochondria	7303574	517	C	[C] Energy production and conversion;
B0W925	Intron-binding protein aquarius OS=Culex quinquefasciatus GN=CpipJ_CPIJ003439 PE=4 SV=1 - [B0W925_CULQU]	nan	nan	nan	nan	0.984	1.219	1.013	0.81	1.23882	nan	1.02947	nan	0.82317	nan	0.79961	nan	1.50494	nan	1.20336	nan	GO:0090304;GO:0034641;GO:0006807;GO:0000398;GO:1901360;GO:0006139;GO:0044260;GO:0071704;GO:0010467;GO:0008380;GO:0016071;GO:0009987;GO:0006725;GO:0000375;GO:0000377;GO:0008150;GO:0008152;GO:0046483;GO:0016070;GO:0044238;GO:0044237;GO:0043170;GO:0006396;GO:0006397;	nucleic acid metabolic process;cellular nitrogen compound metabolic process;nitrogen compound metabolic process;mRNA splicing, via spliceosome;organic cyclic compound metabolic process;nucleobase-containing compound metabolic process;cellular macromolecule metabolic process;organic substance metabolic process;gene expression;RNA splicing;mRNA metabolic process;cellular process;cellular aromatic c…	5;4;3;8;4;4;4;3;5;7;6;2;4;8;9;1;2;4;5;3;3;4;6;7;	GO:1990904;GO:0005681;GO:0005622;GO:0043227;GO:0043226;GO:0005623;GO:0005634;GO:0030529;GO:0005575;GO:0032991;GO:0043231;GO:0044464;GO:0043229;GO:0044446;GO:0044428;GO:0044422;GO:0044424;	ribonucleoprotein complex;spliceosomal complex;intracellular;membrane-bounded organelle;organelle;cell;nucleus;intracellular ribonucleoprotein complex;cellular_component;macromolecular complex;intracellular membrane-bounded organelle;cell part;intracellular organelle;intracellular organelle part;nuclear part;organelle part;intracellular part;	3;5;3;3;2;2;5;4;1;2;4;2;3;3;4;2;3;				K12874	map03040;	Spliceosome;	IPR032174;IPR026300;IPR027417;	Intron-binding protein aquarius, N-terminal;CWF11 family;P-loop containing nucleoside triphosphate hydrolase;	cytosol	7299528	1746	L	[L] Replication, recombination and repair;
B0WC94	Brain chitinase and chia OS=Culex quinquefasciatus GN=CpipJ_CPIJ004564 PE=3 SV=1 - [B0WC94_CULQU]	1.125	0.919	0.989	0.962	nan	nan	nan	nan	0.81689	nan	0.87911	nan	0.85511	nan	0.9727	nan	0.9553	nan	0.92922	nan	GO:0046348;GO:0006807;GO:0006022;GO:1901575;GO:0071704;GO:0006032;GO:0008150;GO:0008152;GO:0006030;GO:0005975;GO:0009056;GO:0009057;GO:0044238;GO:1901564;GO:1901565;GO:0006040;GO:1901136;GO:1901135;GO:0043170;GO:1901072;GO:1901071;GO:0006026;	amino sugar catabolic process;nitrogen compound metabolic process;aminoglycan metabolic process;organic substance catabolic process;organic substance metabolic process;chitin catabolic process;biological_process;metabolic process;chitin metabolic process;carbohydrate metabolic process;catabolic process;macromolecule catabolic process;primary metabolic process;organonitrogen compound metabolic pro…	6;3;5;4;3;7;1;2;6;4;3;5;3;4;5;5;5;4;4;7;6;6;				GO:0016798;GO:0003674;GO:0004568;GO:0016787;GO:0003824;GO:0004553;	hydrolase activity, acting on glycosyl bonds;molecular_function;chitinase activity;hydrolase activity;catalytic activity;hydrolase activity, hydrolyzing O-glycosyl compounds;	4;1;6;3;2;5;	K01183	map00520;map01100;	Amino sugar and nucleotide sugar metabolism;Metabolic pathways;	IPR001579;IPR011583;IPR017853;IPR001223;IPR029070;	Glycoside hydrolase, chitinase active site;Chitinase II;Glycoside hydrolase superfamily;Glycoside hydrolase family 18, catalytic domain;Chitinase insertion domain;	extracellular	7292150	484	G	[G] Carbohydrate transport and metabolism;
Q9GTK2	Trypsin theta OS=Culex quinquefasciatus GN=CpipJ_CPIJ006080 PE=2 SV=1 - [Q9GTK2_CULQU]	0.999	0.958	1.046	1.016	0.935	1.082	0.969	1.023	1.05481	0.526805	1.04188	0.50346	1.05429	0.244487	1.01191	0.785612	1.00049	0.994307	1.01241	0.879767							GO:0004252;GO:0004175;GO:0017171;GO:0016787;GO:0003824;GO:0070011;GO:0003674;GO:0008233;GO:0008236;	serine-type endopeptidase activity;endopeptidase activity;serine hydrolase activity;hydrolase activity;catalytic activity;peptidase activity, acting on L-amino acid peptides;molecular_function;peptidase activity;serine-type peptidase activity;	6;6;4;3;2;5;1;4;5;				IPR001254;IPR009003;IPR033116;IPR018114;IPR001314;	Serine proteases, trypsin domain;Peptidase S1, PA clan;Serine proteases, trypsin family, serine active site;Serine proteases, trypsin family, histidine active site;Peptidase S1A, chymotrypsin family;	extracellular	7303317	169	E	[E] Amino acid transport and metabolism;
B0WUI7	Pre-mRNA-splicing factor SLU7 OS=Culex quinquefasciatus GN=CpipJ_CPIJ010870 PE=4 SV=1 - [B0WUI7_CULQU]	nan	nan	nan	nan	0.818	1.148	1.229	0.835	1.40342	nan	1.50244	nan	1.02078	nan	0.67941	nan	1.37485	nan	0.93409	nan							GO:0043169;GO:0046914;GO:0097159;GO:0043167;GO:0003674;GO:0005488;GO:0003676;GO:0046872;GO:1901363;GO:0008270;	cation binding;transition metal ion binding;organic cyclic compound binding;ion binding;molecular_function;binding;nucleic acid binding;metal ion binding;heterocyclic compound binding;zinc ion binding;	4;6;3;3;1;2;4;5;3;7;	K12819	map03040;	Spliceosome;	IPR021715;	Pre-mRNA splicing Prp18-interacting factor;	nucleus	7301733	638	A	[A] RNA processing and modification;
B0W8Y1	Bromodomain-containing protein 7 OS=Culex quinquefasciatus GN=CpipJ_CPIJ003455 PE=4 SV=1 - [B0W8Y1_CULQU]	nan	nan	nan	nan	1.025	1.075	0.908	1.013	1.04878	nan	0.88585	nan	0.98829	nan	1.11564	nan	1.0612	nan	1.18392	nan										K11723			IPR001487;IPR021900;	Bromodomain;Protein of unknown function DUF3512;	nucleus	7297294	621	K	[K] Transcription;
B0WWL9	Phosphatidylcholine-sterol acyltransferase OS=Culex quinquefasciatus GN=CpipJ_CPIJ010977 PE=4 SV=1 - [B0WWL9_CULQU]	1.269	0.966	0.825	0.932	1.344	0.836	0.761	0.963	0.68963	0.0325825	0.60697	0.00909109	0.72522	0.0125356	1.19483	0.0490957	0.95092	0.558497	1.13619	0.27453	GO:0044238;GO:0044710;GO:0006629;GO:0071704;GO:0008150;GO:0008152;GO:0044699;	primary metabolic process;single-organism metabolic process;lipid metabolic process;organic substance metabolic process;biological_process;metabolic process;single-organism process;	3;3;4;3;1;2;2;				GO:0003824;GO:0016740;GO:0016746;GO:0016747;GO:0008374;GO:0003674;	catalytic activity;transferase activity;transferase activity, transferring acyl groups;transferase activity, transferring acyl groups other than amino-acyl groups;O-acyltransferase activity;molecular_function;	2;3;4;5;6;1;	K06129	map00564;map04142;	Glycerophospholipid metabolism;Lysosome;	IPR003386;IPR029058;	Lecithin:cholesterol/phospholipid:diacylglycerol acyltransferase;Alpha/Beta hydrolase fold;	extracellular	Hs6912484	292	I	[I] Lipid transport and metabolism;
B0WU62	Vitellogenin-A1 OS=Culex quinquefasciatus GN=CpipJ_CPIJ010190 PE=4 SV=1 - [B0WU62_CULQU]	nan	nan	nan	nan	nan	nan	nan	nan	nan	nan	nan	nan	nan	nan	nan	nan	nan	nan	nan	nan							GO:0005319;GO:0005215;GO:0022892;GO:0003674;	lipid transporter activity;transporter activity;substrate-specific transporter activity;molecular_function;	4;2;3;1;				IPR015816;IPR011030;IPR015255;IPR001846;IPR001747;IPR015819;	Vitellinogen, beta-sheet N-terminal;Vitellinogen, superhelical;Vitellinogen, open beta-sheet;von Willebrand factor, type D domain;Lipid transport protein, N-terminal;Lipid transport protein, beta-sheet shell;	nucleus
B0WUI4	Putative uncharacterized protein OS=Culex quinquefasciatus GN=CpipJ_CPIJ010867 PE=4 SV=1 - [B0WUI4_CULQU]	nan	nan	nan	nan	1.054	1.035	0.981	0.949	0.98197	nan	0.93074	nan	0.90038	nan	0.96738	nan	1.09062	nan	1.05505	nan	GO:0044267;GO:0044260;GO:0070647;GO:0070646;GO:0071704;GO:0006508;GO:0016579;GO:0009987;GO:0006464;GO:0043412;GO:0036211;GO:0008150;GO:0008152;GO:0044238;GO:0019538;GO:0044237;GO:0043170;	cellular protein metabolic process;cellular macromolecule metabolic process;protein modification by small protein conjugation or removal;protein modification by small protein removal;organic substance metabolic process;proteolysis;protein deubiquitination;cellular process;cellular protein modification process;macromolecule modification;protein modification process;biological_process;metabolic pro…	5;4;7;6;3;5;7;2;6;5;5;1;2;3;4;3;4;				GO:0101005;GO:0003674;GO:0005488;GO:0008233;GO:0008234;GO:0019783;GO:0043167;GO:0046872;GO:0016787;GO:0043169;GO:0003824;GO:0036459;GO:0046914;GO:0070011;GO:0008270;	ubiquitinyl hydrolase activity;molecular_function;binding;peptidase activity;cysteine-type peptidase activity;ubiquitin-like protein-specific protease activity;ion binding;metal ion binding;hydrolase activity;cation binding;catalytic activity;thiol-dependent ubiquitinyl hydrolase activity;transition metal ion binding;peptidase activity, acting on L-amino acid peptides;zinc ion binding;	4;1;2;4;6;7;3;5;3;4;2;5;6;5;7;	K11844			IPR001607;IPR028889;IPR001394;IPR013083;IPR018200;	Zinc finger, UBP-type;Ubiquitin specific protease domain;Peptidase C19, ubiquitin carboxyl-terminal hydrolase;Zinc finger, RING/FYVE/PHD-type;Ubiquitin specific protease, conserved site;	nucleus	7290583	404	O	[O] Posttranslational modification, protein turnover, chaperones;
B0X2A7	Carbamoyl-phosphate synthase large chain OS=Culex quinquefasciatus GN=CpipJ_CPIJ013800 PE=4 SV=1 - [B0X2A7_CULQU]	0.713	1.211	1.237	0.958	0.817	1.132	1.153	0.927	1.53137	0.0248482	1.56209	0.0233224	1.23203	0.0821049	0.7887	0.0300274	1.24297	0.0326611	0.98033	0.723064	GO:0019752;GO:0072528;GO:0044249;GO:0034641;GO:0006807;GO:0044281;GO:0046112;GO:1901362;GO:1901360;GO:0072527;GO:0006139;GO:0044710;GO:0044711;GO:0019856;GO:0006206;GO:0006207;GO:0006520;GO:0071704;GO:0044699;GO:0018130;GO:1901576;GO:0009987;GO:0006725;GO:0009112;GO:0009058;GO:0008150;GO:0008152;GO:0043436;GO:0044271;GO:0055086;GO:0046483;GO:0044238;GO:1901564;GO:0006082;GO:1901566;GO:0044237;GO:…	carboxylic acid metabolic process;pyrimidine-containing compound biosynthetic process;cellular biosynthetic process;cellular nitrogen compound metabolic process;nitrogen compound metabolic process;small molecule metabolic process;nucleobase biosynthetic process;organic cyclic compound biosynthetic process;organic cyclic compound metabolic process;pyrimidine-containing compound metabolic process;n…	6;6;4;4;3;4;5;5;4;5;4;3;4;6;6;7;4;3;2;5;4;2;4;5;3;1;2;5;5;4;4;3;4;4;5;3;3;				GO:0003674;GO:0043168;GO:0016743;GO:0043167;GO:0016740;GO:0016741;GO:0016597;GO:0036094;GO:0003824;GO:0043177;GO:0031406;GO:0004070;GO:0005488;	molecular_function;anion binding;carboxyl- or carbamoyltransferase activity;ion binding;transferase activity;transferase activity, transferring one-carbon groups;amino acid binding;small molecule binding;catalytic activity;organic acid binding;carboxylic acid binding;aspartate carbamoyltransferase activity;binding;	1;4;5;3;3;4;6;3;2;4;5;6;2;				IPR002082;IPR006130;IPR006132;IPR032466;	Aspartate carbamoyltransferase;Aspartate/ornithine carbamoyltransferase;Aspartate/ornithine carbamoyltransferase, carbamoyl-P binding;Metal-dependent hydrolase;	cytosol	7293258	267	R	[R] General function prediction only;
B0WWL5	Glutamine synthetase OS=Culex quinquefasciatus GN=CpipJ_CPIJ010973 PE=3 SV=1 - [B0WWL5_CULQU]	0.935	1.083	1.025	1	1.028	0.957	1.006	1.068	1.03923	0.671608	1.03464	0.54811	1.05349	0.458295	1.01822	0.652532	0.98646	0.863021	1.00443	0.950119	GO:0009064;GO:0019752;GO:0006807;GO:0044283;GO:1901576;GO:0044710;GO:0044711;GO:0006520;GO:0006541;GO:0071704;GO:1901605;GO:0044238;GO:0009987;GO:0046394;GO:0009058;GO:0008150;GO:0008152;GO:0009084;GO:0043436;GO:0008652;GO:0044699;GO:1901564;GO:0006082;GO:1901566;GO:0044763;GO:0016053;GO:0044237;GO:1901607;GO:0006542;GO:0044249;GO:0044281;	glutamine family amino acid metabolic process;carboxylic acid metabolic process;nitrogen compound metabolic process;small molecule biosynthetic process;organic substance biosynthetic process;single-organism metabolic process;single-organism biosynthetic process;cellular amino acid metabolic process;glutamine metabolic process;organic substance metabolic process;alpha-amino acid metabolic process;…	6;6;3;5;4;3;4;4;7;3;5;3;2;6;3;1;2;7;5;5;2;4;4;5;3;5;3;6;8;4;4;				GO:0035639;GO:0016211;GO:0016880;GO:0003674;GO:0005488;GO:0000166;GO:1901363;GO:0001883;GO:0001882;GO:0043168;GO:0043167;GO:0016879;GO:1901265;GO:0032549;GO:0017076;GO:0005524;GO:0036094;GO:0003824;GO:0016874;GO:0030554;GO:0004356;GO:0097159;GO:0097367;GO:0032559;GO:0032555;GO:0032550;GO:0032553;	purine ribonucleoside triphosphate binding;ammonia ligase activity;acid-ammonia (or amide) ligase activity;molecular_function;binding;nucleotide binding;heterocyclic compound binding;purine nucleoside binding;nucleoside binding;anion binding;ion binding;ligase activity, forming carbon-nitrogen bonds;nucleoside phosphate binding;ribonucleoside binding;purine nucleotide binding;ATP binding;small mo…	5;6;5;1;2;4;3;5;4;4;3;4;4;5;5;6;3;2;3;6;7;3;3;6;5;6;4;	K01915	map00220;map00250;map00630;map00910;map01100;map01120;map01230;map02020;map04724;map04727;	Arginine biosynthesis;"Alanine, aspartate and glutamate metabolism";Glyoxylate and dicarboxylate metabolism;Nitrogen metabolism;Metabolic pathways;Microbial metabolism in diverse environments;Biosynthesis of amino acids;Two-component system;Glutamatergic synapse;GABAergic synapse;	IPR008147;IPR008146;IPR014746;IPR027302;IPR027303;	Glutamine synthetase, beta-Grasp domain;Glutamine synthetase, catalytic domain;Glutamine synthetase/guanido kinase, catalytic domain;Glutamine synthetase, N-terminal conserved site;Glutamine synthetase, glycine-rich site;	mitochondria	7296255	589	E	[E] Amino acid transport and metabolism;
B0XB56	MICOS complex subunit MIC13 OS=Culex quinquefasciatus GN=CpipJ_CPIJ016053 PE=3 SV=1 - [B0XB56_CULQU]	1.027	0.899	1.099	0.992	nan	nan	nan	nan	0.87537	nan	1.07011	nan	0.96592	nan	0.90264	nan	0.90625	nan	0.81802	nan				GO:0044464;GO:0098573;GO:0031975;GO:0031305;GO:0031304;GO:0043229;GO:0031301;GO:0031300;GO:0032592;GO:0043227;GO:0043226;GO:0031224;GO:0005737;GO:0005575;GO:0031090;GO:0005743;GO:0016021;GO:0016020;GO:0005740;GO:0005739;GO:0098800;GO:0044455;GO:0031967;GO:0031966;GO:0061617;GO:0043234;GO:0032991;GO:0043231;GO:0019866;GO:0005623;GO:0005622;GO:0044446;GO:0098796;GO:0044444;GO:0044429;GO:0044424;GO:…	cell part;intrinsic component of mitochondrial membrane;envelope;integral component of mitochondrial inner membrane;intrinsic component of mitochondrial inner membrane;intracellular organelle;integral component of organelle membrane;intrinsic component of organelle membrane;integral component of mitochondrial membrane;membrane-bounded organelle;organelle;intrinsic component of membrane;cytoplasm;…	2;4;3;6;5;3;4;3;5;3;2;3;4;1;3;5;4;2;5;5;4;3;4;4;5;3;2;4;4;2;3;3;3;4;4;3;2;2;4;							IPR026769;	MICOS complex subunit Mic13;	mitochondria
B0W6Y4	Cytochrome P450 9b1 OS=Culex quinquefasciatus GN=CpipJ_CPIJ003082 PE=3 SV=1 - [B0W6Y4_CULQU]	0.967	1.106	0.957	0.996	0.92	1.002	1.023	1.079	1.11712	0.192435	1.04928	0.369821	1.09963	0.187509	1.04798	0.464863	1.0159	0.827268	1.06465	0.407864				GO:0016021;GO:0016020;GO:0005575;GO:0044425;GO:0031224;	integral component of membrane;membrane;cellular_component;membrane part;intrinsic component of membrane;	4;2;1;2;3;	GO:0043169;GO:0004497;GO:0016705;GO:0020037;GO:0046914;GO:0046906;GO:0097159;GO:0043167;GO:0003824;GO:0003674;GO:0005488;GO:0005506;GO:0046872;GO:1901363;GO:0016491;	cation binding;monooxygenase activity;oxidoreductase activity, acting on paired donors, with incorporation or reduction of molecular oxygen;heme binding;transition metal ion binding;tetrapyrrole binding;organic cyclic compound binding;ion binding;catalytic activity;molecular_function;binding;iron ion binding;metal ion binding;heterocyclic compound binding;oxidoreductase activity;	4;4;4;5;6;4;3;3;2;1;2;7;5;3;3;	K15003			IPR017972;IPR001128;IPR002401;	Cytochrome P450, conserved site;Cytochrome P450;Cytochrome P450, E-class, group I;	endoplasmic reticulum	7299618	417	Q	[Q] Secondary metabolites biosynthesis, transport and catabolism;
B0X9K9	Coiled-coil domain-containing protein 25 OS=Culex quinquefasciatus GN=CpipJ_CPIJ016027 PE=4 SV=1 - [B0X9K9_CULQU]	0.952	1.184	0.981	0.935	1.108	0.925	0.984	0.998	1.02379	0.88615	0.95388	0.604561	0.93835	0.529109	0.98372	0.662315	1.09105	0.576948	1.07328	0.63414													IPR008532;	Domain of unknown function DUF814;	cytosol	7290790	295	R	[R] General function prediction only;
B0W6Y6	Putative uncharacterized protein OS=Culex quinquefasciatus GN=CpipJ_CPIJ003084 PE=4 SV=1 - [B0W6Y6_CULQU]	0.985	1.042	0.943	1.044	1	0.988	1.022	1.039	1.02267	0.506269	0.98992	0.826786	1.04937	0.0250566	1.06005	0.274529	0.97456	0.431486	1.03308	0.567042													IPR009030;	Growth factor receptor cysteine-rich domain;	extracellular
B0XH90	Pupal cuticle protein OS=Culex quinquefasciatus GN=CpipJ_CPIJ018642 PE=4 SV=1 - [B0XH90_CULQU]	1.083	1	1.035	0.961	0.993	0.924	0.952	1.125	0.92678	0.32598	0.95713	0.542832	1.00482	0.962228	1.04982	0.644085	0.92234	0.464702	0.96829	0.631944							GO:0003674;GO:0042302;GO:0005198;	molecular_function;structural constituent of cuticle;structural molecule activity;	1;3;2;				IPR000618;IPR031311;	Insect cuticle protein;Chitin-binding type R&R consensus;	extracellular
B0X4Z1	Bcr-associated protein OS=Culex quinquefasciatus GN=CpipJ_CPIJ014509 PE=4 SV=1 - [B0X4Z1_CULQU]	1.109	0.993	1.041	0.878	nan	nan	nan	nan	0.8954	nan	0.93868	nan	0.7917	nan	0.84342	nan	1.13098	nan	0.95389	nan	GO:0008104;GO:0070727;GO:0071702;GO:0033036;GO:0034613;GO:0006810;GO:0045184;GO:0015031;GO:0008150;GO:0051649;GO:0051234;GO:0051179;GO:0051641;GO:0046907;GO:0006886;	protein localization;cellular macromolecule localization;organic substance transport;macromolecule localization;cellular protein localization;transport;establishment of protein localization;protein transport;biological_process;establishment of localization in cell;establishment of localization;localization;cellular localization;intracellular transport;intracellular protein transport;	4;4;5;3;5;4;4;5;1;4;3;2;3;5;6;	GO:0005783;GO:0043229;GO:0043227;GO:0043226;GO:0031224;GO:0005737;GO:0016021;GO:0016020;GO:0012505;GO:0043231;GO:0044464;GO:0005623;GO:0005622;GO:0005575;GO:0044444;GO:0044424;GO:0044425;	endoplasmic reticulum;intracellular organelle;membrane-bounded organelle;organelle;intrinsic component of membrane;cytoplasm;integral component of membrane;membrane;endomembrane system;intracellular membrane-bounded organelle;cell part;cell;intracellular;cellular_component;cytoplasmic part;intracellular part;membrane part;	4;3;3;2;3;4;4;2;3;4;2;2;3;1;4;3;2;				K14009	map04141;	Protein processing in endoplasmic reticulum;	IPR008417;	B-cell receptor-associated protein 29/31;	extracellular	7292004	283	V	[V] Defense mechanisms;
B0W2I5	Autophagy-related protein 3 OS=Culex quinquefasciatus GN=CpipJ_CPIJ001235 PE=3 SV=1 - [B0W2I5_CULQU]	0.913	1.178	0.982	0.98	nan	nan	nan	nan	1.29025	nan	1.07558	nan	1.07338	nan	0.99796	nan	1.20204	nan	1.19959	nan	GO:0045184;GO:0033036;GO:0008104;GO:0006914;GO:0006810;GO:0015031;GO:0008150;GO:0071702;GO:0009987;GO:0051234;GO:0051179;	establishment of protein localization;macromolecule localization;protein localization;autophagy;transport;protein transport;biological_process;organic substance transport;cellular process;establishment of localization;localization;	4;3;4;3;4;5;1;5;2;3;2;	GO:0005737;GO:0044464;GO:0005623;GO:0005622;GO:0005575;GO:0044424;	cytoplasm;cell part;cell;intracellular;cellular_component;intracellular part;	4;2;2;3;1;3;				K08343	map04140;	Regulation of autophagy;	IPR007135;IPR007134;IPR019461;	Autophagy-related protein 3;Autophagy-related protein 3, N-terminal;Autophagy-related protein 3, C-terminal;	cytosol	7293868	484	R	[R] General function prediction only;
B0W2I3	Putative uncharacterized protein OS=Culex quinquefasciatus GN=CpipJ_CPIJ001233 PE=4 SV=1 - [B0W2I3_CULQU]	1.036	0.979	0.993	1.004	nan	nan	nan	nan	0.94498	nan	0.95849	nan	0.96911	nan	1.01108	nan	0.9751	nan	0.9859	nan															extracellular	7294229	49.3	S	[S] Function unknown;
B0W0E9	Nuclear pore complex protein Nup155 OS=Culex quinquefasciatus GN=CpipJ_CPIJ000513 PE=4 SV=1 - [B0W0E9_CULQU]	0.937	1.009	1.07	1.02	0.952	1.006	1.043	1.021	1.0667	0.0144212	1.11858	0.0184875	1.08047	0.00964063	0.96593	0.116681	0.98726	0.0144725	0.95362	0.068986	GO:0051169;GO:0006810;GO:0006913;GO:0008150;GO:0051649;GO:0051234;GO:0051179;GO:0051641;GO:0046907;	nuclear transport;transport;nucleocytoplasmic transport;biological_process;establishment of localization in cell;establishment of localization;localization;cellular localization;intracellular transport;	6;4;7;1;4;3;2;3;5;	GO:0031975;GO:0043229;GO:0043227;GO:0043226;GO:0005575;GO:0005634;GO:0005635;GO:0031967;GO:0012505;GO:0043231;GO:0005643;GO:0044464;GO:0005623;GO:0005622;GO:0044446;GO:0044428;GO:0044424;GO:0044422;	envelope;intracellular organelle;membrane-bounded organelle;organelle;cellular_component;nucleus;nuclear envelope;organelle envelope;endomembrane system;intracellular membrane-bounded organelle;nuclear pore;cell part;cell;intracellular;intracellular organelle part;nuclear part;intracellular part;organelle part;	3;3;3;2;1;5;4;4;3;4;5;2;2;3;3;4;3;2;	GO:0003674;GO:0005198;GO:0017056;	molecular_function;structural molecule activity;structural constituent of nuclear pore;	1;2;3;	K14312	map03013;	RNA transport;	IPR015943;IPR017986;IPR007187;IPR014908;IPR004870;	WD40/YVTN repeat-like-containing domain;WD40-repeat-containing domain;Nucleoporin, Nup133/Nup155-like, C-terminal;Nucleoporin, Nup133/Nup155-like, N-terminal;Nucleoporin, Nup155-like;	plasma membrane	7297801	1387	YU	[Y] Nuclear structure;[U] Intracellular trafficking, secretion, and vesicular transport;
B0W0E7	Sepiapterin reductase OS=Culex quinquefasciatus GN=CpipJ_CPIJ000511 PE=4 SV=1 - [B0W0E7_CULQU]	1.117	0.839	0.925	1.089	0.756	1.148	1.093	1.036	1.06086	0.83275	1.07742	0.750635	1.13454	0.561167	1.05302	0.605365	0.93506	0.702813	0.98464	0.937797	GO:0006732;GO:0044249;GO:0034641;GO:0006807;GO:0009108;GO:1901362;GO:1901360;GO:1901576;GO:0051186;GO:0051188;GO:0042558;GO:0042559;GO:0071704;GO:0018130;GO:0006729;GO:0009987;GO:0006725;GO:0009058;GO:0046146;GO:0008150;GO:0008152;GO:1901564;GO:0046483;GO:0044271;GO:1901566;GO:0044237;GO:0019438;	coenzyme metabolic process;cellular biosynthetic process;cellular nitrogen compound metabolic process;nitrogen compound metabolic process;coenzyme biosynthetic process;organic cyclic compound biosynthetic process;organic cyclic compound metabolic process;organic substance biosynthetic process;cofactor metabolic process;cofactor biosynthetic process;pteridine-containing compound metabolic process;…	5;4;4;3;6;5;4;4;4;5;5;6;3;5;7;2;4;3;6;1;2;4;4;5;5;3;5;				GO:0003674;GO:0016491;GO:0004757;GO:0003824;GO:0016616;GO:0016614;	molecular_function;oxidoreductase activity;sepiapterin reductase activity;catalytic activity;oxidoreductase activity, acting on the CH-OH group of donors, NAD or NADP as acceptor;oxidoreductase activity, acting on CH-OH group of donors;	1;3;6;2;5;4;	K00072	map00790;map01100;	Folate biosynthesis;Metabolic pathways;	IPR002347;IPR006393;IPR016040;	Short-chain dehydrogenase/reductase SDR;Sepiapterin reductase;NAD(P)-binding domain;	cytosol	7290936	222	Q	[Q] Secondary metabolites biosynthesis, transport and catabolism;
B0WH05	Hrp65-1 OS=Culex quinquefasciatus GN=CpipJ_CPIJ006106 PE=4 SV=1 - [B0WH05_CULQU]	1.081	0.992	1.018	0.922	1.067	1.026	0.986	0.966	0.93948	0.0715233	0.93296	0.0541043	0.87896	0.0301208	0.94212	0.166653	1.06886	0.144366	1.00699	0.792587							GO:0097159;GO:0000166;GO:0036094;GO:0003674;GO:0005488;GO:0003676;GO:1901363;GO:1901265;	organic cyclic compound binding;nucleotide binding;small molecule binding;molecular_function;binding;nucleic acid binding;heterocyclic compound binding;nucleoside phosphate binding;	3;4;3;1;2;4;3;4;	K13219			IPR000504;IPR012975;IPR034895;	RNA recognition motif domain;NOPS;Hrp65/NonA;	cytosol	7300181_2	398	A	[A] RNA processing and modification;
B0WH06	NONA protein OS=Culex quinquefasciatus GN=CpipJ_CPIJ006107 PE=4 SV=1 - [B0WH06_CULQU]	1.012	1.032	1.019	0.988	0.991	0.978	1.023	0.971	1.00349	0.914881	1.01947	0.209658	0.97803	0.244962	0.95935	0.0415347	1.02603	0.462741	0.98433	0.61443							GO:0097159;GO:0000166;GO:0036094;GO:0003674;GO:0005488;GO:0003676;GO:1901363;GO:1901265;	organic cyclic compound binding;nucleotide binding;small molecule binding;molecular_function;binding;nucleic acid binding;heterocyclic compound binding;nucleoside phosphate binding;	3;4;3;1;2;4;3;4;	K13219			IPR000504;IPR012975;IPR034895;	RNA recognition motif domain;NOPS;Hrp65/NonA;	nucleus	7300181_2	352	A	[A] RNA processing and modification;
B0WTN3	Eukaryotic translation initiation factor 3 subunit M OS=Culex quinquefasciatus GN=CPIJ010525 PE=3 SV=1 - [EIF3M_CULQU]	1.027	0.971	0.966	1.025	1.035	1.016	0.983	0.983	0.96363	0.242502	0.9452	0.0265491	0.97381	0.333891	1.03027	0.322644	0.98954	0.765491	1.0195	0.512339	GO:0022607;GO:0080090;GO:0019222;GO:0051246;GO:0043933;GO:0034622;GO:0031323;GO:1901564;GO:0044249;GO:0034641;GO:0006807;GO:0044237;GO:0034645;GO:0043170;GO:0050789;GO:0071840;GO:0043043;GO:0044267;GO:0071826;GO:0044260;GO:0016043;GO:0065003;GO:0071704;GO:0010467;GO:0022618;GO:0065007;GO:0031326;GO:0022613;GO:2000112;GO:0010468;GO:1901576;GO:0060255;GO:0006446;GO:0009987;GO:0009889;GO:0050794;GO:…	cellular component assembly;regulation of primary metabolic process;regulation of metabolic process;regulation of protein metabolic process;macromolecular complex subunit organization;cellular macromolecular complex assembly;regulation of cellular metabolic process;organonitrogen compound metabolic process;cellular biosynthetic process;cellular nitrogen compound metabolic process;nitrogen compoun…	4;4;3;5;4;6;4;4;4;4;3;3;5;4;2;2;6;5;5;4;3;5;3;5;5;2;5;4;6;5;4;4;5;2;4;3;6;3;5;1;4;2;5;5;5;6;3;5;5;5;4;5;6;5;4;6;3;	GO:1990904;GO:0033290;GO:0005737;GO:0005852;GO:0016282;GO:0070993;GO:0030529;GO:0043234;GO:0032991;GO:0044464;GO:0005623;GO:0005622;GO:0005575;GO:0044444;GO:0044424;	ribonucleoprotein complex;eukaryotic 48S preinitiation complex;cytoplasm;eukaryotic translation initiation factor 3 complex;eukaryotic 43S preinitiation complex;translation preinitiation complex;intracellular ribonucleoprotein complex;protein complex;macromolecular complex;cell part;cell;intracellular;cellular_component;cytoplasmic part;intracellular part;	3;6;4;4;6;5;4;3;2;2;2;3;1;4;3;	GO:0005488;GO:0003674;GO:0003676;GO:0008135;GO:0097159;GO:0003723;GO:0003743;GO:1901363;	binding;molecular_function;nucleic acid binding;translation factor activity, RNA binding;organic cyclic compound binding;RNA binding;translation initiation factor activity;heterocyclic compound binding;	2;1;4;6;3;5;7;3;	K15030			IPR000717;IPR027528;IPR016024;IPR011989;IPR011991;	Proteasome component (PCI) domain;Eukaryotic translation initiation factor 3 subunit M;Armadillo-type fold;Armadillo-like helical;Winged helix-turn-helix DNA-binding domain;	cytosol	7303226	624	R	[R] General function prediction only;
B0WTN6	60S ribosomal protein L18a OS=Culex quinquefasciatus GN=CpipJ_CPIJ010528 PE=3 SV=1 - [B0WTN6_CULQU]	0.885	1.124	1.019	1.006	0.915	1.047	1.04	1.008	1.20611	0.0462032	1.14389	0.0194106	1.11889	0.0191738	0.97814	0.166524	1.07795	0.178393	1.0544	0.295639	GO:1901564;GO:0044249;GO:0006807;GO:0044237;GO:0034645;GO:1901576;GO:0044260;GO:0043043;GO:0071704;GO:0010467;GO:1901566;GO:0043170;GO:0044267;GO:0009987;GO:0009058;GO:0009059;GO:0008150;GO:0008152;GO:0044271;GO:0043604;GO:0044238;GO:0019538;GO:0034641;GO:0043603;GO:0006518;GO:0006412;	organonitrogen compound metabolic process;cellular biosynthetic process;nitrogen compound metabolic process;cellular metabolic process;cellular macromolecule biosynthetic process;organic substance biosynthetic process;cellular macromolecule metabolic process;peptide biosynthetic process;organic substance metabolic process;gene expression;organonitrogen compound biosynthetic process;macromolecule …	4;4;3;3;5;4;4;6;3;5;5;4;5;2;3;5;1;2;5;6;3;4;4;5;5;6;	GO:0044464;GO:0043229;GO:0030529;GO:0043226;GO:0005737;GO:0032991;GO:0005840;GO:0043232;GO:1990904;GO:0005623;GO:0005622;GO:0005575;GO:0044444;GO:0043228;GO:0044424;	cell part;intracellular organelle;intracellular ribonucleoprotein complex;organelle;cytoplasm;macromolecular complex;ribosome;intracellular non-membrane-bounded organelle;ribonucleoprotein complex;cell;intracellular;cellular_component;cytoplasmic part;non-membrane-bounded organelle;intracellular part;	2;3;4;2;4;2;5;4;3;2;3;1;4;3;3;	GO:0003674;GO:0005198;GO:0003735;	molecular_function;structural molecule activity;structural constituent of ribosome;	1;2;3;	K02882	map03010;	Ribosome;	IPR023573;IPR021138;IPR028877;	Ribosomal protein 50S-L18Ae/60S-L20/60S-L18A;60S ribosomal protein L18a/ L20, eukaryotes;50S ribosomal protein L18Ae/60S ribosomal protein L20 and L18a;	nucleus	7302760	306	J	[J] Translation, ribosomal structure and biogenesis;
B0WTN4	Cysteinyl-tRNA synthetase OS=Culex quinquefasciatus GN=CpipJ_CPIJ010526 PE=3 SV=1 - [B0WTN4_CULQU]	1	1.001	1.072	0.961	1.055	1.106	0.896	0.964	1.0253	0.703722	0.95766	0.683523	0.93674	0.142208	0.97815	0.829787	1.09455	0.2253	1.07063	0.56757	GO:0019752;GO:0090304;GO:0044249;GO:0034641;GO:0006807;GO:0034645;GO:0034660;GO:0006139;GO:0044710;GO:0006399;GO:1901360;GO:0006520;GO:0043043;GO:0006418;GO:0071704;GO:0010467;GO:0043604;GO:1901566;GO:0006423;GO:0044267;GO:0009987;GO:0006725;GO:0009058;GO:0009059;GO:0008150;GO:0008152;GO:0043436;GO:0044271;GO:0046483;GO:0016070;GO:0044238;GO:0044699;GO:1901564;GO:0044260;GO:0006082;GO:0044237;GO:…	carboxylic acid metabolic process;nucleic acid metabolic process;cellular biosynthetic process;cellular nitrogen compound metabolic process;nitrogen compound metabolic process;cellular macromolecule biosynthetic process;ncRNA metabolic process;nucleobase-containing compound metabolic process;single-organism metabolic process;tRNA metabolic process;organic cyclic compound metabolic process;cellula…	6;5;4;4;3;5;6;4;3;7;4;4;6;7;3;5;6;5;8;5;2;4;3;5;1;2;5;5;4;5;3;2;4;4;4;3;4;4;5;6;5;4;3;5;6;4;				GO:0035639;GO:0003674;GO:0005488;GO:0000166;GO:1901363;GO:1901265;GO:0001882;GO:0043168;GO:0004812;GO:0004817;GO:0043167;GO:0001883;GO:0032549;GO:0017076;GO:0005524;GO:0036094;GO:0003824;GO:0016874;GO:0016875;GO:0016876;GO:0030554;GO:0097367;GO:0097159;GO:0032559;GO:0032555;GO:0032550;GO:0032553;	purine ribonucleoside triphosphate binding;molecular_function;binding;nucleotide binding;heterocyclic compound binding;nucleoside phosphate binding;nucleoside binding;anion binding;aminoacyl-tRNA ligase activity;cysteine-tRNA ligase activity;ion binding;purine nucleoside binding;ribonucleoside binding;purine nucleotide binding;ATP binding;small molecule binding;catalytic activity;ligase activity;…	5;1;2;4;3;4;4;4;6;7;3;5;5;5;6;3;2;3;4;5;6;3;3;6;5;6;4;	K01883	map00970;	Aminoacyl-tRNA biosynthesis;	IPR024909;IPR014729;IPR032678;IPR015803;IPR009080;	Cysteinyl-tRNA synthetase/mycothiol ligase;Rossmann-like alpha/beta/alpha sandwich fold;tRNA synthetases class I, catalytic domain;Cysteine-tRNA ligase;Aminoacyl-tRNA synthetase, class Ia, anticodon-binding;	nucleus	7302987	1009	J	[J] Translation, ribosomal structure and biogenesis;
B0WMK1	Putative uncharacterized protein OS=Culex quinquefasciatus GN=CpipJ_CPIJ007981 PE=4 SV=1 - [B0WMK1_CULQU]	nan	nan	nan	nan	1.109	0.929	1.043	0.933	0.83769	nan	0.94049	nan	0.8413	nan	0.89453	nan	0.99571	nan	0.8907	nan										K18405			IPR025605;IPR035437;IPR002999;	OST-HTH/LOTUS domain;Staphylococcal nuclease (SNase-like), OB-fold/extended TUDOR domain;Tudor domain;	mitochondria	7302389	238	K	[K] Transcription;
B0WMK0	Polyadenylate-binding protein OS=Culex quinquefasciatus GN=CpipJ_CPIJ007980 PE=3 SV=1 - [B0WMK0_CULQU]	1.025	0.94	1.004	1.032	1.053	0.986	0.979	1.012	0.92685	0.105944	0.95428	0.127043	0.98364	0.427255	1.03076	0.197021	0.94227	0.142945	0.97126	0.389982				GO:0005737;GO:0044464;GO:0005623;GO:0005622;GO:0005575;GO:0044424;	cytoplasm;cell part;cell;intracellular;cellular_component;intracellular part;	4;2;2;3;1;3;	GO:0036094;GO:0097159;GO:0003674;GO:0003723;GO:0003676;GO:0000166;GO:1901363;GO:1901265;GO:0005488;	small molecule binding;organic cyclic compound binding;molecular_function;RNA binding;nucleic acid binding;nucleotide binding;heterocyclic compound binding;nucleoside phosphate binding;binding;	3;3;1;5;4;4;3;4;2;	K13126	map03013;map03015;map03018;	RNA transport;mRNA surveillance pathway;RNA degradation;	IPR000504;IPR002004;IPR003954;IPR006515;	RNA recognition motif domain;Polyadenylate-binding protein/Hyperplastic disc protein;RNA recognition motif domain, eukaryote;Polyadenylate binding protein, human types 1, 2, 3, 4;	nucleus	7302665	826	AJ	[A] RNA processing and modification;[J] Translation, ribosomal structure and biogenesis;
B0WMK3	Zinc finger protein OS=Culex quinquefasciatus GN=CpipJ_CPIJ007983 PE=4 SV=1 - [B0WMK3_CULQU]	nan	nan	nan	nan	1.102	1.146	0.779	0.992	1.03993	nan	0.7069	nan	0.90018	nan	1.27343	nan	1.15524	nan	1.47112	nan							GO:0043169;GO:0097159;GO:0043167;GO:0003674;GO:0005488;GO:0003676;GO:0046872;GO:1901363;	cation binding;organic cyclic compound binding;ion binding;molecular_function;binding;nucleic acid binding;metal ion binding;heterocyclic compound binding;	4;3;3;1;2;4;5;3;				IPR013087;IPR003604;	Zinc finger C2H2-type;Matrin/U1-C-like, C2H2-type zinc finger;	nucleus	7303178	841	R	[R] General function prediction only;
B0XAQ7	CTP synthase OS=Culex quinquefasciatus GN=CpipJ_CPIJ016664 PE=3 SV=1 - [B0XAQ7_CULQU]	0.956	1.002	0.96	1.096	1.025	1	0.985	1.009	1.0106	0.789695	0.98183	0.672294	1.06259	0.380279	1.08226	0.219168	0.95107	0.35819	1.02931	0.150954	GO:0009218;GO:0009165;GO:0044281;GO:0046134;GO:1901362;GO:0046131;GO:1901360;GO:0044710;GO:0044711;GO:0006541;GO:0009199;GO:0009201;GO:0046036;GO:0009209;GO:0009208;GO:0043436;GO:0042455;GO:0046483;GO:0044210;GO:1901564;GO:1901566;GO:0019637;GO:0019438;GO:0009163;GO:0009148;GO:0009141;GO:0009142;GO:0009147;GO:0006807;GO:0009064;GO:1901576;GO:0046132;GO:0018130;GO:0006221;GO:0008150;GO:0008152;GO:…	pyrimidine ribonucleotide metabolic process;nucleotide biosynthetic process;small molecule metabolic process;pyrimidine nucleoside biosynthetic process;organic cyclic compound biosynthetic process;pyrimidine ribonucleoside metabolic process;organic cyclic compound metabolic process;single-organism metabolic process;single-organism biosynthetic process;glutamine metabolic process;ribonucleoside tr…	7;6;4;7;5;7;4;3;4;7;7;7;8;8;8;5;7;4;10;4;5;4;5;6;7;6;6;7;3;6;4;8;5;7;1;2;5;5;5;7;6;6;5;3;5;4;4;6;2;6;4;5;2;4;4;4;5;4;6;6;3;5;4;3;9;8;3;6;5;6;3;5;4;5;4;5;				GO:0000166;GO:0097367;GO:0003674;GO:0005488;GO:1901265;GO:1901363;GO:0032549;GO:0017076;GO:0005524;GO:0043168;GO:0003824;GO:0097159;GO:0032559;GO:0032555;GO:0032550;GO:0032553;GO:0035639;GO:0043167;GO:0030554;GO:0001883;GO:0003883;GO:0001882;GO:0036094;GO:0016879;GO:0016874;	nucleotide binding;carbohydrate derivative binding;molecular_function;binding;nucleoside phosphate binding;heterocyclic compound binding;ribonucleoside binding;purine nucleotide binding;ATP binding;anion binding;catalytic activity;organic cyclic compound binding;adenyl ribonucleotide binding;purine ribonucleotide binding;purine ribonucleoside binding;ribonucleotide binding;purine ribonucleoside t…	4;3;1;2;4;3;5;5;6;4;2;3;6;5;6;4;5;3;6;5;5;4;3;4;3;	K01937	map00240;map01100;	Pyrimidine metabolism;Metabolic pathways;	IPR017926;IPR029062;IPR004468;IPR017456;IPR033828;IPR027417;	Glutamine amidotransferase;Class I glutamine amidotransferase-like;CTP synthase;CTP synthase, N-terminal;CTP synthase GATase domain;P-loop containing nucleoside triphosphate hydrolase;	mitochondria	7294316	913	F	[F] Nucleotide transport and metabolism;
B0XHR6	Mitochondrial protein import protein MAS5 OS=Culex quinquefasciatus GN=CpipJ_CPIJ018848 PE=4 SV=1 - [B0XHR6_CULQU]	nan	nan	nan	nan	0.99	1.015	1.006	1.009	1.02525	nan	1.01616	nan	1.01919	nan	1.00298	nan	1.00595	nan	1.00895	nan	GO:0006457;GO:0009987;GO:0008150;	protein folding;cellular process;biological_process;	3;2;1;										IPR002939;IPR001623;IPR008971;IPR018253;	Chaperone DnaJ, C-terminal;DnaJ domain;HSP40/DnaJ peptide-binding;DnaJ domain, conserved site;	nucleus	7296101	427	O	[O] Posttranslational modification, protein turnover, chaperones;
B0XHR5	Putative uncharacterized protein OS=Culex quinquefasciatus GN=CpipJ_CPIJ018970 PE=4 SV=1 - [B0XHR5_CULQU]	1.119	0.858	1.028	0.974	0.913	0.966	1.098	1.045	0.89764	0.465548	1.04626	0.707826	0.9936	0.95785	0.94967	0.3955	0.90342	0.27041	0.85795	0.143523													IPR003609;	PAN/Apple domain;	nucleus
C7E0Q1	Putative 3-hydroxyacyl-CoA dehyrogenase (Fragment) OS=Culex pipiens pipiens GN=HCDH-1 PE=2 SV=1 - [C7E0Q1_CULPP]	nan	nan	nan	nan	1.084	0.795	1.017	1.039	0.73339	nan	0.93819	nan	0.95849	nan	1.02163	nan	0.76516	nan	0.78171	nan	GO:0006631;GO:0019752;GO:0044281;GO:0044699;GO:0044710;GO:0071704;GO:0006629;GO:0009987;GO:0032787;GO:0008150;GO:0008152;GO:0043436;GO:0044255;GO:0044238;GO:0006082;GO:0044237;GO:0044763;	fatty acid metabolic process;carboxylic acid metabolic process;small molecule metabolic process;single-organism process;single-organism metabolic process;organic substance metabolic process;lipid metabolic process;cellular process;monocarboxylic acid metabolic process;biological_process;metabolic process;oxoacid metabolic process;cellular lipid metabolic process;primary metabolic process;organic …	5;6;4;2;3;3;4;2;7;1;2;5;4;3;4;3;3;				GO:0003674;GO:0003857;GO:0016491;GO:0003824;GO:0016614;GO:0016616;	molecular_function;3-hydroxyacyl-CoA dehydrogenase activity;oxidoreductase activity;catalytic activity;oxidoreductase activity, acting on CH-OH group of donors;oxidoreductase activity, acting on the CH-OH group of donors, NAD or NADP as acceptor;	1;6;3;2;4;5;				IPR008927;IPR006108;IPR013328;IPR016040;IPR006176;IPR006180;	6-phosphogluconate dehydrogenase C-terminal domain-like;3-hydroxyacyl-CoA dehydrogenase, C-terminal;6-phosphogluconate dehydrogenase, domain 2;NAD(P)-binding domain;3-hydroxyacyl-CoA dehydrogenase, NAD binding;3-hydroxyacyl-CoA dehydrogenase, conserved site;	cytosol	CE00852	263	I	[I] Lipid transport and metabolism;
C7E0Q2	Putative 3-hydroxyacyl-CoA dehyrogenase (Fragment) OS=Culex pipiens pipiens GN=HCDH-2 PE=2 SV=1 - [C7E0Q2_CULPP]	nan	nan	nan	nan	1.007	1.101	1.03	0.884	1.09335	nan	1.02284	nan	0.87786	nan	0.85825	nan	1.24548	nan	1.06893	nan	GO:0006631;GO:0019752;GO:0044281;GO:0044699;GO:0044710;GO:0071704;GO:0006629;GO:0009987;GO:0032787;GO:0008150;GO:0008152;GO:0043436;GO:0044255;GO:0044238;GO:0006082;GO:0044237;GO:0044763;	fatty acid metabolic process;carboxylic acid metabolic process;small molecule metabolic process;single-organism process;single-organism metabolic process;organic substance metabolic process;lipid metabolic process;cellular process;monocarboxylic acid metabolic process;biological_process;metabolic process;oxoacid metabolic process;cellular lipid metabolic process;primary metabolic process;organic …	5;6;4;2;3;3;4;2;7;1;2;5;4;3;4;3;3;				GO:0003674;GO:0003857;GO:0016491;GO:0003824;GO:0016614;GO:0016616;	molecular_function;3-hydroxyacyl-CoA dehydrogenase activity;oxidoreductase activity;catalytic activity;oxidoreductase activity, acting on CH-OH group of donors;oxidoreductase activity, acting on the CH-OH group of donors, NAD or NADP as acceptor;	1;6;3;2;4;5;				IPR008927;IPR013328;IPR006108;IPR006176;IPR016040;	6-phosphogluconate dehydrogenase C-terminal domain-like;6-phosphogluconate dehydrogenase, domain 2;3-hydroxyacyl-CoA dehydrogenase, C-terminal;3-hydroxyacyl-CoA dehydrogenase, NAD binding;NAD(P)-binding domain;	cytosol, nucleus	Hs4885387	175	I	[I] Lipid transport and metabolism;
B0W074	Serine protease OS=Culex quinquefasciatus GN=CpipJ_CPIJ000438 PE=4 SV=1 - [B0W074_CULQU]	0.864	0.818	0.964	1.292	0.89	0.851	0.996	1.275	0.95154	0.180378	1.11745	0.0378033	1.46351	0.00145679	1.30969	0.00354465	0.65018	0.00170445	0.85153	0.0240557							GO:0016787;GO:0008233;GO:0003674;GO:0003824;	hydrolase activity;peptidase activity;molecular_function;catalytic activity;	3;4;1;2;				IPR016186;IPR018378;IPR001304;IPR016187;	C-type lectin-like/link domain;C-type lectin, conserved site;C-type lectin-like;C-type lectin fold;	extracellular	7292051	71.2	TV	[T] Signal transduction mechanisms;[V] Defense mechanisms;
B0WI34	Filamin OS=Culex quinquefasciatus GN=CpipJ_CPIJ006590 PE=4 SV=1 - [B0WI34_CULQU]	1.043	1.042	0.955	0.976	nan	nan	nan	nan	0.99904	nan	0.91563	nan	0.93576	nan	1.02199	nan	1.06762	nan	1.0911	nan										K04437	map04010;map04510;map05132;map05205;	MAPK signaling pathway;Focal adhesion;Salmonella infection;Proteoglycans in cancer;	IPR001298;IPR013783;IPR017868;IPR014756;	Filamin/ABP280 repeat;Immunoglobulin-like fold;Filamin/ABP280 repeat-like;Immunoglobulin E-set;	mitochondria	CE27802	212	Z	[Z] Cytoskeleton;
B0X4U1	Alanine aminotransferase OS=Culex quinquefasciatus GN=CpipJ_CPIJ014256 PE=4 SV=1 - [B0X4U1_CULQU]	0.983	0.944	1.056	1	1.036	0.926	0.974	0.997	0.9262	0.116889	1.00545	0.920587	0.9891	0.71878	0.98374	0.726468	0.9364	0.0200279	0.92118	0.196943	GO:0009058;GO:0008152;GO:0008150;	biosynthetic process;metabolic process;biological_process;	3;2;1;				GO:0043168;GO:0003824;GO:0048037;GO:0097159;GO:1901363;GO:0016740;GO:0043167;GO:0008483;GO:0003674;GO:0030170;GO:0016769;GO:0005488;	anion binding;catalytic activity;cofactor binding;organic cyclic compound binding;heterocyclic compound binding;transferase activity;ion binding;transaminase activity;molecular_function;pyridoxal phosphate binding;transferase activity, transferring nitrogenous groups;binding;	4;2;3;3;3;3;3;5;1;4;4;2;	K00814	map00220;map00250;map00710;map01100;map01120;map01200;map01210;map01230;	Arginine biosynthesis;"Alanine, aspartate and glutamate metabolism";Carbon fixation in photosynthetic organisms;Metabolic pathways;Microbial metabolism in diverse environments;Carbon metabolism;2-Oxocarboxylic acid metabolism;Biosynthesis of amino acids;	IPR004839;IPR015422;IPR015424;IPR015421;	Aminotransferase, class I/classII;Pyridoxal phosphate-dependent transferase, subdomain 2;Pyridoxal phosphate-dependent transferase;Pyridoxal phosphate-dependent transferase, major region, subdomain 1;	mitochondria	7292870	654	E	[E] Amino acid transport and metabolism;
B0XI45	Putative uncharacterized protein OS=Culex quinquefasciatus GN=CpipJ_CPIJ018911 PE=4 SV=1 - [B0XI45_CULQU]	1.062	0.96	1.015	0.966	1.016	1.085	0.999	0.925	0.98412	0.827438	0.9692	0.319303	0.91001	0.0935883	0.93893	0.107735	1.08144	0.36235	1.01539	0.82863							GO:0003674;GO:0042302;GO:0005198;	molecular_function;structural constituent of cuticle;structural molecule activity;	1;3;2;				IPR000618;	Insect cuticle protein;	extracellular
B0WEL1	Prefoldin subunit 6 OS=Culex quinquefasciatus GN=CpipJ_CPIJ005722 PE=4 SV=1 - [B0WEL1_CULQU]	1.455	0.67	0.736	1.023	1.069	0.993	0.968	1.044	0.65887	0.229272	0.67512	0.210238	0.81894	0.358639	1.21303	0.25949	0.80455	0.338288	0.97594	0.927293	GO:0006457;GO:0009987;GO:0008150;	protein folding;cellular process;biological_process;	3;2;1;	GO:0043234;GO:0005575;GO:0016272;GO:0032991;	protein complex;cellular_component;prefoldin complex;macromolecular complex;	3;1;4;2;				K04798			IPR002777;	Prefoldin beta-like;	cytosol	7293724	127	O	[O] Posttranslational modification, protein turnover, chaperones;
B0XAX0	Apolipoprotein D OS=Culex quinquefasciatus GN=CpipJ_CPIJ015729 PE=4 SV=1 - [B0XAX0_CULQU]	1.017	0.97	1.014	0.989	1.109	1.001	1.005	0.961	0.92709	0.251435	0.94967	0.36662	0.91722	0.208715	0.96582	0.143567	1.01077	0.665059	0.97623	0.275384							GO:0005215;GO:0019840;GO:0008289;GO:0003674;GO:0005488;GO:0005501;	transporter activity;isoprenoid binding;lipid binding;molecular_function;binding;retinoid binding;	2;4;3;1;2;5;				IPR002449;IPR000566;IPR022271;IPR012674;	Retinol binding protein/Purpurin;Lipocalin/cytosolic fatty-acid binding domain;Lipocalin, ApoD type;Calycin;	extracellular	Hs4502163	77.4	M	[M] Cell wall/membrane/envelope biogenesis;
B0X394	Vinculin OS=Culex quinquefasciatus GN=CpipJ_CPIJ013873 PE=4 SV=1 - [B0X394_CULQU]	1.002	1	0.987	1.003	0.926	1.083	1.016	0.978	1.08039	0.302304	1.0389	0.453863	1.02749	0.57581	0.98902	0.623588	1.05149	0.360398	1.03994	0.458916	GO:0008150;GO:0007155;GO:0022610;	biological_process;cell adhesion;biological adhesion;	1;3;2;	GO:0005856;GO:0015629;GO:0043232;GO:0044464;GO:0005623;GO:0005622;GO:0005575;GO:0044424;GO:0043229;GO:0043228;GO:0043226;	cytoskeleton;actin cytoskeleton;intracellular non-membrane-bounded organelle;cell part;cell;intracellular;cellular_component;intracellular part;intracellular organelle;non-membrane-bounded organelle;organelle;	5;6;4;2;2;3;1;3;3;3;2;	GO:0003674;GO:0005198;	molecular_function;structural molecule activity;	1;2;	K05700	map04510;map04520;map04670;map04810;map05100;map05131;map05146;	Focal adhesion;Adherens junction;Leukocyte transendothelial migration;Regulation of actin cytoskeleton;Bacterial invasion of epithelial cells;Shigellosis;Amoebiasis;	IPR017997;IPR006077;IPR000633;	Vinculin;Vinculin/alpha-catenin;Vinculin, conserved site;	cytosol	7290291	1465	W	[W] Extracellular structures;
B0WAC8	Anaphase-promoting complex subunit 2 OS=Culex quinquefasciatus GN=CpipJ_CPIJ003980 PE=3 SV=1 - [B0WAC8_CULQU]	0.922	1.212	1.057	0.883	nan	nan	nan	nan	1.31453	nan	1.14642	nan	0.9577	nan	0.83538	nan	1.37259	nan	1.14664	nan	GO:0044248;GO:0043632;GO:0044267;GO:1901575;GO:0044265;GO:0044260;GO:0071704;GO:0006508;GO:0044238;GO:0009987;GO:0019941;GO:0008150;GO:0030163;GO:0008152;GO:0044257;GO:0009056;GO:0009057;GO:0051603;GO:0019538;GO:0044237;GO:0043170;GO:0006511;	cellular catabolic process;modification-dependent macromolecule catabolic process;cellular protein metabolic process;organic substance catabolic process;cellular macromolecule catabolic process;cellular macromolecule metabolic process;organic substance metabolic process;proteolysis;primary metabolic process;cellular process;modification-dependent protein catabolic process;biological_process;prote…	4;6;5;4;5;4;3;5;3;2;7;1;5;2;6;3;5;6;4;3;4;8;							K03349	map04110;map04111;map04113;map04114;map04120;map04914;map05166;	Cell cycle;Cell cycle - yeast;Meiosis - yeast;Oocyte meiosis;Ubiquitin mediated proteolysis;Progesterone-mediated oocyte maturation;HTLV-I infection;	IPR001373;IPR016158;IPR014786;IPR011991;	Cullin, N-terminal;Cullin homology;Anaphase-promoting complex subunit 2, C-terminal;Winged helix-turn-helix DNA-binding domain;	cytosol	7291701	713	DO	[D] Cell cycle control, cell division, chromosome partitioning;[O] Posttranslational modification, protein turnover, chaperones;
B0X576	Putative uncharacterized protein OS=Culex quinquefasciatus GN=CpipJ_CPIJ014324 PE=4 SV=1 - [B0X576_CULQU]	1.123	1.031	0.904	0.958	nan	nan	nan	nan	0.91808	nan	0.80499	nan	0.85307	nan	1.05973	nan	1.0762	nan	1.14049	nan							GO:0097159;GO:0003674;GO:0005488;GO:0003676;GO:1901363;GO:0003723;	organic cyclic compound binding;molecular_function;binding;nucleic acid binding;heterocyclic compound binding;RNA binding;	3;1;2;4;3;5;	K14942			IPR004087;IPR004088;	K Homology domain;K Homology domain, type 1;	cytosol	7302782	274	A	[A] RNA processing and modification;
B0X577	Putative uncharacterized protein OS=Culex quinquefasciatus GN=CpipJ_CPIJ014325 PE=4 SV=1 - [B0X577_CULQU]	0.998	1.013	0.938	1.055	1.147	1.074	0.827	0.951	0.97296	0.753153	0.82284	0.177489	0.9352	0.524226	1.13654	0.253963	1.04038	0.570912	1.18244	0.126109															extracellular
B0WKU8	Ran-binding protein OS=Culex quinquefasciatus GN=CpipJ_CPIJ007518 PE=4 SV=1 - [B0WKU8_CULQU]	1.093	0.98	0.882	1.022	0.964	1.039	0.895	1.031	0.98153	0.813886	0.86388	0.163415	0.99806	0.978133	1.15532	0.00326581	0.98344	0.626351	1.13618	0.0570442	GO:0051234;GO:0046907;GO:0006810;GO:0051641;GO:0051649;GO:0008150;GO:0051179;	establishment of localization;intracellular transport;transport;cellular localization;establishment of localization in cell;biological_process;localization;	3;5;4;3;4;1;2;	GO:0044464;GO:0005623;GO:0005575;GO:0005622;	cell part;cell;cellular_component;intracellular;	2;2;1;3;	GO:0043169;GO:0046914;GO:0043167;GO:0003674;GO:0005488;GO:0046872;GO:0008270;	cation binding;transition metal ion binding;ion binding;molecular_function;binding;metal ion binding;zinc ion binding;	4;6;3;1;2;5;7;	K12172	map03013;	RNA transport;	IPR019734;IPR000156;IPR001876;IPR011993;IPR011990;IPR013026;	Tetratricopeptide repeat;Ran binding domain;Zinc finger, RanBP2-type;PH domain-like;Tetratricopeptide-like helical domain;Tetratricopeptide repeat-containing domain;	nucleus	7301301	681	U	[U] Intracellular trafficking, secretion, and vesicular transport;
B0WKU4	ATPase family AAA domain-containing protein 3 OS=Culex quinquefasciatus GN=CpipJ_CPIJ007514 PE=4 SV=1 - [B0WKU4_CULQU]	0.969	1.056	1.03	0.976	0.938	0.929	1.017	1.138	1.0409	0.611281	1.07341	0.0531025	1.10855	0.336249	1.03273	0.72014	0.93898	0.594866	0.96971	0.67521							GO:0043168;GO:0017076;GO:0030554;GO:0097367;GO:0097159;GO:0005524;GO:1901363;GO:0001882;GO:0043167;GO:0036094;GO:0035639;GO:0032559;GO:0032553;GO:0001883;GO:0032549;GO:0032555;GO:0003674;GO:0000166;GO:0032550;GO:1901265;GO:0005488;	anion binding;purine nucleotide binding;adenyl nucleotide binding;carbohydrate derivative binding;organic cyclic compound binding;ATP binding;heterocyclic compound binding;nucleoside binding;ion binding;small molecule binding;purine ribonucleoside triphosphate binding;adenyl ribonucleotide binding;ribonucleotide binding;purine nucleoside binding;ribonucleoside binding;purine ribonucleotide bindin…	4;5;6;3;3;6;3;4;3;3;5;6;4;5;5;5;1;4;6;4;2;	K17681			IPR003959;IPR003593;IPR021911;IPR027417;	ATPase, AAA-type, core;AAA+ ATPase domain;ATPase family AAA domain-containing protein 3, domain of unknown function DUF3523;P-loop containing nucleoside triphosphate hydrolase;	nucleus	7300121	890	O	[O] Posttranslational modification, protein turnover, chaperones;
B0W1Y5	Protease m1 zinc metalloprotease OS=Culex quinquefasciatus GN=CpipJ_CPIJ001050 PE=4 SV=1 - [B0W1Y5_CULQU]	1.023	0.963	0.974	1.048	nan	nan	nan	nan	0.94135	nan	0.9521	nan	1.02444	nan	1.07598	nan	0.91889	nan	0.98871	nan							GO:0043169;GO:0046914;GO:0016787;GO:0043167;GO:0003824;GO:0070011;GO:0003674;GO:0005488;GO:0008233;GO:0046872;GO:0008237;GO:0008270;	cation binding;transition metal ion binding;hydrolase activity;ion binding;catalytic activity;peptidase activity, acting on L-amino acid peptides;molecular_function;binding;peptidase activity;metal ion binding;metallopeptidase activity;zinc ion binding;	4;6;3;3;2;5;1;2;4;5;6;7;				IPR034016;IPR001930;IPR014782;IPR024571;	Aminopeptidase N-type;Peptidase M1, alanine aminopeptidase/leukotriene A4 hydrolase;Peptidase M1, membrane alanine aminopeptidase, N-terminal;ERAP1-like C-terminal domain;	extracellular	7300768	395	EO	[E] Amino acid transport and metabolism;[O] Posttranslational modification, protein turnover, chaperones;
B0W1Y3	Protease m1 zinc metalloprotease OS=Culex quinquefasciatus GN=CpipJ_CPIJ001048 PE=4 SV=1 - [B0W1Y3_CULQU]	0.937	1.029	1.023	0.936	0.88	1.086	1.083	0.958	1.16401	0.0660097	1.15905	0.0731227	1.04238	0.334697	0.89934	0.0801023	1.11668	0.0686539	1.00427	0.923329							GO:0043169;GO:0046914;GO:0016787;GO:0043167;GO:0003824;GO:0070011;GO:0003674;GO:0005488;GO:0008233;GO:0046872;GO:0008237;GO:0008270;	cation binding;transition metal ion binding;hydrolase activity;ion binding;catalytic activity;peptidase activity, acting on L-amino acid peptides;molecular_function;binding;peptidase activity;metal ion binding;metallopeptidase activity;zinc ion binding;	4;6;3;3;2;5;1;2;4;5;6;7;	K11140	map00480;map01100;map04614;map04640;	Glutathione metabolism;Metabolic pathways;Renin-angiotensin system;Hematopoietic cell lineage;	IPR034016;IPR001930;IPR014782;IPR024571;	Aminopeptidase N-type;Peptidase M1, alanine aminopeptidase/leukotriene A4 hydrolase;Peptidase M1, membrane alanine aminopeptidase, N-terminal;ERAP1-like C-terminal domain;	plasma membrane	7300768	555	EO	[E] Amino acid transport and metabolism;[O] Posttranslational modification, protein turnover, chaperones;
B0W1Y1	Protease m1 zinc metalloprotease OS=Culex quinquefasciatus GN=CpipJ_CPIJ001046 PE=4 SV=1 - [B0W1Y1_CULQU]	1.024	1.007	1.054	0.945	nan	nan	nan	nan	0.9834	nan	1.0293	nan	0.92285	nan	0.89658	nan	1.06561	nan	0.95541	nan							GO:0043169;GO:0046914;GO:0016787;GO:0043167;GO:0003824;GO:0070011;GO:0003674;GO:0005488;GO:0008233;GO:0046872;GO:0008237;GO:0008270;	cation binding;transition metal ion binding;hydrolase activity;ion binding;catalytic activity;peptidase activity, acting on L-amino acid peptides;molecular_function;binding;peptidase activity;metal ion binding;metallopeptidase activity;zinc ion binding;	4;6;3;3;2;5;1;2;4;5;6;7;				IPR034016;IPR001930;IPR014782;IPR024571;	Aminopeptidase N-type;Peptidase M1, alanine aminopeptidase/leukotriene A4 hydrolase;Peptidase M1, membrane alanine aminopeptidase, N-terminal;ERAP1-like C-terminal domain;	nucleus	7300768	421	EO	[E] Amino acid transport and metabolism;[O] Posttranslational modification, protein turnover, chaperones;
B0X4C1	40S ribosomal protein S3 OS=Culex quinquefasciatus GN=CpipJ_CPIJ013941 PE=3 SV=1 - [B0X4C1_CULQU]	1.039	0.943	1.009	1.014	1.023	0.925	0.98	1.028	0.90592	0.0150634	0.9646	0.158358	0.9903	0.446151	1.02665	0.24154	0.91479	0.0167451	0.93917	0.0711798	GO:0044249;GO:0034641;GO:0006807;GO:0034645;GO:1901576;GO:0044260;GO:0043043;GO:0071704;GO:0010467;GO:0044267;GO:0009987;GO:0009058;GO:0009059;GO:0008150;GO:0008152;GO:1901564;GO:0043604;GO:0044238;GO:0044271;GO:0043603;GO:1901566;GO:0019538;GO:0044237;GO:0043170;GO:0006518;GO:0006412;	cellular biosynthetic process;cellular nitrogen compound metabolic process;nitrogen compound metabolic process;cellular macromolecule biosynthetic process;organic substance biosynthetic process;cellular macromolecule metabolic process;peptide biosynthetic process;organic substance metabolic process;gene expression;cellular protein metabolic process;cellular process;biosynthetic process;macromolec…	4;4;3;5;4;4;6;3;5;5;2;3;5;1;2;4;6;3;5;5;5;4;3;4;5;6;	GO:0015935;GO:1990904;GO:0043232;GO:0005623;GO:0030529;GO:0043226;GO:0005737;GO:0032991;GO:0005622;GO:0044446;GO:0044391;GO:0005840;GO:0044464;GO:0043229;GO:0005575;GO:0044444;GO:0043228;GO:0044424;GO:0044422;	small ribosomal subunit;ribonucleoprotein complex;intracellular non-membrane-bounded organelle;cell;intracellular ribonucleoprotein complex;organelle;cytoplasm;macromolecular complex;intracellular;intracellular organelle part;ribosomal subunit;ribosome;cell part;intracellular organelle;cellular_component;cytoplasmic part;non-membrane-bounded organelle;intracellular part;organelle part;	5;3;4;2;4;2;4;2;3;3;4;5;2;3;1;4;3;3;2;	GO:1901363;GO:0003674;GO:0005198;GO:0003735;GO:0003676;GO:0003723;GO:0097159;GO:0005488;	heterocyclic compound binding;molecular_function;structural molecule activity;structural constituent of ribosome;nucleic acid binding;RNA binding;organic cyclic compound binding;binding;	3;1;2;3;4;5;3;2;	K02985	map03010;	Ribosome;	IPR005703;IPR015946;IPR001351;IPR018280;IPR004044;IPR009019;	Ribosomal protein S3, eukaryotic/archaeal;K homology domain-like, alpha/beta;Ribosomal protein S3, C-terminal;Ribosomal protein S3, conserved site;K Homology domain, type 2;K homology domain, prokaryotic type;	mitochondria	Hs15718687	414	J	[J] Translation, ribosomal structure and biogenesis;
B0X4C0	60S ribosomal protein L6 OS=Culex quinquefasciatus GN=CpipJ_CPIJ013940 PE=4 SV=1 - [B0X4C0_CULQU]	0.779	1.146	1.107	1.039	0.92	1.001	1.055	1.039	1.26368	0.157138	1.27251	0.0911762	1.22307	0.115015	0.96115	0.247597	1.03321	0.681085	0.99306	0.931307	GO:1901564;GO:0044249;GO:0006807;GO:0044237;GO:0034645;GO:1901576;GO:0044260;GO:0043043;GO:0071704;GO:0010467;GO:1901566;GO:0043170;GO:0044267;GO:0009987;GO:0009058;GO:0009059;GO:0008150;GO:0008152;GO:0044271;GO:0043604;GO:0044238;GO:0019538;GO:0034641;GO:0043603;GO:0006518;GO:0006412;	organonitrogen compound metabolic process;cellular biosynthetic process;nitrogen compound metabolic process;cellular metabolic process;cellular macromolecule biosynthetic process;organic substance biosynthetic process;cellular macromolecule metabolic process;peptide biosynthetic process;organic substance metabolic process;gene expression;organonitrogen compound biosynthetic process;macromolecule …	4;4;3;3;5;4;4;6;3;5;5;4;5;2;3;5;1;2;5;6;3;4;4;5;5;6;	GO:0044464;GO:0043229;GO:0030529;GO:0043226;GO:0005737;GO:0032991;GO:0005840;GO:0043232;GO:1990904;GO:0005623;GO:0005622;GO:0005575;GO:0044444;GO:0043228;GO:0044424;	cell part;intracellular organelle;intracellular ribonucleoprotein complex;organelle;cytoplasm;macromolecular complex;ribosome;intracellular non-membrane-bounded organelle;ribonucleoprotein complex;cell;intracellular;cellular_component;cytoplasmic part;non-membrane-bounded organelle;intracellular part;	2;3;4;2;4;2;5;4;3;2;3;1;4;3;3;	GO:0003674;GO:0005198;GO:0003735;	molecular_function;structural molecule activity;structural constituent of ribosome;	1;2;3;	K02934	map03010;	Ribosome;	IPR014722;IPR000915;IPR008991;IPR005568;	Ribosomal protein L2 domain 2;60S ribosomal protein L6E;Translation protein SH3-like domain;Ribosomal protein L6, N-terminal;	nucleus	7302066	276	J	[J] Translation, ribosomal structure and biogenesis;
B0X371	Putative uncharacterized protein OS=Culex quinquefasciatus GN=CpipJ_CPIJ013182 PE=4 SV=1 - [B0X371_CULQU]	0.825	1.109	1.004	1.103	0.726	1.106	1.053	1.194	1.42811	0.021534	1.32624	0.0445003	1.48098	0.030989	1.11667	0.145924	0.9643	0.462846	1.07681	0.0844848													IPR033916;IPR003172;IPR014756;	ML domain, Npc2 like;MD-2-related lipid-recognition domain;Immunoglobulin E-set;	extracellular	7299293	101	S	[S] Function unknown;
B0X4C9	Developmentally-regulated GTP-binding protein 2 OS=Culex quinquefasciatus GN=CpipJ_CPIJ013949 PE=4 SV=1 - [B0X4C9_CULQU]	1.025	1.053	0.93	1.052	1.129	1.002	0.886	0.993	0.95404	0.482766	0.84308	0.0958429	0.9494	0.458207	1.1261	0.0896269	1.00489	0.909701	1.13161	0.071065							GO:0043168;GO:0019001;GO:0097367;GO:0097159;GO:1901363;GO:0005525;GO:0035639;GO:0000166;GO:0036094;GO:0032561;GO:0001882;GO:0003674;GO:1901265;GO:0001883;GO:0032549;GO:0032555;GO:0017076;GO:0043167;GO:0032550;GO:0032553;GO:0005488;	anion binding;guanyl nucleotide binding;carbohydrate derivative binding;organic cyclic compound binding;heterocyclic compound binding;GTP binding;purine ribonucleoside triphosphate binding;nucleotide binding;small molecule binding;guanyl ribonucleotide binding;nucleoside binding;molecular_function;nucleoside phosphate binding;purine nucleoside binding;ribonucleoside binding;purine ribonucleotide …	4;6;3;3;3;6;5;4;3;6;4;1;4;5;5;5;5;3;6;4;2;	K06944			IPR004095;IPR006073;IPR006074;IPR031167;IPR031662;IPR005225;IPR012676;IPR027417;IPR012675;	TGS;GTP binding domain;GTP1/OBG, conserved site;OBG-type guanine nucleotide-binding (G) domain;GTP binding protein, second domain;Small GTP-binding protein domain;TGS-like;P-loop containing nucleoside triphosphate hydrolase;Beta-grasp domain;	cytosol	7300535	701	T	[T] Signal transduction mechanisms;
B0X6A8	Putative uncharacterized protein OS=Culex quinquefasciatus GN=CpipJ_CPIJ015032 PE=4 SV=1 - [B0X6A8_CULQU]	0.924	1.083	0.999	1.033	1.007	1.077	0.959	0.979	1.11859	0.110577	1.01398	0.797096	1.04195	0.499303	1.02758	0.505978	1.07356	0.112483	1.10317	0.0378334													IPR001283;IPR014044;IPR034763;	Cysteine-rich secretory protein, allergen V5/Tpx-1-related;CAP domain;Venom allergen 3, insect;	extracellular	7292977	176	S	[S] Function unknown;
B0W4G4	Putative uncharacterized protein OS=Culex quinquefasciatus GN=CpipJ_CPIJ001733 PE=4 SV=1 - [B0W4G4_CULQU]	nan	nan	nan	nan	0.819	1.017	1.077	1.114	1.24176	nan	1.31502	nan	1.3602	nan	1.03435	nan	0.91293	nan	0.94429	nan							GO:0016787;GO:0016893;GO:0004518;GO:0004519;GO:0004540;GO:0004521;GO:0004523;GO:0003824;GO:0016891;GO:0003674;GO:0016788;GO:0003676;GO:0097159;GO:1901363;GO:0005488;	hydrolase activity;endonuclease activity, active with either ribo- or deoxyribonucleic acids and producing 5'-phosphomonoesters;nuclease activity;endonuclease activity;ribonuclease activity;endoribonuclease activity;RNA-DNA hybrid ribonuclease activity;catalytic activity;endoribonuclease activity, producing 5'-phosphomonoesters;molecular_function;hydrolase activity, acting on ester bonds;nucleic …	3;7;5;6;6;7;9;2;8;1;4;4;3;3;2;				IPR002156;IPR012337;	Ribonuclease H domain;Ribonuclease H-like domain;	nucleus	7304133	105	L	[L] Replication, recombination and repair;
B0X2S7	Selenium-binding protein 2 OS=Culex quinquefasciatus GN=CpipJ_CPIJ013577 PE=4 SV=1 - [B0X2S7_CULQU]	0.976	0.96	1.01	1.028	1.053	0.919	1.127	0.981	0.92607	0.227666	1.05323	0.521298	0.99014	0.845124	0.9401	0.416855	0.93529	0.172495	0.87927	0.172907							GO:0008430;GO:0003674;GO:0005488;	selenium binding;molecular_function;binding;	3;1;2;	K17285			IPR015943;IPR008826;	WD40/YVTN repeat-like-containing domain;Selenium-binding protein;	cytosol	7299718	682	P	[P] Inorganic ion transport and metabolism;
B0X2S5	Putative uncharacterized protein OS=Culex quinquefasciatus GN=CpipJ_CPIJ013250 PE=4 SV=1 - [B0X2S5_CULQU]	nan	nan	nan	nan	0.908	1.072	1.048	0.972	1.18062	nan	1.15419	nan	1.07048	nan	0.92748	nan	1.10288	nan	1.0229	nan	GO:0008104;GO:0035556;GO:0051716;GO:0007264;GO:0065007;GO:0071702;GO:0033036;GO:0009987;GO:0044700;GO:0006810;GO:0050794;GO:0045184;GO:0008150;GO:0007154;GO:0051234;GO:0051179;GO:0044699;GO:0050896;GO:0044763;GO:0050789;GO:0015031;GO:0023052;GO:0007165;	protein localization;intracellular signal transduction;cellular response to stimulus;small GTPase mediated signal transduction;biological regulation;organic substance transport;macromolecule localization;cellular process;single organism signaling;transport;regulation of cellular process;establishment of protein localization;biological_process;cell communication;establishment of localization;local…	4;5;3;6;2;5;3;2;3;4;3;4;1;4;3;2;2;2;3;2;5;2;4;	GO:0044464;GO:0005575;GO:0005623;GO:0005622;	cell part;cellular_component;cell;intracellular;	2;1;2;3;	GO:0035639;GO:0003674;GO:0005488;GO:0000166;GO:1901363;GO:1901265;GO:0001882;GO:0043168;GO:0032549;GO:0043167;GO:0032561;GO:0001883;GO:0017076;GO:0005525;GO:0032555;GO:0036094;GO:0097367;GO:0097159;GO:0019001;GO:0032550;GO:0032553;	purine ribonucleoside triphosphate binding;molecular_function;binding;nucleotide binding;heterocyclic compound binding;nucleoside phosphate binding;nucleoside binding;anion binding;ribonucleoside binding;ion binding;guanyl ribonucleotide binding;purine nucleoside binding;purine nucleotide binding;GTP binding;purine ribonucleotide binding;small molecule binding;carbohydrate derivative binding;orga…	5;1;2;4;3;4;4;4;5;3;6;5;5;6;5;3;3;3;6;6;4;	K07877	map04152;	AMPK signaling pathway;	IPR005225;IPR027417;IPR001806;	Small GTP-binding protein domain;P-loop containing nucleoside triphosphate hydrolase;Small GTPase superfamily;	cytosol	7302290	419	U	[U] Intracellular trafficking, secretion, and vesicular transport;
B0WJ50	Proteasome subunit alpha type OS=Culex quinquefasciatus GN=CpipJ_CPIJ007179 PE=3 SV=1 - [B0WJ50_CULQU]	1.022	1.052	0.964	0.987	1.034	1.048	0.988	0.963	1.0214	0.0736329	0.94942	0.0605818	0.94844	0.0585121	0.99898	0.958369	1.07692	0.0253162	1.07582	0.0259785	GO:0044248;GO:0044237;GO:0043632;GO:0043170;GO:0044267;GO:1901575;GO:0044265;GO:0044260;GO:0071704;GO:0006508;GO:0051603;GO:0009987;GO:0019941;GO:0008150;GO:0030163;GO:0008152;GO:0044257;GO:0009056;GO:0009057;GO:0044238;GO:0019538;GO:0006511;	cellular catabolic process;cellular metabolic process;modification-dependent macromolecule catabolic process;macromolecule metabolic process;cellular protein metabolic process;organic substance catabolic process;cellular macromolecule catabolic process;cellular macromolecule metabolic process;organic substance metabolic process;proteolysis;proteolysis involved in cellular protein catabolic proces…	4;3;6;4;5;4;5;4;3;5;6;2;7;1;5;2;6;3;5;3;4;8;	GO:0019773;GO:0043229;GO:0043227;GO:0043226;GO:0005737;GO:0005839;GO:0005634;GO:0000502;GO:0043234;GO:0032991;GO:0043231;GO:0044464;GO:0005623;GO:0005622;GO:0005575;GO:0044424;	proteasome core complex, alpha-subunit complex;intracellular organelle;membrane-bounded organelle;organelle;cytoplasm;proteasome core complex;nucleus;proteasome complex;protein complex;macromolecular complex;intracellular membrane-bounded organelle;cell part;cell;intracellular;cellular_component;intracellular part;	4;3;3;2;4;4;5;4;3;2;4;2;2;3;1;3;	GO:0004175;GO:0003674;GO:0070003;GO:0070011;GO:0016787;GO:0003824;GO:0004298;GO:0008233;	endopeptidase activity;molecular_function;threonine-type peptidase activity;peptidase activity, acting on L-amino acid peptides;hydrolase activity;catalytic activity;threonine-type endopeptidase activity;peptidase activity;	6;1;6;5;3;2;7;4;	K02731	map03050;	Proteasome;	IPR029055;IPR000426;IPR023332;IPR001353;	Nucleophile aminohydrolases, N-terminal;Proteasome alpha-subunit, N-terminal domain;Proteasome alpha-type subunit;Proteasome, subunit alpha/beta;	cytosol	7293190	399	O	[O] Posttranslational modification, protein turnover, chaperones;
B0WW81	Putative uncharacterized protein OS=Culex quinquefasciatus GN=CpipJ_CPIJ011682 PE=4 SV=1 - [B0WW81_CULQU]	0.946	0.979	1.005	1.09	nan	nan	nan	nan	1.03488	nan	1.06237	nan	1.15222	nan	1.08458	nan	0.89817	nan	0.97413	nan				GO:0044464;GO:0005623;GO:0005622;GO:0005575;	cell part;cell;intracellular;cellular_component;	2;2;3;1;	GO:0005215;GO:0003674;	transporter activity;molecular_function;	2;1;				IPR001251;IPR001071;IPR011074;	CRAL-TRIO lipid binding domain;Cellular retinaldehyde binding/alpha-tocopherol transport;CRAL/TRIO, N-terminal domain;	cytosol	7302077	200	I	[I] Lipid transport and metabolism;
B0X9E6	Arginase OS=Culex quinquefasciatus GN=CpipJ_CPIJ015718 PE=3 SV=1 - [B0X9E6_CULQU]	0.848	1.088	1.097	0.997	0.928	1.039	1.019	0.99	1.19764	0.0645918	1.19144	0.0931495	1.11881	0.119449	0.93904	0.241268	1.07046	0.105573	1.0052	0.915859	GO:0044238;GO:0019752;GO:0044249;GO:0034641;GO:0006807;GO:0044281;GO:0071941;GO:0009064;GO:0044699;GO:1901576;GO:0044710;GO:0044711;GO:0006520;GO:0006525;GO:0071704;GO:0006082;GO:1901605;GO:0019627;GO:0009987;GO:0009058;GO:0008150;GO:0008152;GO:0043436;GO:1901564;GO:0043604;GO:0044271;GO:0043603;GO:1901566;GO:0000050;GO:0044237;GO:0044763;	primary metabolic process;carboxylic acid metabolic process;cellular biosynthetic process;cellular nitrogen compound metabolic process;nitrogen compound metabolic process;small molecule metabolic process;nitrogen cycle metabolic process;glutamine family amino acid metabolic process;single-organism process;organic substance biosynthetic process;single-organism metabolic process;single-organism bio…	3;6;4;4;3;4;4;6;2;4;3;4;4;7;3;4;5;4;2;3;1;2;5;4;6;5;5;5;5;3;3;				GO:0004053;GO:0003674;GO:0043167;GO:0046872;GO:0016787;GO:0043169;GO:0003824;GO:0016810;GO:0016813;GO:0005488;	arginase activity;molecular_function;ion binding;metal ion binding;hydrolase activity;cation binding;catalytic activity;hydrolase activity, acting on carbon-nitrogen (but not peptide) bonds;hydrolase activity, acting on carbon-nitrogen (but not peptide) bonds, in linear amidines;binding;	6;1;3;5;3;4;2;4;5;2;	K01476	map00220;map00330;map01100;map01110;map01130;map01230;map05146;	Arginine biosynthesis;Arginine and proline metabolism;Metabolic pathways;Biosynthesis of secondary metabolites;Biosynthesis of antibiotics;Biosynthesis of amino acids;Amoebiasis;	IPR006035;IPR014033;	Ureohydrolase;Arginase;	mitochondria	Hs4502215	277	E	[E] Amino acid transport and metabolism;
B0X6A5	Venom allergen 5 OS=Culex quinquefasciatus GN=CpipJ_CPIJ015029 PE=4 SV=1 - [B0X6A5_CULQU]	1.06	0.892	0.946	1.074	1.078	0.964	0.9	1.056	0.8681	0.0628074	0.86342	0.0274444	0.99626	0.78307	1.15385	0.0289449	0.87136	0.0661671	1.00542	0.917521													IPR001283;IPR034763;IPR014044;	Cysteine-rich secretory protein, allergen V5/Tpx-1-related;Venom allergen 3, insect;CAP domain;	extracellular	7292998	165	S	[S] Function unknown;
B8RJA0	ATP synthase subunit beta (Fragment) OS=Culex tarsalis PE=2 SV=1 - [B8RJA0_CULTA]	1.154	0.962	0.882	0.991	1.301	0.839	0.842	0.947	0.7336	0.0762048	0.70224	0.0407939	0.78941	0.0779302	1.12413	0.0692837	0.92931	0.404342	1.04466	0.612016	GO:0009156;GO:0009167;GO:0009165;GO:0044281;GO:0009161;GO:1901362;GO:0042451;GO:1901360;GO:0044710;GO:0044711;GO:0009199;GO:0098662;GO:0009206;GO:0009205;GO:0009201;GO:0046034;GO:0046129;GO:0046128;GO:0042455;GO:0046483;GO:1901564;GO:1901566;GO:0006163;GO:0006164;GO:0019637;GO:0019438;GO:0009163;GO:0009141;GO:0009142;GO:0009144;GO:0009145;GO:0006807;GO:1901576;GO:0015992;GO:0009127;GO:0044699;GO:…	ribonucleoside monophosphate biosynthetic process;purine ribonucleoside monophosphate metabolic process;nucleotide biosynthetic process;small molecule metabolic process;ribonucleoside monophosphate metabolic process;organic cyclic compound biosynthetic process;purine nucleoside biosynthetic process;organic cyclic compound metabolic process;single-organism metabolic process;single-organism biosynt…	7;8;6;4;7;5;7;4;3;4;7;7;8;8;7;8;8;7;7;4;4;5;6;7;4;5;6;6;6;7;7;3;4;6;7;2;6;5;5;6;5;4;8;7;7;1;2;5;3;5;8;9;5;6;3;5;3;5;9;7;4;4;6;7;6;6;4;6;7;2;4;4;4;5;4;5;5;6;4;3;8;5;4;6;5;6;2;3;3;3;5;4;6;5;	GO:0045261;GO:0016020;GO:0043234;GO:0045259;GO:0044425;GO:0033178;GO:0016469;GO:0044464;GO:0005623;GO:0005622;GO:0044424;GO:0032991;GO:0005575;GO:0098796;	proton-transporting ATP synthase complex, catalytic core F(1);membrane;protein complex;proton-transporting ATP synthase complex;membrane part;proton-transporting two-sector ATPase complex, catalytic domain;proton-transporting two-sector ATPase complex;cell part;cell;intracellular;intracellular part;macromolecular complex;cellular_component;membrane protein complex;	4;2;3;4;2;4;4;2;2;3;3;2;1;3;	GO:0000166;GO:0035639;GO:0032549;GO:0016818;GO:0097367;GO:0019829;GO:0022804;GO:0015405;GO:0016817;GO:0003674;GO:0005488;GO:0016887;GO:1901265;GO:0042626;GO:0042623;GO:0015399;GO:0017076;GO:0005524;GO:0016787;GO:0022890;GO:0003824;GO:0097159;GO:0043492;GO:0016462;GO:0015077;GO:0032559;GO:0032555;GO:0032550;GO:0032553;GO:0043168;GO:0016820;GO:0046933;GO:0043167;GO:0044769;GO:0022891;GO:0005215;GO:…	nucleotide binding;purine ribonucleoside triphosphate binding;ribonucleoside binding;hydrolase activity, acting on acid anhydrides, in phosphorus-containing anhydrides;carbohydrate derivative binding;cation-transporting ATPase activity;active transmembrane transporter activity;P-P-bond-hydrolysis-driven transmembrane transporter activity;hydrolase activity, acting on acid anhydrides;molecular_fun…	4;5;5;5;3;7;4;6;4;1;2;8;4;6;9;5;5;6;3;7;2;3;10;6;8;6;5;6;4;4;5;8;3;7;4;2;3;6;3;5;4;5;3;6;6;7;3;9;5;				IPR000194;IPR005722;IPR003593;IPR027417;IPR004100;	ATPase, F1/V1/A1 complex, alpha/beta subunit, nucleotide-binding domain;ATP synthase, F1 complex, beta subunit;AAA+ ATPase domain;P-loop containing nucleoside triphosphate hydrolase;ATPase, F1/V1/A1 complex, alpha/beta subunit, N-terminal domain;	cytosol	7304361	583	C	[C] Energy production and conversion;
B0W2G0	Snrnp sm protein OS=Culex quinquefasciatus GN=CpipJ_CPIJ001194 PE=4 SV=1 - [B0W2G0_CULQU]	0.996	0.992	1.036	1.001	nan	nan	nan	nan	0.99598	nan	1.04016	nan	1.00502	nan	0.96622	nan	0.99101	nan	0.95753	nan										K12622	map03018;map03040;	RNA degradation;Spliceosome;	IPR010920;IPR034105;IPR001163;	LSM domain;Sm-like protein Lsm3;LSM domain, eukaryotic/archaea-type;	cytoskeleton	Hs7657315	166	A	[A] RNA processing and modification;
B0W2G1	Glyoxylate reductase/hydroxypyruvate reductase OS=Culex quinquefasciatus GN=CpipJ_CPIJ001195 PE=3 SV=1 - [B0W2G1_CULQU]	1.159	0.821	0.945	1.042	nan	nan	nan	nan	0.70837	nan	0.81536	nan	0.89905	nan	1.10265	nan	0.78791	nan	0.86878	nan							GO:0050662;GO:0016614;GO:0016616;GO:0051287;GO:0000166;GO:0036094;GO:0003824;GO:0003674;GO:0005488;GO:0097159;GO:0048037;GO:1901363;GO:1901265;GO:0016491;	coenzyme binding;oxidoreductase activity, acting on CH-OH group of donors;oxidoreductase activity, acting on the CH-OH group of donors, NAD or NADP as acceptor;NAD binding;nucleotide binding;small molecule binding;catalytic activity;molecular_function;binding;organic cyclic compound binding;cofactor binding;heterocyclic compound binding;nucleoside phosphate binding;oxidoreductase activity;	4;4;5;5;4;3;2;1;2;3;3;3;4;3;	K00049	map00260;map00620;map00630;map01100;map01110;map01120;	Glycine, serine and threonine metabolism;Pyruvate metabolism;Glyoxylate and dicarboxylate metabolism;Metabolic pathways;Biosynthesis of secondary metabolites;Microbial metabolism in diverse environments;	IPR029753;IPR006140;IPR006139;IPR016040;	D-isomer specific 2-hydroxyacid dehydrogenase, NAD-binding domain conserved site;D-isomer specific 2-hydroxyacid dehydrogenase, NAD-binding domain;D-isomer specific 2-hydroxyacid dehydrogenase, catalytic domain;NAD(P)-binding domain;	mitochondria	7296684	343	C	[C] Energy production and conversion;
B8RJA9	Peroxiredoxin-4 (Fragment) OS=Culex tarsalis PE=2 SV=1 - [B8RJA9_CULTA]	0.901	1.079	1.043	1.024	0.975	1.052	1.034	0.947	1.13593	0.0836286	1.10714	0.114417	1.05064	0.467559	0.94896	0.304914	1.08118	0.188935	1.026	0.198216							GO:0016209;GO:0051920;GO:0003824;GO:0003674;GO:0016684;GO:0016491;	antioxidant activity;peroxiredoxin activity;catalytic activity;molecular_function;oxidoreductase activity, acting on peroxide as acceptor;oxidoreductase activity;	2;3;2;1;4;3;	K03386	map04214;	Apoptosis - fly;	IPR000866;IPR019479;IPR012336;IPR024706;	Alkyl hydroperoxide reductase subunit C/ Thiol specific antioxidant;Peroxiredoxin, C-terminal;Thioredoxin-like fold;Peroxiredoxin, AhpC-type;	cytosol	7292296	238	O	[O] Posttranslational modification, protein turnover, chaperones;
B0WJC4	D-amino acid oxidase OS=Culex quinquefasciatus GN=CpipJ_CPIJ007272 PE=4 SV=1 - [B0WJC4_CULQU]	0.873	1.118	1.024	1.033	0.851	1.021	1.113	1.035	1.24072	0.0529235	1.23956	0.0459095	1.19954	0.00409852	0.96771	0.519383	1.03433	0.540422	1.00094	0.989258	GO:0019752;GO:0006807;GO:0044281;GO:0044699;GO:0044710;GO:0006520;GO:0071704;GO:1901605;GO:0009987;GO:0044763;GO:0008152;GO:0043436;GO:0044238;GO:1901564;GO:0006082;GO:0044237;GO:0008150;GO:0046416;	carboxylic acid metabolic process;nitrogen compound metabolic process;small molecule metabolic process;single-organism process;single-organism metabolic process;cellular amino acid metabolic process;organic substance metabolic process;alpha-amino acid metabolic process;cellular process;single-organism cellular process;metabolic process;oxoacid metabolic process;primary metabolic process;organonit…	6;3;4;2;3;4;3;5;2;3;2;5;3;4;4;3;1;6;				GO:0003674;GO:0071949;GO:0043167;GO:1901363;GO:0016491;GO:0043168;GO:0050662;GO:0050660;GO:0016641;GO:0000166;GO:0003884;GO:1901265;GO:0036094;GO:0003824;GO:0016638;GO:0048037;GO:0097159;GO:0005488;	molecular_function;FAD binding;ion binding;heterocyclic compound binding;oxidoreductase activity;anion binding;coenzyme binding;flavin adenine dinucleotide binding;oxidoreductase activity, acting on the CH-NH2 group of donors, oxygen as acceptor;nucleotide binding;D-amino-acid oxidase activity;nucleoside phosphate binding;small molecule binding;catalytic activity;oxidoreductase activity, acting o…	1;6;3;3;3;4;4;5;5;4;6;4;3;2;4;3;3;2;	K00273	map00260;map00311;map00330;map00472;map01100;map01130;map04146;	Glycine, serine and threonine metabolism;Penicillin and cephalosporin biosynthesis;Arginine and proline metabolism;D-Arginine and D-ornithine metabolism;Metabolic pathways;Biosynthesis of antibiotics;Peroxisome;	IPR023209;IPR006076;	D-amino-acid oxidase;FAD dependent oxidoreductase;	extracellular	7297177	330	E	[E] Amino acid transport and metabolism;
B0XEP8	Contactin OS=Culex quinquefasciatus GN=CpipJ_CPIJ017939 PE=4 SV=1 - [B0XEP8_CULQU]	0.955	1.005	1.005	1.059	nan	nan	nan	nan	1.05236	nan	1.05236	nan	1.1089	nan	1.05373	nan	0.94901	nan	1	nan													IPR003599;IPR003598;IPR013783;IPR013098;IPR007110;IPR003961;IPR032991;	Immunoglobulin subtype;Immunoglobulin subtype 2;Immunoglobulin-like fold;Immunoglobulin I-set;Immunoglobulin-like domain;Fibronectin type III;Contactin-1/2;	cytosol	7296862	1419	T	[T] Signal transduction mechanisms;
B0XIP9	Mitochondrial carrier OS=Culex quinquefasciatus GN=CpipJ_CPIJ019242 PE=3 SV=1 - [B0XIP9_CULQU]	1	0.937	0.982	1.074	nan	nan	nan	nan	0.937	nan	0.982	nan	1.074	nan	1.09369	nan	0.87244	nan	0.95418	nan	GO:0006810;GO:0008150;GO:0051234;GO:0051179;	transport;biological_process;establishment of localization;localization;	4;1;3;2;	GO:0016021;GO:0016020;GO:0005575;GO:0044425;GO:0031224;	integral component of membrane;membrane;cellular_component;membrane part;intrinsic component of membrane;	4;2;1;2;3;				K17885			IPR018108;IPR023395;	Mitochondrial substrate/solute carrier;Mitochondrial carrier domain;	cytosol	7291925	342	R	[R] General function prediction only;
B0WKE5	Aspartate aminotransferase OS=Culex quinquefasciatus GN=CpipJ_CPIJ007651 PE=4 SV=1 - [B0WKE5_CULQU]	0.93	1.069	1.068	0.959	0.925	1.03	1.068	0.948	1.13154	0.0249979	1.15148	0.000316462	1.02803	0.0499807	0.89279	0.0022994	1.10068	0.0417711	0.98268	0.4429	GO:0019752;GO:0006807;GO:0044281;GO:0044699;GO:0044710;GO:0006520;GO:0071704;GO:0009987;GO:0009058;GO:0044763;GO:0008152;GO:0043436;GO:0044238;GO:1901564;GO:0006082;GO:0044237;GO:0008150;	carboxylic acid metabolic process;nitrogen compound metabolic process;small molecule metabolic process;single-organism process;single-organism metabolic process;cellular amino acid metabolic process;organic substance metabolic process;cellular process;biosynthetic process;single-organism cellular process;metabolic process;oxoacid metabolic process;primary metabolic process;organonitrogen compound…	6;3;4;2;3;4;3;2;3;3;2;5;3;4;4;3;1;				GO:0005488;GO:0008483;GO:0003674;GO:0080130;GO:1901363;GO:0043168;GO:0004069;GO:0043167;GO:0016740;GO:0016769;GO:0003824;GO:0070546;GO:0048037;GO:0097159;GO:0030170;	binding;transaminase activity;molecular_function;L-phenylalanine:2-oxoglutarate aminotransferase activity;heterocyclic compound binding;anion binding;L-aspartate:2-oxoglutarate aminotransferase activity;ion binding;transferase activity;transferase activity, transferring nitrogenous groups;catalytic activity;L-phenylalanine aminotransferase activity;cofactor binding;organic cyclic compound binding…	2;5;1;7;3;4;6;3;3;4;2;6;3;3;4;	K14454	map00220;map00250;map00270;map00330;map00350;map00360;map00400;map00710;map00950;map00960;map01100;map01110;map01120;map01130;map01200;map01210;map01230;	Arginine biosynthesis;"Alanine, aspartate and glutamate metabolism";Cysteine and methionine metabolism;Arginine and proline metabolism;Tyrosine metabolism;Phenylalanine metabolism;"Phenylalanine, tyrosine and tryptophan biosynthesis";Carbon fixation in photosynthetic organisms;Isoquinoline alkaloid biosynthesis;"Tropane, piperidine and pyridine alkaloid biosynthesis";Metabolic pathways;Biosynthes…	IPR000796;IPR004839;IPR004838;IPR015422;IPR015424;	Aspartate/other aminotransferase;Aminotransferase, class I/classII;Aminotransferases, class-I, pyridoxal-phosphate-binding site;Pyridoxal phosphate-dependent transferase, subdomain 2;Pyridoxal phosphate-dependent transferase;	cytoskeleton	7302989	584	E	[E] Amino acid transport and metabolism;
B0WDN5	Esterase B1 OS=Culex quinquefasciatus GN=CpipJ_CPIJ004752 PE=4 SV=1 - [B0WDN5_CULQU]	1.02	0.92	1.048	1.02	nan	nan	nan	nan	0.90196	nan	1.02745	nan	1	nan	0.97328	nan	0.90196	nan	0.87786	nan													IPR029058;IPR002018;	Alpha/Beta hydrolase fold;Carboxylesterase, type B;	nucleus	7291308	351	R	[R] General function prediction only;
B0XCL1	Putative uncharacterized protein OS=Culex quinquefasciatus GN=CpipJ_CPIJ017221 PE=4 SV=1 - [B0XCL1_CULQU]	0.803	1.132	1.111	1.022	0.941	1.035	0.953	1.093	1.24255	0.128964	1.18349	0.266672	1.21273	0.139327	1.02471	0.796181	1.02459	0.707496	1.0499	0.634363							GO:0043169;GO:0046872;GO:0003674;GO:0005488;GO:0043167;	cation binding;metal ion binding;molecular_function;binding;ion binding;	4;5;1;2;3;	K11426			IPR002893;	Zinc finger, MYND-type;	mitochondria	7290335	384	B	[B] Chromatin structure and dynamics;
B0X474	Putative uncharacterized protein OS=Culex quinquefasciatus GN=CpipJ_CPIJ013854 PE=4 SV=1 - [B0X474_CULQU]	nan	nan	nan	nan	1.04	1.107	0.899	0.976	1.06442	nan	0.86442	nan	0.93846	nan	1.08565	nan	1.13422	nan	1.23137	nan													IPR003599;IPR007110;IPR013783;IPR013098;IPR032675;IPR003591;IPR001611;IPR003598;IPR000483;	Immunoglobulin subtype;Immunoglobulin-like domain;Immunoglobulin-like fold;Immunoglobulin I-set;Leucine-rich repeat domain, L domain-like;Leucine-rich repeat, typical subtype;Leucine-rich repeat;Immunoglobulin subtype 2;Cysteine-rich flanking region, C-terminal;	nucleus	7292259_1	234	R	[R] General function prediction only;
B0XIP1	Histone deacetylase OS=Culex quinquefasciatus GN=CpipJ_CPIJ019172 PE=4 SV=1 - [B0XIP1_CULQU]	0.973	1.157	1.007	0.922	nan	nan	nan	nan	1.18911	nan	1.03494	nan	0.94758	nan	0.91559	nan	1.25488	nan	1.14896	nan							GO:0016787;GO:0019213;GO:0004407;GO:0016810;GO:0016811;GO:0003824;GO:0003674;GO:0033558;	hydrolase activity;deacetylase activity;histone deacetylase activity;hydrolase activity, acting on carbon-nitrogen (but not peptide) bonds;hydrolase activity, acting on carbon-nitrogen (but not peptide) bonds, in linear amides;catalytic activity;molecular_function;protein deacetylase activity;	3;4;6;4;5;2;1;5;	K06067	map04110;map04213;map04330;map04919;map05016;map05034;map05169;map05200;map05202;map05203;map05220;	Cell cycle;Longevity regulating pathway - multiple species;Notch signaling pathway;Thyroid hormone signaling pathway;Huntington's disease;Alcoholism;Epstein-Barr virus infection;Pathways in cancer;Transcriptional misregulation in cancer;Viral carcinogenesis;Chronic myeloid leukemia;	IPR023801;IPR003084;IPR000286;	Histone deacetylase domain;Histone deacetylase;Histone deacetylase superfamily;	cytosol	7292522	519	B	[B] Chromatin structure and dynamics;
B0W1C2	Putative uncharacterized protein OS=Culex quinquefasciatus GN=CpipJ_CPIJ000883 PE=4 SV=1 - [B0W1C2_CULQU]	0.715	1.539	1.01	0.873	nan	nan	nan	nan	2.15245	nan	1.41259	nan	1.22098	nan	0.86436	nan	1.76289	nan	1.52376	nan													IPR015943;IPR019308;	WD40/YVTN repeat-like-containing domain;Transmembrane protein 214;	nucleus	7297787	218	S	[S] Function unknown;
B0WP12	RNA cytidine acetyltransferase OS=Culex quinquefasciatus GN=CpipJ_CPIJ008791 PE=3 SV=1 - [B0WP12_CULQU]	1.028	0.985	1.025	0.963	nan	nan	nan	nan	0.95817	nan	0.99708	nan	0.93677	nan	0.93951	nan	1.02285	nan	0.96098	nan							GO:0008080;GO:0016740;GO:0003824;GO:0016407;GO:0016746;GO:0016747;GO:0016410;GO:0003674;	N-acetyltransferase activity;transferase activity;catalytic activity;acetyltransferase activity;transferase activity, transferring acyl groups;transferase activity, transferring acyl groups other than amino-acyl groups;N-acyltransferase activity;molecular_function;	7;3;2;6;4;5;6;1;	K14521	map03008;	Ribosome biogenesis in eukaryotes;	IPR000182;IPR007807;IPR033688;IPR016181;IPR027992;IPR032672;IPR013562;	GNAT domain;Helicase domain;RNA cytidine acetyltransferase NAT10;Acyl-CoA N-acyltransferase;Possible tRNA binding domain;TmcA/NAT10/Kre33;tRNA(Met) cytidine acetyltransferase TmcA, N-terminal;	cytosol	7290971	1344	R	[R] General function prediction only;
B0X971	Alpha-mannosidase OS=Culex quinquefasciatus GN=CpipJ_CPIJ015654 PE=3 SV=1 - [B0X971_CULQU]	1.307	0.744	0.836	0.996	nan	nan	nan	nan	0.56924	nan	0.63963	nan	0.76205	nan	1.19139	nan	0.74699	nan	0.88995	nan	GO:0044699;GO:0044710;GO:0006013;GO:0071704;GO:0019318;GO:0008150;GO:0008152;GO:0044723;GO:0044238;GO:0005975;GO:0005996;GO:0044281;	single-organism process;single-organism metabolic process;mannose metabolic process;organic substance metabolic process;hexose metabolic process;biological_process;metabolic process;single-organism carbohydrate metabolic process;primary metabolic process;carbohydrate metabolic process;monosaccharide metabolic process;small molecule metabolic process;	2;3;7;3;6;1;2;4;3;4;5;4;				GO:0005488;GO:0016798;GO:0003674;GO:0008270;GO:0043169;GO:0046914;GO:0043167;GO:0046872;GO:0016787;GO:0015923;GO:0030246;GO:0003824;GO:0004553;GO:0004559;	binding;hydrolase activity, acting on glycosyl bonds;molecular_function;zinc ion binding;cation binding;transition metal ion binding;ion binding;metal ion binding;hydrolase activity;mannosidase activity;carbohydrate binding;catalytic activity;hydrolase activity, hydrolyzing O-glycosyl compounds;alpha-mannosidase activity;	2;4;1;7;4;6;3;5;3;6;3;2;5;7;	K12311	map00511;map04142;	Other glycan degradation;Lysosome;	IPR011682;IPR011330;IPR000602;IPR028995;IPR011013;IPR027291;IPR015341;	Glycosyl hydrolase family 38, C-terminal;Glycoside hydrolase/deacetylase, beta/alpha-barrel;Glycoside hydrolase family 38, N-terminal domain;Glycoside hydrolase families 57/38, central domain;Galactose mutarotase-like domain;Glycoside hydrolase 38/57, N-terminal domain;Glycoside hydrolase family 38, central domain;	extracellular	7297706	1154	G	[G] Carbohydrate transport and metabolism;
B0X972	Alpha-mannosidase OS=Culex quinquefasciatus GN=CpipJ_CPIJ015655 PE=3 SV=1 - [B0X972_CULQU]	nan	nan	nan	nan	0.959	0.99	1.03	0.995	1.03233	nan	1.07404	nan	1.03754	nan	0.96602	nan	0.99497	nan	0.96117	nan	GO:0044699;GO:0044710;GO:0006013;GO:0071704;GO:0019318;GO:0008150;GO:0008152;GO:0044723;GO:0044238;GO:0005975;GO:0005996;GO:0044281;	single-organism process;single-organism metabolic process;mannose metabolic process;organic substance metabolic process;hexose metabolic process;biological_process;metabolic process;single-organism carbohydrate metabolic process;primary metabolic process;carbohydrate metabolic process;monosaccharide metabolic process;small molecule metabolic process;	2;3;7;3;6;1;2;4;3;4;5;4;				GO:0005488;GO:0016798;GO:0003674;GO:0008270;GO:0043169;GO:0046914;GO:0043167;GO:0046872;GO:0016787;GO:0015923;GO:0030246;GO:0003824;GO:0004553;GO:0004559;	binding;hydrolase activity, acting on glycosyl bonds;molecular_function;zinc ion binding;cation binding;transition metal ion binding;ion binding;metal ion binding;hydrolase activity;mannosidase activity;carbohydrate binding;catalytic activity;hydrolase activity, hydrolyzing O-glycosyl compounds;alpha-mannosidase activity;	2;4;1;7;4;6;3;5;3;6;3;2;5;7;	K12311	map00511;map04142;	Other glycan degradation;Lysosome;	IPR011682;IPR011330;IPR000602;IPR028995;IPR011013;IPR027291;IPR015341;	Glycosyl hydrolase family 38, C-terminal;Glycoside hydrolase/deacetylase, beta/alpha-barrel;Glycoside hydrolase family 38, N-terminal domain;Glycoside hydrolase families 57/38, central domain;Galactose mutarotase-like domain;Glycoside hydrolase 38/57, N-terminal domain;Glycoside hydrolase family 38, central domain;	nucleus	7297706	740	G	[G] Carbohydrate transport and metabolism;
B0WXJ8	Putative uncharacterized protein OS=Culex quinquefasciatus GN=CpipJ_CPIJ011907 PE=4 SV=1 - [B0WXJ8_CULQU]	0.883	1.033	1.073	1.056	nan	nan	nan	nan	1.16988	nan	1.21518	nan	1.19592	nan	0.98416	nan	0.97822	nan	0.96272	nan				GO:0005575;GO:0044425;GO:0016021;GO:0016020;GO:0031224;	cellular_component;membrane part;integral component of membrane;membrane;intrinsic component of membrane;	1;2;4;2;3;				K20858			IPR006769;	Coiled-coil domain containing protein 109, C-terminal;	cytosol	Hs22051015	237	R	[R] General function prediction only;
B0X8T5	Zinc carboxypeptidase A 1 OS=Culex quinquefasciatus GN=CpipJ_CPIJ015253 PE=3 SV=1 - [B0X8T5_CULQU]	0.968	1.142	1.032	0.913	0.979	1.095	1.001	0.948	1.14895	0.0266045	1.04417	0.120432	0.95583	0.143759	0.9154	0.0665949	1.20204	0.0234392	1.10034	0.0684446							GO:0016787;GO:0046914;GO:0003824;GO:0004181;GO:0004180;GO:0043169;GO:0043167;GO:0008238;GO:0070011;GO:0003674;GO:0005488;GO:0008233;GO:0046872;GO:0008235;GO:0008237;GO:0008270;	hydrolase activity;transition metal ion binding;catalytic activity;metallocarboxypeptidase activity;carboxypeptidase activity;cation binding;ion binding;exopeptidase activity;peptidase activity, acting on L-amino acid peptides;molecular_function;binding;peptidase activity;metal ion binding;metalloexopeptidase activity;metallopeptidase activity;zinc ion binding;	3;6;2;8;7;4;3;6;5;1;2;4;5;7;6;7;				IPR034223;IPR000834;IPR003146;IPR009020;	Insect gut carboxypeptidase-like, carboxypeptidase domain;Peptidase M14, carboxypeptidase A;Carboxypeptidase, activation peptide;Protease propeptides/proteinase inhibitor I9;	extracellular	7304125	483	S	[S] Function unknown;
B0XGM8	40S ribosomal protein S141 OS=Culex quinquefasciatus GN=CpipJ_CPIJ018431 PE=4 SV=1 - [B0XGM8_CULQU]	1.089	1.019	0.985	0.922	nan	nan	nan	nan	0.93572	nan	0.9045	nan	0.84665	nan	0.93604	nan	1.10521	nan	1.03452	nan	GO:1901564;GO:0044249;GO:0006807;GO:0044237;GO:0034645;GO:1901576;GO:0044260;GO:0043043;GO:0071704;GO:0010467;GO:1901566;GO:0043170;GO:0044267;GO:0009987;GO:0009058;GO:0009059;GO:0008150;GO:0008152;GO:0044271;GO:0043604;GO:0044238;GO:0019538;GO:0034641;GO:0043603;GO:0006518;GO:0006412;	organonitrogen compound metabolic process;cellular biosynthetic process;nitrogen compound metabolic process;cellular metabolic process;cellular macromolecule biosynthetic process;organic substance biosynthetic process;cellular macromolecule metabolic process;peptide biosynthetic process;organic substance metabolic process;gene expression;organonitrogen compound biosynthetic process;macromolecule …	4;4;3;3;5;4;4;6;3;5;5;4;5;2;3;5;1;2;5;6;3;4;4;5;5;6;	GO:0044464;GO:0043229;GO:0030529;GO:0043226;GO:0005737;GO:0032991;GO:0005840;GO:0043232;GO:1990904;GO:0005623;GO:0005622;GO:0005575;GO:0044444;GO:0043228;GO:0044424;	cell part;intracellular organelle;intracellular ribonucleoprotein complex;organelle;cytoplasm;macromolecular complex;ribosome;intracellular non-membrane-bounded organelle;ribonucleoprotein complex;cell;intracellular;cellular_component;cytoplasmic part;non-membrane-bounded organelle;intracellular part;	2;3;4;2;4;2;5;4;3;2;3;1;4;3;3;	GO:0003674;GO:0005198;GO:0003735;	molecular_function;structural molecule activity;structural constituent of ribosome;	1;2;3;				IPR001971;	Ribosomal protein S11;	cytosol	7290855	68.6	J	[J] Translation, ribosomal structure and biogenesis;
B0WXJ5	Nuclear lamin L1 alpha OS=Culex quinquefasciatus GN=CpipJ_CPIJ011334 PE=4 SV=1 - [B0WXJ5_CULQU]	0.956	0.964	1.007	1.089	0.939	0.946	1.048	1.089	1.00792	0.606216	1.08443	0.0690749	1.14934	0.00358907	1.05985	0.095466	0.87695	0.00448073	0.92944	0.0835807															cytosol, nucleus
B0XDW5	Putative uncharacterized protein OS=Culex quinquefasciatus GN=CpipJ_CPIJ017296 PE=4 SV=1 - [B0XDW5_CULQU]	1.428	0.678	0.744	1.039	nan	nan	nan	nan	0.47479	nan	0.52101	nan	0.72759	nan	1.39651	nan	0.65255	nan	0.91129	nan													IPR011032;	GroES-like;	cytosol	Hs14776255	57.8	CR	[C] Energy production and conversion;[R] General function prediction only;
G9L9K7	Proteasome subunit beta type OS=Culex pipiens pallens PE=2 SV=1 - [G9L9K7_CULPA]	0.909	1.291	0.985	0.892	nan	nan	nan	nan	1.42024	nan	1.08361	nan	0.9813	nan	0.90558	nan	1.44731	nan	1.31066	nan	GO:0044248;GO:0044237;GO:0043170;GO:0044267;GO:1901575;GO:0044265;GO:0044260;GO:0071704;GO:0006508;GO:0044238;GO:0009987;GO:0008150;GO:0030163;GO:0008152;GO:0044257;GO:0009056;GO:0009057;GO:0051603;GO:0019538;	cellular catabolic process;cellular metabolic process;macromolecule metabolic process;cellular protein metabolic process;organic substance catabolic process;cellular macromolecule catabolic process;cellular macromolecule metabolic process;organic substance metabolic process;proteolysis;primary metabolic process;cellular process;biological_process;protein catabolic process;metabolic process;cellul…	4;3;4;5;4;5;4;3;5;3;2;1;5;2;6;3;5;6;4;	GO:0043229;GO:0043227;GO:0043226;GO:0005737;GO:0005839;GO:0005634;GO:0000502;GO:0043234;GO:0032991;GO:0043231;GO:0044464;GO:0005623;GO:0005622;GO:0005575;GO:0044424;	intracellular organelle;membrane-bounded organelle;organelle;cytoplasm;proteasome core complex;nucleus;proteasome complex;protein complex;macromolecular complex;intracellular membrane-bounded organelle;cell part;cell;intracellular;cellular_component;intracellular part;	3;3;2;4;4;5;4;3;2;4;2;2;3;1;3;	GO:0004175;GO:0003674;GO:0008233;GO:0070003;GO:0016787;GO:0003824;GO:0004298;GO:0070011;	endopeptidase activity;molecular_function;peptidase activity;threonine-type peptidase activity;hydrolase activity;catalytic activity;threonine-type endopeptidase activity;peptidase activity, acting on L-amino acid peptides;	6;1;4;6;3;2;7;5;	K02738	map03050;	Proteasome;	IPR023333;IPR001353;IPR029055;IPR035140;IPR016050;IPR000243;	Proteasome B-type subunit;Proteasome, subunit alpha/beta;Nucleophile aminohydrolases, N-terminal;Proteasome subunit beta 6;Proteasome beta-type subunit, conserved site;Peptidase T1A, proteasome beta-subunit;	cytoskeleton	7303007	323	O	[O] Posttranslational modification, protein turnover, chaperones;
B0WIB9	Putative uncharacterized protein OS=Culex quinquefasciatus GN=CpipJ_CPIJ007110 PE=4 SV=1 - [B0WIB9_CULQU]	0.672	1.144	1.196	1.088	nan	nan	nan	nan	1.70238	nan	1.77976	nan	1.61905	nan	0.9097	nan	1.05147	nan	0.95652	nan				GO:1902494;GO:1990234;GO:0071797;GO:0043234;GO:0032991;GO:0044464;GO:0000151;GO:0005623;GO:0005622;GO:0005575;GO:0044424;	catalytic complex;transferase complex;LUBAC complex;protein complex;macromolecular complex;cell part;ubiquitin ligase complex;cell;intracellular;cellular_component;intracellular part;	4;5;5;3;2;2;4;2;3;1;3;	GO:0003674;GO:0005488;GO:0019787;GO:0043169;GO:0046914;GO:0043167;GO:0016740;GO:0046872;GO:0003824;GO:0004842;GO:0008270;	molecular_function;binding;ubiquitin-like protein transferase activity;cation binding;transition metal ion binding;ion binding;transferase activity;metal ion binding;catalytic activity;ubiquitin-protein transferase activity;zinc ion binding;	1;2;4;4;6;3;3;5;2;5;7;	K11974			IPR032065;IPR002867;IPR001876;IPR026254;IPR001841;	E3 ubiquitin-protein ligase RNF31, UBA-like domain;IBR domain;Zinc finger, RanBP2-type;E3 ubiquitin-protein ligase RNF31;Zinc finger, RING-type;	nucleus	7297169	311	O	[O] Posttranslational modification, protein turnover, chaperones;
B0WXD5	Canalicular multispecific organic anion transporter 2 OS=Culex quinquefasciatus GN=CpipJ_CPIJ011958 PE=4 SV=1 - [B0WXD5_CULQU]	1.031	1.045	0.961	0.978	0.998	1.091	1.019	0.912	1.05274	0.199327	0.97585	0.539189	0.93149	0.200291	0.95455	0.413404	1.13016	0.0923683	1.07879	0.169649				GO:0031224;GO:0016021;GO:0016020;GO:0005575;GO:0044425;	intrinsic component of membrane;integral component of membrane;membrane;cellular_component;membrane part;	3;4;2;1;2;	GO:0000166;GO:0035639;GO:0003674;GO:0005488;GO:0016887;GO:0001883;GO:1901363;GO:0001882;GO:0043168;GO:0042626;GO:0016820;GO:0042623;GO:0043167;GO:0015399;GO:1901265;GO:0032549;GO:0017076;GO:0022804;GO:0016787;GO:0005215;GO:0017111;GO:0036094;GO:0003824;GO:0016818;GO:0030554;GO:0097367;GO:0097159;GO:0043492;GO:0016817;GO:0032550;GO:0016462;GO:0022857;GO:0032559;GO:0005524;GO:0032555;GO:0015405;GO:…	nucleotide binding;purine ribonucleoside triphosphate binding;molecular_function;binding;ATPase activity;purine nucleoside binding;heterocyclic compound binding;nucleoside binding;anion binding;ATPase activity, coupled to transmembrane movement of substances;hydrolase activity, acting on acid anhydrides, catalyzing transmembrane movement of substances;ATPase activity, coupled;ion binding;primary …	4;5;1;2;8;5;3;4;4;6;5;9;3;5;4;5;5;4;3;2;7;3;2;5;6;3;3;10;4;6;6;3;6;6;5;6;4;	K05665	map02010;map04071;map04977;map05206;	ABC transporters;Sphingolipid signaling pathway;Vitamin digestion and absorption;MicroRNAs in cancer;	IPR030247;IPR017871;IPR003593;IPR003439;IPR011527;IPR027417;	Canalicular multispecific organic anion transporter 1;ABC transporter, conserved site;AAA+ ATPase domain;ABC transporter-like;ABC transporter type 1, transmembrane domain;P-loop containing nucleoside triphosphate hydrolase;	plasma membrane	7297980	719	Q	[Q] Secondary metabolites biosynthesis, transport and catabolism;
B0WDE8	Putative uncharacterized protein OS=Culex quinquefasciatus GN=CpipJ_CPIJ004708 PE=4 SV=1 - [B0WDE8_CULQU]	0.942	1.043	1.032	1.02	0.951	1.056	1.001	1.008	1.10882	0.00583967	1.07396	0.0492675	1.07132	0.0121217	0.99754	0.894238	1.03501	0.0568479	1.03246	0.188579	GO:0035556;GO:0050789;GO:0051716;GO:0008150;GO:0065007;GO:0044699;GO:0009987;GO:0050794;GO:0044763;GO:0007154;GO:0044700;GO:0050896;GO:0023052;GO:0007165;	intracellular signal transduction;regulation of biological process;cellular response to stimulus;biological_process;biological regulation;single-organism process;cellular process;regulation of cellular process;single-organism cellular process;cell communication;single organism signaling;response to stimulus;signaling;signal transduction;	5;2;3;1;2;2;2;3;3;4;3;2;2;4;	GO:0031224;GO:0016021;GO:0016020;GO:0044425;GO:0044464;GO:0005623;GO:0005622;GO:0005575;	intrinsic component of membrane;integral component of membrane;membrane;membrane part;cell part;cell;intracellular;cellular_component;	3;4;2;2;2;2;3;1;	GO:0003674;GO:0005488;GO:0043169;GO:0043167;GO:0046872;	molecular_function;binding;cation binding;ion binding;metal ion binding;	1;2;4;3;5;				IPR002219;IPR000008;IPR002919;	Protein kinase C-like, phorbol ester/diacylglycerol-binding domain;C2 domain;Trypsin Inhibitor-like, cysteine rich domain;	extracellular
B0WXD3	General vesicular transport factor p115 OS=Culex quinquefasciatus GN=CpipJ_CPIJ011956 PE=4 SV=1 - [B0WXD3_CULQU]	1.162	0.889	0.913	1.01	nan	nan	nan	nan	0.76506	nan	0.78571	nan	0.86919	nan	1.10624	nan	0.8802	nan	0.97371	nan	GO:0008104;GO:0006906;GO:0061025;GO:0061024;GO:0044699;GO:0051649;GO:0070727;GO:0006886;GO:0016043;GO:0071840;GO:0071702;GO:0033036;GO:0034613;GO:0009987;GO:0048193;GO:0006810;GO:0045184;GO:0044765;GO:0008150;GO:0044801;GO:0051234;GO:0051179;GO:1902578;GO:0051641;GO:0006996;GO:0016192;GO:0046907;GO:0090174;GO:0044763;GO:0016050;GO:0048280;GO:1902582;GO:1902589;GO:0048284;GO:0015031;GO:0044802;	protein localization;vesicle fusion;membrane fusion;membrane organization;single-organism process;establishment of localization in cell;cellular macromolecule localization;intracellular protein transport;cellular component organization;cellular component organization or biogenesis;organic substance transport;macromolecule localization;cellular protein localization;cellular process;Golgi vesicle t…	4;6;5;4;2;4;4;6;3;2;5;3;5;2;6;4;4;4;1;5;3;2;3;3;4;5;5;5;3;5;7;5;4;5;5;4;	GO:0005794;GO:0044464;GO:0043229;GO:0005623;GO:0000139;GO:0043227;GO:0043226;GO:0044446;GO:0031090;GO:0016020;GO:0044444;GO:0044431;GO:0005737;GO:0098588;GO:0044424;GO:0012505;GO:0005575;GO:0043231;GO:0044422;GO:0005622;	Golgi apparatus;cell part;intracellular organelle;cell;Golgi membrane;membrane-bounded organelle;organelle;intracellular organelle part;organelle membrane;membrane;cytoplasmic part;Golgi apparatus part;cytoplasm;bounding membrane of organelle;intracellular part;endomembrane system;cellular_component;intracellular membrane-bounded organelle;organelle part;intracellular;	4;2;3;2;5;3;2;3;3;2;4;4;4;4;3;3;1;4;2;3;	GO:0003674;GO:0008565;GO:0005215;GO:0022892;	molecular_function;protein transporter activity;transporter activity;substrate-specific transporter activity;	1;4;2;3;				IPR006953;IPR016024;IPR011989;IPR000225;IPR006955;	Vesicle tethering protein Uso1/P115-like , head domain;Armadillo-type fold;Armadillo-like helical;Armadillo;Uso1/p115-like vesicle tethering protein, C-terminal;	cytosol	7290844	941	U	[U] Intracellular trafficking, secretion, and vesicular transport;
B0W8Q4	Cuticle protein OS=Culex quinquefasciatus GN=CpipJ_CPIJ003479 PE=4 SV=1 - [B0W8Q4_CULQU]	1.026	0.803	0.986	1.151	nan	nan	nan	nan	0.78265	nan	0.96101	nan	1.12183	nan	1.16734	nan	0.69765	nan	0.8144	nan													IPR031874;	Adult cuticle protein 1;	extracellular
B0WDE1	Plakophilin-4 OS=Culex quinquefasciatus GN=CpipJ_CPIJ005144 PE=4 SV=1 - [B0WDE1_CULQU]	0.98	1.267	0.764	1.015	nan	nan	nan	nan	1.29286	nan	0.77959	nan	1.03571	nan	1.32853	nan	1.24828	nan	1.65838	nan	GO:0048598;GO:0016337;GO:0033043;GO:0030036;GO:0051128;GO:0009790;GO:0098602;GO:0009653;GO:0007275;GO:0044699;GO:0071840;GO:0051493;GO:0016043;GO:0050789;GO:0065007;GO:0032970;GO:0022610;GO:0032502;GO:0032501;GO:0030029;GO:0098609;GO:0050794;GO:0044767;GO:0032956;GO:0007155;GO:0010172;GO:0010171;GO:0006996;GO:0007010;GO:0044707;GO:0048856;GO:0044763;GO:1902589;GO:0008150;GO:0009987;	embryonic morphogenesis;single organismal cell-cell adhesion;regulation of organelle organization;actin cytoskeleton organization;regulation of cellular component organization;embryo development;single organism cell adhesion;anatomical structure morphogenesis;multicellular organism development;single-organism process;cellular component organization or biogenesis;regulation of cytoskeleton organiz…	4;4;5;5;4;5;3;3;4;2;2;6;3;2;2;4;2;2;2;4;4;3;3;5;3;5;4;4;5;3;3;3;4;1;2;	GO:0030054;GO:0070161;GO:0005913;GO:0005912;GO:0005911;GO:0005575;	cell junction;anchoring junction;cell-cell adherens junction;adherens junction;cell-cell junction;cellular_component;	2;3;4;4;3;1;							IPR028435;IPR016024;IPR011989;IPR028446;IPR000225;	Plakophilin/Delta catenin;Armadillo-type fold;Armadillo-like helical;Juxtamembrane domain-associated catenin;Armadillo;	cytosol	Hs11034811	505	TW	[T] Signal transduction mechanisms;[W] Extracellular structures;
B0WXD9	Multidrug resistance-associated protein 14 OS=Culex quinquefasciatus GN=CpipJ_CPIJ011962 PE=4 SV=1 - [B0WXD9_CULQU]	1.024	0.945	1.013	1.028	0.961	1.058	0.961	1.043	1.00907	0.902093	0.99446	0.905211	1.04332	0.315474	1.04914	0.214954	0.96717	0.611346	1.01469	0.837343				GO:0031224;GO:0016021;GO:0016020;GO:0005575;GO:0044425;	intrinsic component of membrane;integral component of membrane;membrane;cellular_component;membrane part;	3;4;2;1;2;	GO:0000166;GO:0035639;GO:0003674;GO:0005488;GO:0016887;GO:0001883;GO:1901363;GO:0001882;GO:0043168;GO:0042626;GO:0016820;GO:0042623;GO:0043167;GO:0015399;GO:1901265;GO:0032549;GO:0017076;GO:0022804;GO:0016787;GO:0005215;GO:0017111;GO:0036094;GO:0003824;GO:0016818;GO:0030554;GO:0097367;GO:0097159;GO:0043492;GO:0016817;GO:0032550;GO:0016462;GO:0022857;GO:0032559;GO:0005524;GO:0032555;GO:0015405;GO:…	nucleotide binding;purine ribonucleoside triphosphate binding;molecular_function;binding;ATPase activity;purine nucleoside binding;heterocyclic compound binding;nucleoside binding;anion binding;ATPase activity, coupled to transmembrane movement of substances;hydrolase activity, acting on acid anhydrides, catalyzing transmembrane movement of substances;ATPase activity, coupled;ion binding;primary …	4;5;1;2;8;5;3;4;4;6;5;9;3;5;4;5;5;4;3;2;7;3;2;5;6;3;3;10;4;6;6;3;6;6;5;6;4;	K05665	map02010;map04071;map04977;map05206;	ABC transporters;Sphingolipid signaling pathway;Vitamin digestion and absorption;MicroRNAs in cancer;	IPR030247;IPR017871;IPR003593;IPR003439;IPR011527;IPR027417;	Canalicular multispecific organic anion transporter 1;ABC transporter, conserved site;AAA+ ATPase domain;ABC transporter-like;ABC transporter type 1, transmembrane domain;P-loop containing nucleoside triphosphate hydrolase;	plasma membrane	7297980	707	Q	[Q] Secondary metabolites biosynthesis, transport and catabolism;
B0X4M7	Ubiquitin-conjugating enzyme OS=Culex quinquefasciatus GN=CpipJ_CPIJ014411 PE=3 SV=1 - [B0X4M7_CULQU]	nan	nan	nan	nan	0.951	1.065	0.993	1.015	1.11987	nan	1.04416	nan	1.0673	nan	1.02216	nan	1.04926	nan	1.07251	nan										K10704			IPR000608;IPR016135;	Ubiquitin-conjugating enzyme E2;Ubiquitin-conjugating enzyme/RWD-like;	cytosol	7295469	251	O	[O] Posttranslational modification, protein turnover, chaperones;
B0WS76	Putative uncharacterized protein OS=Culex quinquefasciatus GN=CpipJ_CPIJ009837 PE=4 SV=1 - [B0WS76_CULQU]	nan	nan	nan	nan	1.071	1.065	0.871	1.012	0.9944	nan	0.81326	nan	0.94491	nan	1.16188	nan	1.05237	nan	1.22273	nan				GO:0005575;GO:0044425;GO:0016021;GO:0016020;GO:0031224;	cellular_component;membrane part;integral component of membrane;membrane;intrinsic component of membrane;	1;2;4;2;3;							IPR012464;	Protein of unknown function DUF1676;	plasma membrane
B0WBY2	Proteasome subunit beta type 6 OS=Culex quinquefasciatus GN=CpipJ_CPIJ004203 PE=4 SV=1 - [B0WBY2_CULQU]	1.607	0.641	0.711	0.908	1.019	0.947	0.996	0.986	0.60472	0.257852	0.65004	0.294848	0.72125	0.342507	1.10955	0.591531	0.83844	0.434762	0.93029	0.802728	GO:0044248;GO:0044237;GO:0043170;GO:0044267;GO:1901575;GO:0044265;GO:0044260;GO:0071704;GO:0006508;GO:0044238;GO:0009987;GO:0008150;GO:0030163;GO:0008152;GO:0044257;GO:0009056;GO:0009057;GO:0051603;GO:0019538;	cellular catabolic process;cellular metabolic process;macromolecule metabolic process;cellular protein metabolic process;organic substance catabolic process;cellular macromolecule catabolic process;cellular macromolecule metabolic process;organic substance metabolic process;proteolysis;primary metabolic process;cellular process;biological_process;protein catabolic process;metabolic process;cellul…	4;3;4;5;4;5;4;3;5;3;2;1;5;2;6;3;5;6;4;	GO:0043229;GO:0043227;GO:0043226;GO:0005737;GO:0005839;GO:0005634;GO:0000502;GO:0043234;GO:0032991;GO:0043231;GO:0044464;GO:0005623;GO:0005622;GO:0005575;GO:0044424;	intracellular organelle;membrane-bounded organelle;organelle;cytoplasm;proteasome core complex;nucleus;proteasome complex;protein complex;macromolecular complex;intracellular membrane-bounded organelle;cell part;cell;intracellular;cellular_component;intracellular part;	3;3;2;4;4;5;4;3;2;4;2;2;3;1;3;	GO:0004175;GO:0003674;GO:0008233;GO:0070003;GO:0016787;GO:0003824;GO:0004298;GO:0070011;	endopeptidase activity;molecular_function;peptidase activity;threonine-type peptidase activity;hydrolase activity;catalytic activity;threonine-type endopeptidase activity;peptidase activity, acting on L-amino acid peptides;	6;1;4;6;3;2;7;5;	K02738	map03050;	Proteasome;	IPR023333;IPR001353;IPR029055;IPR035140;IPR016050;IPR000243;	Proteasome B-type subunit;Proteasome, subunit alpha/beta;Nucleophile aminohydrolases, N-terminal;Proteasome subunit beta 6;Proteasome beta-type subunit, conserved site;Peptidase T1A, proteasome beta-subunit;	cytoskeleton	7303007	323	O	[O] Posttranslational modification, protein turnover, chaperones;
B0XH41	14.5 kDa salivary protein OS=Culex quinquefasciatus GN=CpipJ_CPIJ018795 PE=4 SV=1 - [B0XH41_CULQU]	0.929	1.107	1.053	0.981	0.946	0.993	1.123	0.932	1.12	0.190181	1.16053	0.0527798	1.02027	0.539993	0.87914	0.0913243	1.09775	0.270793	0.96507	0.627236													IPR031734;	Transcription activator MBF2;	extracellular
B0WRP3	DNA topoisomerase 2 OS=Culex quinquefasciatus GN=CpipJ_CPIJ010018 PE=3 SV=1 - [B0WRP3_CULQU]	1.015	1.057	0.958	0.973	1.024	1.018	1.012	0.96	1.01766	0.463344	0.96616	0.33466	0.94801	0.0215338	0.98122	0.573867	1.07346	0.0745601	1.0533	0.255656	GO:0071103;GO:0090304;GO:0034641;GO:0006807;GO:1901360;GO:0006139;GO:0044260;GO:0006265;GO:0016043;GO:0071704;GO:0071840;GO:0009987;GO:0006725;GO:0008150;GO:0008152;GO:0046483;GO:0006996;GO:0044238;GO:0051276;GO:0044237;GO:0043170;GO:0006259;	DNA conformation change;nucleic acid metabolic process;cellular nitrogen compound metabolic process;nitrogen compound metabolic process;organic cyclic compound metabolic process;nucleobase-containing compound metabolic process;cellular macromolecule metabolic process;DNA topological change;cellular component organization;organic substance metabolic process;cellular component organization or bioge…	6;5;4;3;4;4;4;6;3;3;2;2;4;1;2;4;4;3;5;3;4;5;				GO:0003676;GO:0035639;GO:1901363;GO:0003674;GO:0005488;GO:0016887;GO:0003677;GO:0001883;GO:0003918;GO:0001882;GO:0043168;GO:0043167;GO:0032549;GO:0017076;GO:0005524;GO:0016787;GO:0030554;GO:0008094;GO:0000166;GO:0017111;GO:1901265;GO:0036094;GO:0003824;GO:0061505;GO:0032555;GO:0016818;GO:0016853;GO:0097367;GO:0097159;GO:0042623;GO:0016817;GO:0016462;GO:0003916;GO:0032559;GO:0032550;GO:0032553;	nucleic acid binding;purine ribonucleoside triphosphate binding;heterocyclic compound binding;molecular_function;binding;ATPase activity;DNA binding;purine nucleoside binding;DNA topoisomerase type II (ATP-hydrolyzing) activity;nucleoside binding;anion binding;ion binding;ribonucleoside binding;purine nucleotide binding;ATP binding;hydrolase activity;adenyl nucleotide binding;DNA-dependent ATPase…	4;5;3;1;2;8;5;5;6;4;4;3;5;5;6;3;6;10;4;7;4;3;2;5;5;5;3;3;3;9;4;6;4;6;6;4;	K03164			IPR034157;IPR014721;IPR001154;IPR020568;IPR024946;IPR031660;IPR013760;IPR013506;IPR001241;IPR003594;IPR013757;IPR018522;IPR006171;IPR002205;IPR013758;IPR013759;	DNA topoisomerase 2, TOPRIM domain;Ribosomal protein S5 domain 2-type fold, subgroup;DNA topoisomerase II, eukaryotic-type;Ribosomal protein S5 domain 2-type fold;Arginine repressor C-terminal-like domain;C-terminal associated domain of TOPRIM;DNA topoisomerase, type IIA-like domain;DNA topoisomerase, type IIA, subunit B, domain 2;DNA topoisomerase, type IIA;Histidine kinase-like ATPase, C-termin…	cytosol	7298585	1847	B	[B] Chromatin structure and dynamics;
B0W5J5	28S ribosomal protein S15, mitochondrial OS=Culex quinquefasciatus GN=CpipJ_CPIJ002310 PE=3 SV=1 - [B0W5J5_CULQU]	0.917	1.044	1.064	1.019	nan	nan	nan	nan	1.1385	nan	1.16031	nan	1.11123	nan	0.95771	nan	1.02453	nan	0.9812	nan	GO:1901564;GO:0044249;GO:0006807;GO:0044237;GO:0034645;GO:1901576;GO:0044260;GO:0043043;GO:0071704;GO:0010467;GO:1901566;GO:0043170;GO:0044267;GO:0009987;GO:0009058;GO:0009059;GO:0008150;GO:0008152;GO:0044271;GO:0043604;GO:0044238;GO:0019538;GO:0034641;GO:0043603;GO:0006518;GO:0006412;	organonitrogen compound metabolic process;cellular biosynthetic process;nitrogen compound metabolic process;cellular metabolic process;cellular macromolecule biosynthetic process;organic substance biosynthetic process;cellular macromolecule metabolic process;peptide biosynthetic process;organic substance metabolic process;gene expression;organonitrogen compound biosynthetic process;macromolecule …	4;4;3;3;5;4;4;6;3;5;5;4;5;2;3;5;1;2;5;6;3;4;4;5;5;6;	GO:0044464;GO:0043229;GO:0030529;GO:0043226;GO:0005737;GO:0032991;GO:0005840;GO:0043232;GO:1990904;GO:0005623;GO:0005622;GO:0005575;GO:0044444;GO:0043228;GO:0044424;	cell part;intracellular organelle;intracellular ribonucleoprotein complex;organelle;cytoplasm;macromolecular complex;ribosome;intracellular non-membrane-bounded organelle;ribonucleoprotein complex;cell;intracellular;cellular_component;cytoplasmic part;non-membrane-bounded organelle;intracellular part;	2;3;4;2;4;2;5;4;3;2;3;1;4;3;3;	GO:0003674;GO:0005198;GO:0003735;	molecular_function;structural molecule activity;structural constituent of ribosome;	1;2;3;	K02956	map03010;	Ribosome;	IPR005290;IPR009068;IPR000589;	Ribosomal protein S15, bacterial-type;S15/NS1, RNA-binding;Ribosomal protein S15;	mitochondria	7291443	310	J	[J] Translation, ribosomal structure and biogenesis;
B0WV58	p53 regulated pa26 nuclear protein sestrin OS=Culex quinquefasciatus GN=CpipJ_CPIJ010665 PE=4 SV=1 - [B0WV58_CULQU]	1.22	0.913	0.824	1.002	nan	nan	nan	nan	0.74836	nan	0.67541	nan	0.82131	nan	1.21602	nan	0.91118	nan	1.10801	nan	GO:0048583;GO:0000302;GO:0050789;GO:0065007;GO:0006950;GO:0008150;GO:0042221;GO:1902882;GO:0006979;GO:1901700;GO:0050896;GO:1901031;GO:0080134;	regulation of response to stimulus;response to reactive oxygen species;regulation of biological process;biological regulation;response to stress;biological_process;response to chemical;regulation of response to oxidative stress;response to oxidative stress;response to oxygen-containing compound;response to stimulus;regulation of response to reactive oxygen species;regulation of response to stress;	3;5;2;2;3;1;3;5;4;4;2;6;4;	GO:0043229;GO:0043227;GO:0005634;GO:0043226;GO:0043231;GO:0044464;GO:0005623;GO:0005622;GO:0005575;GO:0044424;	intracellular organelle;membrane-bounded organelle;nucleus;organelle;intracellular membrane-bounded organelle;cell part;cell;intracellular;cellular_component;intracellular part;	3;3;5;2;4;2;2;3;1;3;				K10141	map04115;map04211;	p53 signaling pathway;Longevity regulating pathway;	IPR029032;IPR006730;	AhpD-like;Sestrin;	cytosol	7291630	449	S	[S] Function unknown;
B0WQ29	Paramyosin OS=Culex quinquefasciatus GN=CpipJ_CPIJ009151 PE=4 SV=1 - [B0WQ29_CULQU]	0.908	1.025	1.066	1.042	nan	nan	nan	nan	1.12885	nan	1.17401	nan	1.14758	nan	0.97749	nan	0.98369	nan	0.96154	nan							GO:0043169;GO:0046872;GO:0043167;GO:0044877;GO:0005488;GO:0043021;GO:0003674;GO:0043022;GO:0005509;	cation binding;metal ion binding;ion binding;macromolecular complex binding;binding;ribonucleoprotein complex binding;molecular_function;ribosome binding;calcium ion binding;	4;5;3;3;2;4;1;5;6;	K17800	map04139;	Regulation of mitophagy - yeast;	IPR011992;IPR002048;IPR033122;IPR011685;	EF-hand domain pair;EF-hand domain;Letm1 ribosome-binding domain;LETM1-like;	mitochondria	7291797	475	S	[S] Function unknown;
B0WQ26	Acyl-CoA dehydrogenase OS=Culex quinquefasciatus GN=CpipJ_CPIJ009148 PE=3 SV=1 - [B0WQ26_CULQU]	0.942	1.059	1.116	0.946	0.958	1.073	1.041	0.936	1.12211	0.00829342	1.13526	0.0786755	0.99053	0.440767	0.87251	0.0680643	1.13284	0.00470262	0.98841	0.77428							GO:0043168;GO:0050662;GO:0050660;GO:0097159;GO:0016627;GO:0000166;GO:0036094;GO:0003824;GO:0003674;GO:0005488;GO:0003995;GO:0048037;GO:0043167;GO:1901363;GO:1901265;GO:0016491;	anion binding;coenzyme binding;flavin adenine dinucleotide binding;organic cyclic compound binding;oxidoreductase activity, acting on the CH-CH group of donors;nucleotide binding;small molecule binding;catalytic activity;molecular_function;binding;acyl-CoA dehydrogenase activity;cofactor binding;ion binding;heterocyclic compound binding;nucleoside phosphate binding;oxidoreductase activity;	4;4;5;3;4;4;3;2;1;2;5;3;3;3;4;3;	K09478	map00071;map00280;map01100;map01110;map01212;	Fatty acid degradation;"Valine, leucine and isoleucine degradation";Metabolic pathways;Biosynthesis of secondary metabolites;Fatty acid metabolism;	IPR009100;IPR009075;IPR006091;IPR006089;IPR013786;	Acyl-CoA dehydrogenase/oxidase, N-terminal and middle domain;Acyl-CoA dehydrogenase/oxidase C-terminal;Acyl-CoA oxidase/dehydrogenase, central domain;Acyl-CoA dehydrogenase, conserved site;Acyl-CoA dehydrogenase/oxidase, N-terminal;	mitochondria	7293851	647	I	[I] Lipid transport and metabolism;
B0WQ22	Phosphoribosylamine-glycine ligase OS=Culex quinquefasciatus GN=CpipJ_CPIJ009144 PE=3 SV=1 - [B0WQ22_CULQU]	0.994	1.026	1.033	0.98	0.891	1.154	1.018	0.982	1.1565	0.214411	1.08806	0.251797	1.04085	0.532732	0.95661	0.0277143	1.11111	0.230695	1.0629	0.422279	GO:0009167;GO:0009165;GO:0044281;GO:0009161;GO:1901362;GO:1901360;GO:0044710;GO:0044711;GO:0042440;GO:0046483;GO:1901564;GO:1901566;GO:0006163;GO:0006164;GO:0019637;GO:0019438;GO:0006807;GO:1901576;GO:0009259;GO:0044699;GO:0018130;GO:0009156;GO:0009152;GO:0009150;GO:0009260;GO:0006189;GO:0006188;GO:0008152;GO:0034654;GO:0090407;GO:0046148;GO:0044271;GO:0046390;GO:1901293;GO:0008150;GO:0006753;GO:…	purine ribonucleoside monophosphate metabolic process;nucleotide biosynthetic process;small molecule metabolic process;ribonucleoside monophosphate metabolic process;organic cyclic compound biosynthetic process;organic cyclic compound metabolic process;single-organism metabolic process;single-organism biosynthetic process;pigment metabolic process;heterocycle metabolic process;organonitrogen comp…	8;6;4;7;5;4;3;4;4;4;4;5;6;7;4;5;3;4;6;2;5;7;8;7;7;10;9;2;5;5;5;5;6;5;1;5;4;4;6;7;7;6;4;2;4;4;5;4;8;5;5;5;6;3;8;6;5;3;6;3;3;3;5;4;6;	GO:0044424;GO:0005737;GO:0044464;GO:0005623;GO:0005622;GO:0005575;	intracellular part;cytoplasm;cell part;cell;intracellular;cellular_component;	3;4;2;2;3;1;	GO:1901363;GO:0000166;GO:0016742;GO:0016740;GO:0016741;GO:0097367;GO:0004637;GO:0003674;GO:0005488;GO:1901265;GO:0032549;GO:0017076;GO:0005524;GO:0043168;GO:0036094;GO:0016879;GO:0097159;GO:0032559;GO:0032555;GO:0032550;GO:0032553;GO:0035639;GO:0043167;GO:0030554;GO:0016882;GO:0001883;GO:0001882;GO:0016874;GO:0004641;GO:0003824;	heterocyclic compound binding;nucleotide binding;hydroxymethyl-, formyl- and related transferase activity;transferase activity;transferase activity, transferring one-carbon groups;carbohydrate derivative binding;phosphoribosylamine-glycine ligase activity;molecular_function;binding;nucleoside phosphate binding;ribonucleoside binding;purine nucleotide binding;ATP binding;anion binding;small molecu…	3;4;5;3;4;3;5;1;2;4;5;5;6;4;3;4;3;6;5;6;4;5;3;6;5;5;4;3;6;2;	K11787	map00230;map00670;map01100;map01110;map01130;	Purine metabolism;One carbon pool by folate;Metabolic pathways;Biosynthesis of secondary metabolites;Biosynthesis of antibiotics;	IPR011054;IPR002376;IPR020561;IPR020560;IPR010918;IPR020559;IPR016188;IPR004733;	Rudiment single hybrid motif;Formyl transferase, N-terminal;Phosphoribosylglycinamide synthetase, ATP-grasp (A) domain;Phosphoribosylglycinamide synthetase, C-domain;AIR synthase-related protein, C-terminal domain;Phosphoribosylglycinamide synthetase, conserved site;PurM-like, N-terminal domain;Phosphoribosylformylglycinamidine cyclo-ligase;	cytosol	7297208_2	822	F	[F] Nucleotide transport and metabolism;
B0WQ23	Phosphoribosylamine-glycine ligase OS=Culex quinquefasciatus GN=CpipJ_CPIJ009145 PE=4 SV=1 - [B0WQ23_CULQU]	1.214	0.876	0.819	1.009	nan	nan	nan	nan	0.72158	nan	0.67463	nan	0.83114	nan	1.23199	nan	0.86819	nan	1.0696	nan	GO:0044249;GO:0034641;GO:0006807;GO:0044281;GO:0046112;GO:0072521;GO:0072522;GO:1901362;GO:0044699;GO:0006139;GO:0044710;GO:0044711;GO:0042440;GO:0071704;GO:1901360;GO:0018130;GO:1901576;GO:0009987;GO:0006725;GO:0009113;GO:0009112;GO:0009058;GO:0008150;GO:0008152;GO:1901564;GO:0046148;GO:0055086;GO:0046483;GO:0044238;GO:0044271;GO:1901566;GO:0044763;GO:0044237;GO:0019438;GO:0006144;	cellular biosynthetic process;cellular nitrogen compound metabolic process;nitrogen compound metabolic process;small molecule metabolic process;nucleobase biosynthetic process;purine-containing compound metabolic process;purine-containing compound biosynthetic process;organic cyclic compound biosynthetic process;single-organism process;nucleobase-containing compound metabolic process;single-organ…	4;4;3;4;5;5;6;5;2;4;3;4;4;3;4;5;4;2;4;6;5;3;1;2;4;5;4;4;3;5;5;3;3;5;6;				GO:0035639;GO:0043169;GO:0003674;GO:0001883;GO:0000166;GO:1901363;GO:0001882;GO:0043168;GO:0036094;GO:0043167;GO:0032549;GO:0017076;GO:0046872;GO:0004637;GO:1901265;GO:0016874;GO:0016879;GO:0097367;GO:0097159;GO:0003824;GO:0030554;GO:0032550;GO:0032559;GO:0005524;GO:0032555;GO:0032553;GO:0005488;	purine ribonucleoside triphosphate binding;cation binding;molecular_function;purine nucleoside binding;nucleotide binding;heterocyclic compound binding;nucleoside binding;anion binding;small molecule binding;ion binding;ribonucleoside binding;purine nucleotide binding;metal ion binding;phosphoribosylamine-glycine ligase activity;nucleoside phosphate binding;ligase activity;ligase activity, formin…	5;4;1;5;4;3;4;4;3;3;5;5;5;5;4;3;4;3;3;2;6;6;6;6;5;4;2;	K11787	map00230;map00670;map01100;map01110;map01130;	Purine metabolism;One carbon pool by folate;Metabolic pathways;Biosynthesis of secondary metabolites;Biosynthesis of antibiotics;	IPR020562;IPR020561;IPR011761;IPR016185;IPR013815;IPR000115;	Phosphoribosylglycinamide synthetase, N-terminal;Phosphoribosylglycinamide synthetase, ATP-grasp (A) domain;ATP-grasp fold;Pre-ATP-grasp domain;ATP-grasp fold, subdomain 1;Phosphoribosylglycinamide synthetase;	cytosol	7297208_2	356	F	[F] Nucleotide transport and metabolism;
B0WS47	Glucose 1-dehydrogenase 2 OS=Culex quinquefasciatus GN=CpipJ_CPIJ009733 PE=4 SV=1 - [B0WS47_CULQU]	1.001	1.006	1.066	0.938	0.969	1.023	1.109	0.929	1.02995	0.245015	1.10406	0.0620673	0.94772	0.090275	0.85839	0.0197444	1.08677	0.0138071	0.93287	0.0873574							GO:0003824;GO:0003674;GO:0016491;	catalytic activity;molecular_function;oxidoreductase activity;	2;1;3;				IPR002347;IPR003033;IPR016040;	Short-chain dehydrogenase/reductase SDR;SCP2 sterol-binding domain;NAD(P)-binding domain;	cytosol	7301617_1	467	R	[R] General function prediction only;
B0WS44	Calmodulin OS=Culex quinquefasciatus GN=CpipJ_CPIJ009730 PE=4 SV=1 - [B0WS44_CULQU]	1.201	0.808	1.036	0.934	nan	nan	nan	nan	0.67277	nan	0.86261	nan	0.77769	nan	0.90154	nan	0.8651	nan	0.77992	nan													IPR011992;	EF-hand domain pair;	cytosol	7300662	194	T	[T] Signal transduction mechanisms;
B0WS45	Glucosidase 2 subunit beta OS=Culex quinquefasciatus GN=CpipJ_CPIJ009731 PE=4 SV=1 - [B0WS45_CULQU]	0.947	1.091	0.997	0.993	0.996	1.042	0.995	0.954	1.09779	0.111256	1.02522	0.42297	1.00206	0.954882	0.97741	0.368324	1.09553	0.0971299	1.07078	0.102675	GO:0043413;GO:0009311;GO:0044249;GO:0034645;GO:0009100;GO:0009101;GO:0044699;GO:0044267;GO:0044710;GO:0006486;GO:0006487;GO:0071704;GO:1901576;GO:0009987;GO:0070085;GO:0006464;GO:0043412;GO:0036211;GO:0008150;GO:0008152;GO:0044723;GO:0044238;GO:0005975;GO:0044260;GO:0006491;GO:0019538;GO:1901135;GO:0009058;GO:0044237;GO:0043170;GO:1901137;GO:0009059;GO:0044763;	macromolecule glycosylation;oligosaccharide metabolic process;cellular biosynthetic process;cellular macromolecule biosynthetic process;glycoprotein metabolic process;glycoprotein biosynthetic process;single-organism process;cellular protein metabolic process;single-organism metabolic process;protein glycosylation;protein N-linked glycosylation;organic substance metabolic process;organic substanc…	6;5;4;5;5;6;2;5;3;4;5;3;4;2;5;6;5;5;1;2;4;3;4;4;6;4;4;3;3;4;5;5;3;							K08288	map04141;	Protein processing in endoplasmic reticulum;	IPR018247;IPR026874;IPR028146;IPR009011;IPR011992;IPR002172;	EF-Hand 1, calcium-binding site;Glucosidase 2 subunit beta;Glucosidase II beta subunit, N-terminal;Mannose-6-phosphate receptor binding domain;EF-hand domain pair;Low-density lipoprotein (LDL) receptor class A repeat;	extracellular	7298396	464	T	[T] Signal transduction mechanisms;
B0W5X0	Myomesin OS=Culex quinquefasciatus GN=CpipJ_CPIJ002360 PE=4 SV=1 - [B0W5X0_CULQU]	1.006	0.996	0.948	1.067	0.955	1.003	1.039	1.021	1.01938	0.537273	1.01326	0.826435	1.06476	0.205676	1.05083	0.426312	0.95738	0.195911	1.00604	0.907429													IPR003599;IPR007110;IPR013783;IPR013098;IPR003598;	Immunoglobulin subtype;Immunoglobulin-like domain;Immunoglobulin-like fold;Immunoglobulin I-set;Immunoglobulin subtype 2;	cytosol	7304284	307	RP	[R] General function prediction only;[P] Inorganic ion transport and metabolism;
B0XFN2	Membrane protein OS=Culex quinquefasciatus GN=CpipJ_CPIJ018288 PE=4 SV=1 - [B0XFN2_CULQU]	nan	nan	nan	nan	1.067	1.095	0.866	0.992	1.02624	nan	0.81162	nan	0.92971	nan	1.1455	nan	1.10383	nan	1.26443	nan				GO:0005575;GO:0044425;GO:0016021;GO:0016020;GO:0031224;	cellular_component;membrane part;integral component of membrane;membrane;intrinsic component of membrane;	1;2;4;2;3;							IPR005349;	TMEM14 family;	extracellular	7291635	146	S	[S] Function unknown;
B0X1N9	Sorbitol dehydrogenase OS=Culex quinquefasciatus GN=CpipJ_CPIJ013379 PE=3 SV=1 - [B0X1N9_CULQU]	0.965	0.979	1.157	0.986	1.031	0.792	0.994	1.128	0.88727	0.374215	1.07766	0.47107	1.05912	0.529742	0.9828	0.879852	0.83775	0.281532	0.82334	0.265247				GO:0016021;GO:0016020;GO:0005575;GO:0044425;GO:0031224;	integral component of membrane;membrane;cellular_component;membrane part;intrinsic component of membrane;	4;2;1;2;3;	GO:0016491;GO:0043169;GO:0046914;GO:0043167;GO:0003824;GO:0003674;GO:0005488;GO:0046872;GO:0008270;	oxidoreductase activity;cation binding;transition metal ion binding;ion binding;catalytic activity;molecular_function;binding;metal ion binding;zinc ion binding;	3;4;6;3;2;1;2;5;7;	K00008	map00040;map00051;map01100;	Pentose and glucuronate interconversions;Fructose and mannose metabolism;Metabolic pathways;	IPR020843;IPR013149;IPR002328;IPR011032;IPR013154;IPR016040;	Polyketide synthase, enoylreductase domain;Alcohol dehydrogenase, C-terminal;Alcohol dehydrogenase, zinc-type, conserved site;GroES-like;Alcohol dehydrogenase, N-terminal;NAD(P)-binding domain;	cytosol	7298873	368	Q	[Q] Secondary metabolites biosynthesis, transport and catabolism;
B0X1N8	Sorbitol dehydrogenase OS=Culex quinquefasciatus GN=CpipJ_CPIJ013378 PE=3 SV=1 - [B0X1N8_CULQU]	0.927	1.081	1.057	0.962	1.036	0.987	1.01	0.984	1.05349	0.541563	1.05298	0.473349	0.99134	0.892523	0.94146	0.144978	1.06269	0.333681	1.00048	0.993272							GO:0016491;GO:0043169;GO:0046914;GO:0043167;GO:0003824;GO:0003674;GO:0005488;GO:0046872;GO:0008270;	oxidoreductase activity;cation binding;transition metal ion binding;ion binding;catalytic activity;molecular_function;binding;metal ion binding;zinc ion binding;	3;4;6;3;2;1;2;5;7;	K00008	map00040;map00051;map01100;	Pentose and glucuronate interconversions;Fructose and mannose metabolism;Metabolic pathways;	IPR020843;IPR013149;IPR002328;IPR011032;IPR013154;IPR016040;	Polyketide synthase, enoylreductase domain;Alcohol dehydrogenase, C-terminal;Alcohol dehydrogenase, zinc-type, conserved site;GroES-like;Alcohol dehydrogenase, N-terminal;NAD(P)-binding domain;	plasma membrane	7299382	409	Q	[Q] Secondary metabolites biosynthesis, transport and catabolism;
B0X1N7	Sorbitol dehydrogenase OS=Culex quinquefasciatus GN=CpipJ_CPIJ013377 PE=4 SV=1 - [B0X1N7_CULQU]	1.092	0.961	0.946	0.975	1.026	0.993	1.001	0.946	0.92257	0.154864	0.91926	0.184817	0.90699	0.111882	0.98665	0.716452	1.01718	0.524626	1.0036	0.922447							GO:0016491;GO:0043169;GO:0046914;GO:0043167;GO:0003824;GO:0003674;GO:0005488;GO:0046872;GO:0008270;	oxidoreductase activity;cation binding;transition metal ion binding;ion binding;catalytic activity;molecular_function;binding;metal ion binding;zinc ion binding;	3;4;6;3;2;1;2;5;7;	K00008	map00040;map00051;map01100;	Pentose and glucuronate interconversions;Fructose and mannose metabolism;Metabolic pathways;	IPR020843;IPR013149;IPR002328;IPR011032;IPR013154;IPR016040;	Polyketide synthase, enoylreductase domain;Alcohol dehydrogenase, C-terminal;Alcohol dehydrogenase, zinc-type, conserved site;GroES-like;Alcohol dehydrogenase, N-terminal;NAD(P)-binding domain;	cytosol	7298873	403	Q	[Q] Secondary metabolites biosynthesis, transport and catabolism;
B0W5X9	Putative uncharacterized protein OS=Culex quinquefasciatus GN=CpipJ_CPIJ002369 PE=4 SV=1 - [B0W5X9_CULQU]	0.975	1.027	1.01	0.999	1.021	1.043	0.983	0.979	1.03707	0.268008	0.9985	0.960261	0.99098	0.754047	0.99247	0.698975	1.04651	0.0695196	1.03864	0.133627							GO:0097159;GO:0000166;GO:0036094;GO:0003674;GO:0005488;GO:0003676;GO:1901363;GO:1901265;	organic cyclic compound binding;nucleotide binding;small molecule binding;molecular_function;binding;nucleic acid binding;heterocyclic compound binding;nucleoside phosphate binding;	3;4;3;1;2;4;3;4;				IPR019400;IPR000504;IPR015943;	Peptidase C65, otubain;RNA recognition motif domain;WD40/YVTN repeat-like-containing domain;	cytosol
B0X2N5	CHKov1 OS=Culex quinquefasciatus GN=CpipJ_CPIJ012701 PE=4 SV=1 - [B0X2N5_CULQU]	nan	nan	nan	nan	0.99	1.09	0.879	1.063	1.10101	nan	0.88788	nan	1.07374	nan	1.20933	nan	1.0254	nan	1.24005	nan													IPR015897;IPR004119;IPR011009;	CHK kinase-like;Protein of unknown function DUF227;Protein kinase-like domain;	cytosol	7299493	358	R	[R] General function prediction only;
B0W660	XPA-binding protein 1 OS=Culex quinquefasciatus GN=CpipJ_CPIJ002525 PE=4 SV=1 - [B0W660_CULQU]	1.018	1.139	0.929	0.945	nan	nan	nan	nan	1.11886	nan	0.91257	nan	0.92829	nan	1.01722	nan	1.20529	nan	1.22605	nan							GO:0016787;GO:0016818;GO:0003824;GO:0003924;GO:0017111;GO:0016817;GO:0016462;GO:0003674;	hydrolase activity;hydrolase activity, acting on acid anhydrides, in phosphorus-containing anhydrides;catalytic activity;GTPase activity;nucleoside-triphosphatase activity;hydrolase activity, acting on acid anhydrides;pyrophosphatase activity;molecular_function;	3;5;2;8;7;4;6;1;	K06883			IPR004130;IPR027417;IPR030230;	GPN-loop GTPase;P-loop containing nucleoside triphosphate hydrolase;GPN-loop GTPase 1;	cytosol	7290105	384	L	[L] Replication, recombination and repair;
B0WNI6	Putative uncharacterized protein OS=Culex quinquefasciatus GN=CpipJ_CPIJ008702 PE=4 SV=1 - [B0WNI6_CULQU]	1.189	0.834	0.885	1.045	1.206	0.808	0.871	1.11	0.68559	0.00169758	0.73319	0.00118568	0.89979	0.0702143	1.22722	0.0266642	0.76195	0.0181184	0.93508	0.0610205													IPR004911;	Gamma interferon inducible lysosomal thiol reductase GILT;	extracellular	7299765	246	O	[O] Posttranslational modification, protein turnover, chaperones;
B0WSW5	alpha-1,2-Mannosidase OS=Culex quinquefasciatus GN=CpipJ_CPIJ009935 PE=3 SV=1 - [B0WSW5_CULQU]	1.076	1.134	0.918	0.906	nan	nan	nan	nan	1.0539	nan	0.85316	nan	0.84201	nan	0.98693	nan	1.25166	nan	1.23529	nan				GO:0016020;GO:0005575;	membrane;cellular_component;	2;1;	GO:0043169;GO:0015924;GO:0015923;GO:0016787;GO:0016798;GO:0043167;GO:0003824;GO:0004571;GO:0003674;GO:0005509;GO:0004553;GO:0046872;GO:0004559;GO:0005488;	cation binding;mannosyl-oligosaccharide mannosidase activity;mannosidase activity;hydrolase activity;hydrolase activity, acting on glycosyl bonds;ion binding;catalytic activity;mannosyl-oligosaccharide 1,2-alpha-mannosidase activity;molecular_function;calcium ion binding;hydrolase activity, hydrolyzing O-glycosyl compounds;metal ion binding;alpha-mannosidase activity;binding;	4;8;6;3;4;3;2;9;1;6;5;5;7;2;	K01230	map00510;map00513;map01100;map04141;	N-Glycan biosynthesis;Various types of N-glycan biosynthesis;Metabolic pathways;Protein processing in endoplasmic reticulum;	IPR001382;	Glycoside hydrolase family 47;	cytosol	7291136	787	G	[G] Carbohydrate transport and metabolism;
B0WSW1	26S protease regulatory subunit 8 OS=Culex quinquefasciatus GN=CpipJ_CPIJ009931 PE=3 SV=1 - [B0WSW1_CULQU]	1.025	1.005	0.942	1	1.008	0.958	0.974	1.059	0.96557	0.296331	0.94245	0.0840066	1.01279	0.713158	1.07463	0.166843	0.95338	0.331071	1.02453	0.495382	GO:1901575;GO:0071704;GO:0043170;GO:0008150;GO:0030163;GO:0008152;GO:0009056;GO:0009057;GO:0044238;GO:0019538;	organic substance catabolic process;organic substance metabolic process;macromolecule metabolic process;biological_process;protein catabolic process;metabolic process;catabolic process;macromolecule catabolic process;primary metabolic process;protein metabolic process;	4;3;4;1;5;2;3;5;3;4;	GO:0005622;GO:0005737;GO:0044464;GO:0005623;GO:0005575;GO:0044424;	intracellular;cytoplasm;cell part;cell;cellular_component;intracellular part;	3;4;2;2;1;3;	GO:0035639;GO:0003674;GO:0005488;GO:0008233;GO:1901363;GO:1901265;GO:0001882;GO:0043167;GO:0032555;GO:0001883;GO:0032549;GO:0017076;GO:0005524;GO:0016787;GO:0000166;GO:0036094;GO:0003824;GO:0030554;GO:0097159;GO:0043168;GO:0097367;GO:0032559;GO:0032550;GO:0032553;	purine ribonucleoside triphosphate binding;molecular_function;binding;peptidase activity;heterocyclic compound binding;nucleoside phosphate binding;nucleoside binding;ion binding;purine ribonucleotide binding;purine nucleoside binding;ribonucleoside binding;purine nucleotide binding;ATP binding;hydrolase activity;nucleotide binding;small molecule binding;catalytic activity;adenyl nucleotide bindi…	5;1;2;4;3;4;4;3;5;5;5;5;6;3;4;3;2;6;3;4;3;6;6;4;	K03066	map03050;map05169;	Proteasome;Epstein-Barr virus infection;	IPR029067;IPR035261;IPR003960;IPR005937;IPR027417;IPR003959;IPR003593;	CDC48 domain 2-like;26S proteasome regulatory subunit 8;ATPase, AAA-type, conserved site;26S proteasome regulatory subunit P45-like;P-loop containing nucleoside triphosphate hydrolase;ATPase, AAA-type, core;AAA+ ATPase domain;	cytosol	7295522	799	O	[O] Posttranslational modification, protein turnover, chaperones;
B0WZX3	Mitochondrial dicarboxylate carrier OS=Culex quinquefasciatus GN=CpipJ_CPIJ012682 PE=3 SV=1 - [B0WZX3_CULQU]	0.971	1.105	1.019	0.961	0.958	0.918	1.131	1.013	1.04873	0.6658	1.11457	0.18905	1.02333	0.489525	0.91814	0.290138	1.02482	0.824267	0.94093	0.619075	GO:0006810;GO:0008150;GO:0051234;GO:0051179;	transport;biological_process;establishment of localization;localization;	4;1;3;2;	GO:0016021;GO:0016020;GO:0005575;GO:0044425;GO:0031224;	integral component of membrane;membrane;cellular_component;membrane part;intrinsic component of membrane;	4;2;1;2;3;				K13577	map04964;	Proximal tubule bicarbonate reclamation;	IPR018108;IPR023395;	Mitochondrial substrate/solute carrier;Mitochondrial carrier domain;	cytosol	7299751	415	C	[C] Energy production and conversion;
B0WQG0	Enolase-phosphatase E1 OS=Culex quinquefasciatus GN=CPIJ009638 PE=3 SV=1 - [ENOPH_CULQU]	1.075	1.032	0.909	0.998	1.085	1.021	0.895	1.004	0.95046	0.0187615	0.83519	0.00232741	0.92685	0.00540373	1.10976	0.00586575	1.02547	0.0553936	1.13803	0.00507394	GO:0006520;GO:0009066;GO:0044237;GO:0071267;GO:0019752;GO:0071265;GO:0044249;GO:0006807;GO:0044283;GO:0044699;GO:0044710;GO:0044711;GO:0019509;GO:0071704;GO:0006082;GO:0043102;GO:1901605;GO:1901607;GO:0000096;GO:1901576;GO:0000097;GO:0009987;GO:0009058;GO:0008150;GO:0008152;GO:0043436;GO:0044238;GO:0043094;GO:0008652;GO:1901564;GO:1901566;GO:0044272;GO:0046394;GO:0006555;GO:0016053;GO:0044763;GO:…	cellular amino acid metabolic process;aspartate family amino acid metabolic process;cellular metabolic process;L-methionine salvage;carboxylic acid metabolic process;L-methionine biosynthetic process;cellular biosynthetic process;nitrogen compound metabolic process;small molecule biosynthetic process;single-organism process;single-organism metabolic process;single-organism biosynthetic process;L-…	4;6;3;7;6;8;4;3;5;2;3;4;8;3;4;6;5;6;5;4;6;2;3;1;2;5;3;5;5;4;5;5;6;6;5;3;4;7;7;4;	GO:0043229;GO:0043227;GO:0043226;GO:0005737;GO:0005634;GO:0043231;GO:0044464;GO:0005623;GO:0005622;GO:0005575;GO:0044424;	intracellular organelle;membrane-bounded organelle;organelle;cytoplasm;nucleus;intracellular membrane-bounded organelle;cell part;cell;intracellular;cellular_component;intracellular part;	3;3;2;4;5;4;2;2;3;1;3;	GO:0016791;GO:0043874;GO:0042578;GO:0003674;GO:0005488;GO:0043169;GO:0000287;GO:0043167;GO:0046872;GO:0016787;GO:0016788;GO:0003824;	phosphatase activity;acireductone synthase activity;phosphoric ester hydrolase activity;molecular_function;binding;cation binding;magnesium ion binding;ion binding;metal ion binding;hydrolase activity;hydrolase activity, acting on ester bonds;catalytic activity;	6;7;5;1;2;4;6;3;5;3;4;2;	K09880	map00270;map01100;	Cysteine and methionine metabolism;Metabolic pathways;	IPR023214;IPR006439;IPR023943;	HAD-like domain;HAD hydrolase, subfamily IA;Enolase-phosphatase E1;	cytosol	Hs10864017	207	E	[E] Amino acid transport and metabolism;
B0WZX6	Putative uncharacterized protein OS=Culex quinquefasciatus GN=CpipJ_CPIJ012100 PE=4 SV=1 - [B0WZX6_CULQU]	0.932	1.043	1.114	0.963	nan	nan	nan	nan	1.1191	nan	1.19528	nan	1.03326	nan	0.86445	nan	1.08307	nan	0.93627	nan	GO:0080090;GO:0019222;GO:0031326;GO:0031323;GO:0090304;GO:0044249;GO:0034641;GO:0006807;GO:0034645;GO:1901362;GO:0050789;GO:0097659;GO:0032774;GO:1901576;GO:0044260;GO:2000112;GO:0071704;GO:0010467;GO:0065007;GO:1901360;GO:0010468;GO:0018130;GO:0006139;GO:0019219;GO:0009889;GO:0009987;GO:0006725;GO:1903506;GO:0050794;GO:0009058;GO:0009059;GO:0008150;GO:0051171;GO:0008152;GO:2001141;GO:0034654;GO:…	regulation of primary metabolic process;regulation of metabolic process;regulation of cellular biosynthetic process;regulation of cellular metabolic process;nucleic acid metabolic process;cellular biosynthetic process;cellular nitrogen compound metabolic process;nitrogen compound metabolic process;cellular macromolecule biosynthetic process;organic cyclic compound biosynthetic process;regulation …	4;3;5;4;5;4;4;3;5;5;2;7;6;4;4;6;3;5;2;4;5;5;4;5;4;2;4;7;3;3;5;1;4;2;6;5;4;5;3;5;4;5;3;4;6;5;6;5;				GO:0043169;GO:0003674;GO:0005488;GO:0043167;GO:0046872;GO:0003676;GO:0097159;GO:1901363;	cation binding;molecular_function;binding;ion binding;metal ion binding;nucleic acid binding;organic cyclic compound binding;heterocyclic compound binding;	4;1;2;3;5;4;3;3;	K22410			IPR013087;IPR030413;	Zinc finger C2H2-type;Evi1/Prdm16;	nucleus	Hs11545831_2	247	R	[R] General function prediction only;
B0WJQ6	Speckle-type poz protein OS=Culex quinquefasciatus GN=CpipJ_CPIJ007217 PE=4 SV=1 - [B0WJQ6_CULQU]	nan	nan	nan	nan	0.832	1.086	1.177	0.934	1.30529	nan	1.41466	nan	1.1226	nan	0.79354	nan	1.16274	nan	0.92268	nan										K11373			IPR011333;IPR015943;IPR000210;IPR011990;IPR006849;IPR034089;	SKP1/BTB/POZ domain;WD40/YVTN repeat-like-containing domain;BTB/POZ domain;Tetratricopeptide-like helical domain;Elongator complex subunit Iki3;SPOP, C-terminal BACK-like domain;	mitochondria	7299482	488	K	[K] Transcription;
B0WFQ4	Protein disulfide-isomerase OS=Culex quinquefasciatus GN=CpipJ_CPIJ005219 PE=3 SV=1 - [B0WFQ4_CULQU]	0.954	1.025	1.047	1.005	0.938	1.016	1.06	1.005	1.07875	0.0148424	1.11364	0.00906927	1.06237	0.0178935	0.95396	0.0174916	1.01542	0.0749359	0.96868	0.0528809	GO:0042592;GO:0050789;GO:0044699;GO:0065007;GO:0065008;GO:0019725;GO:0009987;GO:0050794;GO:0008150;GO:0045454;GO:0044763;	homeostatic process;regulation of biological process;single-organism process;biological regulation;regulation of biological quality;cellular homeostasis;cellular process;regulation of cellular process;biological_process;cell redox homeostasis;single-organism cellular process;	4;2;2;2;3;4;2;3;1;4;3;	GO:0005783;GO:0043229;GO:0043227;GO:0005737;GO:0043226;GO:0012505;GO:0043231;GO:0044464;GO:0005623;GO:0005622;GO:0005575;GO:0044444;GO:0044424;	endoplasmic reticulum;intracellular organelle;membrane-bounded organelle;cytoplasm;organelle;endomembrane system;intracellular membrane-bounded organelle;cell part;cell;intracellular;cellular_component;cytoplasmic part;intracellular part;	4;3;3;4;2;3;4;2;2;3;1;4;3;	GO:0003674;GO:0016864;GO:0016860;GO:0003756;GO:0003824;GO:0016853;	molecular_function;intramolecular oxidoreductase activity, transposing S-S bonds;intramolecular oxidoreductase activity;protein disulfide isomerase activity;catalytic activity;isomerase activity;	1;5;4;6;2;3;	K09580	map04141;	Protein processing in endoplasmic reticulum;	IPR017937;IPR005788;IPR005792;IPR013766;IPR012336;	Thioredoxin, conserved site;Disulphide isomerase;Protein disulphide isomerase;Thioredoxin domain;Thioredoxin-like fold;	extracellular	7294310	656	O	[O] Posttranslational modification, protein turnover, chaperones;
B0WHW0	Putative uncharacterized protein OS=Culex quinquefasciatus GN=CpipJ_CPIJ006421 PE=4 SV=1 - [B0WHW0_CULQU]	nan	nan	nan	nan	1.197	0.849	0.831	1.134	0.70927	nan	0.69424	nan	0.94737	nan	1.36462	nan	0.74868	nan	1.02166	nan										K08131	map04151;map04510;map04512;map04974;	PI3K-Akt signaling pathway;Focal adhesion;ECM-receptor interaction;Protein digestion and absorption;	IPR008160;IPR013320;IPR001791;	Collagen triple helix repeat;Concanavalin A-like lectin/glucanase domain;Laminin G domain;	extracellular	Hs17978502	229	W	[W] Extracellular structures;
B0W4W2	Tyrosine phosphatase prl OS=Culex quinquefasciatus GN=CpipJ_CPIJ001969 PE=4 SV=1 - [B0W4W2_CULQU]	1.034	0.899	0.972	1.088	nan	nan	nan	nan	0.86944	nan	0.94004	nan	1.05222	nan	1.11934	nan	0.82629	nan	0.9249	nan							GO:0016787;GO:0016791;GO:0016788;GO:0042578;GO:0003824;GO:0003674;	hydrolase activity;phosphatase activity;hydrolase activity, acting on ester bonds;phosphoric ester hydrolase activity;catalytic activity;molecular_function;	3;6;4;5;2;1;	K18041			IPR029021;IPR000387;	Protein-tyrosine phosphatase-like;Tyrosine specific protein phosphatases domain;	cytosol	7298276	169	T	[T] Signal transduction mechanisms;
B0WAI8	Oviductin OS=Culex quinquefasciatus GN=CpipJ_CPIJ004092 PE=3 SV=1 - [B0WAI8_CULQU]	nan	nan	nan	nan	0.864	1.183	1.055	0.927	1.36921	nan	1.22106	nan	1.07292	nan	0.87867	nan	1.27616	nan	1.12133	nan							GO:0004252;GO:0004175;GO:0017171;GO:0016787;GO:0003824;GO:0070011;GO:0003674;GO:0008233;GO:0008236;	serine-type endopeptidase activity;endopeptidase activity;serine hydrolase activity;hydrolase activity;catalytic activity;peptidase activity, acting on L-amino acid peptides;molecular_function;peptidase activity;serine-type peptidase activity;	6;6;4;3;2;5;1;4;5;				IPR033116;IPR009003;IPR001254;IPR018114;IPR001314;	Serine proteases, trypsin family, serine active site;Peptidase S1, PA clan;Serine proteases, trypsin domain;Serine proteases, trypsin family, histidine active site;Peptidase S1A, chymotrypsin family;	extracellular	7291335	240	E	[E] Amino acid transport and metabolism;
B0W6D0	Glutathione S-transferase OS=Culex quinquefasciatus GN=CpipJ_CPIJ002681 PE=3 SV=1 - [B0W6D0_CULQU]	0.981	1.056	1.171	0.842	0.947	1.11	1.132	0.84	1.12344	0.0649611	1.1945	0.0185096	0.87241	0.0186344	0.73035	0.00393115	1.28775	0.0122367	0.94051	0.175999							GO:0003824;GO:0016740;GO:0003674;	catalytic activity;transferase activity;molecular_function;	2;3;1;	K00799	map00480;map00980;map00982;map05204;	Glutathione metabolism;Metabolism of xenobiotics by cytochrome P450;Drug metabolism - cytochrome P450;Chemical carcinogenesis;	IPR012336;IPR004046;IPR010987;IPR004045;	Thioredoxin-like fold;Glutathione S-transferase, C-terminal;Glutathione S-transferase, C-terminal-like;Glutathione S-transferase, N-terminal;	cytosol	7299601	241	O	[O] Posttranslational modification, protein turnover, chaperones;
B0W6D6	Type 2A phosphatase activator TIP41 OS=Culex quinquefasciatus GN=CpipJ_CPIJ002687 PE=4 SV=1 - [B0W6D6_CULQU]	1.014	0.965	1.001	1.033	1.05	0.963	0.911	1.094	0.93411	0.0636486	0.92636	0.257396	1.03052	0.46761	1.11245	0.186603	0.90644	0.0825791	1.00837	0.875304										K17607			IPR007303;	TIP41-like protein;	cytosol	7289288	294	S	[S] Function unknown;
B0W6D4	Enoyl-CoA hydratase ECHA12 OS=Culex quinquefasciatus GN=CpipJ_CPIJ002685 PE=4 SV=1 - [B0W6D4_CULQU]	0.931	1.05	1.097	0.995	0.992	0.97	1.064	0.995	1.05044	0.436684	1.12376	0.0754335	1.03484	0.38661	0.92087	0.035283	1.01508	0.743693	0.93475	0.244801							GO:0003824;GO:0003674;	catalytic activity;molecular_function;	2;1;	K12663	map04146;	Peroxisome;	IPR001753;IPR014748;IPR029045;	Crotonase superfamily;Crontonase, C-terminal;ClpP/crotonase-like domain;	cytosol	7289286	365	I	[I] Lipid transport and metabolism;
B0WFG1	Sorting nexin OS=Culex quinquefasciatus GN=CpipJ_CPIJ005476 PE=4 SV=1 - [B0WFG1_CULQU]	0.953	1.035	1.062	0.991	1.18	0.889	0.898	1.045	0.90202	0.519725	0.91889	0.599703	0.95452	0.717979	1.03878	0.702816	0.94499	0.546555	0.98163	0.884838							GO:0043168;GO:0035091;GO:0005543;GO:0008289;GO:0043167;GO:0003674;GO:0005488;	anion binding;phosphatidylinositol binding;phospholipid binding;lipid binding;ion binding;molecular_function;binding;	4;5;4;3;3;1;2;	K17917	map04144;	Endocytosis;	IPR015404;IPR027267;IPR001683;	Sorting nexin Vps5-like, C-terminal;Arfaptin homology (AH) domain/BAR domain;Phox homologous domain;	cytosol, nucleus	7295807	607	U	[U] Intracellular trafficking, secretion, and vesicular transport;
B0WFG5	Nuclear protein NAP OS=Culex quinquefasciatus GN=CpipJ_CPIJ006035 PE=4 SV=1 - [B0WFG5_CULQU]	0.98	1.003	1.04	1.005	nan	nan	nan	nan	1.02347	nan	1.06122	nan	1.02551	nan	0.96635	nan	0.99801	nan	0.96442	nan										K12864	map03040;	Spliceosome;	IPR016024;IPR011989;IPR013180;	Armadillo-type fold;Armadillo-like helical;Beta-catenin-like protein 1, N-terminal;	nucleus	7299110	804	S	[S] Function unknown;
B0X7H5	Putative uncharacterized protein OS=Culex quinquefasciatus GN=CpipJ_CPIJ015491 PE=4 SV=1 - [B0X7H5_CULQU]	0.991	1.029	1.032	0.977	1.072	0.989	0.993	0.963	0.97819	0.667777	0.98158	0.713629	0.94038	0.273232	0.95802	0.176695	1.04021	0.207048	0.99654	0.911745	GO:0044238;GO:0005975;GO:0071704;GO:0008152;GO:0008150;	primary metabolic process;carbohydrate metabolic process;organic substance metabolic process;metabolic process;biological_process;	3;4;3;2;1;				GO:0016773;GO:0016772;GO:0003824;GO:0016740;GO:0003674;	phosphotransferase activity, alcohol group as acceptor;transferase activity, transferring phosphorus-containing groups;catalytic activity;transferase activity;molecular_function;	5;4;2;3;1;	K00864	map00561;map01100;map03320;map04626;	Glycerolipid metabolism;Metabolic pathways;PPAR signaling pathway;Plant-pathogen interaction;	IPR018485;IPR018484;IPR018483;	Carbohydrate kinase, FGGY, C-terminal;Carbohydrate kinase, FGGY, N-terminal;Carbohydrate kinase, FGGY, conserved site;	cytoskeleton	7292146	409	G	[G] Carbohydrate transport and metabolism;
B0XE49	RNA helicase OS=Culex quinquefasciatus GN=CpipJ_CPIJ017338 PE=3 SV=1 - [B0XE49_CULQU]	1.259	0.715	0.917	1.046	nan	nan	nan	nan	0.56791	nan	0.72836	nan	0.83082	nan	1.14068	nan	0.68356	nan	0.77972	nan							GO:0035639;GO:0003674;GO:0005488;GO:0003676;GO:0043167;GO:1901363;GO:0001883;GO:0001882;GO:0043168;GO:0000166;GO:1901265;GO:0032549;GO:0017076;GO:0005524;GO:0016787;GO:0017111;GO:0004386;GO:0036094;GO:0003824;GO:0016818;GO:0030554;GO:0097367;GO:0097159;GO:0016817;GO:0016462;GO:0032559;GO:0003723;GO:0032555;GO:0032550;GO:0032553;	purine ribonucleoside triphosphate binding;molecular_function;binding;nucleic acid binding;ion binding;heterocyclic compound binding;purine nucleoside binding;nucleoside binding;anion binding;nucleotide binding;nucleoside phosphate binding;ribonucleoside binding;purine nucleotide binding;ATP binding;hydrolase activity;nucleoside-triphosphatase activity;helicase activity;small molecule binding;cat…	5;1;2;4;3;3;5;4;4;4;4;5;5;6;3;7;8;3;2;5;6;3;3;4;6;6;5;5;6;4;	K14806			IPR000629;IPR011545;IPR001650;IPR014014;IPR025313;IPR014001;IPR027417;	ATP-dependent RNA helicase DEAD-box, conserved site;DEAD/DEAH box helicase domain;Helicase, C-terminal;RNA helicase, DEAD-box type, Q motif;Domain of unknown function DUF4217;Helicase superfamily 1/2, ATP-binding domain;P-loop containing nucleoside triphosphate hydrolase;	nucleus	7293348	529	A	[A] RNA processing and modification;
B0X5N9	Juvenile hormone-inducible protein OS=Culex quinquefasciatus GN=CpipJ_CPIJ014817 PE=4 SV=1 - [B0X5N9_CULQU]	0.923	0.975	1.095	1.04	nan	nan	nan	nan	1.05634	nan	1.18635	nan	1.12676	nan	0.94977	nan	0.9375	nan	0.89041	nan													IPR015897;IPR004119;IPR011009;	CHK kinase-like;Protein of unknown function DUF227;Protein kinase-like domain;	cytosol	7292667	188	R	[R] General function prediction only;
B0WDW2	Glycogen [starch] synthase OS=Culex quinquefasciatus GN=CpipJ_CPIJ005086 PE=3 SV=1 - [B0WDW2_CULQU]	1.018	0.984	1.006	0.965	1.047	0.948	1.034	1.024	0.93559	0.102559	0.98789	0.59839	0.9632	0.367106	0.975	0.516604	0.97134	0.496245	0.94706	0.14145	GO:0044249;GO:0009250;GO:0034645;GO:0006091;GO:0016051;GO:0044699;GO:1901576;GO:0044264;GO:0044711;GO:0044262;GO:0044260;GO:0071704;GO:0006112;GO:0006073;GO:0043170;GO:0009987;GO:0000271;GO:0044710;GO:0034637;GO:0009058;GO:0009059;GO:0044763;GO:0008152;GO:0044723;GO:0055114;GO:0044042;GO:0044238;GO:0005975;GO:0015980;GO:0005977;GO:0005976;GO:0005978;GO:0044237;GO:0033692;GO:0008150;	cellular biosynthetic process;glucan biosynthetic process;cellular macromolecule biosynthetic process;generation of precursor metabolites and energy;carbohydrate biosynthetic process;single-organism process;organic substance biosynthetic process;cellular polysaccharide metabolic process;single-organism biosynthetic process;cellular carbohydrate metabolic process;cellular macromolecule metabolic p…	4;6;5;4;5;2;4;5;4;4;4;3;5;6;4;2;6;3;4;3;5;3;2;4;4;6;3;4;4;5;5;6;3;5;1;				GO:0003674;GO:0046527;GO:0016740;GO:0035251;GO:0016758;GO:0008194;GO:0004373;GO:0003824;GO:0016757;	molecular_function;glucosyltransferase activity;transferase activity;UDP-glucosyltransferase activity;transferase activity, transferring hexosyl groups;UDP-glycosyltransferase activity;glycogen (starch) synthase activity;catalytic activity;transferase activity, transferring glycosyl groups;	1;6;3;6;5;5;7;2;4;	K00693	map00500;map04151;map04152;map04910;map04922;map04931;	Starch and sucrose metabolism;PI3K-Akt signaling pathway;AMPK signaling pathway;Insulin signaling pathway;Glucagon signaling pathway;Insulin resistance;	IPR008631;	Glycogen synthase;	mitochondria	7299959	1129	G	[G] Carbohydrate transport and metabolism;
B0WDW3	Cell wall cysteine-rich protein OS=Culex quinquefasciatus GN=CpipJ_CPIJ005087 PE=4 SV=1 - [B0WDW3_CULQU]	1.168	0.918	0.928	0.926	1.059	1.022	0.977	0.98	0.87113	0.197067	0.85541	0.114556	0.85586	0.118594	1.00052	0.990303	1.01784	0.799024	1.01837	0.78955													IPR009030;IPR006150;	Growth factor receptor cysteine-rich domain;Cysteine-rich repeat;	extracellular
B0XE40	Bruchpilot OS=Culex quinquefasciatus GN=CpipJ_CPIJ017714 PE=4 SV=1 - [B0XE40_CULQU]	0.951	1.181	0.979	0.942	0.932	1.336	0.861	0.901	1.3367	0.0556522	0.97716	0.753455	0.97876	0.469442	1.00163	0.983021	1.36571	0.0521959	1.36793	0.0737553				GO:0048786;GO:0044464;GO:0005623;GO:0005575;GO:0097458;GO:0044456;GO:0098793;GO:0045202;	presynaptic active zone;cell part;cell;cellular_component;neuron part;synapse part;presynapse;synapse;	3;2;2;1;3;2;3;2;							IPR019323;	Active zone protein ELKS;	nucleus	7303885	1315	U	[U] Intracellular trafficking, secretion, and vesicular transport;
B0W717	Chromo domain protein 1 OS=Culex quinquefasciatus GN=CpipJ_CPIJ003115 PE=4 SV=1 - [B0W717_CULQU]	1.003	1.022	0.973	1.02	nan	nan	nan	nan	1.01894	nan	0.97009	nan	1.01695	nan	1.0483	nan	1.00196	nan	1.05036	nan							GO:0043168;GO:0017076;GO:0030554;GO:0097367;GO:0097159;GO:0005524;GO:1901363;GO:0001882;GO:0043167;GO:0036094;GO:0035639;GO:0032559;GO:0032553;GO:0001883;GO:0032549;GO:0032555;GO:0003674;GO:0000166;GO:0032550;GO:1901265;GO:0005488;	anion binding;purine nucleotide binding;adenyl nucleotide binding;carbohydrate derivative binding;organic cyclic compound binding;ATP binding;heterocyclic compound binding;nucleoside binding;ion binding;small molecule binding;purine ribonucleoside triphosphate binding;adenyl ribonucleotide binding;ribonucleotide binding;purine nucleoside binding;ribonucleoside binding;purine ribonucleotide bindin…	4;5;6;3;3;6;3;4;3;3;5;6;4;5;5;5;1;4;6;4;2;	K14439	map04550;	Signaling pathways regulating pluripotency of stem cells;	IPR000330;IPR001650;IPR027417;IPR014001;	SNF2-related, N-terminal domain;Helicase, C-terminal;P-loop containing nucleoside triphosphate hydrolase;Helicase superfamily 1/2, ATP-binding domain;	nucleus	7297570	832	B	[B] Chromatin structure and dynamics;
D3KST8	Glutathione transferase class-sigma-like protein (Fragment) OS=Culex quinquefasciatus PE=2 SV=1 - [D3KST8_CULQU]	nan	nan	nan	nan	1.041	1.011	0.909	1.031	0.97118	nan	0.8732	nan	0.99039	nan	1.13421	nan	0.9806	nan	1.11221	nan							GO:0003824;GO:0016740;GO:0003674;	catalytic activity;transferase activity;molecular_function;	2;3;1;				IPR004046;IPR012336;IPR010987;IPR004045;	Glutathione S-transferase, C-terminal;Thioredoxin-like fold;Glutathione S-transferase, C-terminal-like;Glutathione S-transferase, N-terminal;	mitochondria	7302826	298	O	[O] Posttranslational modification, protein turnover, chaperones;
B0W710	Putative uncharacterized protein OS=Culex quinquefasciatus GN=CpipJ_CPIJ003108 PE=4 SV=1 - [B0W710_CULQU]	nan	nan	nan	nan	0.745	1.219	1.089	0.982	1.63624	nan	1.46174	nan	1.31812	nan	0.90174	nan	1.24134	nan	1.11938	nan							GO:0097159;GO:0000166;GO:0036094;GO:0003674;GO:0005488;GO:0003676;GO:1901363;GO:1901265;	organic cyclic compound binding;nucleotide binding;small molecule binding;molecular_function;binding;nucleic acid binding;heterocyclic compound binding;nucleoside phosphate binding;	3;4;3;1;2;4;3;4;				IPR034173;IPR010912;IPR034175;IPR034174;IPR016194;IPR012921;IPR000504;	SHARP, RNA recognition motif 2;Spen paralogue/orthologue C-terminal, metazoa;SHARP, RNA recognition motif 4;SHARP, RNA recognition motif 3;SPOC-like, C-terminal domain;Spen paralogue and orthologue SPOC, C-terminal;RNA recognition motif domain;	nucleus	Hs14790190	337	R	[R] General function prediction only;
B0W712	39S ribosomal protein L10, mitochondrial OS=Culex quinquefasciatus GN=CpipJ_CPIJ003110 PE=4 SV=1 - [B0W712_CULQU]	1.046	1.004	0.929	1.026	nan	nan	nan	nan	0.95985	nan	0.88815	nan	0.98088	nan	1.10441	nan	0.97856	nan	1.08073	nan	GO:0042254;GO:0022613;GO:0008150;GO:0071840;GO:0044085;	ribosome biogenesis;ribonucleoprotein complex biogenesis;biological_process;cellular component organization or biogenesis;cellular component biogenesis;	5;4;1;2;3;	GO:0005737;GO:0032991;GO:0005840;GO:0043232;GO:1990904;GO:0044464;GO:0043229;GO:0005623;GO:0005622;GO:0005575;GO:0044444;GO:0043228;GO:0044424;GO:0030529;GO:0043226;	cytoplasm;macromolecular complex;ribosome;intracellular non-membrane-bounded organelle;ribonucleoprotein complex;cell part;intracellular organelle;cell;intracellular;cellular_component;cytoplasmic part;non-membrane-bounded organelle;intracellular part;intracellular ribonucleoprotein complex;organelle;	4;2;5;4;3;2;3;2;3;1;4;3;3;4;2;				K02864	map03010;	Ribosome;	IPR001790;	Ribosomal protein L10P;	mitochondria	7296242	214	J	[J] Translation, ribosomal structure and biogenesis;
B0WBW6	Chromodomain helicase-DNA-binding protein 3 OS=Culex quinquefasciatus GN=CpipJ_CPIJ004665 PE=4 SV=1 - [B0WBW6_CULQU]	1.077	0.993	0.954	0.981	nan	nan	nan	nan	0.92201	nan	0.88579	nan	0.91086	nan	1.0283	nan	1.01223	nan	1.04088	nan	GO:0080090;GO:0019222;GO:1901362;GO:1901360;GO:0060255;GO:2001141;GO:0046483;GO:0019438;GO:0006807;GO:1901576;GO:0044260;GO:0065007;GO:0018130;GO:0006139;GO:0009889;GO:0050794;GO:0008150;GO:0008152;GO:0034654;GO:0016070;GO:0044271;GO:0006355;GO:0010556;GO:0006351;GO:0032774;GO:0044249;GO:0034641;GO:0034645;GO:0009987;GO:0006725;GO:1903506;GO:0051252;GO:0043170;GO:0031326;GO:0031323;GO:0090304;GO:…	regulation of primary metabolic process;regulation of metabolic process;organic cyclic compound biosynthetic process;organic cyclic compound metabolic process;regulation of macromolecule metabolic process;regulation of RNA biosynthetic process;heterocycle metabolic process;aromatic compound biosynthetic process;nitrogen compound metabolic process;organic substance biosynthetic process;cellular ma…	4;3;5;4;4;6;4;5;3;4;4;2;5;4;4;3;1;2;5;5;5;6;5;6;6;4;4;5;2;4;7;5;4;5;4;5;6;2;3;5;7;5;5;3;5;4;3;3;	GO:0043231;GO:0044424;GO:0043229;GO:0005622;GO:0043227;GO:0043226;GO:0005634;GO:0044464;GO:0005623;GO:0005575;	intracellular membrane-bounded organelle;intracellular part;intracellular organelle;intracellular;membrane-bounded organelle;organelle;nucleus;cell part;cell;cellular_component;	4;3;3;3;3;2;5;2;2;1;	GO:0008270;GO:1901363;GO:0000166;GO:0046872;GO:0004386;GO:0016818;GO:0097367;GO:0016817;GO:0070035;GO:0003674;GO:0005488;GO:0016887;GO:0003677;GO:1901265;GO:0042623;GO:0032549;GO:0017076;GO:0005524;GO:0016787;GO:0003824;GO:0097159;GO:0032559;GO:0032555;GO:0032550;GO:0032553;GO:0008026;GO:0035639;GO:0043168;GO:0043169;GO:0043167;GO:0030554;GO:0003676;GO:0001883;GO:0001882;GO:0016462;GO:0017111;GO:…	zinc ion binding;heterocyclic compound binding;nucleotide binding;metal ion binding;helicase activity;hydrolase activity, acting on acid anhydrides, in phosphorus-containing anhydrides;carbohydrate derivative binding;hydrolase activity, acting on acid anhydrides;purine NTP-dependent helicase activity;molecular_function;binding;ATPase activity;DNA binding;nucleoside phosphate binding;ATPase activi…	7;3;4;5;8;5;3;4;9;1;2;8;5;4;9;5;5;6;3;2;3;6;5;6;4;10;5;4;4;3;6;4;5;4;6;7;3;6;	K11643	map05203;	Viral carcinogenesis;	IPR000330;IPR001965;IPR019787;IPR023780;IPR011011;IPR001650;IPR013083;IPR002464;IPR027417;IPR012957;IPR014001;IPR012958;IPR016197;IPR000953;IPR009463;IPR009462;	SNF2-related, N-terminal domain;Zinc finger, PHD-type;Zinc finger, PHD-finger;Chromo domain;Zinc finger, FYVE/PHD-type;Helicase, C-terminal;Zinc finger, RING/FYVE/PHD-type;DNA/RNA helicase, ATP-dependent, DEAH-box type, conserved site;P-loop containing nucleoside triphosphate hydrolase;CHD, C-terminal 2;Helicase superfamily 1/2, ATP-binding domain;CHD, N-terminal;Chromo domain-like;Chromo/chromo …	nucleus	Hs4557451	1955	R	[R] General function prediction only;
B0WBW5	Putative uncharacterized protein OS=Culex quinquefasciatus GN=CpipJ_CPIJ004664 PE=4 SV=1 - [B0WBW5_CULQU]	0.954	1.042	0.951	1.061	nan	nan	nan	nan	1.09224	nan	0.99686	nan	1.11216	nan	1.11567	nan	0.98209	nan	1.09569	nan	GO:0006003;GO:0044281;GO:0044699;GO:0044710;GO:0019637;GO:0071704;GO:0009987;GO:0006793;GO:0019318;GO:0008150;GO:0008152;GO:0044723;GO:0044238;GO:0005975;GO:1901135;GO:0044237;GO:0006796;GO:0005996;GO:0006000;	fructose 2,6-bisphosphate metabolic process;small molecule metabolic process;single-organism process;single-organism metabolic process;organophosphate metabolic process;organic substance metabolic process;cellular process;phosphorus metabolic process;hexose metabolic process;biological_process;metabolic process;single-organism carbohydrate metabolic process;primary metabolic process;carbohydrate …	5;4;2;3;4;3;2;4;6;1;2;4;3;4;4;3;5;5;7;				GO:0019200;GO:0035639;GO:0003674;GO:0001883;GO:0003873;GO:0000166;GO:1901363;GO:0001882;GO:0043168;GO:0008443;GO:0043167;GO:0016740;GO:1901265;GO:0032549;GO:0017076;GO:0005524;GO:0016301;GO:0036094;GO:0003824;GO:0030554;GO:0016773;GO:0016772;GO:0097367;GO:0032559;GO:0032555;GO:0097159;GO:0032550;GO:0032553;GO:0005488;	carbohydrate kinase activity;purine ribonucleoside triphosphate binding;molecular_function;purine nucleoside binding;6-phosphofructo-2-kinase activity;nucleotide binding;heterocyclic compound binding;nucleoside binding;anion binding;phosphofructokinase activity;ion binding;transferase activity;nucleoside phosphate binding;ribonucleoside binding;purine nucleotide binding;ATP binding;kinase activit…	6;5;1;5;7;4;3;4;4;6;3;3;4;5;5;6;5;3;2;6;5;4;3;6;5;3;6;4;2;	K19029	map00051;map04152;map04919;	Fructose and mannose metabolism;AMPK signaling pathway;Thyroid hormone signaling pathway;	IPR013079;IPR013078;IPR029033;IPR001345;IPR003094;IPR027417;	6-phosphofructo-2-kinase;Histidine phosphatase superfamily, clade-1;Histidine phosphatase superfamily;Phosphoglycerate/bisphosphoglycerate mutase, active site;Fructose-2,6-bisphosphatase;P-loop containing nucleoside triphosphate hydrolase;	mitochondria	7293590	770	G	[G] Carbohydrate transport and metabolism;
B0XBR0	Cytochrome B5 OS=Culex quinquefasciatus GN=cytb5 PE=2 SV=1 - [B0XBR0_CULQU]	1.063	1.015	0.937	0.992	1.014	0.947	1.058	1	0.94463	0.303669	0.96052	0.594079	0.95908	0.229023	0.9985	0.982509	0.98494	0.704056	0.98346	0.834209				GO:0005575;GO:0044425;GO:0016021;GO:0016020;GO:0031224;	cellular_component;membrane part;integral component of membrane;membrane;intrinsic component of membrane;	1;2;4;2;3;							IPR018506;IPR001199;	Cytochrome b5, heme-binding site;Cytochrome b5-like heme/steroid binding domain;	cytosol	7304197	193	C	[C] Energy production and conversion;
B0WXV8	Putative uncharacterized protein OS=Culex quinquefasciatus GN=CpipJ_CPIJ011855 PE=4 SV=1 - [B0WXV8_CULQU]	0.822	1.008	1.112	1.109	nan	nan	nan	nan	1.22628	nan	1.3528	nan	1.34915	nan	0.9973	nan	0.90893	nan	0.90647	nan													IPR007317;	Uncharacterised protein family UPF0363;	mitochondria	7296857	305	S	[S] Function unknown;
B0WXV7	CD98hc amino acid transporter protein OS=Culex quinquefasciatus GN=CpipJ_CPIJ011854 PE=4 SV=1 - [B0WXV7_CULQU]	0.93	1.036	1.041	0.93	0.914	1.048	1.056	1.007	1.13015	0.00687293	1.1372	0.00743091	1.05043	0.358529	0.9237	0.178222	1.07589	0.199893	0.9938	0.568342	GO:0044238;GO:0005975;GO:0071704;GO:0008150;GO:0008152;	primary metabolic process;carbohydrate metabolic process;organic substance metabolic process;biological_process;metabolic process;	3;4;3;1;2;	GO:0016021;GO:0016020;GO:0005575;GO:0044425;GO:0031224;	integral component of membrane;membrane;cellular_component;membrane part;intrinsic component of membrane;	4;2;1;2;3;	GO:0003824;GO:0003674;	catalytic activity;molecular_function;	2;1;	K06519	map04974;	Protein digestion and absorption;	IPR031984;IPR017853;IPR006047;	Solute carrier family 3 member 2, N-terminal domain;Glycoside hydrolase superfamily;Glycosyl hydrolase, family 13, catalytic domain;	plasma membrane	7298967	342	G	[G] Carbohydrate transport and metabolism;
B0X3N0	Alanine-glyoxylate aminotransferase OS=Culex quinquefasciatus GN=CpipJ_CPIJ013562 PE=3 SV=1 - [B0X3N0_CULQU]	0.878	1.083	1.128	0.976	0.91	1.054	1.051	1	1.19519	0.0149689	1.21868	0.0425951	1.10515	0.0424103	0.90684	0.128193	1.08148	0.0505564	0.98073	0.660495							GO:0043168;GO:0003824;GO:0097159;GO:1901363;GO:0043167;GO:0008483;GO:0016740;GO:0003674;GO:0030170;GO:0048037;GO:0016769;GO:0005488;	anion binding;catalytic activity;organic cyclic compound binding;heterocyclic compound binding;ion binding;transaminase activity;transferase activity;molecular_function;pyridoxal phosphate binding;cofactor binding;transferase activity, transferring nitrogenous groups;binding;	4;2;3;3;3;5;3;1;4;3;4;2;	K00827	map00250;map00260;map00270;map00280;map01100;map01110;	Alanine, aspartate and glutamate metabolism;"Glycine, serine and threonine metabolism";Cysteine and methionine metabolism;"Valine, leucine and isoleucine degradation";Metabolic pathways;Biosynthesis of secondary metabolites;	IPR005814;IPR015422;IPR015424;IPR015421;	Aminotransferase class-III;Pyridoxal phosphate-dependent transferase, subdomain 2;Pyridoxal phosphate-dependent transferase;Pyridoxal phosphate-dependent transferase, major region, subdomain 1;	cytosol	7296572	730	E	[E] Amino acid transport and metabolism;
B0WBW9	Tubulin alpha chain OS=Culex quinquefasciatus GN=CpipJ_CPIJ004190 PE=3 SV=1 - [B0WBW9_CULQU]	1.021	1.068	0.944	1.005	nan	nan	nan	nan	1.04603	nan	0.92458	nan	0.98433	nan	1.06462	nan	1.06269	nan	1.13136	nan	GO:0044699;GO:0009987;GO:0044763;GO:0007017;GO:0008150;	single-organism process;cellular process;single-organism cellular process;microtubule-based process;biological_process;	2;2;3;4;1;	GO:0099512;GO:0099513;GO:0043229;GO:0043228;GO:0005874;GO:0043226;GO:0005737;GO:0044446;GO:0044430;GO:0015630;GO:0043232;GO:0005856;GO:0044464;GO:0005623;GO:0005622;GO:0005575;GO:0044424;GO:0044422;	supramolecular fiber;polymeric cytoskeletal fiber;intracellular organelle;non-membrane-bounded organelle;microtubule;organelle;cytoplasm;intracellular organelle part;cytoskeletal part;microtubule cytoskeleton;intracellular non-membrane-bounded organelle;cytoskeleton;cell part;cell;intracellular;cellular_component;intracellular part;organelle part;	2;3;3;3;4;2;4;3;4;6;4;5;2;2;3;1;3;2;	GO:0005200;GO:0035639;GO:1901363;GO:0003674;GO:0005488;GO:0001883;GO:0000166;GO:0001882;GO:0019001;GO:0005198;GO:0032561;GO:1901265;GO:0032549;GO:0017076;GO:0005525;GO:0016787;GO:0003924;GO:0017111;GO:0036094;GO:0003824;GO:0032555;GO:0016818;GO:0043167;GO:0097367;GO:0097159;GO:0016817;GO:0016462;GO:0032550;GO:0032553;GO:0043168;	structural constituent of cytoskeleton;purine ribonucleoside triphosphate binding;heterocyclic compound binding;molecular_function;binding;purine nucleoside binding;nucleotide binding;nucleoside binding;guanyl nucleotide binding;structural molecule activity;guanyl ribonucleotide binding;nucleoside phosphate binding;ribonucleoside binding;purine nucleotide binding;GTP binding;hydrolase activity;GT…	3;5;3;1;2;5;4;4;6;2;6;4;5;5;6;3;8;7;3;2;5;5;3;3;3;4;6;6;4;4;	K07374	map04145;map04210;map04540;map05130;	Phagosome;Apoptosis;Gap junction;Pathogenic Escherichia coli infection;	IPR008280;IPR000217;IPR018316;IPR002452;IPR017975;IPR003008;	Tubulin/FtsZ, C-terminal;Tubulin;Tubulin/FtsZ, 2-layer sandwich domain;Alpha tubulin;Tubulin, conserved site;Tubulin/FtsZ, GTPase domain;	cytosol	Hs17921989	592	Z	[Z] Cytoskeleton;
C3V8W1	14-3-3 epsilon (Fragment) OS=Culex pipiens PE=2 SV=1 - [C3V8W1_CULPI]	1.029	1.051	0.979	0.967	1.024	1.046	0.945	0.942	1.02143	0.0248671	0.93717	0.0642095	0.92986	0.0299456	0.9922	0.756251	1.09848	0.0178984	1.08992	0.0372681										K06630	map04011;map04110;map04114;map04151;map04390;map04391;map04722;map05169;map05203;	MAPK signaling pathway - yeast;Cell cycle;Oocyte meiosis;PI3K-Akt signaling pathway;Hippo signaling pathway;Hippo signaling pathway - fly;Neurotrophin signaling pathway;Epstein-Barr virus infection;Viral carcinogenesis;	IPR000308;IPR023409;IPR023410;	14-3-3 protein;14-3-3 protein, conserved site;14-3-3 domain;	cytosol, nucleus	7300360	449	O	[O] Posttranslational modification, protein turnover, chaperones;
B0WA24	60S ribosomal protein L4 OS=Culex quinquefasciatus GN=CpipJ_CPIJ003890 PE=4 SV=1 - [B0WA24_CULQU]	1.046	0.988	0.943	1.004	1.123	0.974	0.873	1.02	0.90456	0.118142	0.83725	0.0770004	0.93315	0.206536	1.11454	0.101376	0.96937	0.10022	1.0804	0.177488	GO:1901564;GO:0044249;GO:0006807;GO:0044237;GO:0034645;GO:1901576;GO:0044260;GO:0043043;GO:0071704;GO:0010467;GO:1901566;GO:0043170;GO:0044267;GO:0009987;GO:0009058;GO:0009059;GO:0008150;GO:0008152;GO:0044271;GO:0043604;GO:0044238;GO:0019538;GO:0034641;GO:0043603;GO:0006518;GO:0006412;	organonitrogen compound metabolic process;cellular biosynthetic process;nitrogen compound metabolic process;cellular metabolic process;cellular macromolecule biosynthetic process;organic substance biosynthetic process;cellular macromolecule metabolic process;peptide biosynthetic process;organic substance metabolic process;gene expression;organonitrogen compound biosynthetic process;macromolecule …	4;4;3;3;5;4;4;6;3;5;5;4;5;2;3;5;1;2;5;6;3;4;4;5;5;6;	GO:0044464;GO:0043229;GO:0030529;GO:0043226;GO:0005737;GO:0032991;GO:0005840;GO:0043232;GO:1990904;GO:0005623;GO:0005622;GO:0005575;GO:0044444;GO:0043228;GO:0044424;	cell part;intracellular organelle;intracellular ribonucleoprotein complex;organelle;cytoplasm;macromolecular complex;ribosome;intracellular non-membrane-bounded organelle;ribonucleoprotein complex;cell;intracellular;cellular_component;cytoplasmic part;non-membrane-bounded organelle;intracellular part;	2;3;4;2;4;2;5;4;3;2;3;1;4;3;3;	GO:0003674;GO:0005198;GO:0003735;	molecular_function;structural molecule activity;structural constituent of ribosome;	1;2;3;	K02930	map03010;	Ribosome;	IPR002136;IPR025755;IPR023574;IPR013000;	Ribosomal protein L4/L1e;60S ribosomal protein L4, C-terminal domain;Ribosomal protein L4 domain;Ribosomal protein L4/L1e, eukaryotic/archaeal, conserved site;	cytosol	Hs16579885	444	A	[A] RNA processing and modification;
B0WA20	4-Hydroxybutyrate CoA-transferase OS=Culex quinquefasciatus GN=CpipJ_CPIJ003886 PE=4 SV=1 - [B0WA20_CULQU]	0.974	0.979	1.065	1.003	0.913	1.029	1.077	0.962	1.06412	0.264747	1.13514	0.0546149	1.04134	0.399787	0.91737	0.0536112	1.02188	0.574466	0.93744	0.12108	GO:0006084;GO:0035383;GO:0051186;GO:0006637;GO:0006732;GO:0009987;GO:0044237;GO:0071704;GO:0008150;GO:0008152;GO:0006793;GO:0006790;	acetyl-CoA metabolic process;thioester metabolic process;cofactor metabolic process;acyl-CoA metabolic process;coenzyme metabolic process;cellular process;cellular metabolic process;organic substance metabolic process;biological_process;metabolic process;phosphorus metabolic process;sulfur compound metabolic process;	6;4;4;5;5;2;3;3;1;2;4;4;				GO:0003824;GO:0003674;GO:0016740;	catalytic activity;molecular_function;transferase activity;	2;1;3;				IPR003702;IPR026888;	Acetyl-CoA hydrolase/transferase;Acetyl-CoA hydrolase/transferase C-terminal domain;	mitochondria	7301882	681	C	[C] Energy production and conversion;
B0WA21	Putative uncharacterized protein OS=Culex quinquefasciatus GN=CpipJ_CPIJ003887 PE=4 SV=1 - [B0WA21_CULQU]	1.158	0.969	0.873	0.992	1.249	1.085	0.821	0.893	0.85334	0.138981	0.70378	0.0209322	0.78313	0.0604092	1.11275	0.229757	1.08966	0.383208	1.21251	0.105352										K11278			IPR024057;IPR004301;	Nucleoplasmin core domain;Nucleoplasmin family;	nucleus	7301880	115	Y	[Y] Nuclear structure;
B0XD06	Integrin alpha-PS2 OS=Culex quinquefasciatus GN=CpipJ_CPIJ017320 PE=3 SV=1 - [B0XD06_CULQU]	nan	nan	nan	nan	1.029	1.008	0.968	1.014	0.97959	nan	0.94072	nan	0.98542	nan	1.04752	nan	0.99408	nan	1.04132	nan	GO:0023052;GO:0007165;GO:0007166;GO:0044763;GO:0050789;GO:0051716;GO:0065007;GO:0044699;GO:0022610;GO:0044700;GO:0009987;GO:0050794;GO:0008150;GO:0007155;GO:0007154;GO:0050896;GO:0007229;	signaling;signal transduction;cell surface receptor signaling pathway;single-organism cellular process;regulation of biological process;cellular response to stimulus;biological regulation;single-organism process;biological adhesion;single organism signaling;cellular process;regulation of cellular process;biological_process;cell adhesion;cell communication;response to stimulus;integrin-mediated si…	2;4;5;3;2;3;2;2;2;3;2;3;1;3;4;2;6;	GO:0098636;GO:0071944;GO:0031226;GO:0031224;GO:0005575;GO:0016021;GO:0016020;GO:0098802;GO:0044459;GO:0008305;GO:0005887;GO:0005886;GO:0043234;GO:0043235;GO:0032991;GO:0044464;GO:0005623;GO:0098797;GO:0098796;GO:0044425;	protein complex involved in cell adhesion;cell periphery;intrinsic component of plasma membrane;intrinsic component of membrane;cellular_component;integral component of membrane;membrane;plasma membrane receptor complex;plasma membrane part;integrin complex;integral component of plasma membrane;plasma membrane;protein complex;receptor complex;macromolecular complex;cell part;cell;plasma membrane …	4;3;4;3;1;4;2;4;3;5;4;3;3;4;2;2;2;4;3;2;							IPR032695;IPR013517;IPR013649;IPR000413;IPR013519;	Integrin domain;FG-GAP repeat;Integrin alpha-2;Integrin alpha chain;Integrin alpha beta-propellor;	nucleus	7293280	760	W	[W] Extracellular structures;
B0VZT6	60S ribosomal protein L18 OS=Culex quinquefasciatus GN=CpipJ_CPIJ000205 PE=4 SV=1 - [B0VZT6_CULQU]	1.028	0.936	0.977	1.051	0.997	0.879	1.031	1.068	0.8963	0.0836594	0.9916	0.810443	1.04642	0.117128	1.05528	0.18896	0.85654	0.0362165	0.90388	0.133221	GO:1901564;GO:0044249;GO:0006807;GO:0044237;GO:0034645;GO:1901576;GO:0044260;GO:0043043;GO:0071704;GO:0010467;GO:1901566;GO:0043170;GO:0044267;GO:0009987;GO:0009058;GO:0009059;GO:0008150;GO:0008152;GO:0044271;GO:0043604;GO:0044238;GO:0019538;GO:0034641;GO:0043603;GO:0006518;GO:0006412;	organonitrogen compound metabolic process;cellular biosynthetic process;nitrogen compound metabolic process;cellular metabolic process;cellular macromolecule biosynthetic process;organic substance biosynthetic process;cellular macromolecule metabolic process;peptide biosynthetic process;organic substance metabolic process;gene expression;organonitrogen compound biosynthetic process;macromolecule …	4;4;3;3;5;4;4;6;3;5;5;4;5;2;3;5;1;2;5;6;3;4;4;5;5;6;	GO:0044464;GO:0043229;GO:0030529;GO:0043226;GO:0005737;GO:0032991;GO:0005840;GO:0043232;GO:1990904;GO:0005623;GO:0005622;GO:0005575;GO:0044444;GO:0043228;GO:0044424;	cell part;intracellular organelle;intracellular ribonucleoprotein complex;organelle;cytoplasm;macromolecular complex;ribosome;intracellular non-membrane-bounded organelle;ribonucleoprotein complex;cell;intracellular;cellular_component;cytoplasmic part;non-membrane-bounded organelle;intracellular part;	2;3;4;2;4;2;5;4;3;2;3;1;4;3;3;	GO:0003674;GO:0005198;GO:0003735;	molecular_function;structural molecule activity;structural constituent of ribosome;	1;2;3;	K02883	map03010;	Ribosome;	IPR021131;IPR000039;	Ribosomal protein L18e/L15P;Ribosomal protein L18e;	mitochondria	7295274	282	J	[J] Translation, ribosomal structure and biogenesis;
B8RIU7	60S ribosomal protein L36 OS=Culex tarsalis PE=2 SV=1 - [B8RIU7_CULTA]	1.027	1.017	1.038	0.948	0.939	0.999	1.139	0.996	1.02543	0.633736	1.10732	0.255911	0.98881	0.846644	0.89297	0.172588	1.03704	0.295336	0.92605	0.257133	GO:1901564;GO:0044249;GO:0006807;GO:0044237;GO:0034645;GO:1901576;GO:0044260;GO:0043043;GO:0071704;GO:0010467;GO:1901566;GO:0043170;GO:0044267;GO:0009987;GO:0009058;GO:0009059;GO:0008150;GO:0008152;GO:0044271;GO:0043604;GO:0044238;GO:0019538;GO:0034641;GO:0043603;GO:0006518;GO:0006412;	organonitrogen compound metabolic process;cellular biosynthetic process;nitrogen compound metabolic process;cellular metabolic process;cellular macromolecule biosynthetic process;organic substance biosynthetic process;cellular macromolecule metabolic process;peptide biosynthetic process;organic substance metabolic process;gene expression;organonitrogen compound biosynthetic process;macromolecule …	4;4;3;3;5;4;4;6;3;5;5;4;5;2;3;5;1;2;5;6;3;4;4;5;5;6;	GO:0044464;GO:0043229;GO:0030529;GO:0043226;GO:0005737;GO:0032991;GO:0005840;GO:0043232;GO:1990904;GO:0005623;GO:0005622;GO:0005575;GO:0044444;GO:0043228;GO:0044424;	cell part;intracellular organelle;intracellular ribonucleoprotein complex;organelle;cytoplasm;macromolecular complex;ribosome;intracellular non-membrane-bounded organelle;ribonucleoprotein complex;cell;intracellular;cellular_component;cytoplasmic part;non-membrane-bounded organelle;intracellular part;	2;3;4;2;4;2;5;4;3;2;3;1;4;3;3;	GO:0003674;GO:0005198;GO:0003735;	molecular_function;structural molecule activity;structural constituent of ribosome;	1;2;3;				IPR000509;	Ribosomal protein L36e;	nucleus	7290065	182	J	[J] Translation, ribosomal structure and biogenesis;
B0VZT0	Putative uncharacterized protein OS=Culex quinquefasciatus GN=CpipJ_CPIJ000199 PE=4 SV=1 - [B0VZT0_CULQU]	nan	nan	nan	nan	0.993	1.084	1.069	0.913	1.09164	nan	1.07654	nan	0.91944	nan	0.85407	nan	1.18729	nan	1.01403	nan													IPR023139;IPR008476;IPR021148;	Yst0336-like domain;Protein PBDC1, metazoa/fungi;Polysaccharide biosynthesis domain;	cytosol	7296443	193	S	[S] Function unknown;
B0WEQ4	Lethal(2)essential for life protein, l2efl OS=Culex quinquefasciatus GN=CpipJ_CPIJ005639 PE=3 SV=1 - [B0WEQ4_CULQU]	0.996	1.058	0.995	0.955	1.022	0.995	0.905	1.014	1.01734	0.658679	0.94153	0.334892	0.97572	0.526631	1.03632	0.587078	1.04266	0.433105	1.08053	0.298335										K09542	map04141;map04213;	Protein processing in endoplasmic reticulum;Longevity regulating pathway - multiple species;	IPR001436;IPR031107;IPR008978;IPR002068;	Alpha crystallin/Heat shock protein;Small heat shock protein HSP20;HSP20-like chaperone;Alpha crystallin/Hsp20 domain;	nucleus	7291618	241	O	[O] Posttranslational modification, protein turnover, chaperones;
B0X1X9	Pyruvate dehydrogenase (Fragment) OS=Culex quinquefasciatus GN=CpipJ_CPIJ013528 PE=4 SV=1 - [B0X1X9_CULQU]	1.01	1.034	1.025	0.968	0.888	1.035	1.061	0.97	1.09009	0.29607	1.09905	0.277479	1.02107	0.774181	0.92905	0.0545399	1.0676	0.000291231	0.99185	0.683389										K00898			IPR018955;IPR005467;IPR003594;	Branched-chain alpha-ketoacid dehydrogenase kinase/Pyruvate dehydrogenase kinase, N-terminal;Histidine kinase domain;Histidine kinase-like ATPase, C-terminal domain;	mitochondria	7303893	548	T	[T] Signal transduction mechanisms;
B0W808	Aldo-keto reductase OS=Culex quinquefasciatus GN=CpipJ_CPIJ003397 PE=4 SV=1 - [B0W808_CULQU]	0.975	0.956	0.931	1.088	0.911	1.041	1.043	1.029	1.05885	0.406366	1.04666	0.565526	1.12248	0.117491	1.07244	0.375891	0.94332	0.365887	1.01165	0.885096							GO:0003824;GO:0003674;GO:0016491;	catalytic activity;molecular_function;oxidoreductase activity;	2;1;3;	K00011	map00040;map00051;map00052;map00561;map01100;	Pentose and glucuronate interconversions;Fructose and mannose metabolism;Galactose metabolism;Glycerolipid metabolism;Metabolic pathways;	IPR020471;IPR018170;IPR023210;	Aldo/keto reductase;Aldo/keto reductase, conserved site;NADP-dependent oxidoreductase domain;	cytosol	7294572	406	R	[R] General function prediction only;
B0W803	Morphine 6-dehydrogenase OS=Culex quinquefasciatus GN=CpipJ_CPIJ003392 PE=4 SV=1 - [B0W803_CULQU]	1.072	0.919	0.952	1.049	nan	nan	nan	nan	0.85728	nan	0.88806	nan	0.97854	nan	1.10189	nan	0.87607	nan	0.96534	nan							GO:0003824;GO:0003674;GO:0016491;	catalytic activity;molecular_function;oxidoreductase activity;	2;1;3;	K00011	map00040;map00051;map00052;map00561;map01100;	Pentose and glucuronate interconversions;Fructose and mannose metabolism;Galactose metabolism;Glycerolipid metabolism;Metabolic pathways;	IPR020471;IPR018170;IPR023210;	Aldo/keto reductase;Aldo/keto reductase, conserved site;NADP-dependent oxidoreductase domain;	cytosol	7294702	335	R	[R] General function prediction only;
B0W802	Aldehyde reductase 1 OS=Culex quinquefasciatus GN=CpipJ_CPIJ003391 PE=4 SV=1 - [B0W802_CULQU]	1.025	1.044	0.977	0.946	0.995	1.059	0.975	0.994	1.04109	0.131782	0.96634	0.152117	0.9604	0.293114	0.99385	0.826069	1.08402	0.0834448	1.07736	0.0098946							GO:0003824;GO:0003674;GO:0016491;	catalytic activity;molecular_function;oxidoreductase activity;	2;1;3;	K00011	map00040;map00051;map00052;map00561;map01100;	Pentose and glucuronate interconversions;Fructose and mannose metabolism;Galactose metabolism;Glycerolipid metabolism;Metabolic pathways;	IPR020471;IPR018170;IPR023210;	Aldo/keto reductase;Aldo/keto reductase, conserved site;NADP-dependent oxidoreductase domain;	cytosol	7294702	404	R	[R] General function prediction only;
B0WCM0	Sorcin OS=Culex quinquefasciatus GN=CpipJ_CPIJ004933 PE=4 SV=1 - [B0WCM0_CULQU]	1.015	1.086	1.065	0.882	nan	nan	nan	nan	1.06995	nan	1.04926	nan	0.86897	nan	0.82817	nan	1.23129	nan	1.01972	nan							GO:0043169;GO:0043167;GO:0003674;GO:0005488;GO:0046872;GO:0005509;	cation binding;ion binding;molecular_function;binding;metal ion binding;calcium ion binding;	4;3;1;2;5;6;				IPR011992;IPR018247;IPR002048;	EF-hand domain pair;EF-Hand 1, calcium-binding site;EF-hand domain;	cytosol	7303734	267	T	[T] Signal transduction mechanisms;
B0W807	2,5-diketo-D-gluconic acid reductase B OS=Culex quinquefasciatus GN=CpipJ_CPIJ003396 PE=4 SV=1 - [B0W807_CULQU]	0.831	1.227	1.03	0.989	0.759	1.233	1.178	0.837	1.54717	0.00682602	1.38868	0.0641733	1.14843	0.29567	0.82699	0.213565	1.34721	0.0530307	1.11413	0.230992							GO:0003824;GO:0003674;GO:0016491;	catalytic activity;molecular_function;oxidoreductase activity;	2;1;3;	K00011	map00040;map00051;map00052;map00561;map01100;	Pentose and glucuronate interconversions;Fructose and mannose metabolism;Galactose metabolism;Glycerolipid metabolism;Metabolic pathways;	IPR020471;IPR018170;IPR023210;	Aldo/keto reductase;Aldo/keto reductase, conserved site;NADP-dependent oxidoreductase domain;	cytosol	7292408	348	R	[R] General function prediction only;
B0WCM2	60S ribosomal protein L22 OS=Culex quinquefasciatus GN=CpipJ_CPIJ004935 PE=4 SV=1 - [B0WCM2_CULQU]	0.976	0.965	1.032	1.05	0.973	0.91	1.036	1.071	0.96203	0.311263	1.06106	0.00176075	1.08825	0.0148724	1.02563	0.131381	0.88402	0.0527806	0.90667	0.072833	GO:1901564;GO:0044249;GO:0006807;GO:0044237;GO:0034645;GO:1901576;GO:0044260;GO:0043043;GO:0071704;GO:0010467;GO:1901566;GO:0043170;GO:0044267;GO:0009987;GO:0009058;GO:0009059;GO:0008150;GO:0008152;GO:0044271;GO:0043604;GO:0044238;GO:0019538;GO:0034641;GO:0043603;GO:0006518;GO:0006412;	organonitrogen compound metabolic process;cellular biosynthetic process;nitrogen compound metabolic process;cellular metabolic process;cellular macromolecule biosynthetic process;organic substance biosynthetic process;cellular macromolecule metabolic process;peptide biosynthetic process;organic substance metabolic process;gene expression;organonitrogen compound biosynthetic process;macromolecule …	4;4;3;3;5;4;4;6;3;5;5;4;5;2;3;5;1;2;5;6;3;4;4;5;5;6;	GO:0044464;GO:0043229;GO:0030529;GO:0043226;GO:0005737;GO:0032991;GO:0005840;GO:0043232;GO:1990904;GO:0005623;GO:0005622;GO:0005575;GO:0044444;GO:0043228;GO:0044424;	cell part;intracellular organelle;intracellular ribonucleoprotein complex;organelle;cytoplasm;macromolecular complex;ribosome;intracellular non-membrane-bounded organelle;ribonucleoprotein complex;cell;intracellular;cellular_component;cytoplasmic part;non-membrane-bounded organelle;intracellular part;	2;3;4;2;4;2;5;4;3;2;3;1;4;3;3;	GO:0003674;GO:0005198;GO:0003735;	molecular_function;structural molecule activity;structural constituent of ribosome;	1;2;3;	K02891	map03010;	Ribosome;	IPR002671;	Ribosomal protein L22e;	nucleus	7290080	175	J	[J] Translation, ribosomal structure and biogenesis;
B0XFQ8	Putative uncharacterized protein OS=Culex quinquefasciatus GN=CpipJ_CPIJ017613 PE=4 SV=1 - [B0XFQ8_CULQU]	nan	nan	nan	nan	1.237	0.919	0.884	0.967	0.74293	nan	0.71463	nan	0.78173	nan	1.09389	nan	0.95036	nan	1.03959	nan	GO:0080090;GO:0019222;GO:0050684;GO:0031323;GO:0090304;GO:0034641;GO:0006807;GO:0044237;GO:0048024;GO:0050789;GO:1901360;GO:0006139;GO:0008380;GO:0044260;GO:0071704;GO:0043484;GO:0060255;GO:0010467;GO:0065007;GO:0010468;GO:0044238;GO:0019219;GO:0009987;GO:0006725;GO:0050794;GO:0000375;GO:0000377;GO:0008150;GO:0051171;GO:0008152;GO:0046483;GO:0016070;GO:0016071;GO:0051252;GO:0000398;GO:0043170;GO:…	regulation of primary metabolic process;regulation of metabolic process;regulation of mRNA processing;regulation of cellular metabolic process;nucleic acid metabolic process;cellular nitrogen compound metabolic process;nitrogen compound metabolic process;cellular metabolic process;regulation of mRNA splicing, via spliceosome;regulation of biological process;organic cyclic compound metabolic proce…	4;3;6;4;5;4;3;3;7;2;4;4;7;4;3;6;4;5;2;5;3;5;2;4;3;8;9;1;4;2;4;5;6;5;8;4;6;6;7;	GO:0005622;GO:0043227;GO:0005634;GO:0043226;GO:0005623;GO:0043231;GO:0044464;GO:0043229;GO:0005575;GO:0044424;	intracellular;membrane-bounded organelle;nucleus;organelle;cell;intracellular membrane-bounded organelle;cell part;intracellular organelle;cellular_component;intracellular part;	3;3;5;2;2;4;2;3;1;3;							IPR033757;IPR029732;	Pre-mRNA-splicing regulator WTAP;WTAP/Mum2 family;	nucleus	7303273	292	A	[A] RNA processing and modification;
B0WRM4	Spectrin alpha chain OS=Culex quinquefasciatus GN=CpipJ_CPIJ009660 PE=4 SV=1 - [B0WRM4_CULQU]	1.124	0.902	0.935	0.985	1.089	1.101	0.825	1.005	0.90511	0.407809	0.7953	0.059224	0.89923	0.0311579	1.13068	0.175939	1.00653	0.954087	1.13807	0.3971				GO:0016021;GO:0016020;GO:0005575;GO:0044425;GO:0031224;	integral component of membrane;membrane;cellular_component;membrane part;intrinsic component of membrane;	4;2;1;2;3;	GO:0043168;GO:0005543;GO:0008289;GO:0043167;GO:0003674;GO:0005488;	anion binding;phospholipid binding;lipid binding;ion binding;molecular_function;binding;	4;4;3;3;1;2;	K06115			IPR002017;IPR001715;IPR018159;IPR001452;IPR001849;IPR011993;IPR001605;IPR001589;	Spectrin repeat;Calponin homology domain;Spectrin/alpha-actinin;SH3 domain;Pleckstrin homology domain;PH domain-like;Pleckstrin homology domain, spectrin-type;Actinin-type actin-binding domain, conserved site;	plasma membrane	7292359	5212	Z	[Z] Cytoskeleton;
B0X985	Glucosyl/glucuronosyl transferase OS=Culex quinquefasciatus GN=CpipJ_CPIJ015997 PE=4 SV=1 - [B0X985_CULQU]	nan	nan	nan	nan	0.864	1.052	0.958	1.153	1.21759	nan	1.1088	nan	1.33449	nan	1.20355	nan	0.9124	nan	1.09812	nan							GO:0016758;GO:0016740;GO:0003674;GO:0016757;GO:0003824;	transferase activity, transferring hexosyl groups;transferase activity;molecular_function;transferase activity, transferring glycosyl groups;catalytic activity;	5;3;1;4;2;				IPR002213;	UDP-glucuronosyl/UDP-glucosyltransferase;	extracellular	7299400	136	GC	[G] Carbohydrate transport and metabolism;[C] Energy production and conversion;
B0WB39	Putative uncharacterized protein OS=Culex quinquefasciatus GN=CpipJ_CPIJ004281 PE=4 SV=1 - [B0WB39_CULQU]	0.914	1.003	1.186	0.956	nan	nan	nan	nan	1.09737	nan	1.29759	nan	1.04595	nan	0.80607	nan	1.04916	nan	0.8457	nan							GO:0043169;GO:0046872;GO:0003674;GO:0005488;GO:0043167;	cation binding;metal ion binding;molecular_function;binding;ion binding;	4;5;1;2;3;				IPR013087;	Zinc finger C2H2-type;	nucleus
B0WFU8	Eukaryotic translation initiation factor 2C 2 OS=Culex quinquefasciatus GN=CpipJ_CPIJ006138 PE=3 SV=1 - [B0WFU8_CULQU]	nan	nan	nan	nan	1.009	1.074	0.911	1.027	1.06442	nan	0.90287	nan	1.01784	nan	1.12733	nan	1.04576	nan	1.17892	nan							GO:0097159;GO:0008135;GO:0003674;GO:0005488;GO:0003676;GO:0003743;GO:1901363;GO:0003723;	organic cyclic compound binding;translation factor activity, RNA binding;molecular_function;binding;nucleic acid binding;translation initiation factor activity;heterocyclic compound binding;RNA binding;	3;6;1;2;4;7;3;5;	K11593			IPR032472;IPR032473;IPR032474;IPR014811;IPR003165;IPR003100;IPR012337;	Argonaute linker 2 domain;Protein argonaute, Mid domain;Protein argonaute, N-terminal;Argonaute, linker 1 domain;Piwi domain;PAZ domain;Ribonuclease H-like domain;	cytosol	7303251	1744	J	[J] Translation, ribosomal structure and biogenesis;
B0WPI0	Nascent polypeptide associated complex alpha subunit OS=Culex quinquefasciatus GN=CpipJ_CPIJ008987 PE=4 SV=1 - [B0WPI0_CULQU]	0.891	0.958	1.014	1.107	1.029	0.96	0.959	1.062	0.99896	0.989754	1.0276	0.755391	1.12969	0.228399	1.09934	0.110157	0.88428	0.0307291	0.97212	0.422904										K03626			IPR016641;IPR002715;	Nascent polypeptide-associated complex subunit alpha;Nascent polypeptide-associated complex NAC domain;	cytosol	7303400	265	K	[K] Transcription;
B0W810	Peroxiredoxins, prx-1, prx-2, prx-3 OS=Culex quinquefasciatus GN=CpipJ_CPIJ003399 PE=4 SV=1 - [B0W810_CULQU]	0.945	1.065	0.983	1.015	0.967	1.047	0.961	1.004	1.1046	0.0196078	1.01674	0.411828	1.05596	0.0489922	1.03858	0.0928231	1.04606	0.0477927	1.08642	0.0274546							GO:0016209;GO:0051920;GO:0003824;GO:0003674;GO:0016684;GO:0016491;	antioxidant activity;peroxiredoxin activity;catalytic activity;molecular_function;oxidoreductase activity, acting on peroxide as acceptor;oxidoreductase activity;	2;3;2;1;4;3;	K13279	map04146;	Peroxisome;	IPR024706;IPR033046;IPR019479;IPR013766;IPR000866;IPR012336;	Peroxiredoxin, AhpC-type;Peroxiredoxin-2;Peroxiredoxin, C-terminal;Thioredoxin domain;Alkyl hydroperoxide reductase subunit C/ Thiol specific antioxidant;Thioredoxin-like fold;	cytosol	7292861	335	O	[O] Posttranslational modification, protein turnover, chaperones;
B0WUC0	Mitochondrial import inner membrane translocase subunit Tim23 OS=Culex quinquefasciatus GN=CpipJ_CPIJ010413 PE=4 SV=1 - [B0WUC0_CULQU]	1.19	0.734	0.964	1.065	nan	nan	nan	nan	0.61681	nan	0.81008	nan	0.89496	nan	1.10477	nan	0.6892	nan	0.76141	nan				GO:0005575;GO:0044425;GO:0016021;GO:0016020;GO:0031224;	cellular_component;membrane part;integral component of membrane;membrane;intrinsic component of membrane;	1;2;4;2;3;				K17794	map04212;	Longevity regulating pathway - worm;	IPR003397;	Mitochondrial inner membrane translocase subunit Tim17/Tim22/Tim23/peroxisomal protein PMP24;	cytosol, nucleus	Hs5454122	157	U	[U] Intracellular trafficking, secretion, and vesicular transport;
B0WUC3	Prefoldin subunit 1 OS=Culex quinquefasciatus GN=CpipJ_CPIJ010416 PE=4 SV=1 - [B0WUC3_CULQU]	1.091	0.932	0.92	1.035	0.989	1.05	0.922	1.066	0.95288	0.593986	0.88558	0.144858	1.0101	0.862042	1.14061	0.0140824	0.94336	0.432244	1.076	0.357338	GO:0006457;GO:0009987;GO:0008150;	protein folding;cellular process;biological_process;	3;2;1;	GO:0043234;GO:0005575;GO:0016272;GO:0032991;	protein complex;cellular_component;prefoldin complex;macromolecular complex;	3;1;4;2;				K09548			IPR002777;	Prefoldin beta-like;	cytosol	7297070	121	O	[O] Posttranslational modification, protein turnover, chaperones;
B0X0D8	Secreted protein OS=Culex quinquefasciatus GN=CpipJ_CPIJ012899 PE=4 SV=1 - [B0X0D8_CULQU]	1.021	1.035	0.995	0.964	1.005	1.031	0.994	0.985	1.01974	0.136132	0.98174	0.147339	0.96199	0.1002	0.97989	0.197428	1.06003	0.0318006	1.03871	0.00285499															extracellular
B0XEF4	Galectin OS=Culex quinquefasciatus GN=CpipJ_CPIJ017748 PE=4 SV=1 - [B0XEF4_CULQU]	nan	nan	nan	nan	1.147	0.952	0.963	0.953	0.82999	nan	0.83958	nan	0.83086	nan	0.98962	nan	0.99895	nan	0.98858	nan							GO:0003674;GO:0030246;GO:0005488;	molecular_function;carbohydrate binding;binding;	1;3;2;				IPR013320;IPR001079;	Concanavalin A-like lectin/glucanase domain;Galectin, carbohydrate recognition domain;	cytosol	Hs5453712	73.6	W	[W] Extracellular structures;
B0X0D3	Membrane glycoprotein LIG-1 OS=Culex quinquefasciatus GN=CpipJ_CPIJ012894 PE=4 SV=1 - [B0X0D3_CULQU]	0.886	1.205	0.97	0.997	1.019	1.12	0.944	0.939	1.22047	0.116969	1.00472	0.953091	1.01627	0.850621	1.01149	0.76227	1.20093	0.0633953	1.21473	0.0437282													IPR003591;IPR032675;IPR001611;	Leucine-rich repeat, typical subtype;Leucine-rich repeat domain, L domain-like;Leucine-rich repeat;	nucleus	7294160	123	R	[R] General function prediction only;
B0W935	Putative uncharacterized protein OS=Culex quinquefasciatus GN=CpipJ_CPIJ003551 PE=4 SV=1 - [B0W935_CULQU]	nan	nan	nan	nan	1.178	1.062	0.9	0.875	0.90153	nan	0.76401	nan	0.74278	nan	0.97222	nan	1.21371	nan	1.18	nan							GO:0097159;GO:0003674;GO:0005488;GO:0003676;GO:0003677;GO:1901363;	organic cyclic compound binding;molecular_function;binding;nucleic acid binding;DNA binding;heterocyclic compound binding;	3;1;2;4;5;3;				IPR011051;IPR014710;	RmlC-like cupin domain;RmlC-like jelly roll fold;	nucleus
B0W934	78 kDa glucose-regulated protein OS=Culex quinquefasciatus GN=CpipJ_CPIJ003550 PE=3 SV=1 - [B0W934_CULQU]	0.967	1.006	1.059	0.981	0.971	0.974	1.066	1.004	1.02167	0.322581	1.09649	0.00185362	1.02425	0.181711	0.93412	0.0282463	0.99748	0.910643	0.93176	0.0474328							GO:0043168;GO:0017076;GO:0030554;GO:0097367;GO:0097159;GO:0005524;GO:1901363;GO:0001882;GO:0043167;GO:0036094;GO:0035639;GO:0032559;GO:0032553;GO:0001883;GO:0032549;GO:0032555;GO:0003674;GO:0000166;GO:0032550;GO:1901265;GO:0005488;	anion binding;purine nucleotide binding;adenyl nucleotide binding;carbohydrate derivative binding;organic cyclic compound binding;ATP binding;heterocyclic compound binding;nucleoside binding;ion binding;small molecule binding;purine ribonucleoside triphosphate binding;adenyl ribonucleotide binding;ribonucleotide binding;purine nucleoside binding;ribonucleoside binding;purine ribonucleotide bindin…	4;5;6;3;3;6;3;4;3;3;5;6;4;5;5;5;1;4;6;4;2;	K09490	map03060;map04141;map04918;map05020;	Protein export;Protein processing in endoplasmic reticulum;Thyroid hormone synthesis;Prion diseases;	IPR029048;IPR018181;IPR029047;IPR013126;	Heat shock protein 70kD, C-terminal domain;Heat shock protein 70, conserved site;Heat shock protein 70kD, peptide-binding domain;Heat shock protein 70 family;	extracellular	7292698	1164	O	[O] Posttranslational modification, protein turnover, chaperones;
B0W936	Putative uncharacterized protein OS=Culex quinquefasciatus GN=CpipJ_CPIJ003552 PE=4 SV=1 - [B0W936_CULQU]	0.945	1.029	1.138	0.924	0.991	0.995	1.04	0.995	1.04545	0.263798	1.125	0.15492	0.99122	0.859321	0.88108	0.165692	1.05472	0.313872	0.92929	0.275933	GO:0048583;GO:0023052;GO:0007165;GO:0023051;GO:0010646;GO:0050789;GO:0051716;GO:0009966;GO:0008150;GO:0065007;GO:0044699;GO:0009987;GO:0050794;GO:0044763;GO:0007154;GO:0044700;GO:0050896;	regulation of response to stimulus;signaling;signal transduction;regulation of signaling;regulation of cell communication;regulation of biological process;cellular response to stimulus;regulation of signal transduction;biological_process;biological regulation;single-organism process;cellular process;regulation of cellular process;single-organism cellular process;cell communication;single organism…	3;2;4;3;4;2;3;4;1;2;2;2;3;3;4;3;2;	GO:0031224;GO:0016021;GO:0016020;GO:0005575;GO:0044425;	intrinsic component of membrane;integral component of membrane;membrane;cellular_component;membrane part;	3;4;2;1;2;							IPR016574;	Nicalin;	plasma membrane	7297657	412	E	[E] Amino acid transport and metabolism;
B0W933	150 kDa dynein-associated polypeptide OS=Culex quinquefasciatus GN=CpipJ_CPIJ003549 PE=4 SV=1 - [B0W933_CULQU]	0.948	1.039	1.049	0.98	nan	nan	nan	nan	1.09599	nan	1.10654	nan	1.03376	nan	0.93422	nan	1.0602	nan	0.99047	nan	GO:0007018;GO:0006928;GO:0044699;GO:0009987;GO:0010970;GO:0008150;GO:0051234;GO:0051179;GO:1902578;GO:0007017;GO:0044763;	microtubule-based movement;movement of cell or subcellular component;single-organism process;cellular process;establishment of localization by movement along microtubule;biological_process;establishment of localization;localization;single-organism localization;microtubule-based process;single-organism cellular process;	5;4;2;2;4;1;3;2;3;4;3;	GO:0015629;GO:0043229;GO:0043228;GO:0005875;GO:0005856;GO:0005575;GO:0043226;GO:0044430;GO:0015630;GO:0005869;GO:0043234;GO:0032991;GO:0043232;GO:0044464;GO:0005623;GO:0005622;GO:0044446;GO:0044424;GO:0044422;	actin cytoskeleton;intracellular organelle;non-membrane-bounded organelle;microtubule associated complex;cytoskeleton;cellular_component;organelle;cytoskeletal part;microtubule cytoskeleton;dynactin complex;protein complex;macromolecular complex;intracellular non-membrane-bounded organelle;cell part;cell;intracellular;intracellular organelle part;intracellular part;organelle part;	6;3;3;4;5;1;2;4;6;5;3;2;4;2;2;3;3;3;2;				K04648	map04962;map05016;	Vasopressin-regulated water reabsorption;Huntington's disease;	IPR027663;IPR000938;IPR022157;	Dynactin subunit 1;CAP Gly-rich domain;Dynein associated protein;	peroxisome	7294443	1318	DZ	[D] Cell cycle control, cell division, chromosome partitioning;[Z] Cytoskeleton;
B0W0Z4	Clip-domain serine protease OS=Culex quinquefasciatus GN=CpipJ_CPIJ000615 PE=4 SV=1 - [B0W0Z4_CULQU]	1.204	0.903	1.002	0.883	1.103	0.995	1.016	0.903	0.82271	0.0958118	0.87473	0.105203	0.77417	0.0369061	0.88503	0.0108925	1.06271	0.356279	0.94054	0.326225							GO:0004252;GO:0004175;GO:0017171;GO:0016787;GO:0003824;GO:0070011;GO:0003674;GO:0008233;GO:0008236;	serine-type endopeptidase activity;endopeptidase activity;serine hydrolase activity;hydrolase activity;catalytic activity;peptidase activity, acting on L-amino acid peptides;molecular_function;peptidase activity;serine-type peptidase activity;	6;6;4;3;2;5;1;4;5;				IPR009003;IPR001254;	Peptidase S1, PA clan;Serine proteases, trypsin domain;	extracellular	7299909	99.8	E	[E] Amino acid transport and metabolism;
B0WCL1	LRR Toll OS=Culex quinquefasciatus GN=CpipJ_CPIJ004924 PE=4 SV=1 - [B0WCL1_CULQU]	nan	nan	nan	nan	1.004	0.952	1.097	0.966	0.94821	nan	1.09263	nan	0.96215	nan	0.88058	nan	0.98551	nan	0.86782	nan													IPR032675;	Leucine-rich repeat domain, L domain-like;	cytosol
B0WHA6	Putative uncharacterized protein OS=Culex quinquefasciatus GN=CpipJ_CPIJ006615 PE=4 SV=1 - [B0WHA6_CULQU]	nan	nan	nan	nan	0.58	0.662	1.19	1.597	1.14138	nan	2.05172	nan	2.75345	nan	1.34202	nan	0.41453	nan	0.5563	nan				GO:0005575;GO:0044425;GO:0016021;GO:0016020;GO:0031224;	cellular_component;membrane part;integral component of membrane;membrane;intrinsic component of membrane;	1;2;4;2;3;							IPR018795;	Protein of unknown function DUF2152;	cytosol	7296024	571	S	[S] Function unknown;
B0WHA7	Small nuclear ribonucleoprotein-associated protein B OS=Culex quinquefasciatus GN=CpipJ_CPIJ006616 PE=4 SV=1 - [B0WHA7_CULQU]	0.905	1.048	0.916	1.148	0.959	1.037	0.965	1.014	1.11856	0.0569238	1.00912	0.837341	1.15987	0.175233	1.14939	0.187722	0.96438	0.624649	1.10845	0.055596				GO:0032991;GO:0044464;GO:1990904;GO:0005623;GO:0005622;GO:0005575;GO:0019013;GO:0019012;GO:0019028;GO:0044424;GO:0030529;GO:0044423;	macromolecular complex;cell part;ribonucleoprotein complex;cell;intracellular;cellular_component;viral nucleocapsid;virion;viral capsid;intracellular part;intracellular ribonucleoprotein complex;virion part;	2;2;3;2;3;1;3;2;3;3;4;2;				K11086	map03040;map05322;	Spliceosome;Systemic lupus erythematosus;	IPR010920;IPR001163;IPR017131;	LSM domain;LSM domain, eukaryotic/archaea-type;Small ribonucleoprotein associated, SmB/SmN;	mitochondria	7297695	238	K	[K] Transcription;
B0WHA4	Aspartate aminotransferase OS=Culex quinquefasciatus GN=CpipJ_CPIJ006613 PE=4 SV=1 - [B0WHA4_CULQU]	1.118	0.86	1.063	0.956	1.026	0.91	1.063	0.993	0.82556	0.0702269	0.9916	0.862958	0.90905	0.188141	0.91675	0.0410271	0.90816	0.102517	0.83255	0.0191609	GO:0019752;GO:0006807;GO:0044281;GO:0044699;GO:0044710;GO:0006520;GO:0071704;GO:0009987;GO:0009058;GO:0044763;GO:0008152;GO:0043436;GO:0044238;GO:1901564;GO:0006082;GO:0044237;GO:0008150;	carboxylic acid metabolic process;nitrogen compound metabolic process;small molecule metabolic process;single-organism process;single-organism metabolic process;cellular amino acid metabolic process;organic substance metabolic process;cellular process;biosynthetic process;single-organism cellular process;metabolic process;oxoacid metabolic process;primary metabolic process;organonitrogen compound…	6;3;4;2;3;4;3;2;3;3;2;5;3;4;4;3;1;				GO:0005488;GO:0008483;GO:0003674;GO:1901363;GO:0043168;GO:0043167;GO:0016740;GO:0016769;GO:0003824;GO:0048037;GO:0097159;GO:0030170;	binding;transaminase activity;molecular_function;heterocyclic compound binding;anion binding;ion binding;transferase activity;transferase activity, transferring nitrogenous groups;catalytic activity;cofactor binding;organic cyclic compound binding;pyridoxal phosphate binding;	2;5;1;3;4;3;3;4;2;3;3;4;	K14455	map00220;map00250;map00270;map00330;map00350;map00360;map00400;map00710;map00950;map00960;map01100;map01110;map01120;map01130;map01200;map01210;map01230;map04975;	Arginine biosynthesis;"Alanine, aspartate and glutamate metabolism";Cysteine and methionine metabolism;Arginine and proline metabolism;Tyrosine metabolism;Phenylalanine metabolism;"Phenylalanine, tyrosine and tryptophan biosynthesis";Carbon fixation in photosynthetic organisms;Isoquinoline alkaloid biosynthesis;"Tropane, piperidine and pyridine alkaloid biosynthesis";Metabolic pathways;Biosynthes…	IPR000796;IPR015424;IPR004838;IPR015422;IPR004839;	Aspartate/other aminotransferase;Pyridoxal phosphate-dependent transferase;Aminotransferases, class-I, pyridoxal-phosphate-binding site;Pyridoxal phosphate-dependent transferase, subdomain 2;Aminotransferase, class I/classII;	mitochondria	Hs20561667	597	E	[E] Amino acid transport and metabolism;
B0WWM8	Immunophilin FKBP46 OS=Culex quinquefasciatus GN=CpipJ_CPIJ010986 PE=4 SV=1 - [B0WWM8_CULQU]	1.063	0.899	1.011	1.027	nan	nan	nan	nan	0.84572	nan	0.95108	nan	0.96613	nan	1.01583	nan	0.87537	nan	0.88922	nan															nucleus
B0X0J3	ATP-dependent RNA helicase Ddx1 OS=Culex quinquefasciatus GN=CpipJ_CPIJ012621 PE=4 SV=1 - [B0X0J3_CULQU]	0.992	1.024	1.035	0.976	1.065	0.903	0.853	1.191	0.9368	0.454724	0.91784	0.479611	1.05348	0.675921	1.14778	0.426342	0.88925	0.433262	1.02066	0.874811							GO:0035639;GO:0003674;GO:0005488;GO:0003676;GO:0043167;GO:1901363;GO:0001883;GO:0001882;GO:0043168;GO:0000166;GO:1901265;GO:0032549;GO:0017076;GO:0005524;GO:0016787;GO:0017111;GO:0004386;GO:0036094;GO:0003824;GO:0016818;GO:0030554;GO:0097367;GO:0097159;GO:0016817;GO:0016462;GO:0032559;GO:0032555;GO:0032550;GO:0032553;	purine ribonucleoside triphosphate binding;molecular_function;binding;nucleic acid binding;ion binding;heterocyclic compound binding;purine nucleoside binding;nucleoside binding;anion binding;nucleotide binding;nucleoside phosphate binding;ribonucleoside binding;purine nucleotide binding;ATP binding;hydrolase activity;nucleoside-triphosphatase activity;helicase activity;small molecule binding;cat…	5;1;2;4;3;3;5;4;4;4;4;5;5;6;3;7;8;3;2;5;6;3;3;4;6;6;5;6;4;	K13177			IPR011545;IPR013320;IPR001650;IPR027417;IPR014001;	DEAD/DEAH box helicase domain;Concanavalin A-like lectin/glucanase domain;Helicase, C-terminal;P-loop containing nucleoside triphosphate hydrolase;Helicase superfamily 1/2, ATP-binding domain;	cytosol	7296530	830	A	[A] RNA processing and modification;
B0X9P8	DNA polymerase delta small subunit OS=Culex quinquefasciatus GN=CpipJ_CPIJ015888 PE=4 SV=1 - [B0X9P8_CULQU]	0.925	0.983	1.084	1.044	nan	nan	nan	nan	1.0627	nan	1.17189	nan	1.12865	nan	0.9631	nan	0.94157	nan	0.90683	nan													IPR024826;	DNA polymerase delta/II small subunit family;	cytosol	7292154	71.2	L	[L] Replication, recombination and repair;
B0WWM1	Phosphatidylcholine-sterol acyltransferase OS=Culex quinquefasciatus GN=CpipJ_CPIJ010979 PE=4 SV=1 - [B0WWM1_CULQU]	1.077	1.006	0.93	0.984	nan	nan	nan	nan	0.93408	nan	0.86351	nan	0.91365	nan	1.05806	nan	1.02236	nan	1.08172	nan	GO:0044238;GO:0044710;GO:0006629;GO:0071704;GO:0008150;GO:0008152;GO:0044699;	primary metabolic process;single-organism metabolic process;lipid metabolic process;organic substance metabolic process;biological_process;metabolic process;single-organism process;	3;3;4;3;1;2;2;				GO:0003824;GO:0016740;GO:0016746;GO:0016747;GO:0008374;GO:0003674;	catalytic activity;transferase activity;transferase activity, transferring acyl groups;transferase activity, transferring acyl groups other than amino-acyl groups;O-acyltransferase activity;molecular_function;	2;3;4;5;6;1;	K06129	map00564;map04142;	Glycerophospholipid metabolism;Lysosome;	IPR003386;IPR029058;	Lecithin:cholesterol/phospholipid:diacylglycerol acyltransferase;Alpha/Beta hydrolase fold;	extracellular	Hs6912484	331	I	[I] Lipid transport and metabolism;
B0WWM0	Phosphatidylcholine-sterol acyltransferase OS=Culex quinquefasciatus GN=CpipJ_CPIJ010978 PE=4 SV=1 - [B0WWM0_CULQU]	1.05	1.077	0.896	0.983	1.087	0.992	0.925	1.073	0.96818	0.539573	0.85213	0.0214232	0.9621	0.492748	1.12905	0.130863	1.00632	0.925948	1.13619	0.109938	GO:0044238;GO:0044710;GO:0006629;GO:0071704;GO:0008150;GO:0008152;GO:0044699;	primary metabolic process;single-organism metabolic process;lipid metabolic process;organic substance metabolic process;biological_process;metabolic process;single-organism process;	3;3;4;3;1;2;2;				GO:0003824;GO:0016740;GO:0016746;GO:0016747;GO:0008374;GO:0003674;	catalytic activity;transferase activity;transferase activity, transferring acyl groups;transferase activity, transferring acyl groups other than amino-acyl groups;O-acyltransferase activity;molecular_function;	2;3;4;5;6;1;	K06129	map00564;map04142;	Glycerophospholipid metabolism;Lysosome;	IPR003386;IPR029058;	Lecithin:cholesterol/phospholipid:diacylglycerol acyltransferase;Alpha/Beta hydrolase fold;	extracellular	Hs6912484	282	I	[I] Lipid transport and metabolism;
B0X411	Sh3beta OS=Culex quinquefasciatus GN=CpipJ_CPIJ013453 PE=4 SV=1 - [B0X411_CULQU]	0.893	1.084	1.126	0.962	0.869	1.058	1.109	0.991	1.21566	0.0085592	1.26844	0.00384401	1.1084	0.0367163	0.87383	0.0139137	1.09677	0.039941	0.95839	0.095808													IPR006993;IPR012336;	SH3-binding, glutamic acid-rich protein;Thioredoxin-like fold;	cytosol	7295248	155	S	[S] Function unknown;
B0WWM4	Heat shock factor binding protein OS=Culex quinquefasciatus GN=CpipJ_CPIJ010982 PE=4 SV=1 - [B0WWM4_CULQU]	0.953	1.035	0.972	1.062	0.958	1.036	0.993	1.03	1.08373	0.00101408	1.02826	0.129485	1.09471	0.0305596	1.06463	0.0800724	0.98996	0.579242	1.05394	0.037159										K19765	map04212;	Longevity regulating pathway - worm;	IPR009643;	Heat shock factor binding 1;	cytosol	7297944	127	KO	[K] Transcription;[O] Posttranslational modification, protein turnover, chaperones;
B0WC47	Sugar transporter OS=Culex quinquefasciatus GN=CpipJ_CPIJ004517 PE=4 SV=1 - [B0WC47_CULQU]	1.124	0.997	0.984	0.904	nan	nan	nan	nan	0.88701	nan	0.87544	nan	0.80427	nan	0.9187	nan	1.10288	nan	1.01321	nan	GO:0006810;GO:0008643;GO:0044765;GO:0008150;GO:1902578;GO:0071702;GO:0051234;GO:0051179;GO:0044699;	transport;carbohydrate transport;single-organism transport;biological_process;single-organism localization;organic substance transport;establishment of localization;localization;single-organism process;	4;5;4;1;3;5;3;2;2;							K14258					nucleus
B0W2H3	Ryanodine receptor OS=Culex quinquefasciatus GN=CpipJ_CPIJ001303 PE=4 SV=1 - [B0W2H3_CULQU]	1.019	0.992	1.03	0.989	0.94	0.939	1.045	1.018	0.98571	0.796244	1.05921	0.285907	1.0245	0.625958	0.96723	0.172698	0.96213	0.335376	0.9306	0.120446				GO:0016020;GO:0044464;GO:0005623;GO:0005622;GO:0005575;	membrane;cell part;cell;intracellular;cellular_component;	2;2;2;3;1;	GO:0038023;GO:0005262;GO:0060089;GO:0003674;GO:0004872;GO:0004871;GO:0005261;GO:0015085;GO:0015278;GO:0005057;GO:0015276;GO:0072509;GO:0022803;GO:0046873;GO:0008324;GO:0005219;GO:0005215;GO:0005216;GO:0005217;GO:0022891;GO:0022890;GO:0022892;GO:0015075;GO:0022857;GO:0015267;GO:0022836;GO:0022834;GO:0099604;GO:0022838;GO:0099600;GO:0004888;	signaling receptor activity;calcium channel activity;molecular transducer activity;molecular_function;receptor activity;signal transducer activity;cation channel activity;calcium ion transmembrane transporter activity;calcium-release channel activity;receptor signaling protein activity;ligand-gated ion channel activity;divalent inorganic cation transmembrane transporter activity;passive transmemb…	3;8;2;1;3;2;7;9;4;3;6;8;4;8;6;5;2;6;7;4;7;3;5;3;5;6;5;5;5;4;4;				IPR014821;IPR016093;IPR015925;IPR013333;	Inositol 1,4,5-trisphosphate/ryanodine receptor;MIR motif;Ryanodine receptor-related;Ryanodine receptor;	mitochondria	7303993	667	T	[T] Signal transduction mechanisms;
B0W2H2	Ryanodine receptor OS=Culex quinquefasciatus GN=CpipJ_CPIJ001302 PE=4 SV=1 - [B0W2H2_CULQU]	1.017	0.996	0.977	1.021	0.906	1.126	0.964	1.029	1.10348	0.364457	1.00936	0.886844	1.06604	0.372018	1.05616	0.0190525	1.03512	0.635936	1.09325	0.300208				GO:0031224;GO:0016021;GO:0016020;GO:0044464;GO:0005623;GO:0005622;GO:0005575;GO:0044425;	intrinsic component of membrane;integral component of membrane;membrane;cell part;cell;intracellular;cellular_component;membrane part;	3;4;2;2;2;3;1;2;	GO:0038023;GO:0005262;GO:0060089;GO:0003674;GO:0004872;GO:0004871;GO:0005261;GO:0015085;GO:0015278;GO:0005057;GO:0015276;GO:0072509;GO:0022803;GO:0046873;GO:0008324;GO:0005219;GO:0005215;GO:0005216;GO:0005217;GO:0022891;GO:0022890;GO:0022892;GO:0015075;GO:0022857;GO:0015267;GO:0022836;GO:0022834;GO:0099604;GO:0022838;GO:0099600;GO:0004888;	signaling receptor activity;calcium channel activity;molecular transducer activity;molecular_function;receptor activity;signal transducer activity;cation channel activity;calcium ion transmembrane transporter activity;calcium-release channel activity;receptor signaling protein activity;ligand-gated ion channel activity;divalent inorganic cation transmembrane transporter activity;passive transmemb…	3;8;2;1;3;2;7;9;4;3;6;8;4;8;6;5;2;6;7;4;7;3;5;3;5;6;5;5;5;4;4;	K04962	map04020;map04024;map04260;map04261;map04713;map04911;map04921;map04972;map05410;map05412;map05414;	Calcium signaling pathway;cAMP signaling pathway;Cardiac muscle contraction;Adrenergic signaling in cardiomyocytes;Circadian entrainment;Insulin secretion;Oxytocin signaling pathway;Pancreatic secretion;Hypertrophic cardiomyopathy (HCM);Arrhythmogenic right ventricular cardiomyopathy (ARVC);Dilated cardiomyopathy;	IPR011992;IPR005821;IPR013662;IPR015925;IPR009460;	EF-hand domain pair;Ion transport domain;RyR/IP3R Homology associated domain;Ryanodine receptor-related;Ryanodine Receptor TM 4-6;	plasma membrane	7303993	2104	T	[T] Signal transduction mechanisms;
B0W3L1	Synaptotagmin OS=Culex quinquefasciatus GN=CpipJ_CPIJ001397 PE=4 SV=1 - [B0W3L1_CULQU]	1.214	0.818	0.883	1.037	1.004	1.038	0.99	0.987	0.83679	0.356076	0.84445	0.280818	0.91253	0.463663	1.08062	0.329379	0.917	0.534095	0.99092	0.950923				GO:0016021;GO:0016020;GO:0005575;GO:0044425;GO:0031224;	integral component of membrane;membrane;cellular_component;membrane part;intrinsic component of membrane;	4;2;1;2;3;	GO:0008289;GO:0003674;GO:0005488;	lipid binding;molecular_function;binding;	3;1;2;				IPR031468;IPR000008;	Synaptotagmin-like mitochondrial-lipid-binding domain;C2 domain;	nucleus	7301181	996	R	[R] General function prediction only;
B0WH38	Putative uncharacterized protein OS=Culex quinquefasciatus GN=CpipJ_CPIJ006316 PE=4 SV=1 - [B0WH38_CULQU]	0.956	1.049	1.064	0.974	nan	nan	nan	nan	1.09728	nan	1.11297	nan	1.01883	nan	0.91541	nan	1.077	nan	0.9859	nan													IPR006921;IPR016024;IPR011989;IPR007701;	Interferon-related developmental regulator, C-terminal;Armadillo-type fold;Armadillo-like helical;Interferon-related developmental regulator, N-terminal;	nucleus	7295886	375	Z	[Z] Cytoskeleton;
B0WUQ5	Glycyl-tRNA synthetase OS=Culex quinquefasciatus GN=CpipJ_CPIJ010486 PE=4 SV=1 - [B0WUQ5_CULQU]	0.979	1.032	1.007	0.992	0.959	1.028	1.024	1.023	1.06295	0.0268298	1.04799	0.071253	1.03973	0.172139	0.99212	0.695224	1.02233	0.286612	1.01428	0.238685	GO:0044237;GO:0019752;GO:0090304;GO:0044249;GO:0034641;GO:0006807;GO:0044281;GO:0034645;GO:0034660;GO:0043170;GO:1901360;GO:0006139;GO:0044710;GO:0044260;GO:0006520;GO:0043043;GO:0071704;GO:0010467;GO:0043604;GO:0044699;GO:0006426;GO:0044267;GO:0009987;GO:0006725;GO:0009058;GO:0009059;GO:0008150;GO:0008152;GO:0043436;GO:0044271;GO:0046483;GO:0016070;GO:0044238;GO:0006418;GO:1901564;GO:1901566;GO:…	cellular metabolic process;carboxylic acid metabolic process;nucleic acid metabolic process;cellular biosynthetic process;cellular nitrogen compound metabolic process;nitrogen compound metabolic process;small molecule metabolic process;cellular macromolecule biosynthetic process;ncRNA metabolic process;macromolecule metabolic process;organic cyclic compound metabolic process;nucleobase-containing…	3;6;5;4;4;3;4;5;6;4;4;4;3;4;4;6;3;5;6;2;8;5;2;4;3;5;1;2;5;5;4;5;3;7;4;5;4;4;7;5;6;5;4;3;5;6;	GO:0005737;GO:0044464;GO:0005623;GO:0005622;GO:0005575;GO:0044424;	cytoplasm;cell part;cell;intracellular;cellular_component;intracellular part;	4;2;2;3;1;3;	GO:0032550;GO:0004820;GO:0035639;GO:0003674;GO:1901363;GO:0001882;GO:0004812;GO:0097367;GO:0043167;GO:0032555;GO:0032549;GO:0017076;GO:0005524;GO:0043168;GO:0000166;GO:0001883;GO:1901265;GO:0036094;GO:0003824;GO:0016874;GO:0016875;GO:0016876;GO:0030554;GO:0097159;GO:0032559;GO:0032553;GO:0005488;	purine ribonucleoside binding;glycine-tRNA ligase activity;purine ribonucleoside triphosphate binding;molecular_function;heterocyclic compound binding;nucleoside binding;aminoacyl-tRNA ligase activity;carbohydrate derivative binding;ion binding;purine ribonucleotide binding;ribonucleoside binding;purine nucleotide binding;ATP binding;anion binding;nucleotide binding;purine nucleoside binding;nucl…	6;7;5;1;3;4;6;3;3;5;5;5;6;4;4;5;4;3;2;3;4;5;6;3;6;4;2;	K01880	map00970;	Aminoacyl-tRNA biosynthesis;	IPR004154;IPR033731;IPR009068;IPR000738;IPR002314;IPR002315;IPR006195;IPR027031;	Anticodon-binding;Glycyl-tRNA synthetase-like core domain;S15/NS1, RNA-binding;WHEP-TRS domain;Aminoacyl-tRNA synthetase, class II (G/ P/ S/T);Glycyl-tRNA synthetase;Aminoacyl-tRNA synthetase, class II;Glycyl-tRNA synthetase/DNA polymerase subunit gamma-2;	mitochondria	7294319	1144	J	[J] Translation, ribosomal structure and biogenesis;
B0W2H4	Putative uncharacterized protein OS=Culex quinquefasciatus GN=CpipJ_CPIJ001304 PE=4 SV=1 - [B0W2H4_CULQU]	1.018	0.971	1.011	1.015	1.073	0.923	1.024	0.996	0.90579	0.114256	0.97322	0.426176	0.96174	0.30295	0.98821	0.406638	0.94182	0.151617	0.93071	0.105136	GO:0070838;GO:0006812;GO:0006811;GO:0006810;GO:0006816;GO:0044765;GO:0008150;GO:1902578;GO:0030001;GO:0051234;GO:0072511;GO:0051179;GO:0044699;	divalent metal ion transport;cation transport;ion transport;transport;calcium ion transport;single-organism transport;biological_process;single-organism localization;metal ion transport;establishment of localization;divalent inorganic cation transport;localization;single-organism process;	8;6;5;4;9;4;1;3;7;3;7;2;2;										IPR014821;IPR015925;IPR033215;	Inositol 1,4,5-trisphosphate/ryanodine receptor;Ryanodine receptor-related;Ryanodine receptor 1;	extracellular	7303993	140	T	[T] Signal transduction mechanisms;
B0WTQ4	Cytochrome P405 CYP9J34 OS=Culex quinquefasciatus GN=CpipJ_CPIJ010546 PE=2 SV=1 - [B0WTQ4_CULQU]	1.166	1.048	0.82	0.952	1.022	1.035	0.946	1.018	0.95201	0.543198	0.80713	0.158199	0.90037	0.302585	1.11552	0.287948	1.05736	0.235001	1.1795	0.129394				GO:0016021;GO:0016020;GO:0005575;GO:0044425;GO:0031224;	integral component of membrane;membrane;cellular_component;membrane part;intrinsic component of membrane;	4;2;1;2;3;	GO:0043169;GO:0004497;GO:0016705;GO:0020037;GO:0046914;GO:0046906;GO:0097159;GO:0043167;GO:0003824;GO:0003674;GO:0005488;GO:0005506;GO:0046872;GO:1901363;GO:0016491;	cation binding;monooxygenase activity;oxidoreductase activity, acting on paired donors, with incorporation or reduction of molecular oxygen;heme binding;transition metal ion binding;tetrapyrrole binding;organic cyclic compound binding;ion binding;catalytic activity;molecular_function;binding;iron ion binding;metal ion binding;heterocyclic compound binding;oxidoreductase activity;	4;4;4;5;6;4;3;3;2;1;2;7;5;3;3;	K15003			IPR017972;IPR001128;IPR002401;	Cytochrome P450, conserved site;Cytochrome P450;Cytochrome P450, E-class, group I;	endoplasmic reticulum	7299618	424	Q	[Q] Secondary metabolites biosynthesis, transport and catabolism;
B0WC22	Dynein-1-beta heavy chain OS=Culex quinquefasciatus GN=CpipJ_CPIJ004695 PE=4 SV=1 - [B0WC22_CULQU]	nan	nan	nan	nan	1.086	0.79	1.123	1.013	0.72744	nan	1.03407	nan	0.93278	nan	0.90205	nan	0.77986	nan	0.70347	nan	GO:0006928;GO:0044699;GO:0009987;GO:0008150;GO:0007017;GO:0007018;GO:0044763;	movement of cell or subcellular component;single-organism process;cellular process;biological_process;microtubule-based process;microtubule-based movement;single-organism cellular process;	4;2;2;1;4;5;3;	GO:0044464;GO:0043229;GO:0043228;GO:0030286;GO:0043226;GO:0005856;GO:0005575;GO:0005875;GO:0044430;GO:0015630;GO:1902494;GO:0043234;GO:0032991;GO:0043232;GO:0005623;GO:0005622;GO:0044446;GO:0044424;GO:0044422;	cell part;intracellular organelle;non-membrane-bounded organelle;dynein complex;organelle;cytoskeleton;cellular_component;microtubule associated complex;cytoskeletal part;microtubule cytoskeleton;catalytic complex;protein complex;macromolecular complex;intracellular non-membrane-bounded organelle;cell;intracellular;intracellular organelle part;intracellular part;organelle part;	2;3;3;5;2;5;1;4;4;6;4;3;2;4;2;3;3;3;2;	GO:0035639;GO:1901363;GO:0003674;GO:0005488;GO:0001883;GO:0005524;GO:0043167;GO:0001882;GO:1901265;GO:0032549;GO:0017076;GO:0003774;GO:0003777;GO:0016787;GO:0000166;GO:0017111;GO:0036094;GO:0003824;GO:0032555;GO:0016818;GO:0030554;GO:0097367;GO:0097159;GO:0016817;GO:0016462;GO:0032550;GO:0032559;GO:0032553;GO:0043168;	purine ribonucleoside triphosphate binding;heterocyclic compound binding;molecular_function;binding;purine nucleoside binding;ATP binding;ion binding;nucleoside binding;nucleoside phosphate binding;ribonucleoside binding;purine nucleotide binding;motor activity;microtubule motor activity;hydrolase activity;nucleotide binding;nucleoside-triphosphatase activity;small molecule binding;catalytic acti…	5;3;1;2;5;6;3;4;4;5;5;8;9;3;4;7;3;2;5;5;6;3;3;4;6;6;6;4;4;	K10408	map05016;	Huntington's disease;	IPR004273;IPR035699;IPR013602;IPR024743;IPR035706;IPR026983;IPR027417;IPR024317;	Dynein heavy chain domain;Dynein heavy chain, hydrolytic ATP-binding dynein motor region D1;Dynein heavy chain, domain-2;Dynein heavy chain, coiled coil stalk;Dynein heavy chain, ATP-binding dynein motor region D5;Dynein heavy chain;P-loop containing nucleoside triphosphate hydrolase;Dynein heavy chain, AAA module D4;	mitochondria	7298401	5400	Z	[Z] Cytoskeleton;
B0XK97	26S proteasome non-ATPase regulatory subunit 2 OS=Culex quinquefasciatus GN=CpipJ_CPIJ019706 PE=4 SV=1 - [B0XK97_CULQU]	1.027	0.941	0.947	1.022	1.035	0.949	0.95	1.07	0.91659	0.00429878	0.91998	0.00267062	1.01455	0.600391	1.10279	0.0557869	0.90344	0.0534254	0.99631	0.49872	GO:0009894;GO:0080090;GO:0019222;GO:0042176;GO:0050789;GO:1901575;GO:0051246;GO:0071704;GO:0065007;GO:0060255;GO:0008150;GO:0030163;GO:0008152;GO:0009056;GO:0009057;GO:0044238;GO:0019538;GO:0043170;	regulation of catabolic process;regulation of primary metabolic process;regulation of metabolic process;regulation of protein catabolic process;regulation of biological process;organic substance catabolic process;regulation of protein metabolic process;organic substance metabolic process;biological regulation;regulation of macromolecule metabolic process;biological_process;protein catabolic proce…	4;4;3;5;2;4;5;3;2;4;1;5;2;3;5;3;4;4;	GO:0005622;GO:0000502;GO:0043234;GO:0032991;GO:0044464;GO:0005623;GO:0005575;GO:0044424;	intracellular;proteasome complex;protein complex;macromolecular complex;cell part;cell;cellular_component;intracellular part;	3;4;3;2;2;2;1;3;	GO:0003674;GO:0098772;GO:0030234;	molecular_function;molecular function regulator;enzyme regulator activity;	1;2;3;	K03028	map03050;map05169;	Proteasome;Epstein-Barr virus infection;	IPR016643;IPR002015;IPR016024;IPR011989;	26S proteasome regulatory complex, non-ATPase subcomplex, Rpn1 subunit;Proteasome/cyclosome repeat;Armadillo-type fold;Armadillo-like helical;	plasma membrane	Hs20149522	1036	O	[O] Posttranslational modification, protein turnover, chaperones;
B0XJK3	Putative uncharacterized protein OS=Culex quinquefasciatus GN=CpipJ_CPIJ019541 PE=4 SV=1 - [B0XJK3_CULQU]	1.2	0.955	0.891	0.897	1.138	1.015	0.94	0.915	0.8426	0.0508147	0.78315	0.023444	0.77502	0.0147325	0.98962	0.750754	1.0872	0.12775	1.07591	0.214614							GO:0003674;GO:0042302;GO:0005198;	molecular_function;structural constituent of cuticle;structural molecule activity;	1;3;2;				IPR000618;	Insect cuticle protein;	mitochondria
B0XJK6	Alpha-actinin OS=Culex quinquefasciatus GN=CpipJ_CPIJ019577 PE=4 SV=1 - [B0XJK6_CULQU]	0.991	0.927	1.007	1.073	0.992	0.956	0.994	1.049	0.94957	0.0748669	1.00908	0.301465	1.0701	0.0285894	1.06047	0.0473032	0.88737	0.0239205	0.94103	0.0654913	GO:0008104;GO:0034330;GO:0022607;GO:0051179;GO:0071840;GO:0016043;GO:0044699;GO:0034329;GO:0033036;GO:0009987;GO:0008150;GO:0045216;GO:1902414;GO:1902396;GO:0070830;GO:0044763;GO:0044085;GO:0007043;GO:0043297;	protein localization;cell junction organization;cellular component assembly;localization;cellular component organization or biogenesis;cellular component organization;single-organism process;cell junction assembly;macromolecule localization;cellular process;biological_process;cell-cell junction organization;protein localization to cell junction;protein localization to bicellular tight junction;bi…	4;4;4;2;2;3;2;5;3;2;1;5;5;6;7;3;3;6;7;				GO:0003674;GO:0005488;GO:0043169;GO:0043167;GO:0005509;GO:0046872;	molecular_function;binding;cation binding;ion binding;calcium ion binding;metal ion binding;	1;2;4;3;6;5;	K05699	map04510;map04520;map04530;map04670;map04810;map05146;map05203;map05322;map05412;	Focal adhesion;Adherens junction;Tight junction;Leukocyte transendothelial migration;Regulation of actin cytoskeleton;Amoebiasis;Viral carcinogenesis;Systemic lupus erythematosus;Arrhythmogenic right ventricular cardiomyopathy (ARVC);	IPR002017;IPR018247;IPR018159;IPR011992;IPR002048;IPR014837;	Spectrin repeat;EF-Hand 1, calcium-binding site;Spectrin/alpha-actinin;EF-hand domain pair;EF-hand domain;EF-hand, Ca insensitive;	cytosol	7290243	1020	Z	[Z] Cytoskeleton;
B0WMH4	Pter-prov protein OS=Culex quinquefasciatus GN=CpipJ_CPIJ007954 PE=4 SV=1 - [B0WMH4_CULQU]	1.022	1.017	1.003	0.98	0.924	1.007	1.078	1.014	1.04008	0.511468	1.06937	0.38815	1.02467	0.689019	0.95819	0.401507	1.01505	0.48641	0.97261	0.529856	GO:0008150;GO:0008152;GO:0009056;	biological_process;metabolic process;catabolic process;	1;2;3;				GO:0043169;GO:0046914;GO:0043167;GO:0005488;GO:0003674;GO:0046872;GO:0008270;	cation binding;transition metal ion binding;ion binding;binding;molecular_function;metal ion binding;zinc ion binding;	4;6;3;2;1;5;7;	K07048			IPR001559;IPR032466;	Phosphotriesterase;Metal-dependent hydrolase;	cytosol, nucleus	284043694	56.6	R	[R] General function prediction only	COG1735	Predicted metal-dependent hydrolase, phosphotriesterase family
B0XAY6	Inositol monophosphatase OS=Culex quinquefasciatus GN=CpipJ_CPIJ016640 PE=4 SV=1 - [B0XAY6_CULQU]	0.953	1.041	1.09	0.956	0.997	1.094	1.038	0.927	1.09487	0.115177	1.09128	0.120534	0.96564	0.331436	0.88487	0.0542937	1.13383	0.0529528	1.00329	0.933484	GO:0006650;GO:0016310;GO:0044255;GO:0044699;GO:0044710;GO:0046834;GO:0071704;GO:0046854;GO:0006644;GO:0006629;GO:0009987;GO:0044763;GO:0008152;GO:0046486;GO:0030258;GO:0046488;GO:0044238;GO:0044237;GO:0006796;GO:0006793;GO:0019637;GO:0008150;	glycerophospholipid metabolic process;phosphorylation;cellular lipid metabolic process;single-organism process;single-organism metabolic process;lipid phosphorylation;organic substance metabolic process;phosphatidylinositol phosphorylation;phospholipid metabolic process;lipid metabolic process;cellular process;single-organism cellular process;metabolic process;glycerolipid metabolic process;lipid…	6;6;4;2;3;6;3;7;5;4;2;3;2;5;5;7;3;3;5;4;4;1;							K01092	map00521;map00562;map01100;map04070;	Streptomycin biosynthesis;Inositol phosphate metabolism;Metabolic pathways;Phosphatidylinositol signaling system;	IPR020552;IPR020550;IPR000760;IPR020583;IPR033942;	Inositol monophosphatase, Lithium-sensitive;Inositol monophosphatase, conserved site;Inositol monophosphatase-like;Inositol monophosphatase, metal-binding site;Inositol monophosphatase;	endoplasmic reticulum, mitochondria	7296406	352	G	[G] Carbohydrate transport and metabolism;
B0XAY4	Glycine cleavage system h protein OS=Culex quinquefasciatus GN=CpipJ_CPIJ016638 PE=3 SV=1 - [B0XAY4_CULQU]	1.174	0.956	0.953	0.973	1.012	0.992	0.959	1.006	0.89113	0.287961	0.87466	0.233055	0.90531	0.33712	1.03504	0.183837	0.98434	0.590507	1.01883	0.427922	GO:0006546;GO:0044237;GO:0019752;GO:0009063;GO:0006807;GO:0044281;GO:0044282;GO:0009069;GO:0044699;GO:0006544;GO:0019464;GO:0006520;GO:0071704;GO:1901575;GO:1901605;GO:1901606;GO:0044712;GO:0009987;GO:0044710;GO:0008150;GO:0008152;GO:0043436;GO:1901564;GO:0009056;GO:0009071;GO:0044248;GO:0044238;GO:1901565;GO:0006082;GO:0046395;GO:0016054;GO:0044763;	glycine catabolic process;cellular metabolic process;carboxylic acid metabolic process;cellular amino acid catabolic process;nitrogen compound metabolic process;small molecule metabolic process;small molecule catabolic process;serine family amino acid metabolic process;single-organism process;glycine metabolic process;glycine decarboxylation via glycine cleavage system;cellular amino acid metabol…	8;3;6;5;3;4;5;6;2;7;9;4;3;4;5;6;4;2;3;1;2;5;4;3;7;4;3;5;4;6;5;3;	GO:1990204;GO:0005737;GO:0005960;GO:1902494;GO:0043234;GO:0032991;GO:0044464;GO:0005623;GO:0005622;GO:0005575;GO:0044444;GO:0044424;	oxidoreductase complex;cytoplasm;glycine cleavage complex;catalytic complex;protein complex;macromolecular complex;cell part;cell;intracellular;cellular_component;cytoplasmic part;intracellular part;	3;4;4;4;3;2;2;2;3;1;4;3;				K02437	map00260;map00630;map01100;map01110;map01130;	Glycine, serine and threonine metabolism;Glyoxylate and dicarboxylate metabolism;Metabolic pathways;Biosynthesis of secondary metabolites;Biosynthesis of antibiotics;	IPR002930;IPR000089;IPR017453;IPR003016;IPR011053;IPR033753;	Glycine cleavage system H-protein;Biotin/lipoyl attachment;Glycine cleavage system H-protein, subgroup;2-oxo acid dehydrogenase, lipoyl-binding site;Single hybrid motif;Glycine cleavage system H-protein/Simiate;	mitochondria	CE05912	159	E	[E] Amino acid transport and metabolism;
B0WMH3	Putative uncharacterized protein OS=Culex quinquefasciatus GN=CpipJ_CPIJ007953 PE=4 SV=1 - [B0WMH3_CULQU]	0.96	1.065	1	1.005	0.969	1.041	1.016	0.997	1.09176	0.0203336	1.0451	0.0417549	1.03784	0.0261471	0.99306	0.5158	1.05195	0.0543891	1.04464	0.0891883										K18743			IPR028816;	Caprin;	nucleus
C7E0P1	Putative fatty acid synthase S-acetyltransferase (Fragment) OS=Culex pipiens pipiens GN=FAS-2 PE=2 SV=1 - [C7E0P1_CULPP]	0.759	1.019	1.035	1.205	0.963	0.908	1.127	1.009	1.11905	0.470514	1.25552	0.188186	1.28571	0.224141	1.02405	0.832575	0.87037	0.330642	0.8913	0.244662							GO:0003824;GO:0016740;GO:0003674;	catalytic activity;transferase activity;molecular_function;	2;3;1;				IPR009081;IPR013968;IPR020806;IPR016040;	Phosphopantetheine binding ACP domain;Polyketide synthase, ketoreductase domain;Polyketide synthase, phosphopantetheine-binding domain;NAD(P)-binding domain;	cytosol, nucleus	7289423	263	I	[I] Lipid transport and metabolism;
B0WTC8	Conserved insect protein OS=Culex quinquefasciatus GN=CpipJ_CPIJ010352 PE=4 SV=1 - [B0WTC8_CULQU]	0.89	0.97	1.065	1.096	nan	nan	nan	nan	1.08989	nan	1.19663	nan	1.23146	nan	1.02911	nan	0.88504	nan	0.9108	nan				GO:0005575;GO:0044425;GO:0016021;GO:0016020;GO:0031224;	cellular_component;membrane part;integral component of membrane;membrane;intrinsic component of membrane;	1;2;4;2;3;									cytosol
B0WIM1	Putative uncharacterized protein OS=Culex quinquefasciatus GN=CpipJ_CPIJ007213 PE=4 SV=1 - [B0WIM1_CULQU]	0.996	1.02	0.965	1.036	nan	nan	nan	nan	1.0241	nan	0.96888	nan	1.04016	nan	1.07358	nan	0.98456	nan	1.05699	nan													IPR017996;IPR011042;	Major royal jelly protein/protein yellow;Six-bladed beta-propeller, TolB-like;	peroxisome	337748871	91.7	G	[G] Carbohydrate transport and metabolism	COG3386	Sugar lactone lactonase YvrE
B0X4R0	Lamin OS=Culex quinquefasciatus GN=CpipJ_CPIJ014364 PE=4 SV=1 - [B0X4R0_CULQU]	0.968	1.062	0.998	1.014	nan	nan	nan	nan	1.09711	nan	1.03099	nan	1.04752	nan	1.01603	nan	1.04734	nan	1.06413	nan															cytosol
B0WYI4	Putative uncharacterized protein OS=Culex quinquefasciatus GN=CpipJ_CPIJ012077 PE=4 SV=1 - [B0WYI4_CULQU]	1	1.099	1.046	0.901	0.981	1.11	1.011	0.919	1.11509	0.00914509	1.03836	0.196565	0.91873	0.025423	0.88478	0.0264867	1.21374	0.00292786	1.07389	0.053616							GO:0003674;GO:0042302;GO:0005198;	molecular_function;structural constituent of cuticle;structural molecule activity;	1;3;2;				IPR000618;	Insect cuticle protein;	extracellular	7295457	66.2	W	[W] Extracellular structures;
B0WI04	Smap1 OS=Culex quinquefasciatus GN=CpipJ_CPIJ006465 PE=4 SV=1 - [B0WI04_CULQU]	1.03	1.068	0.931	0.987	nan	nan	nan	nan	1.03689	nan	0.90388	nan	0.95825	nan	1.06015	nan	1.08207	nan	1.14715	nan							GO:0030234;GO:0005096;GO:0030695;GO:0003674;GO:0008047;GO:0098772;GO:0060589;	enzyme regulator activity;GTPase activator activity;GTPase regulator activity;molecular_function;enzyme activator activity;molecular function regulator;nucleoside-triphosphatase regulator activity;	3;5;5;1;4;2;4;	K12486	map04144;	Endocytosis;	IPR001164;	Arf GTPase activating protein;	nucleus	7303978	369	T	[T] Signal transduction mechanisms;
B0WYI2	Putative uncharacterized protein OS=Culex quinquefasciatus GN=CpipJ_CPIJ012075 PE=4 SV=1 - [B0WYI2_CULQU]	1.206	0.919	0.888	0.954	nan	nan	nan	nan	0.76202	nan	0.73632	nan	0.79104	nan	1.07432	nan	0.96331	nan	1.03491	nan							GO:0003674;GO:0042302;GO:0005198;	molecular_function;structural constituent of cuticle;structural molecule activity;	1;3;2;				IPR000618;	Insect cuticle protein;	extracellular	7295457	80.5	W	[W] Extracellular structures;
B0X2B1	Putative uncharacterized protein OS=Culex quinquefasciatus GN=CpipJ_CPIJ013804 PE=4 SV=1 - [B0X2B1_CULQU]	1.087	0.922	1.02	0.987	1.109	0.967	0.974	0.992	0.8602	0.025603	0.90801	0.0582111	0.90118	0.0106372	0.99248	0.776567	0.95452	0.185178	0.94734	0.24433	GO:0042278;GO:0009144;GO:0009141;GO:0009167;GO:0006807;GO:0044281;GO:0009161;GO:0072521;GO:0006091;GO:0044699;GO:0044710;GO:0046128;GO:1901657;GO:0009126;GO:0055114;GO:0009259;GO:0006796;GO:0071704;GO:0009199;GO:0022900;GO:1901360;GO:0016310;GO:0044763;GO:0006163;GO:0006119;GO:0009205;GO:0009987;GO:0045333;GO:0019693;GO:0006139;GO:0046034;GO:0022904;GO:0006725;GO:0019637;GO:0009117;GO:0009116;GO:…	purine nucleoside metabolic process;purine nucleoside triphosphate metabolic process;nucleoside triphosphate metabolic process;purine ribonucleoside monophosphate metabolic process;nitrogen compound metabolic process;small molecule metabolic process;ribonucleoside monophosphate metabolic process;purine-containing compound metabolic process;generation of precursor metabolites and energy;single-org…	6;7;6;8;3;4;7;5;4;2;3;7;4;7;4;6;5;3;7;4;4;6;3;6;5;8;2;5;5;4;8;5;4;4;6;5;2;6;7;6;4;4;3;6;4;4;4;4;4;1;3;5;	GO:0044464;GO:0031975;GO:0043229;GO:0043227;GO:0043226;GO:0005737;GO:0044446;GO:0031090;GO:0016020;GO:0005740;GO:0005739;GO:0031967;GO:0031966;GO:0043231;GO:0019866;GO:0005623;GO:0005622;GO:0005575;GO:0005743;GO:0044444;GO:0044429;GO:0044424;GO:0044422;	cell part;envelope;intracellular organelle;membrane-bounded organelle;organelle;cytoplasm;intracellular organelle part;organelle membrane;membrane;mitochondrial envelope;mitochondrion;organelle envelope;mitochondrial membrane;intracellular membrane-bounded organelle;organelle inner membrane;cell;intracellular;cellular_component;mitochondrial inner membrane;cytoplasmic part;mitochondrial part;intr…	2;3;3;3;2;4;3;3;2;5;5;4;4;4;4;2;3;1;5;4;4;3;2;	GO:0003674;GO:0050136;GO:0016491;GO:0003954;GO:0016655;GO:0008137;GO:0003824;GO:0016651;	molecular_function;NADH dehydrogenase (quinone) activity;oxidoreductase activity;NADH dehydrogenase activity;oxidoreductase activity, acting on NAD(P)H, quinone or similar compound as acceptor;NADH dehydrogenase (ubiquinone) activity;catalytic activity;oxidoreductase activity, acting on NAD(P)H;	1;6;3;5;5;7;2;4;	K03951	map00190;map01100;map04932;map05010;map05012;map05016;	Oxidative phosphorylation;Metabolic pathways;Non-alcoholic fatty liver disease (NAFLD);Alzheimer's disease;Parkinson's disease;Huntington's disease;	IPR009947;	NADH:ubiquinone oxidoreductase subunit B14.5a;	mitochondria	7290278	121	C	[C] Energy production and conversion;
B0X381	Putative uncharacterized protein OS=Culex quinquefasciatus GN=CpipJ_CPIJ013192 PE=4 SV=1 - [B0X381_CULQU]	1.032	0.871	0.772	1.276	1.125	0.878	0.807	1.199	0.81085	0.048483	0.73204	0.0283065	1.14743	0.118975	1.56745	0.00879376	0.70667	0.0111524	1.10766	0.0413669															extracellular
B0X385	Putative uncharacterized protein OS=Culex quinquefasciatus GN=CpipJ_CPIJ013196 PE=4 SV=1 - [B0X385_CULQU]	1.056	0.928	0.915	1.089	1.065	0.878	0.97	1.101	0.85149	0.0250388	0.88873	0.0514972	1.03253	0.0441526	1.1618	0.0324186	0.82466	0.0174625	0.95809	0.399218															extracellular
B0WEM0	Putative uncharacterized protein OS=Culex quinquefasciatus GN=CpipJ_CPIJ005731 PE=4 SV=1 - [B0WEM0_CULQU]	1.07	1.057	0.917	0.967	nan	nan	nan	nan	0.98785	nan	0.85701	nan	0.90374	nan	1.05453	nan	1.09307	nan	1.15267	nan															extracellular
B0WKV8	Anterior fat body protein OS=Culex quinquefasciatus GN=CpipJ_CPIJ007528 PE=4 SV=1 - [B0WKV8_CULQU]	1.017	0.87	1.11	1.008	1.009	0.899	1.097	1.01	0.87315	0.0134266	1.08934	0.00703713	0.99605	0.434315	0.91436	0.00480819	0.87661	0.0133564	0.80154	0.00522348													IPR011042;IPR013658;IPR005511;	Six-bladed beta-propeller, TolB-like;SMP-30/Gluconolactonase/LRE-like region;Senescence marker protein-30 (SMP-30);	cytosol	7292731	297	PT	[P] Inorganic ion transport and metabolism;[T] Signal transduction mechanisms;
B0WKV0	Methionine-R-sulfoxide reductase OS=Culex quinquefasciatus GN=CpipJ_CPIJ007520 PE=4 SV=1 - [B0WKV0_CULQU]	0.952	0.985	1.052	1.04	nan	nan	nan	nan	1.03466	nan	1.10504	nan	1.09244	nan	0.98859	nan	0.94712	nan	0.93631	nan	GO:0044267;GO:0008152;GO:0044260;GO:0044238;GO:0019538;GO:0050896;GO:0009987;GO:0044237;GO:0043170;GO:0006950;GO:0071704;GO:0008150;GO:0030091;GO:0006979;	cellular protein metabolic process;metabolic process;cellular macromolecule metabolic process;primary metabolic process;protein metabolic process;response to stimulus;cellular process;cellular metabolic process;macromolecule metabolic process;response to stress;organic substance metabolic process;biological_process;protein repair;response to oxidative stress;	5;2;4;3;4;2;2;3;4;3;3;1;6;4;				GO:0033743;GO:0003824;GO:0016671;GO:0003674;GO:0016667;GO:0016491;	peptide-methionine (R)-S-oxide reductase activity;catalytic activity;oxidoreductase activity, acting on a sulfur group of donors, disulfide as acceptor;molecular_function;oxidoreductase activity, acting on a sulfur group of donors;oxidoreductase activity;	6;2;5;1;4;3;	K07305			IPR011057;IPR028427;IPR002579;	Mss4-like;Peptide methionine sulfoxide reductase;Peptide methionine sulphoxide reductase MrsB;	nucleus	7299377	214	O	[O] Posttranslational modification, protein turnover, chaperones;
B0WB47	Larval cuticle protein A3A OS=Culex quinquefasciatus GN=CpipJ_CPIJ004289 PE=4 SV=1 - [B0WB47_CULQU]	nan	nan	nan	nan	0.966	1.016	1.024	1.006	1.05176	nan	1.06004	nan	1.04141	nan	0.98242	nan	1.00994	nan	0.99219	nan							GO:0003674;GO:0042302;GO:0005198;	molecular_function;structural constituent of cuticle;structural molecule activity;	1;3;2;				IPR000618;IPR031311;	Insect cuticle protein;Chitin-binding type R&R consensus;	extracellular
B0X369	Putative uncharacterized protein OS=Culex quinquefasciatus GN=CpipJ_CPIJ013180 PE=4 SV=1 - [B0X369_CULQU]	0.658	1.224	0.678	1.457	0.467	1.193	0.437	1.95	2.14844	0.0217027	0.99111	0.977011	3.02844	0.0497096	3.05561	0.0528217	0.70942	0.182939	2.16771	0.0331088													IPR003172;IPR014756;	MD-2-related lipid-recognition domain;Immunoglobulin E-set;	extracellular	7299293	69.3	S	[S] Function unknown;
B0W4F6	NAD dependent epimerase/dehydratase OS=Culex quinquefasciatus GN=CpipJ_CPIJ001725 PE=3 SV=1 - [B0W4F6_CULQU]	nan	nan	nan	nan	0.936	1.023	1.054	1.007	1.09295	nan	1.12607	nan	1.07585	nan	0.95541	nan	1.01589	nan	0.97059	nan	GO:0046368;GO:0044249;GO:0034641;GO:0006807;GO:1901576;GO:1901362;GO:1901360;GO:0042350;GO:0042351;GO:0071704;GO:0018130;GO:0009987;GO:0006139;GO:0009225;GO:0009226;GO:0006725;GO:0009058;GO:0008152;GO:0019438;GO:0034654;GO:0044271;GO:0046483;GO:0044238;GO:1901137;GO:1901135;GO:0044237;GO:0008150;	GDP-L-fucose metabolic process;cellular biosynthetic process;cellular nitrogen compound metabolic process;nitrogen compound metabolic process;organic substance biosynthetic process;organic cyclic compound biosynthetic process;organic cyclic compound metabolic process;GDP-L-fucose biosynthetic process;'de novo' GDP-L-fucose biosynthetic process;organic substance metabolic process;heterocycle biosy…	6;4;4;3;4;5;4;7;8;3;5;2;4;5;6;4;3;2;5;5;5;4;3;5;4;3;1;				GO:0003674;GO:0005488;GO:0016491;GO:0050662;GO:0050577;GO:0003824;GO:0048037;GO:0016614;GO:0016616;	molecular_function;binding;oxidoreductase activity;coenzyme binding;GDP-L-fucose synthase activity;catalytic activity;cofactor binding;oxidoreductase activity, acting on CH-OH group of donors;oxidoreductase activity, acting on the CH-OH group of donors, NAD or NADP as acceptor;	1;2;3;4;6;2;3;4;5;	K02377	map00051;map00520;map01100;	Fructose and mannose metabolism;Amino sugar and nucleotide sugar metabolism;Metabolic pathways;	IPR028614;IPR001509;IPR016040;	GDP-L-fucose synthase/GDP-L-colitose synthase;NAD-dependent epimerase/dehydratase;NAD(P)-binding domain;	cytosol	7291499	476	GO	[G] Carbohydrate transport and metabolism;[O] Posttranslational modification, protein turnover, chaperones;
B0XLK3	Calponin/transgelin OS=Culex quinquefasciatus GN=CpipJ_CPIJ020222 PE=4 SV=1 - [B0XLK3_CULQU]	nan	nan	nan	nan	1.161	0.905	0.878	1.02	0.7795	nan	0.75624	nan	0.87855	nan	1.16173	nan	0.88725	nan	1.03075	nan	GO:0006996;GO:0044699;GO:0007010;GO:0031032;GO:0030029;GO:0009987;GO:0016043;GO:1902589;GO:0008150;GO:0030036;GO:0044763;GO:0071840;	organelle organization;single-organism process;cytoskeleton organization;actomyosin structure organization;actin filament-based process;cellular process;cellular component organization;single-organism organelle organization;biological_process;actin cytoskeleton organization;single-organism cellular process;cellular component organization or biogenesis;	4;2;5;6;4;2;3;4;1;5;3;2;							K20526			IPR001997;IPR001715;IPR003096;	Calponin/LIMCH1;Calponin homology domain;Smooth muscle protein/calponin;	cytosol	7303337	117	Z	[Z] Cytoskeleton;
B0X0X9	Serine/threonine-protein phosphatase OS=Culex quinquefasciatus GN=CpipJ_CPIJ013232 PE=3 SV=1 - [B0X0X9_CULQU]	1.007	0.954	1.072	1.017	0.969	1.125	0.964	0.972	1.05213	0.616086	1.03036	0.652523	1.00658	0.845794	0.97692	0.726758	1.04525	0.661357	1.02112	0.851334							GO:0016787;GO:0016791;GO:0016788;GO:0042578;GO:0003824;GO:0003674;GO:0004721;	hydrolase activity;phosphatase activity;hydrolase activity, acting on ester bonds;phosphoric ester hydrolase activity;catalytic activity;molecular_function;phosphoprotein phosphatase activity;	3;6;4;5;2;1;7;	K04382	map03015;map04071;map04111;map04113;map04114;map04151;map04152;map04261;map04350;map04390;map04391;map04530;map04728;map04730;map05142;map05160;	mRNA surveillance pathway;Sphingolipid signaling pathway;Cell cycle - yeast;Meiosis - yeast;Oocyte meiosis;PI3K-Akt signaling pathway;AMPK signaling pathway;Adrenergic signaling in cardiomyocytes;TGF-beta signaling pathway;Hippo signaling pathway;Hippo signaling pathway - fly;Tight junction;Dopaminergic synapse;Long-term depression;Chagas disease (American trypanosomiasis);Hepatitis C;	IPR004843;IPR006186;IPR029052;	Calcineurin-like phosphoesterase domain, ApaH type;Serine/threonine-specific protein phosphatase/bis(5-nucleosyl)-tetraphosphatase;Metallo-dependent phosphatase-like;	cytosol	Hs4506017	492	T	[T] Signal transduction mechanisms;
B0WB40	Hexamerin 2 beta OS=Culex quinquefasciatus GN=CpipJ_CPIJ004282 PE=4 SV=1 - [B0WB40_CULQU]	0.868	1.021	1.217	0.955	0.829	0.842	1.246	1.079	1.09782	0.460516	1.45138	0.00400138	1.19859	0.122119	0.82582	0.0779522	0.91593	0.514539	0.75639	0.0804681													IPR013788;IPR005203;IPR014756;	Hemocyanin/hexamerin;Hemocyanin, C-terminal;Immunoglobulin E-set;	cytosol
B0XGU1	Putative uncharacterized protein OS=Culex quinquefasciatus GN=CpipJ_CPIJ018129 PE=4 SV=1 - [B0XGU1_CULQU]	0.918	1.058	1.073	0.975	0.855	1.152	1.047	0.955	1.24647	0.0609834	1.19571	0.0364791	1.08855	0.140767	0.91038	0.0285364	1.14508	0.10038	1.04245	0.453531	GO:0044248;GO:0043632;GO:0044267;GO:1901575;GO:0044265;GO:0044260;GO:0071704;GO:0006508;GO:0044238;GO:0009987;GO:0019941;GO:0008150;GO:0030163;GO:0008152;GO:0044257;GO:0009056;GO:0009057;GO:0051603;GO:0019538;GO:0044237;GO:0043170;GO:0006511;	cellular catabolic process;modification-dependent macromolecule catabolic process;cellular protein metabolic process;organic substance catabolic process;cellular macromolecule catabolic process;cellular macromolecule metabolic process;organic substance metabolic process;proteolysis;primary metabolic process;cellular process;modification-dependent protein catabolic process;biological_process;prote…	4;6;5;4;5;4;3;5;3;2;7;1;5;2;6;3;5;6;4;3;4;8;							K03872	map04066;map04120;map05200;map05211;	HIF-1 signaling pathway;Ubiquitin mediated proteolysis;Pathways in cancer;Renal cell carcinoma;	IPR011333;IPR016073;	SKP1/BTB/POZ domain;SKP1 component, POZ domain;	mitochondria	Hs5032161	130	K	[K] Transcription;
B0WJB1	Putative uncharacterized protein OS=Culex quinquefasciatus GN=CpipJ_CPIJ007259 PE=4 SV=1 - [B0WJB1_CULQU]	1.056	0.951	1.029	0.977	nan	nan	nan	nan	0.90057	nan	0.97443	nan	0.92519	nan	0.94947	nan	0.97339	nan	0.9242	nan	GO:0090304;GO:0034641;GO:0006807;GO:0044237;GO:0043170;GO:0044699;GO:0006139;GO:0051716;GO:0006303;GO:0000726;GO:0044260;GO:0071704;GO:1901360;GO:0046483;GO:0006281;GO:0009987;GO:0006725;GO:0044710;GO:0006974;GO:0006259;GO:0006950;GO:0008150;GO:0008152;GO:0006302;GO:0044238;GO:0050896;GO:0033554;GO:0044763;	nucleic acid metabolic process;cellular nitrogen compound metabolic process;nitrogen compound metabolic process;cellular metabolic process;macromolecule metabolic process;single-organism process;nucleobase-containing compound metabolic process;cellular response to stimulus;double-strand break repair via nonhomologous end joining;non-recombinational repair;cellular macromolecule metabolic process;…	5;4;3;3;4;2;4;3;6;5;4;3;4;4;4;2;4;3;5;5;3;1;2;5;3;2;4;3;	GO:0043227;GO:0043226;GO:0005634;GO:0043231;GO:0044464;GO:0043229;GO:0005623;GO:0005622;GO:0005575;GO:0044424;	membrane-bounded organelle;organelle;nucleus;intracellular membrane-bounded organelle;cell part;intracellular organelle;cell;intracellular;cellular_component;intracellular part;	3;2;5;4;2;3;2;3;1;3;	GO:0003676;GO:0035639;GO:1901363;GO:0003674;GO:0001883;GO:0003677;GO:0001882;GO:0043168;GO:0004674;GO:0004677;GO:0036094;GO:0043167;GO:0016740;GO:0004672;GO:0032549;GO:0017076;GO:0005524;GO:0016301;GO:0000166;GO:1901265;GO:0032555;GO:0003824;GO:0016773;GO:0016772;GO:0030554;GO:0097367;GO:0032559;GO:0097159;GO:0032550;GO:0032553;GO:0005488;	nucleic acid binding;purine ribonucleoside triphosphate binding;heterocyclic compound binding;molecular_function;purine nucleoside binding;DNA binding;nucleoside binding;anion binding;protein serine/threonine kinase activity;DNA-dependent protein kinase activity;small molecule binding;ion binding;transferase activity;protein kinase activity;ribonucleoside binding;purine nucleotide binding;ATP bin…	4;5;3;1;5;5;4;4;7;8;3;3;3;6;5;5;6;5;4;4;5;2;5;4;6;3;6;3;6;4;2;	K06642	map03450;map04110;	Non-homologous end-joining;Cell cycle;	IPR016024;IPR011009;IPR018936;IPR000403;IPR003151;IPR012582;IPR011989;IPR014009;	Armadillo-type fold;Protein kinase-like domain;Phosphatidylinositol 3/4-kinase, conserved site;Phosphatidylinositol 3-/4-kinase, catalytic domain;PIK-related kinase, FAT;NUC194;Armadillo-like helical;PIK-related kinase;	cytosol	Hs13654237	803	L	[L] Replication, recombination and repair;
B0X0G1	Odorant-binding protein OS=Culex quinquefasciatus GN=CpipJ_CPIJ012717 PE=4 SV=1 - [B0X0G1_CULQU]	1.062	1	1.049	0.914	1.139	0.96	0.932	0.983	0.8905	0.108867	0.90005	0.256842	0.86188	0.098823	0.9576	0.599345	1.03321	0.51236	0.9894	0.880765							GO:0005549;GO:0003674;GO:0005488;	odorant binding;molecular_function;binding;	3;1;2;				IPR006170;	Pheromone/general odorant binding protein;	extracellular
B0WQV0	Cytochrome P450 4g15 OS=Culex quinquefasciatus GN=CpipJ_CPIJ009415 PE=4 SV=1 - [B0WQV0_CULQU]	1.246	0.761	0.899	1.026	0.934	1.102	1.007	1.02	0.85459	0.563635	0.87431	0.493886	0.93853	0.709461	1.07345	0.32486	0.91056	0.64526	0.97744	0.915301				GO:0016021;GO:0016020;GO:0005575;GO:0044425;GO:0031224;	integral component of membrane;membrane;cellular_component;membrane part;intrinsic component of membrane;	4;2;1;2;3;	GO:0043169;GO:0004497;GO:0016705;GO:0020037;GO:0046914;GO:0046906;GO:0097159;GO:0043167;GO:0003824;GO:0003674;GO:0005488;GO:0005506;GO:0046872;GO:1901363;GO:0016491;	cation binding;monooxygenase activity;oxidoreductase activity, acting on paired donors, with incorporation or reduction of molecular oxygen;heme binding;transition metal ion binding;tetrapyrrole binding;organic cyclic compound binding;ion binding;catalytic activity;molecular_function;binding;iron ion binding;metal ion binding;heterocyclic compound binding;oxidoreductase activity;	4;4;4;5;6;4;3;3;2;1;2;7;5;3;3;	K15001			IPR017972;IPR001128;IPR002401;	Cytochrome P450, conserved site;Cytochrome P450;Cytochrome P450, E-class, group I;	endoplasmic reticulum	7292651	854	QI	[Q] Secondary metabolites biosynthesis, transport and catabolism;[I] Lipid transport and metabolism;
B0X284	Enhancer of rudimentary homolog OS=Culex quinquefasciatus GN=CpipJ_CPIJ013494 PE=3 SV=1 - [B0X284_CULQU]	nan	nan	nan	nan	1.011	0.992	0.987	1.03	0.98121	nan	0.97626	nan	1.01879	nan	1.04357	nan	0.96311	nan	1.00507	nan	GO:0044238;GO:0048584;GO:0048583;GO:0006139;GO:1901564;GO:0023056;GO:0044249;GO:0034641;GO:0006807;GO:0023052;GO:0007165;GO:0007166;GO:0023051;GO:0010647;GO:0010646;GO:1901362;GO:0050789;GO:0044699;GO:0072527;GO:0006220;GO:1901576;GO:0051716;GO:0007219;GO:0071704;GO:0009966;GO:0009967;GO:1901360;GO:0009117;GO:0045747;GO:0065007;GO:0007049;GO:0048518;GO:0044281;GO:0018130;GO:0072528;GO:0006221;GO:…	primary metabolic process;positive regulation of response to stimulus;regulation of response to stimulus;nucleobase-containing compound metabolic process;organonitrogen compound metabolic process;positive regulation of signaling;cellular biosynthetic process;cellular nitrogen compound metabolic process;nitrogen compound metabolic process;signaling;signal transduction;cell surface receptor signali…	3;3;3;4;4;3;4;4;3;2;4;5;3;4;4;5;2;2;5;6;4;3;6;3;4;4;4;6;5;2;4;2;4;5;6;7;2;4;3;3;3;4;1;2;5;5;4;5;4;4;3;5;5;5;2;3;5;6;5;4;4;3;5;3;										IPR000781;	Enhancer of rudimentary;	cytosol	7290982	192	R	[R] General function prediction only;
B0WQV5	Putative uncharacterized protein OS=Culex quinquefasciatus GN=CpipJ_CPIJ009420 PE=4 SV=1 - [B0WQV5_CULQU]	1.056	0.943	1.025	0.987	nan	nan	nan	nan	0.89299	nan	0.97064	nan	0.93466	nan	0.96293	nan	0.95542	nan	0.92	nan													IPR024964;IPR013144;IPR006594;IPR006595;	CTLH/CRA C-terminal to LisH motif domain;CRA domain;LIS1 homology motif;CTLH, C-terminal LisH motif;	cytosol	7293492	315	Z	[Z] Cytoskeleton;
B0WQV8	WD repeat protein OS=Culex quinquefasciatus GN=CpipJ_CPIJ009423 PE=4 SV=1 - [B0WQV8_CULQU]	0.942	1.035	1.022	1.034	nan	nan	nan	nan	1.09873	nan	1.08493	nan	1.09766	nan	1.01174	nan	1.00097	nan	1.01272	nan				GO:0043231;GO:0005634;GO:0044464;GO:0005623;GO:0005622;GO:0005575;GO:0043229;GO:0044424;GO:0043227;GO:0043226;	intracellular membrane-bounded organelle;nucleus;cell part;cell;intracellular;cellular_component;intracellular organelle;intracellular part;membrane-bounded organelle;organelle;	4;5;2;2;3;1;3;3;3;2;				K14855			IPR020472;IPR017986;IPR001680;IPR015943;IPR019775;IPR011047;IPR001632;IPR012972;	G-protein beta WD-40 repeat;WD40-repeat-containing domain;WD40 repeat;WD40/YVTN repeat-like-containing domain;WD40 repeat, conserved site;Quinoprotein alcohol dehydrogenase-like superfamily;G-protein, beta subunit;NLE;	cytosol	7296187	736	S	[S] Function unknown;
B0WQV9	Putative uncharacterized protein OS=Culex quinquefasciatus GN=CpipJ_CPIJ009424 PE=4 SV=1 - [B0WQV9_CULQU]	0.977	1.054	1.051	1.003	1.064	0.992	0.951	1.019	1.00245	0.966924	0.98089	0.796308	0.99069	0.849843	1.00999	0.861697	1.01187	0.74381	1.02198	0.744359										K17563			IPR012471;	Protein of unknown function DUF1690;	extracellular	7302003	150	K	[K] Transcription;
B0X0G2	Odorant-binding protein 56e OS=Culex quinquefasciatus GN=CpipJ_CPIJ012718 PE=4 SV=1 - [B0X0G2_CULQU]	0.957	1.091	1.002	0.99	nan	nan	nan	nan	1.14002	nan	1.04702	nan	1.03448	nan	0.98802	nan	1.10202	nan	1.08882	nan							GO:0005549;GO:0003674;GO:0005488;	odorant binding;molecular_function;binding;	3;1;2;				IPR006170;	Pheromone/general odorant binding protein;	extracellular
B0XCK7	Cytochrome b-c1 complex subunit Rieske, mitochondrial OS=Culex quinquefasciatus GN=CpipJ_CPIJ017217 PE=4 SV=1 - [B0XCK7_CULQU]	1.044	0.973	1.059	0.954	1.135	1.016	0.943	0.904	0.9128	0.199672	0.91877	0.352837	0.85268	0.0906297	0.92807	0.372416	1.07051	0.185361	0.99351	0.9259				GO:0044464;GO:0031975;GO:0043229;GO:0043227;GO:0043226;GO:0005737;GO:0044446;GO:0031090;GO:0016020;GO:0005740;GO:0005739;GO:0031967;GO:0031966;GO:0043231;GO:0019866;GO:0005623;GO:0005622;GO:0005575;GO:0005743;GO:0044444;GO:0044429;GO:0044424;GO:0044425;GO:0070469;GO:0044422;	cell part;envelope;intracellular organelle;membrane-bounded organelle;organelle;cytoplasm;intracellular organelle part;organelle membrane;membrane;mitochondrial envelope;mitochondrion;organelle envelope;mitochondrial membrane;intracellular membrane-bounded organelle;organelle inner membrane;cell;intracellular;cellular_component;mitochondrial inner membrane;cytoplasmic part;mitochondrial part;intr…	2;3;3;3;2;4;3;3;2;5;5;4;4;4;4;2;3;1;5;4;4;3;2;3;2;	GO:0008121;GO:0003674;GO:0005488;GO:0016491;GO:0015077;GO:0043167;GO:0022857;GO:0046872;GO:0016681;GO:0043169;GO:0005215;GO:0008324;GO:0003824;GO:0051540;GO:0022891;GO:0022890;GO:0022892;GO:0051536;GO:0051537;GO:0015075;GO:0016679;GO:0015078;	ubiquinol-cytochrome-c reductase activity;molecular_function;binding;oxidoreductase activity;monovalent inorganic cation transmembrane transporter activity;ion binding;transmembrane transporter activity;metal ion binding;oxidoreductase activity, acting on diphenols and related substances as donors, cytochrome as acceptor;cation binding;transporter activity;cation transmembrane transporter activit…	6;1;2;3;8;3;3;5;5;4;2;6;2;3;4;7;3;4;5;5;4;9;	K00411	map00190;map01100;map02020;map04260;map04932;map05010;map05012;map05016;	Oxidative phosphorylation;Metabolic pathways;Two-component system;Cardiac muscle contraction;Non-alcoholic fatty liver disease (NAFLD);Alzheimer's disease;Parkinson's disease;Huntington's disease;	IPR005805;IPR014349;IPR004192;IPR017941;IPR006317;	Rieske iron-sulphur protein, C-terminal;Rieske iron-sulphur protein;Ubiquinol cytochrome reductase, transmembrane domain;Rieske [2Fe-2S] iron-sulphur domain;Ubiquinol-cytochrome c reductase, iron-sulphur subunit;	extracellular	7296058	323	C	[C] Energy production and conversion;
B0XCK8	Lupus la ribonucleoprotein OS=Culex quinquefasciatus GN=CpipJ_CPIJ017218 PE=4 SV=1 - [B0XCK8_CULQU]	1.366	0.782	0.825	0.954	0.927	1.078	1.106	0.912	0.81116	0.499401	0.84213	0.559194	0.81378	0.435068	0.96634	0.840307	0.99678	0.98581	0.96323	0.877912	GO:0090304;GO:0006807;GO:0006139;GO:0044260;GO:0071704;GO:0010467;GO:0043170;GO:0009987;GO:0006725;GO:0008150;GO:0008152;GO:0046483;GO:0016070;GO:0044238;GO:0034641;GO:0044237;GO:1901360;GO:0006396;	nucleic acid metabolic process;nitrogen compound metabolic process;nucleobase-containing compound metabolic process;cellular macromolecule metabolic process;organic substance metabolic process;gene expression;macromolecule metabolic process;cellular process;cellular aromatic compound metabolic process;biological_process;metabolic process;heterocycle metabolic process;RNA metabolic process;primary…	5;3;4;4;3;5;4;2;4;1;2;4;5;3;4;3;4;6;	GO:1990904;GO:0043229;GO:0030529;GO:0043227;GO:0043226;GO:0005634;GO:0019013;GO:0019012;GO:0032991;GO:0043231;GO:0044464;GO:0005623;GO:0005622;GO:0005575;GO:0019028;GO:0044424;GO:0044423;	ribonucleoprotein complex;intracellular organelle;intracellular ribonucleoprotein complex;membrane-bounded organelle;organelle;nucleus;viral nucleocapsid;virion;macromolecular complex;intracellular membrane-bounded organelle;cell part;cell;intracellular;cellular_component;viral capsid;intracellular part;virion part;	3;3;4;3;2;5;3;2;2;4;2;2;3;1;3;3;2;	GO:1901363;GO:0003674;GO:0005488;GO:0003676;GO:1901265;GO:0000166;GO:0036094;GO:0097159;GO:0003723;	heterocyclic compound binding;molecular_function;binding;nucleic acid binding;nucleoside phosphate binding;nucleotide binding;small molecule binding;organic cyclic compound binding;RNA binding;	3;1;2;4;4;4;3;3;5;	K11090	map05322;	Systemic lupus erythematosus;	IPR014886;IPR000504;IPR002344;IPR006630;IPR011991;	La protein, RNA-binding domain;RNA recognition motif domain;Lupus La protein;La-type HTH domain;Winged helix-turn-helix DNA-binding domain;	nucleus	7298671	211	A	[A] RNA processing and modification;
B0W9D4	Glutamine synthetase 1, 2 OS=Culex quinquefasciatus GN=CpipJ_CPIJ003745 PE=4 SV=1 - [B0W9D4_CULQU]	0.957	1.076	1.016	0.99	nan	nan	nan	nan	1.12435	nan	1.06165	nan	1.03448	nan	0.97441	nan	1.08687	nan	1.05906	nan															mitochondria	7292645	94	E	[E] Amino acid transport and metabolism;
B0WBJ2	Putative uncharacterized protein OS=Culex quinquefasciatus GN=CpipJ_CPIJ004490 PE=4 SV=1 - [B0WBJ2_CULQU]	nan	nan	nan	nan	0.982	1.02	1.097	0.922	1.0387	nan	1.11711	nan	0.9389	nan	0.84047	nan	1.10629	nan	0.92981	nan													IPR032675;IPR001810;	Leucine-rich repeat domain, L domain-like;F-box domain;	cytosol
B0XAK0	Serine proteinase stubble OS=Culex quinquefasciatus GN=CpipJ_CPIJ016222 PE=3 SV=1 - [B0XAK0_CULQU]	1.034	0.961	0.985	1.027	nan	nan	nan	nan	0.9294	nan	0.95261	nan	0.99323	nan	1.04264	nan	0.93574	nan	0.97563	nan							GO:0004252;GO:0004175;GO:0017171;GO:0016787;GO:0003824;GO:0070011;GO:0003674;GO:0008233;GO:0008236;	serine-type endopeptidase activity;endopeptidase activity;serine hydrolase activity;hydrolase activity;catalytic activity;peptidase activity, acting on L-amino acid peptides;molecular_function;peptidase activity;serine-type peptidase activity;	6;6;4;3;2;5;1;4;5;				IPR001254;IPR022700;IPR009003;IPR018114;IPR033116;IPR001314;	Serine proteases, trypsin domain;Proteinase, regulatory CLIP domain;Peptidase S1, PA clan;Serine proteases, trypsin family, histidine active site;Serine proteases, trypsin family, serine active site;Peptidase S1A, chymotrypsin family;	extracellular	7299998	282	E	[E] Amino acid transport and metabolism;
B0WP04	Alcohol dehydrogenase class 3 OS=Culex quinquefasciatus GN=CpipJ_CPIJ008783 PE=4 SV=1 - [B0WP04_CULQU]	0.974	0.993	1.064	1	1.089	0.74	1.03	1.153	0.84004	0.356968	1.01503	0.820189	1.04363	0.684488	1.02818	0.742775	0.80492	0.291321	0.8276	0.292905	GO:0044699;GO:0044710;GO:0071704;GO:0044281;GO:0008150;GO:0008152;GO:0034308;GO:0055114;GO:0006066;GO:0006067;GO:0006069;GO:1901615;	single-organism process;single-organism metabolic process;organic substance metabolic process;small molecule metabolic process;biological_process;metabolic process;primary alcohol metabolic process;oxidation-reduction process;alcohol metabolic process;ethanol metabolic process;ethanol oxidation;organic hydroxy compound metabolic process;	2;3;3;4;1;2;6;4;5;7;5;4;				GO:0003674;GO:0005488;GO:0016491;GO:0043169;GO:0046914;GO:0008270;GO:0043167;GO:0046872;GO:0003824;GO:0016614;GO:0016616;GO:0051903;	molecular_function;binding;oxidoreductase activity;cation binding;transition metal ion binding;zinc ion binding;ion binding;metal ion binding;catalytic activity;oxidoreductase activity, acting on CH-OH group of donors;oxidoreductase activity, acting on the CH-OH group of donors, NAD or NADP as acceptor;S-(hydroxymethyl)glutathione dehydrogenase activity;	1;2;3;4;6;7;3;5;2;4;5;6;	K00121	map00010;map00071;map00350;map00625;map00626;map00680;map00830;map00980;map00982;map01100;map01110;map01120;map01130;map01200;map01220;map05204;	Glycolysis / Gluconeogenesis;Fatty acid degradation;Tyrosine metabolism;Chloroalkane and chloroalkene degradation;Naphthalene degradation;Methane metabolism;Retinol metabolism;Metabolism of xenobiotics by cytochrome P450;Drug metabolism - cytochrome P450;Metabolic pathways;Biosynthesis of secondary metabolites;Microbial metabolism in diverse environments;Biosynthesis of antibiotics;Carbon metabol…	IPR014183;IPR013149;IPR002328;IPR011032;IPR013154;IPR016040;	Alcohol dehydrogenase class III;Alcohol dehydrogenase, C-terminal;Alcohol dehydrogenase, zinc-type, conserved site;GroES-like;Alcohol dehydrogenase, N-terminal;NAD(P)-binding domain;	mitochondria	7299380	578	Q	[Q] Secondary metabolites biosynthesis, transport and catabolism;
B0WP07	Arginine/serine-rich splicing factor OS=Culex quinquefasciatus GN=CpipJ_CPIJ008786 PE=4 SV=1 - [B0WP07_CULQU]	1.106	0.994	0.857	1.028	1.066	0.935	0.97	1.045	0.88812	0.076326	0.84116	0.102496	0.95442	0.150426	1.13465	0.164212	0.93054	0.143646	1.05583	0.507562							GO:0097159;GO:0000166;GO:0036094;GO:0003674;GO:0005488;GO:0003676;GO:1901363;GO:1901265;	organic cyclic compound binding;nucleotide binding;small molecule binding;molecular_function;binding;nucleic acid binding;heterocyclic compound binding;nucleoside phosphate binding;	3;4;3;1;2;4;3;4;	K12890	map03040;map05168;	Spliceosome;Herpes simplex infection;	IPR034520;IPR000504;	SRSF1, RNA recognition motif 1;RNA recognition motif domain;	nucleus	7300132	313	A	[A] RNA processing and modification;
B0W244	S-adenosylmethionine synthase OS=Culex quinquefasciatus GN=CpipJ_CPIJ001138 PE=3 SV=1 - [B0W244_CULQU]	0.908	1.127	1.079	0.948	0.911	1.124	1.13	0.861	1.23749	9.64367e-05	1.2144	0.0167303	0.9945	0.919038	0.81892	0.0580801	1.24433	0.0366689	1.01901	0.497429	GO:0042398;GO:0006730;GO:0006732;GO:0044249;GO:0034641;GO:0006807;GO:0009108;GO:0044281;GO:1901137;GO:0072521;GO:0072522;GO:1901362;GO:0009119;GO:1901360;GO:1901576;GO:0044710;GO:0051186;GO:0042278;GO:0051188;GO:0071704;GO:0044699;GO:0006790;GO:0046500;GO:0018130;GO:0006139;GO:0009987;GO:0006725;GO:0009058;GO:0044711;GO:0044763;GO:0009116;GO:0008152;GO:0019438;GO:0034654;GO:1901564;GO:0046129;GO:…	cellular modified amino acid biosynthetic process;one-carbon metabolic process;coenzyme metabolic process;cellular biosynthetic process;cellular nitrogen compound metabolic process;nitrogen compound metabolic process;coenzyme biosynthetic process;small molecule metabolic process;carbohydrate derivative biosynthetic process;purine-containing compound metabolic process;purine-containing compound bi…	5;4;5;4;4;3;6;4;5;5;6;5;6;4;4;3;4;6;5;3;2;4;5;5;4;2;4;3;4;3;5;2;5;5;4;8;7;4;4;3;5;4;5;5;6;4;7;3;4;7;1;5;6;				GO:0005488;GO:0003674;GO:0017076;GO:1901363;GO:0043169;GO:0032559;GO:0001883;GO:0000166;GO:0001882;GO:0043168;GO:0016765;GO:0097367;GO:0035639;GO:0043167;GO:0016740;GO:0032549;GO:0046872;GO:0005524;GO:1901265;GO:0036094;GO:0003824;GO:0004478;GO:0097159;GO:0030554;GO:0032555;GO:0032550;GO:0032553;	binding;molecular_function;purine nucleotide binding;heterocyclic compound binding;cation binding;adenyl ribonucleotide binding;purine nucleoside binding;nucleotide binding;nucleoside binding;anion binding;transferase activity, transferring alkyl or aryl (other than methyl) groups;carbohydrate derivative binding;purine ribonucleoside triphosphate binding;ion binding;transferase activity;ribonucle…	2;1;5;3;4;6;5;4;4;4;4;3;5;3;3;5;5;6;4;3;2;5;3;6;5;6;4;	K00789	map00270;map01100;map01110;map01230;	Cysteine and methionine metabolism;Metabolic pathways;Biosynthesis of secondary metabolites;Biosynthesis of amino acids;	IPR022636;IPR022631;IPR022630;IPR022628;IPR022629;IPR002133;	S-adenosylmethionine synthetase superfamily;S-adenosylmethionine synthetase, conserved site;S-adenosylmethionine synthetase, C-terminal;S-adenosylmethionine synthetase, N-terminal;S-adenosylmethionine synthetase, central domain;S-adenosylmethionine synthetase;	cytosol	7296263	669	H	[H] Coenzyme transport and metabolism;
B0XAK8	Plasminogen activator inhibitor 1 OS=Culex quinquefasciatus GN=CpipJ_CPIJ016298 PE=3 SV=1 - [B0XAK8_CULQU]	nan	nan	nan	nan	1.039	0.896	1.069	1.012	0.86237	nan	1.02887	nan	0.97401	nan	0.94668	nan	0.88538	nan	0.83817	nan				GO:0005575;GO:0005576;GO:0005615;GO:0044421;	cellular_component;extracellular region;extracellular space;extracellular region part;	1;2;3;2;							IPR023795;IPR000215;IPR023796;	Serpin, conserved site;Serpin family;Serpin domain;	extracellular	7297153	205	V	[V] Defense mechanisms;
B0W241	Chromobox protein OS=Culex quinquefasciatus GN=CpipJ_CPIJ001135 PE=4 SV=1 - [B0W241_CULQU]	0.954	1.004	1.019	1.003	0.993	0.978	0.946	1.202	1.01798	0.533084	1.00924	0.848002	1.13251	0.331184	1.12214	0.375008	0.89887	0.382181	1.00865	0.84671				GO:0043231;GO:0005634;GO:0044464;GO:0005623;GO:0005622;GO:0005575;GO:0043229;GO:0044424;GO:0043227;GO:0043226;	intracellular membrane-bounded organelle;nucleus;cell part;cell;intracellular;cellular_component;intracellular organelle;intracellular part;membrane-bounded organelle;organelle;	4;5;2;2;3;1;3;3;3;2;				K11587			IPR008251;IPR023780;IPR017984;IPR016197;IPR000953;IPR023779;	Chromo shadow domain;Chromo domain;Chromo domain subgroup;Chromo domain-like;Chromo/chromo shadow domain;Chromo domain, conserved site;	nucleus	7297358	148	B	[B] Chromatin structure and dynamics;
B0WMF9	Signal recognition particle subunit SRP68 OS=Culex quinquefasciatus GN=CpipJ_CPIJ008397 PE=3 SV=1 - [B0WMF9_CULQU]	1.254	0.858	0.831	0.994	1.184	0.937	0.911	0.98	0.73626	0.025904	0.71452	0.0225413	0.80968	0.0228612	1.13318	0.103813	0.90932	0.155388	1.03042	0.683778	GO:0008104;GO:0006613;GO:0006612;GO:0006614;GO:0061024;GO:0072594;GO:0044802;GO:0044699;GO:0070972;GO:0070727;GO:0006886;GO:0090150;GO:0016043;GO:0071840;GO:0071702;GO:0033036;GO:0034613;GO:0072599;GO:0006810;GO:0006605;GO:0045184;GO:0033365;GO:0044765;GO:0008150;GO:0072657;GO:0051649;GO:0051234;GO:0051179;GO:1902578;GO:0051641;GO:0045047;GO:1902582;GO:0046907;GO:0044763;GO:0009987;GO:1902580;GO:…	protein localization;cotranslational protein targeting to membrane;protein targeting to membrane;SRP-dependent cotranslational protein targeting to membrane;membrane organization;establishment of protein localization to organelle;single-organism membrane organization;single-organism process;protein localization to endoplasmic reticulum;cellular macromolecule localization;intracellular protein tra…	4;7;6;6;4;5;4;2;7;4;6;5;3;2;5;3;5;6;4;6;4;6;4;1;5;4;3;2;3;3;5;5;5;3;2;4;5;	GO:0005786;GO:1990904;GO:0005737;GO:0030529;GO:0032991;GO:0044464;GO:0005623;GO:0005622;GO:0005575;GO:0044444;GO:0048500;GO:0044424;	signal recognition particle, endoplasmic reticulum targeting;ribonucleoprotein complex;cytoplasm;intracellular ribonucleoprotein complex;macromolecular complex;cell part;cell;intracellular;cellular_component;cytoplasmic part;signal recognition particle;intracellular part;	6;3;4;4;2;2;2;3;1;4;5;3;	GO:0008312;GO:0005488;GO:0003676;GO:1901363;GO:0042277;GO:0043021;GO:0044877;GO:0033218;GO:0030942;GO:0005048;GO:0097159;GO:0005047;GO:0003723;GO:0003674;	7S RNA binding;binding;nucleic acid binding;heterocyclic compound binding;peptide binding;ribonucleoprotein complex binding;macromolecular complex binding;amide binding;endoplasmic reticulum signal peptide binding;signal sequence binding;organic cyclic compound binding;signal recognition particle binding;RNA binding;molecular_function;	6;2;4;3;4;4;3;3;6;5;3;5;5;1;	K03107	map03060;	Protein export;	IPR034652;IPR026258;	Signal recognition particle subunit SRP68, RNA-binding domain;Signal recognition particle subunit SRP68;	nucleus	7295013	776	U	[U] Intracellular trafficking, secretion, and vesicular transport;
B0WIC5	Sodium/potassium-dependent ATPase beta-2 subunit OS=Culex quinquefasciatus GN=CpipJ_CPIJ007116 PE=4 SV=1 - [B0WIC5_CULQU]	0.966	0.99	1.019	1.059	0.979	1.021	0.968	1.014	1.03393	0.188579	1.02159	0.508562	1.06581	0.111882	1.04328	0.333474	0.97009	0.374216	1.01208	0.726495	GO:0044699;GO:0015672;GO:0006813;GO:0006812;GO:0006811;GO:0006810;GO:0006814;GO:0044765;GO:0008150;GO:0051234;GO:0051179;GO:1902578;GO:0030001;	single-organism process;monovalent inorganic cation transport;potassium ion transport;cation transport;ion transport;transport;sodium ion transport;single-organism transport;biological_process;establishment of localization;localization;single-organism localization;metal ion transport;	2;7;8;6;5;4;8;4;1;3;2;3;7;	GO:0098533;GO:0005890;GO:0071944;GO:0090533;GO:0031226;GO:0031224;GO:0005575;GO:0016021;GO:0016020;GO:0044425;GO:0044459;GO:1902495;GO:1902494;GO:1990351;GO:1904949;GO:0005887;GO:0005886;GO:0043234;GO:0032991;GO:0044464;GO:0005623;GO:0098797;GO:0098796;	ATPase dependent transmembrane transport complex;sodium:potassium-exchanging ATPase complex;cell periphery;cation-transporting ATPase complex;intrinsic component of plasma membrane;intrinsic component of membrane;cellular_component;integral component of membrane;membrane;membrane part;plasma membrane part;transmembrane transporter complex;catalytic complex;transporter complex;ATPase complex;integ…	3;5;3;4;4;3;1;4;2;2;3;4;4;4;5;4;3;3;2;2;2;4;3;				K01540	map04022;map04024;map04260;map04261;map04911;map04918;map04919;map04960;map04961;map04964;map04970;map04971;map04972;map04973;map04974;map04976;map04978;	cGMP-PKG signaling pathway;cAMP signaling pathway;Cardiac muscle contraction;Adrenergic signaling in cardiomyocytes;Insulin secretion;Thyroid hormone synthesis;Thyroid hormone signaling pathway;Aldosterone-regulated sodium reabsorption;Endocrine and other factor-regulated calcium reabsorption;Proximal tubule bicarbonate reclamation;Salivary secretion;Gastric acid secretion;Pancreatic secretion;Ca…	IPR000402;	Sodium/potassium-transporting ATPase subunit beta;	plasma membrane	7297173	478	P	[P] Inorganic ion transport and metabolism;
C4B4V7	Glutathione transferase OS=Culex quinquefasciatus GN=CqGSTd1 PE=3 SV=1 - [C4B4V7_CULQU]	1.263	0.934	0.89	0.886	0.784	1.098	1.24	0.909	0.99267	0.979055	1.04055	0.901551	0.87689	0.65169	0.84272	0.44033	1.13203	0.288705	0.95399	0.82353							GO:0003824;GO:0016740;GO:0003674;	catalytic activity;transferase activity;molecular_function;	2;3;1;				IPR004045;IPR004046;IPR012336;IPR010987;	Glutathione S-transferase, N-terminal;Glutathione S-transferase, C-terminal;Thioredoxin-like fold;Glutathione S-transferase, C-terminal-like;	cytosol	7299601	273	O	[O] Posttranslational modification, protein turnover, chaperones;
B0WIC2	Sodium/potassium-dependent ATPase beta-2 subunit OS=Culex quinquefasciatus GN=CpipJ_CPIJ007113 PE=4 SV=1 - [B0WIC2_CULQU]	nan	nan	nan	nan	0.951	1.027	1.011	1.034	1.07992	nan	1.06309	nan	1.08728	nan	1.02275	nan	0.99323	nan	1.01583	nan	GO:0044699;GO:0015672;GO:0006813;GO:0006812;GO:0006811;GO:0006810;GO:0006814;GO:0044765;GO:0008150;GO:0051234;GO:0051179;GO:1902578;GO:0030001;	single-organism process;monovalent inorganic cation transport;potassium ion transport;cation transport;ion transport;transport;sodium ion transport;single-organism transport;biological_process;establishment of localization;localization;single-organism localization;metal ion transport;	2;7;8;6;5;4;8;4;1;3;2;3;7;	GO:0098533;GO:0005890;GO:0071944;GO:0090533;GO:0031226;GO:0031224;GO:0005575;GO:0016021;GO:0016020;GO:0044425;GO:0044459;GO:1902495;GO:1902494;GO:1990351;GO:1904949;GO:0005887;GO:0005886;GO:0043234;GO:0032991;GO:0044464;GO:0005623;GO:0098797;GO:0098796;	ATPase dependent transmembrane transport complex;sodium:potassium-exchanging ATPase complex;cell periphery;cation-transporting ATPase complex;intrinsic component of plasma membrane;intrinsic component of membrane;cellular_component;integral component of membrane;membrane;membrane part;plasma membrane part;transmembrane transporter complex;catalytic complex;transporter complex;ATPase complex;integ…	3;5;3;4;4;3;1;4;2;2;3;4;4;4;5;4;3;3;2;2;2;4;3;				K01540	map04022;map04024;map04260;map04261;map04911;map04918;map04919;map04960;map04961;map04964;map04970;map04971;map04972;map04973;map04974;map04976;map04978;	cGMP-PKG signaling pathway;cAMP signaling pathway;Cardiac muscle contraction;Adrenergic signaling in cardiomyocytes;Insulin secretion;Thyroid hormone synthesis;Thyroid hormone signaling pathway;Aldosterone-regulated sodium reabsorption;Endocrine and other factor-regulated calcium reabsorption;Proximal tubule bicarbonate reclamation;Salivary secretion;Gastric acid secretion;Pancreatic secretion;Ca…	IPR000402;	Sodium/potassium-transporting ATPase subunit beta;	plasma membrane	7297172	313	P	[P] Inorganic ion transport and metabolism;
B0WVA0	60S ribosomal protein L14 OS=Culex quinquefasciatus GN=CpipJ_CPIJ010827 PE=4 SV=1 - [B0WVA0_CULQU]	0.946	1.046	1.052	0.987	0.927	1.1	1.054	0.983	1.14576	0.0412669	1.1244	0.00665622	1.05179	0.0378101	0.93542	0.00107956	1.08934	0.0830348	1.01899	0.536261	GO:1901564;GO:0044249;GO:0006807;GO:0044237;GO:0034645;GO:1901576;GO:0044260;GO:0043043;GO:0071704;GO:0010467;GO:1901566;GO:0043170;GO:0044267;GO:0009987;GO:0009058;GO:0009059;GO:0008150;GO:0008152;GO:0044271;GO:0043604;GO:0044238;GO:0019538;GO:0034641;GO:0043603;GO:0006518;GO:0006412;	organonitrogen compound metabolic process;cellular biosynthetic process;nitrogen compound metabolic process;cellular metabolic process;cellular macromolecule biosynthetic process;organic substance biosynthetic process;cellular macromolecule metabolic process;peptide biosynthetic process;organic substance metabolic process;gene expression;organonitrogen compound biosynthetic process;macromolecule …	4;4;3;3;5;4;4;6;3;5;5;4;5;2;3;5;1;2;5;6;3;4;4;5;5;6;	GO:0044464;GO:0043229;GO:0030529;GO:0043226;GO:0005737;GO:0032991;GO:0005840;GO:0043232;GO:1990904;GO:0005623;GO:0005622;GO:0005575;GO:0044444;GO:0043228;GO:0044424;	cell part;intracellular organelle;intracellular ribonucleoprotein complex;organelle;cytoplasm;macromolecular complex;ribosome;intracellular non-membrane-bounded organelle;ribonucleoprotein complex;cell;intracellular;cellular_component;cytoplasmic part;non-membrane-bounded organelle;intracellular part;	2;3;4;2;4;2;5;4;3;2;3;1;4;3;3;	GO:0003674;GO:0005198;GO:0003735;	molecular_function;structural molecule activity;structural constituent of ribosome;	1;2;3;	K02875	map03010;	Ribosome;	IPR014722;IPR002784;IPR008991;	Ribosomal protein L2 domain 2;Ribosomal protein L14e domain;Translation protein SH3-like domain;	nucleus	7295067	162	J	[J] Translation, ribosomal structure and biogenesis;
C4B4V8	Glutathione transferase OS=Culex quinquefasciatus GN=CqGSTd1 PE=3 SV=1 - [C4B4V8_CULQU]	0.887	1.061	1.103	1.005	nan	nan	nan	nan	1.19617	nan	1.24352	nan	1.13303	nan	0.91115	nan	1.05572	nan	0.96192	nan							GO:0003824;GO:0016740;GO:0003674;	catalytic activity;transferase activity;molecular_function;	2;3;1;				IPR012336;IPR010987;IPR004045;	Thioredoxin-like fold;Glutathione S-transferase, C-terminal-like;Glutathione S-transferase, N-terminal;	cytosol	7299601	293	O	[O] Posttranslational modification, protein turnover, chaperones;
B0W9D1	Beta-parvin OS=Culex quinquefasciatus GN=CpipJ_CPIJ003742 PE=4 SV=1 - [B0W9D1_CULQU]	1.096	1.01	0.949	0.951	0.91	0.98	1.069	1.064	0.99202	0.940058	1.00598	0.961694	1.00449	0.970771	0.99851	0.987131	0.98759	0.850498	0.98612	0.841947	GO:0006996;GO:0044699;GO:0007010;GO:0030029;GO:0031532;GO:0009987;GO:0016043;GO:1902589;GO:0008150;GO:0030036;GO:0007155;GO:0044763;GO:0022610;GO:0071840;	organelle organization;single-organism process;cytoskeleton organization;actin filament-based process;actin cytoskeleton reorganization;cellular process;cellular component organization;single-organism organelle organization;biological_process;actin cytoskeleton organization;cell adhesion;single-organism cellular process;biological adhesion;cellular component organization or biogenesis;	4;2;5;4;6;2;3;4;1;5;3;3;2;2;							K06275	map04510;	Focal adhesion;	IPR001715;IPR028433;	Calponin homology domain;Parvin;	cytosol, nucleus	7293645	499	Z	[Z] Cytoskeleton;
B0W7C6	Kakapo OS=Culex quinquefasciatus GN=CpipJ_CPIJ003239 PE=4 SV=1 - [B0W7C6_CULQU]	1.025	1.009	0.981	0.988	1.034	0.981	0.995	1.015	0.96649	0.143567	0.95969	0.0379357	0.9728	0.187979	1.01366	0.468335	0.99351	0.770011	1.00709	0.698489	GO:0022402;GO:0007049;GO:0045786;GO:0050789;GO:0065007;GO:0044699;GO:0048519;GO:0009987;GO:0050794;GO:0007050;GO:0044763;GO:0051726;GO:0008150;GO:0048523;	cell cycle process;cell cycle;negative regulation of cell cycle;regulation of biological process;biological regulation;single-organism process;negative regulation of biological process;cellular process;regulation of cellular process;cell cycle arrest;single-organism cellular process;regulation of cell cycle;biological_process;negative regulation of cellular process;	4;4;4;2;2;2;2;2;3;5;3;4;1;3;	GO:0043229;GO:0043228;GO:0043226;GO:0005856;GO:0043232;GO:0044464;GO:0005623;GO:0005622;GO:0005575;GO:0044424;	intracellular organelle;non-membrane-bounded organelle;organelle;cytoskeleton;intracellular non-membrane-bounded organelle;cell part;cell;intracellular;cellular_component;intracellular part;	3;3;2;5;4;2;2;3;1;3;	GO:0003674;GO:0005488;GO:0043167;GO:0043169;GO:0046872;GO:0005509;	molecular_function;binding;ion binding;cation binding;metal ion binding;calcium ion binding;	1;2;3;4;5;6;	K10382			IPR002017;IPR001101;IPR018247;IPR018159;IPR011992;IPR002048;IPR003108;	Spectrin repeat;Plectin repeat;EF-Hand 1, calcium-binding site;Spectrin/alpha-actinin;EF-hand domain pair;EF-hand domain;Gas2-related domain;	plasma membrane	7303255	5306	Z	[Z] Cytoskeleton;
B0W7C5	Putative uncharacterized protein OS=Culex quinquefasciatus GN=CpipJ_CPIJ003238 PE=4 SV=1 - [B0W7C5_CULQU]	0.952	0.984	1.068	1.049	1.039	0.97	1.038	0.959	0.98142	0.715376	1.05776	0.337844	1.00854	0.904408	0.95347	0.410152	0.97311	0.613377	0.92783	0.0443086													IPR002017;IPR018159;	Spectrin repeat;Spectrin/alpha-actinin;	nucleus	7303255	946	Z	[Z] Cytoskeleton;
B0W7C4	Plectin-1 OS=Culex quinquefasciatus GN=CpipJ_CPIJ003237 PE=4 SV=1 - [B0W7C4_CULQU]	0.88	1.102	1.032	1.036	nan	nan	nan	nan	1.25227	nan	1.17273	nan	1.17727	nan	1.00388	nan	1.06371	nan	1.06783	nan													IPR002017;IPR018159;	Spectrin repeat;Spectrin/alpha-actinin;	mitochondria	7303255	676	Z	[Z] Cytoskeleton;
B0WXG4	Myosin light chain 1 OS=Culex quinquefasciatus GN=CpipJ_CPIJ011729 PE=4 SV=1 - [B0WXG4_CULQU]	1.003	1.025	1.066	0.975	1.057	0.813	1.024	1.162	0.89223	0.417007	1.01456	0.703826	1.03738	0.730609	1.02249	0.829147	0.86008	0.401073	0.87943	0.363847							GO:0043169;GO:0043167;GO:0003674;GO:0005488;GO:0046872;GO:0005509;	cation binding;ion binding;molecular_function;binding;metal ion binding;calcium ion binding;	4;3;1;2;5;6;	K12751	map04270;map04921;	Vascular smooth muscle contraction;Oxytocin signaling pathway;	IPR011992;IPR018247;IPR002048;	EF-hand domain pair;EF-Hand 1, calcium-binding site;EF-hand domain;	cytosol	7290598	252	Z	[Z] Cytoskeleton;
B0W7C2	Kakapo OS=Culex quinquefasciatus GN=CpipJ_CPIJ003235 PE=4 SV=1 - [B0W7C2_CULQU]	nan	nan	nan	nan	1.021	0.937	1.032	1.029	0.91773	nan	1.01077	nan	1.00784	nan	0.99709	nan	0.91059	nan	0.90795	nan															cytosol
B0WAY7	Putative uncharacterized protein OS=Culex quinquefasciatus GN=CpipJ_CPIJ004147 PE=4 SV=1 - [B0WAY7_CULQU]	1.135	0.993	1.042	0.849	0.996	1.015	1.043	0.962	0.94228	0.474277	0.97841	0.772154	0.84984	0.215959	0.86859	0.136192	1.10878	0.229168	0.96307	0.0729618	GO:1901564;GO:0006040;GO:1901135;GO:0043170;GO:0071704;GO:0006807;GO:0008150;GO:0008152;GO:0006022;GO:0006030;GO:1901071;	organonitrogen compound metabolic process;amino sugar metabolic process;carbohydrate derivative metabolic process;macromolecule metabolic process;organic substance metabolic process;nitrogen compound metabolic process;biological_process;metabolic process;aminoglycan metabolic process;chitin metabolic process;glucosamine-containing compound metabolic process;	4;5;4;4;3;3;1;2;5;6;6;	GO:0005575;GO:0005576;	cellular_component;extracellular region;	1;2;	GO:0005488;GO:0003674;GO:0097367;GO:0008061;	binding;molecular_function;carbohydrate derivative binding;chitin binding;	2;1;3;4;				IPR002557;	Chitin binding domain;	extracellular
B0WDD3	26S protease regulatory subunit 6B OS=Culex quinquefasciatus GN=CpipJ_CPIJ005136 PE=3 SV=1 - [B0WDD3_CULQU]	0.984	0.95	0.981	1.017	0.998	1.04	0.987	1.013	1.00404	0.938012	0.99294	0.455051	1.02422	0.0809925	1.0315	0.0132591	0.9803	0.700456	1.01118	0.830044	GO:1901575;GO:0071704;GO:0043170;GO:0008150;GO:0030163;GO:0008152;GO:0009056;GO:0009057;GO:0044238;GO:0019538;	organic substance catabolic process;organic substance metabolic process;macromolecule metabolic process;biological_process;protein catabolic process;metabolic process;catabolic process;macromolecule catabolic process;primary metabolic process;protein metabolic process;	4;3;4;1;5;2;3;5;3;4;	GO:0005622;GO:0005737;GO:0044464;GO:0005623;GO:0005575;GO:0044424;	intracellular;cytoplasm;cell part;cell;cellular_component;intracellular part;	3;4;2;2;1;3;	GO:0035639;GO:0003674;GO:0005488;GO:0008233;GO:1901363;GO:1901265;GO:0001882;GO:0043167;GO:0032555;GO:0001883;GO:0032549;GO:0017076;GO:0005524;GO:0016787;GO:0000166;GO:0036094;GO:0003824;GO:0030554;GO:0097159;GO:0043168;GO:0097367;GO:0032559;GO:0032550;GO:0032553;	purine ribonucleoside triphosphate binding;molecular_function;binding;peptidase activity;heterocyclic compound binding;nucleoside phosphate binding;nucleoside binding;ion binding;purine ribonucleotide binding;purine nucleoside binding;ribonucleoside binding;purine nucleotide binding;ATP binding;hydrolase activity;nucleotide binding;small molecule binding;catalytic activity;adenyl nucleotide bindi…	5;1;2;4;3;4;4;3;5;5;5;5;6;3;4;3;2;6;3;4;3;6;6;4;	K03063	map03050;map05169;	Proteasome;Epstein-Barr virus infection;	IPR035256;IPR003960;IPR005937;IPR027417;IPR003593;IPR003959;IPR001270;	26S Proteasome regulatory subunit 6B;ATPase, AAA-type, conserved site;26S proteasome regulatory subunit P45-like;P-loop containing nucleoside triphosphate hydrolase;AAA+ ATPase domain;ATPase, AAA-type, core;ClpA/B family;	cytosol, nucleus	7292602	767	O	[O] Posttranslational modification, protein turnover, chaperones;
B0WZB6	Putative uncharacterized protein OS=Culex quinquefasciatus GN=CpipJ_CPIJ012462 PE=4 SV=1 - [B0WZB6_CULQU]	1.041	1.066	0.904	0.991	1.038	1.014	0.851	1.077	1.00048	0.986426	0.84416	0.0258095	0.99471	0.909978	1.17835	0.0902815	1.0058	0.915868	1.18519	0.0484335							GO:0097159;GO:0000166;GO:0036094;GO:0003674;GO:0005488;GO:0003676;GO:1901363;GO:1901265;	organic cyclic compound binding;nucleotide binding;small molecule binding;molecular_function;binding;nucleic acid binding;heterocyclic compound binding;nucleoside phosphate binding;	3;4;3;1;2;4;3;4;	K22414			IPR000504;IPR034784;IPR034785;	RNA recognition motif domain;PDIP3, RNA recognition motif;Polymerase delta-interacting protein 3;	nucleus	7293508	132	A	[A] RNA processing and modification;
B0WR25	tRNA (guanine(37)-N1)-methyltransferase OS=Culex quinquefasciatus GN=CpipJ_CPIJ009249 PE=3 SV=1 - [B0WR25_CULQU]	0.847	1.2	1.112	0.927	nan	nan	nan	nan	1.41677	nan	1.31287	nan	1.09445	nan	0.83363	nan	1.2945	nan	1.07914	nan				GO:0031974;GO:0043229;GO:0043227;GO:0043226;GO:0005737;GO:0005575;GO:0005634;GO:0005739;GO:0005759;GO:0043231;GO:0043233;GO:0044464;GO:0005623;GO:0005622;GO:0044446;GO:0070013;GO:0044444;GO:0044429;GO:0044424;GO:0044422;	membrane-enclosed lumen;intracellular organelle;membrane-bounded organelle;organelle;cytoplasm;cellular_component;nucleus;mitochondrion;mitochondrial matrix;intracellular membrane-bounded organelle;organelle lumen;cell part;cell;intracellular;intracellular organelle part;intracellular organelle lumen;cytoplasmic part;mitochondrial part;intracellular part;organelle part;	2;3;3;2;4;1;5;5;5;4;3;2;2;3;3;4;4;4;3;2;	GO:0016423;GO:0003674;GO:0008168;GO:0016740;GO:0016741;GO:0008757;GO:0003824;GO:0008173;GO:0008175;GO:0009019;GO:0052906;	tRNA (guanine) methyltransferase activity;molecular_function;methyltransferase activity;transferase activity;transferase activity, transferring one-carbon groups;S-adenosylmethionine-dependent methyltransferase activity;catalytic activity;RNA methyltransferase activity;tRNA methyltransferase activity;tRNA (guanine-N1-)-methyltransferase activity;tRNA (guanine(37)-N(1))-methyltransferase activity;	7;1;5;3;4;6;2;6;7;8;9;	K15429			IPR030382;IPR025792;IPR029063;	SAM-dependent methyltransferase TRM5/TYW2-type;tRNA (guanine(37)-N(1))-methyltransferase, eukaryotic;S-adenosyl-L-methionine-dependent methyltransferase;	nucleus	7292320	391	A	[A] RNA processing and modification;
B0WVW1	Putative uncharacterized protein OS=Culex quinquefasciatus GN=CpipJ_CPIJ011304 PE=4 SV=1 - [B0WVW1_CULQU]	1.101	1.102	0.927	0.949	1.041	1.188	0.912	0.877	1.06909	0.293602	0.85854	0.0392275	0.85247	0.077835	0.99293	0.875977	1.25411	0.0537625	1.24524	0.0354855	GO:1901564;GO:0006040;GO:1901135;GO:0043170;GO:0071704;GO:0006807;GO:0008150;GO:0008152;GO:0006022;GO:0006030;GO:1901071;	organonitrogen compound metabolic process;amino sugar metabolic process;carbohydrate derivative metabolic process;macromolecule metabolic process;organic substance metabolic process;nitrogen compound metabolic process;biological_process;metabolic process;aminoglycan metabolic process;chitin metabolic process;glucosamine-containing compound metabolic process;	4;5;4;4;3;3;1;2;5;6;6;	GO:0005575;GO:0005576;	cellular_component;extracellular region;	1;2;	GO:0005488;GO:0003674;GO:0097367;GO:0008061;	binding;molecular_function;carbohydrate derivative binding;chitin binding;	2;1;3;4;				IPR002557;	Chitin binding domain;	extracellular
B0WBX1	Putative uncharacterized protein OS=Culex quinquefasciatus GN=CpipJ_CPIJ004192 PE=4 SV=1 - [B0WBX1_CULQU]	1.02	1.056	1.063	0.902	nan	nan	nan	nan	1.03529	nan	1.04216	nan	0.88431	nan	0.84854	nan	1.17073	nan	0.99341	nan				GO:0005575;GO:0044425;GO:0016021;GO:0016020;GO:0031224;	cellular_component;membrane part;integral component of membrane;membrane;intrinsic component of membrane;	1;2;4;2;3;							IPR025614;IPR016024;IPR011989;	Cell morphogenesis protein N-terminal;Armadillo-type fold;Armadillo-like helical;	plasma membrane	7294898	1215	R	[R] General function prediction only;
B0XIR6	Putative uncharacterized protein OS=Culex quinquefasciatus GN=CpipJ_CPIJ019149 PE=4 SV=1 - [B0XIR6_CULQU]	nan	nan	nan	nan	0.871	0.763	0.966	1.414	0.876	nan	1.10907	nan	1.62342	nan	1.46377	nan	0.5396	nan	0.78986	nan															extracellular
B0W5K1	Putative uncharacterized protein OS=Culex quinquefasciatus GN=CpipJ_CPIJ002316 PE=4 SV=1 - [B0W5K1_CULQU]	1.051	0.991	1.066	0.98	0.802	0.937	1.174	1.113	1.04047	0.796222	1.20885	0.289997	1.12952	0.48477	0.93437	0.481297	0.92117	0.369268	0.86071	0.122792													IPR016024;IPR011989;IPR000225;	Armadillo-type fold;Armadillo-like helical;Armadillo;	cytosol	7302328	683	T	[T] Signal transduction mechanisms;
B0W5K0	Transport protein SEC24 OS=Culex quinquefasciatus GN=CpipJ_CPIJ002315 PE=4 SV=1 - [B0W5K0_CULQU]	nan	nan	nan	nan	1.102	1.01	0.924	0.981	0.91652	nan	0.83848	nan	0.8902	nan	1.06169	nan	1.02956	nan	1.09307	nan	GO:0008104;GO:0044699;GO:0006888;GO:0070727;GO:0006886;GO:0071702;GO:0033036;GO:0034613;GO:0048193;GO:0006810;GO:0045184;GO:0044765;GO:0008150;GO:0051649;GO:0051234;GO:0051179;GO:1902578;GO:0051641;GO:0016192;GO:0046907;GO:0015031;GO:1902582;	protein localization;single-organism process;ER to Golgi vesicle-mediated transport;cellular macromolecule localization;intracellular protein transport;organic substance transport;macromolecule localization;cellular protein localization;Golgi vesicle transport;transport;establishment of protein localization;single-organism transport;biological_process;establishment of localization in cell;establi…	4;2;7;4;6;5;3;5;6;4;4;4;1;4;3;2;3;3;5;5;5;5;	GO:0012507;GO:0044425;GO:0043227;GO:0043229;GO:0030117;GO:0030127;GO:0044424;GO:0030133;GO:0005622;GO:0030135;GO:0043226;GO:0005737;GO:0030134;GO:0031982;GO:0016023;GO:0031410;GO:0016020;GO:0031988;GO:0044433;GO:0048475;GO:0098588;GO:0044446;GO:0030659;GO:0097708;GO:0012506;GO:0030120;GO:0043234;GO:0030658;GO:0032991;GO:0030662;GO:0044464;GO:0005623;GO:0043231;GO:0005575;GO:0098796;GO:0044444;GO:…	ER to Golgi transport vesicle membrane;membrane part;membrane-bounded organelle;intracellular organelle;membrane coat;COPII vesicle coat;intracellular part;transport vesicle;intracellular;coated vesicle;organelle;cytoplasm;ER to Golgi transport vesicle;vesicle;cytoplasmic, membrane-bounded vesicle;cytoplasmic vesicle;membrane;membrane-bounded vesicle;cytoplasmic vesicle part;coated membrane;bound…	5;2;3;3;4;6;3;4;3;6;2;4;5;4;5;5;2;5;4;3;4;3;5;4;4;5;3;4;2;4;2;2;4;1;3;4;3;3;2;3;	GO:0003674;GO:0043169;GO:0005488;GO:0046914;GO:0008270;GO:0043167;GO:0046872;	molecular_function;cation binding;binding;transition metal ion binding;zinc ion binding;ion binding;metal ion binding;	1;4;2;6;7;3;5;	K14007	map04141;	Protein processing in endoplasmic reticulum;	IPR012990;IPR002035;IPR006900;IPR006895;IPR006896;	Sec23/Sec24 beta-sandwich;von Willebrand factor, type A;Sec23/Sec24, helical domain;Zinc finger, Sec23/Sec24-type;Sec23/Sec24, trunk domain;	nucleus	7303833	964	U	[U] Intracellular trafficking, secretion, and vesicular transport;
B0W5K7	Putative uncharacterized protein OS=Culex quinquefasciatus GN=CpipJ_CPIJ002322 PE=4 SV=1 - [B0W5K7_CULQU]	0.881	1.084	1.092	0.983	0.898	1.124	1.081	0.924	1.24115	0.0101086	1.22147	0.00263072	1.07195	0.172452	0.87759	0.0473229	1.15784	0.0517651	1.01611	0.487671							GO:0043169;GO:0046872;GO:0003674;GO:0005488;GO:0043167;	cation binding;metal ion binding;molecular_function;binding;ion binding;	4;5;1;2;3;				IPR013087;IPR022755;	Zinc finger C2H2-type;Zinc finger, double-stranded RNA binding;	nucleus	7293958	326	TD	[T] Signal transduction mechanisms;[D] Cell cycle control, cell division, chromosome partitioning;
B0XER7	Xanthine dehydrogenase/oxidase OS=Culex quinquefasciatus GN=CpipJ_CPIJ017836 PE=4 SV=1 - [B0XER7_CULQU]	nan	nan	nan	nan	1.123	1.005	0.947	0.941	0.89492	nan	0.84328	nan	0.83793	nan	0.99366	nan	1.06801	nan	1.06125	nan							GO:0003674;GO:0005488;GO:0043167;GO:1901363;GO:1901265;GO:0016491;GO:0043168;GO:0043169;GO:0050660;GO:0051540;GO:0046914;GO:0000166;GO:0005506;GO:0046872;GO:0050662;GO:0036094;GO:0003824;GO:0048037;GO:0009055;GO:0016614;GO:0097159;GO:0051536;GO:0051537;	molecular_function;binding;ion binding;heterocyclic compound binding;nucleoside phosphate binding;oxidoreductase activity;anion binding;cation binding;flavin adenine dinucleotide binding;metal cluster binding;transition metal ion binding;nucleotide binding;iron ion binding;metal ion binding;coenzyme binding;small molecule binding;catalytic activity;cofactor binding;electron carrier activity;oxido…	1;2;3;3;4;3;4;4;5;3;6;4;7;5;4;3;2;3;2;4;3;4;5;	K00106	map00230;map00232;map00983;map01100;map01110;map01120;map04146;	Purine metabolism;Caffeine metabolism;Drug metabolism - other enzymes;Metabolic pathways;Biosynthesis of secondary metabolites;Microbial metabolism in diverse environments;Peroxisome;	IPR002888;IPR002346;IPR016208;IPR001041;IPR008274;IPR006058;IPR000674;IPR016169;IPR016166;IPR016167;IPR005107;IPR012675;	[2Fe-2S]-binding;Molybdopterin dehydrogenase, FAD-binding;Aldehyde oxidase/xanthine dehydrogenase;2Fe-2S ferredoxin-type iron-sulfur binding domain;Aldehyde oxidase/xanthine dehydrogenase, molybdopterin binding;2Fe-2S ferredoxin, iron-sulphur binding site;Aldehyde oxidase/xanthine dehydrogenase, a/b hammerhead;CO dehydrogenase flavoprotein-like, FAD-binding, subdomain 2;FAD-binding, type 2;FAD-bi…	plasma membrane	7300038	1160	F	[F] Nucleotide transport and metabolism;
B0WV49	ATP-binding cassette sub-family B member 8, mitochondrial OS=Culex quinquefasciatus GN=CpipJ_CPIJ010656 PE=4 SV=1 - [B0WV49_CULQU]	0.949	1.073	0.947	1.057	nan	nan	nan	nan	1.13066	nan	0.99789	nan	1.1138	nan	1.11616	nan	1.01514	nan	1.13305	nan				GO:0031224;GO:0016021;GO:0016020;GO:0005575;GO:0044425;	intrinsic component of membrane;integral component of membrane;membrane;cellular_component;membrane part;	3;4;2;1;2;	GO:0000166;GO:0035639;GO:0003674;GO:0005488;GO:0016887;GO:0001883;GO:1901363;GO:0001882;GO:0043168;GO:0042626;GO:0016820;GO:0042623;GO:0043167;GO:0015399;GO:1901265;GO:0032549;GO:0017076;GO:0022804;GO:0016787;GO:0005215;GO:0017111;GO:0036094;GO:0003824;GO:0016818;GO:0030554;GO:0097367;GO:0097159;GO:0043492;GO:0016817;GO:0032550;GO:0016462;GO:0022857;GO:0032559;GO:0005524;GO:0032555;GO:0015405;GO:…	nucleotide binding;purine ribonucleoside triphosphate binding;molecular_function;binding;ATPase activity;purine nucleoside binding;heterocyclic compound binding;nucleoside binding;anion binding;ATPase activity, coupled to transmembrane movement of substances;hydrolase activity, acting on acid anhydrides, catalyzing transmembrane movement of substances;ATPase activity, coupled;ion binding;primary …	4;5;1;2;8;5;3;4;4;6;5;9;3;5;4;5;5;4;3;2;7;3;2;5;6;3;3;10;4;6;6;3;6;6;5;6;4;	K05655	map02010;	ABC transporters;	IPR011527;IPR017871;IPR003593;IPR027417;IPR003439;	ABC transporter type 1, transmembrane domain;ABC transporter, conserved site;AAA+ ATPase domain;P-loop containing nucleoside triphosphate hydrolase;ABC transporter-like;	plasma membrane	7292782	863	U	[U] Intracellular trafficking, secretion, and vesicular transport;
B0WEY0	Pre-mRNA-splicing factor cef-1 OS=Culex quinquefasciatus GN=CpipJ_CPIJ005780 PE=4 SV=1 - [B0WEY0_CULQU]	nan	nan	nan	nan	1.004	1.032	1.048	0.937	1.02789	nan	1.04382	nan	0.93327	nan	0.89408	nan	1.10139	nan	0.98473	nan							GO:0097159;GO:0003674;GO:0005488;GO:0003676;GO:0003677;GO:1901363;	organic cyclic compound binding;molecular_function;binding;nucleic acid binding;DNA binding;heterocyclic compound binding;	3;1;2;4;5;3;	K12860	map03040;	Spliceosome;	IPR009057;IPR001005;IPR017930;IPR021786;	Homeobox domain-like;SANT/Myb domain;Myb domain;Pre-mRNA splicing factor component Cdc5p/Cef1;	nucleus	7291967	1138	AD	[A] RNA processing and modification;[D] Cell cycle control, cell division, chromosome partitioning;
B0X4N2	Putative uncharacterized protein OS=Culex quinquefasciatus GN=CpipJ_CPIJ014416 PE=4 SV=1 - [B0X4N2_CULQU]	1.076	1.134	0.949	0.93	nan	nan	nan	nan	1.0539	nan	0.88197	nan	0.86431	nan	0.97998	nan	1.21935	nan	1.19494	nan													IPR029148;IPR029149;IPR000994;IPR013953;IPR013719;IPR033825;	FACT complex subunit Spt16, N-terminal lobe domain;Creatinase/Aminopeptidase P/Spt16, N-terminal;Peptidase M24;FACT complex subunit Spt16p/Cdc68p;Domain of unknown function DUF1747;FACT complex subunit SPT16;	nucleus	7292176	1423	E	[E] Amino acid transport and metabolism;
B0WQ38	Peptidylprolyl isomerase OS=Culex quinquefasciatus GN=CpipJ_CPIJ009198 PE=4 SV=1 - [B0WQ38_CULQU]	0.942	0.986	1.006	1.088	0.999	1.021	1.009	0.986	1.034	0.427793	1.03812	0.32425	1.06852	0.372997	1.02928	0.621569	0.9677	0.597777	0.99603	0.841014	GO:0006457;GO:0009987;GO:0008150;	protein folding;cellular process;biological_process;	3;2;1;				GO:0043169;GO:0043167;GO:0005509;GO:0003674;GO:0046872;GO:0005488;	cation binding;ion binding;calcium ion binding;molecular_function;metal ion binding;binding;	4;3;6;1;5;2;	K09577			IPR011992;IPR023566;IPR018247;IPR002048;IPR001179;	EF-hand domain pair;Peptidyl-prolyl cis-trans isomerase, FKBP-type;EF-Hand 1, calcium-binding site;EF-hand domain;FKBP-type peptidyl-prolyl cis-trans isomerase domain;	cytosol	7291296	276	O	[O] Posttranslational modification, protein turnover, chaperones;
B0XKC4	Mitochondrial ribosomal protein, S26 OS=Culex quinquefasciatus GN=CpipJ_CPIJ019848 PE=4 SV=1 - [B0XKC4_CULQU]	0.836	1.198	1.109	0.941	0.917	0.993	1.087	0.987	1.24986	0.185271	1.25271	0.0340741	1.09983	0.201063	0.87796	0.0343455	1.13641	0.337199	0.99772	0.982854				GO:0015935;GO:0044464;GO:0031974;GO:0043229;GO:0043228;GO:0043227;GO:0043226;GO:0005737;GO:0005575;GO:0005739;GO:0030529;GO:0005759;GO:0044429;GO:0000314;GO:0000313;GO:0044391;GO:0043231;GO:0032991;GO:0005840;GO:0043232;GO:0043233;GO:1990904;GO:0005623;GO:0005622;GO:0044446;GO:0070013;GO:0044444;GO:0005761;GO:0005763;GO:0044424;GO:0044422;	small ribosomal subunit;cell part;membrane-enclosed lumen;intracellular organelle;non-membrane-bounded organelle;membrane-bounded organelle;organelle;cytoplasm;cellular_component;mitochondrion;intracellular ribonucleoprotein complex;mitochondrial matrix;mitochondrial part;organellar small ribosomal subunit;organellar ribosome;ribosomal subunit;intracellular membrane-bounded organelle;macromolecul…	5;2;2;3;3;3;2;4;1;5;4;5;4;4;3;4;4;2;5;4;3;3;2;3;3;4;4;4;5;3;2;				K17405			IPR026140;	28S ribosomal protein S26;	cytosol	7293916	94.7	S	[S] Function unknown;
B0WQ31	Dynein-1-beta heavy chain OS=Culex quinquefasciatus GN=CpipJ_CPIJ009153 PE=4 SV=1 - [B0WQ31_CULQU]	1.206	0.683	1.038	1.029	1.272	0.636	0.946	1.038	0.53228	0.00485175	0.80065	0.0487256	0.83414	0.0252751	1.04183	0.464003	0.63812	0.00406795	0.66482	0.0232948	GO:0001539;GO:0006928;GO:0051179;GO:0044699;GO:0040011;GO:0009987;GO:0008150;GO:0007017;GO:0048870;GO:0007018;GO:0051674;GO:0044763;	cilium or flagellum-dependent cell motility;movement of cell or subcellular component;localization;single-organism process;locomotion;cellular process;biological_process;microtubule-based process;cell motility;microtubule-based movement;localization of cell;single-organism cellular process;	4;4;2;2;2;2;1;4;3;5;3;3;	GO:0044464;GO:0043229;GO:0043228;GO:0005929;GO:0030286;GO:0043226;GO:0005856;GO:0044446;GO:0005858;GO:0005875;GO:0044430;GO:0015630;GO:1902494;GO:0042995;GO:0005930;GO:0043234;GO:0032991;GO:0043232;GO:0044463;GO:0005623;GO:0005622;GO:0005575;GO:0044447;GO:0097014;GO:0044441;GO:0044424;GO:0044422;	cell part;intracellular organelle;non-membrane-bounded organelle;cilium;dynein complex;organelle;cytoskeleton;intracellular organelle part;axonemal dynein complex;microtubule associated complex;cytoskeletal part;microtubule cytoskeleton;catalytic complex;cell projection;axoneme;protein complex;macromolecular complex;intracellular non-membrane-bounded organelle;cell projection part;cell;intracellu…	2;3;3;3;5;2;5;3;5;4;4;6;4;3;4;3;2;4;3;2;3;1;4;4;3;3;2;	GO:0032550;GO:0016787;GO:0035639;GO:1901363;GO:0032553;GO:0003674;GO:0005488;GO:0016887;GO:0043167;GO:0001882;GO:0016462;GO:0005524;GO:0032555;GO:1901265;GO:0032549;GO:0017076;GO:0003774;GO:0003777;GO:0001883;GO:0000166;GO:0017111;GO:0036094;GO:0003824;GO:0016818;GO:0030554;GO:0097367;GO:0097159;GO:0016817;GO:0032559;GO:0043168;	purine ribonucleoside binding;hydrolase activity;purine ribonucleoside triphosphate binding;heterocyclic compound binding;ribonucleotide binding;molecular_function;binding;ATPase activity;ion binding;nucleoside binding;pyrophosphatase activity;ATP binding;purine ribonucleotide binding;nucleoside phosphate binding;ribonucleoside binding;purine nucleotide binding;motor activity;microtubule motor ac…	6;3;5;3;4;1;2;8;3;4;6;6;5;4;5;5;8;9;5;4;7;3;2;5;6;3;3;4;6;4;	K10408	map05016;	Huntington's disease;	IPR018247;IPR011704;IPR004273;IPR035699;IPR025662;IPR013602;IPR003593;IPR024743;IPR024317;IPR026983;IPR027417;IPR035706;	EF-Hand 1, calcium-binding site;ATPase, dynein-related, AAA domain;Dynein heavy chain domain;Dynein heavy chain, hydrolytic ATP-binding dynein motor region D1;Sigma-54 interaction domain, ATP-binding site 1;Dynein heavy chain, domain-2;AAA+ ATPase domain;Dynein heavy chain, coiled coil stalk;Dynein heavy chain, AAA module D4;Dynein heavy chain;P-loop containing nucleoside triphosphate hydrolase;D…	cytosol	7293415	4398	Z	[Z] Cytoskeleton;
B0WNH7	Putative uncharacterized protein OS=Culex quinquefasciatus GN=CpipJ_CPIJ008693 PE=4 SV=1 - [B0WNH7_CULQU]	1.172	0.865	0.92	0.919	nan	nan	nan	nan	0.73805	nan	0.78498	nan	0.78413	nan	0.99891	nan	0.94124	nan	0.94022	nan													IPR011989;IPR016024;IPR008709;	Armadillo-like helical;Armadillo-type fold;Neurochondrin;	cytosol	7298914	920	S	[S] Function unknown;
B0VZG8	Ribosomal protein L23a OS=Culex quinquefasciatus GN=CpipJ_CPIJ000279 PE=3 SV=1 - [B0VZG8_CULQU]	nan	nan	nan	nan	0.913	1.262	0.825	0.969	1.38226	nan	0.90361	nan	1.06134	nan	1.17455	nan	1.30237	nan	1.5297	nan	GO:0044249;GO:0034641;GO:0006807;GO:0034645;GO:1901576;GO:0044260;GO:0043043;GO:0071704;GO:0010467;GO:0044267;GO:0009987;GO:0009058;GO:0009059;GO:0008150;GO:0008152;GO:1901564;GO:0043604;GO:0044238;GO:0044271;GO:0043603;GO:1901566;GO:0019538;GO:0044237;GO:0043170;GO:0006518;GO:0006412;	cellular biosynthetic process;cellular nitrogen compound metabolic process;nitrogen compound metabolic process;cellular macromolecule biosynthetic process;organic substance biosynthetic process;cellular macromolecule metabolic process;peptide biosynthetic process;organic substance metabolic process;gene expression;cellular protein metabolic process;cellular process;biosynthetic process;macromolec…	4;4;3;5;4;4;6;3;5;5;2;3;5;1;2;4;6;3;5;5;5;4;3;4;5;6;	GO:1990904;GO:0043232;GO:0005623;GO:0005622;GO:0043226;GO:0005737;GO:0032991;GO:0030529;GO:0005840;GO:0044464;GO:0043229;GO:0005575;GO:0044444;GO:0043228;GO:0044424;	ribonucleoprotein complex;intracellular non-membrane-bounded organelle;cell;intracellular;organelle;cytoplasm;macromolecular complex;intracellular ribonucleoprotein complex;ribosome;cell part;intracellular organelle;cellular_component;cytoplasmic part;non-membrane-bounded organelle;intracellular part;	3;4;2;3;2;4;2;4;5;2;3;1;4;3;3;	GO:1901363;GO:0003674;GO:1901265;GO:0005198;GO:0003735;GO:0000166;GO:0036094;GO:0097159;GO:0005488;	heterocyclic compound binding;molecular_function;nucleoside phosphate binding;structural molecule activity;structural constituent of ribosome;nucleotide binding;small molecule binding;organic cyclic compound binding;binding;	3;1;4;2;3;4;3;3;2;	K02893	map03010;	Ribosome;	IPR013025;IPR012678;IPR001014;	Ribosomal protein L25/L23;Ribosomal protein L23/L15e core domain;Ribosomal protein L23/L25, conserved site;	cytosol	7292133	257	J	[J] Translation, ribosomal structure and biogenesis;
B0WNH5	Mitochondrial ribosomal protein L37 OS=Culex quinquefasciatus GN=CpipJ_CPIJ008691 PE=4 SV=1 - [B0WNH5_CULQU]	0.913	1.058	1.088	0.993	0.961	1.062	1.022	0.973	1.13127	0.0362644	1.12593	0.101668	1.04909	0.218879	0.93175	0.172031	1.07833	0.0170925	1.00474	0.893665	GO:1901564;GO:0044249;GO:0044237;GO:0034645;GO:1901576;GO:0044260;GO:0043043;GO:0071704;GO:0010467;GO:0043604;GO:1901566;GO:0043170;GO:0044267;GO:0009987;GO:0009058;GO:0009059;GO:0008150;GO:0008152;GO:0044271;GO:0044238;GO:0019538;GO:0034641;GO:0006807;GO:0043603;GO:0006518;GO:0006412;	organonitrogen compound metabolic process;cellular biosynthetic process;cellular metabolic process;cellular macromolecule biosynthetic process;organic substance biosynthetic process;cellular macromolecule metabolic process;peptide biosynthetic process;organic substance metabolic process;gene expression;amide biosynthetic process;organonitrogen compound biosynthetic process;macromolecule metabolic…	4;4;3;5;4;4;6;3;5;6;5;4;5;2;3;5;1;2;5;3;4;4;3;5;5;6;	GO:0044464;GO:0043229;GO:0043228;GO:0030529;GO:0043227;GO:0043226;GO:0005737;GO:0005739;GO:0043231;GO:0032991;GO:0005840;GO:0043232;GO:1990904;GO:0005623;GO:0005622;GO:0005575;GO:0044444;GO:0044424;	cell part;intracellular organelle;non-membrane-bounded organelle;intracellular ribonucleoprotein complex;membrane-bounded organelle;organelle;cytoplasm;mitochondrion;intracellular membrane-bounded organelle;macromolecular complex;ribosome;intracellular non-membrane-bounded organelle;ribonucleoprotein complex;cell;intracellular;cellular_component;cytoplasmic part;intracellular part;	2;3;3;4;3;2;4;5;4;2;5;4;3;2;3;1;4;3;	GO:0003674;GO:0005198;GO:0003735;	molecular_function;structural molecule activity;structural constituent of ribosome;	1;2;3;	K17418			IPR010793;	Ribosomal protein L37/S30;	mitochondria
B0W5Y7	Cytochrome c heme lyase OS=Culex quinquefasciatus GN=CpipJ_CPIJ002377 PE=3 SV=1 - [B0W5Y7_CULQU]	0.842	0.956	1.09	1.147	nan	nan	nan	nan	1.13539	nan	1.29454	nan	1.36223	nan	1.05229	nan	0.83348	nan	0.87706	nan				GO:0005737;GO:0043231;GO:0044464;GO:0043229;GO:0005739;GO:0005622;GO:0005575;GO:0044444;GO:0005623;GO:0044424;GO:0043227;GO:0043226;	cytoplasm;intracellular membrane-bounded organelle;cell part;intracellular organelle;mitochondrion;intracellular;cellular_component;cytoplasmic part;cell;intracellular part;membrane-bounded organelle;organelle;	4;4;2;3;5;3;1;4;2;3;3;2;	GO:0016846;GO:0004408;GO:0016829;GO:0003824;GO:0003674;	carbon-sulfur lyase activity;holocytochrome-c synthase activity;lyase activity;catalytic activity;molecular_function;	4;5;3;2;1;	K01764	map00860;	Porphyrin and chlorophyll metabolism;	IPR000511;	Cytochrome c/c1 haem-lyase;	mitochondria	7300803	405	CO	[C] Energy production and conversion;[O] Posttranslational modification, protein turnover, chaperones;
B0WNH2	Putative uncharacterized protein OS=Culex quinquefasciatus GN=CpipJ_CPIJ008688 PE=4 SV=1 - [B0WNH2_CULQU]	1.027	0.955	0.998	1.029	1.008	1.05	0.995	1.006	0.98526	0.786107	0.97936	0.160671	1	1	1.02107	0.211884	0.98526	0.78791	1.00602	0.911079															mitochondria	224368900	62.4	M	[M] Cell wall/membrane/envelope biogenesis	COG3064	Membrane protein involved in colicin uptake
B0WNH1	Putative uncharacterized protein OS=Culex quinquefasciatus GN=CpipJ_CPIJ008687 PE=4 SV=1 - [B0WNH1_CULQU]	0.932	0.918	1.041	1.125	1.372	0.71	0.851	1.066	0.7066	0.299286	0.82118	0.480576	0.95095	0.822859	1.15803	0.271734	0.74304	0.121233	0.86047	0.447626															nucleus
B0WS52	Putative uncharacterized protein OS=Culex quinquefasciatus GN=CpipJ_CPIJ009738 PE=4 SV=1 - [B0WS52_CULQU]	1.114	0.981	0.913	0.981	nan	nan	nan	nan	0.88061	nan	0.81957	nan	0.88061	nan	1.07448	nan	1	nan	1.07448	nan				GO:0005575;GO:0044425;GO:0016021;GO:0016020;GO:0031224;	cellular_component;membrane part;integral component of membrane;membrane;intrinsic component of membrane;	1;2;4;2;3;							IPR007484;	Peptidase M28;	plasma membrane	7302491	480	OR	[O] Posttranslational modification, protein turnover, chaperones;[R] General function prediction only;
E3T3S3	14-3-3 zeta OS=Culex pipiens PE=2 SV=1 - [E3T3S3_CULPI]	1.002	0.832	0.964	1.183	1.001	0.983	0.973	1.061	0.90614	0.339223	0.96705	0.0183092	1.12032	0.186901	1.15849	0.128807	0.80882	0.157707	0.93702	0.504605										K16197	map04110;map04114;map04151;map04212;map04390;map04391;map05161;map05169;map05203;	Cell cycle;Oocyte meiosis;PI3K-Akt signaling pathway;Longevity regulating pathway - worm;Hippo signaling pathway;Hippo signaling pathway - fly;Hepatitis B;Epstein-Barr virus infection;Viral carcinogenesis;	IPR000308;IPR023409;IPR023410;	14-3-3 protein;14-3-3 protein, conserved site;14-3-3 domain;	cytosol	CE03389	411	O	[O] Posttranslational modification, protein turnover, chaperones;
B0VZG5	Proteasome inhibitor PI31 subunit OS=Culex quinquefasciatus GN=CpipJ_CPIJ000276 PE=4 SV=1 - [B0VZG5_CULQU]	0.833	1.103	1.298	0.87	0.996	1.279	0.923	0.828	1.30235	0.147614	1.21432	0.438884	0.92838	0.517871	0.76452	0.300053	1.40283	0.0633968	1.07249	0.735003				GO:0043234;GO:0032991;GO:0044464;GO:0005623;GO:0005622;GO:0005575;GO:0044424;GO:0000502;	protein complex;macromolecular complex;cell part;cell;intracellular;cellular_component;intracellular part;proteasome complex;	3;2;2;2;3;1;3;4;				K06700	map03050;	Proteasome;	IPR021625;	PI31 proteasome regulator, N-terminal;	cytosol	7303548	186	O	[O] Posttranslational modification, protein turnover, chaperones;
B0W658	Spermidine synthase OS=Culex quinquefasciatus GN=CpipJ_CPIJ002523 PE=3 SV=1 - [B0W658_CULQU]	0.961	1.123	1.005	0.956	1.024	1.094	0.999	0.905	1.11688	0.0789299	1.00957	0.792334	0.93753	0.265693	0.92864	0.108389	1.1913	0.0261002	1.10629	0.0187874	GO:1901564;GO:0006576;GO:0009308;GO:0071704;GO:0009987;GO:0034641;GO:0044237;GO:0006595;GO:0006807;GO:0008152;GO:0008150;GO:0044106;	organonitrogen compound metabolic process;cellular biogenic amine metabolic process;amine metabolic process;organic substance metabolic process;cellular process;cellular nitrogen compound metabolic process;cellular metabolic process;polyamine metabolic process;nitrogen compound metabolic process;metabolic process;biological_process;cellular amine metabolic process;	4;6;5;3;2;4;3;7;3;2;1;5;				GO:0003824;GO:0016740;GO:0003674;	catalytic activity;transferase activity;molecular_function;	2;3;1;	K00797	map00270;map00330;map00410;map00480;map01100;	Cysteine and methionine metabolism;Arginine and proline metabolism;beta-Alanine metabolism;Glutathione metabolism;Metabolic pathways;	IPR001045;IPR030668;IPR029063;IPR030373;IPR035246;IPR030374;	Spermidine/spermine synthases;Spermidine/spermine synthase, eukaryotes;S-adenosyl-L-methionine-dependent methyltransferase;Polyamine biosynthesis domain, conserved site;Spermidine synthase, tetramerisation domain;Polyamine biosynthesis domain;	cytosol	7299220	404	E	[E] Amino acid transport and metabolism;
B0W657	Serine 3-dehydrogenase OS=Culex quinquefasciatus GN=CpipJ_CPIJ002522 PE=3 SV=1 - [B0W657_CULQU]	1.017	1.082	0.993	0.938	nan	nan	nan	nan	1.06391	nan	0.9764	nan	0.92232	nan	0.94461	nan	1.15352	nan	1.08963	nan							GO:0003824;GO:0003674;GO:0016491;	catalytic activity;molecular_function;oxidoreductase activity;	2;1;3;				IPR002347;IPR020904;IPR016040;	Short-chain dehydrogenase/reductase SDR;Short-chain dehydrogenase/reductase, conserved site;NAD(P)-binding domain;	mitochondria	7292690	245	Q	[Q] Secondary metabolites biosynthesis, transport and catabolism;
B0WFP7	Oligo-1,6-glucosidase OS=Culex quinquefasciatus GN=CpipJ_CPIJ005212 PE=4 SV=1 - [B0WFP7_CULQU]	0.99	1.075	0.992	0.975	nan	nan	nan	nan	1.08586	nan	1.00202	nan	0.98485	nan	0.98286	nan	1.10256	nan	1.08367	nan	GO:0044238;GO:0005975;GO:0071704;GO:0008150;GO:0008152;	primary metabolic process;carbohydrate metabolic process;organic substance metabolic process;biological_process;metabolic process;	3;4;3;1;2;				GO:0043169;GO:0043167;GO:0003824;GO:0005488;GO:0003674;	cation binding;ion binding;catalytic activity;binding;molecular_function;	4;3;2;2;1;				IPR017853;IPR006047;	Glycoside hydrolase superfamily;Glycosyl hydrolase, family 13, catalytic domain;	endoplasmic reticulum	7304050	603	G	[G] Carbohydrate transport and metabolism;
B0WFP5	Alpha-amylase OS=Culex quinquefasciatus GN=CpipJ_CPIJ005210 PE=4 SV=1 - [B0WFP5_CULQU]	1.021	0.967	0.99	1.032	nan	nan	nan	nan	0.94711	nan	0.96964	nan	1.01077	nan	1.04242	nan	0.93702	nan	0.97677	nan	GO:0044238;GO:0005975;GO:0071704;GO:0008150;GO:0008152;	primary metabolic process;carbohydrate metabolic process;organic substance metabolic process;biological_process;metabolic process;	3;4;3;1;2;				GO:0043169;GO:0043167;GO:0003824;GO:0005488;GO:0003674;	cation binding;ion binding;catalytic activity;binding;molecular_function;	4;3;2;2;1;				IPR017853;IPR006047;	Glycoside hydrolase superfamily;Glycosyl hydrolase, family 13, catalytic domain;	cytosol	7304050	619	G	[G] Carbohydrate transport and metabolism;
B0WFP2	Cop9 complex subunit 7a OS=Culex quinquefasciatus GN=CpipJ_CPIJ005207 PE=4 SV=1 - [B0WFP2_CULQU]	1.048	0.951	0.932	1.064	nan	nan	nan	nan	0.90744	nan	0.88931	nan	1.01527	nan	1.14163	nan	0.8938	nan	1.02039	nan										K12180			IPR027530;IPR000717;	COP9 signalosome complex subunit 7b;Proteasome component (PCI) domain;	cytosol	7304058	274	OT	[O] Posttranslational modification, protein turnover, chaperones;[T] Signal transduction mechanisms;
B0WLL0	Ubiquitin-activating enzyme E1 OS=Culex quinquefasciatus GN=CpipJ_CPIJ007700 PE=4 SV=1 - [B0WLL0_CULQU]	1.005	0.986	0.967	0.972	0.991	1	1.031	0.975	0.99499	0.663664	1.001	0.978418	0.97545	0.0758007	0.97447	0.509502	1.02003	0.11249	0.99399	0.871553	GO:0044267;GO:0044260;GO:0032446;GO:0070647;GO:0018193;GO:0071704;GO:0009987;GO:0006464;GO:0043412;GO:0036211;GO:0008150;GO:0008152;GO:0016925;GO:0044238;GO:0018205;GO:0044237;GO:0043170;GO:0019538;	cellular protein metabolic process;cellular macromolecule metabolic process;protein modification by small protein conjugation;protein modification by small protein conjugation or removal;peptidyl-amino acid modification;organic substance metabolic process;cellular process;cellular protein modification process;macromolecule modification;protein modification process;biological_process;metabolic pro…	5;4;8;7;7;3;2;6;5;5;1;2;9;3;8;3;4;4;				GO:0003674;GO:0008641;GO:0019948;GO:0003824;GO:0016874;GO:0016877;	molecular_function;small protein activating enzyme activity;SUMO activating enzyme activity;catalytic activity;ligase activity;ligase activity, forming carbon-sulfur bonds;	1;5;6;2;3;4;	K10685	map04120;	Ubiquitin mediated proteolysis;	IPR028077;IPR030661;IPR033127;IPR032426;IPR000594;IPR019572;	Ubiquitin/SUMO-activating enzyme ubiquitin-like domain;SUMO-activating enzyme subunit Uba2;Ubiquitin-activating enzyme E1, Cys active site;SUMO-activating enzyme subunit 2, C-terminal domain;THIF-type NAD/FAD binding fold;Ubiquitin-activating enzyme, catalytic cysteine domain;	cytosol	7295159_1	793	O	[O] Posttranslational modification, protein turnover, chaperones;
B8RIX2	Ribosomal protein L23a (Fragment) OS=Culex tarsalis PE=2 SV=1 - [B8RIX2_CULTA]	0.917	1.193	0.906	1.012	nan	nan	nan	nan	1.30098	nan	0.988	nan	1.1036	nan	1.117	nan	1.17885	nan	1.31678	nan	GO:0044249;GO:0034641;GO:0006807;GO:0034645;GO:1901576;GO:0044260;GO:0043043;GO:0071704;GO:0010467;GO:0044267;GO:0009987;GO:0009058;GO:0009059;GO:0008150;GO:0008152;GO:1901564;GO:0043604;GO:0044238;GO:0044271;GO:0043603;GO:1901566;GO:0019538;GO:0044237;GO:0043170;GO:0006518;GO:0006412;	cellular biosynthetic process;cellular nitrogen compound metabolic process;nitrogen compound metabolic process;cellular macromolecule biosynthetic process;organic substance biosynthetic process;cellular macromolecule metabolic process;peptide biosynthetic process;organic substance metabolic process;gene expression;cellular protein metabolic process;cellular process;biosynthetic process;macromolec…	4;4;3;5;4;4;6;3;5;5;2;3;5;1;2;4;6;3;5;5;5;4;3;4;5;6;	GO:1990904;GO:0043232;GO:0005623;GO:0005622;GO:0043226;GO:0005737;GO:0032991;GO:0030529;GO:0005840;GO:0044464;GO:0043229;GO:0005575;GO:0044444;GO:0043228;GO:0044424;	ribonucleoprotein complex;intracellular non-membrane-bounded organelle;cell;intracellular;organelle;cytoplasm;macromolecular complex;intracellular ribonucleoprotein complex;ribosome;cell part;intracellular organelle;cellular_component;cytoplasmic part;non-membrane-bounded organelle;intracellular part;	3;4;2;3;2;4;2;4;5;2;3;1;4;3;3;	GO:1901363;GO:0003674;GO:1901265;GO:0005198;GO:0003735;GO:0000166;GO:0036094;GO:0097159;GO:0005488;	heterocyclic compound binding;molecular_function;nucleoside phosphate binding;structural molecule activity;structural constituent of ribosome;nucleotide binding;small molecule binding;organic cyclic compound binding;binding;	3;1;4;2;3;4;3;3;2;	K02893	map03010;	Ribosome;	IPR019985;IPR013025;IPR012678;IPR001014;	Ribosomal protein L23;Ribosomal protein L25/L23;Ribosomal protein L23/L15e core domain;Ribosomal protein L23/L25, conserved site;	cytosol	7292133	251	J	[J] Translation, ribosomal structure and biogenesis;
B0WFP8	Alpha-glucosidase OS=Culex quinquefasciatus GN=CpipJ_CPIJ005213 PE=4 SV=1 - [B0WFP8_CULQU]	0.929	1.053	1.041	0.994	nan	nan	nan	nan	1.13348	nan	1.12056	nan	1.06997	nan	0.95485	nan	1.05936	nan	1.01153	nan	GO:0044238;GO:0005975;GO:0071704;GO:0008150;GO:0008152;	primary metabolic process;carbohydrate metabolic process;organic substance metabolic process;biological_process;metabolic process;	3;4;3;1;2;				GO:0043169;GO:0043167;GO:0003824;GO:0005488;GO:0003674;	cation binding;ion binding;catalytic activity;binding;molecular_function;	4;3;2;2;1;				IPR017853;IPR006047;	Glycoside hydrolase superfamily;Glycosyl hydrolase, family 13, catalytic domain;	extracellular	7297881	592	G	[G] Carbohydrate transport and metabolism;
B0WZW6	Sugar transporter OS=Culex quinquefasciatus GN=CpipJ_CPIJ012675 PE=3 SV=1 - [B0WZW6_CULQU]	1.169	0.964	0.886	0.957	1.137	0.934	0.988	0.956	0.82307	0.0113615	0.81266	0.0561294	0.82958	0.00657115	1.02081	0.739018	0.99216	0.666831	1.01281	0.842378	GO:0044699;GO:0044765;GO:0008643;GO:0008150;GO:0006810;GO:0071702;GO:1902578;GO:0051234;GO:0051179;	single-organism process;single-organism transport;carbohydrate transport;biological_process;transport;organic substance transport;single-organism localization;establishment of localization;localization;	2;4;5;1;4;5;3;3;2;	GO:0016021;GO:0016020;GO:0005575;GO:0044425;GO:0031224;	integral component of membrane;membrane;cellular_component;membrane part;intrinsic component of membrane;	4;2;1;2;3;	GO:0022891;GO:0022892;GO:0005215;GO:0022857;GO:0003674;	substrate-specific transmembrane transporter activity;substrate-specific transporter activity;transporter activity;transmembrane transporter activity;molecular_function;	4;3;2;3;1;	K08145			IPR003663;IPR005829;IPR005828;IPR020846;	Sugar/inositol transporter;Sugar transporter, conserved site;Major facilitator, sugar transporter-like;Major facilitator superfamily domain;	plasma membrane	7296663	479	R	[R] General function prediction only;
B0WZW7	Sugar transporter OS=Culex quinquefasciatus GN=CpipJ_CPIJ012676 PE=3 SV=1 - [B0WZW7_CULQU]	0.995	1.099	1.009	0.937	1.003	1.074	0.935	0.98	1.08759	0.0217661	0.97297	0.543551	0.95946	0.205233	0.98611	0.782279	1.13354	0.0357388	1.1178	0.0993113	GO:0044699;GO:0044765;GO:0008643;GO:0008150;GO:0006810;GO:0071702;GO:1902578;GO:0051234;GO:0051179;	single-organism process;single-organism transport;carbohydrate transport;biological_process;transport;organic substance transport;single-organism localization;establishment of localization;localization;	2;4;5;1;4;5;3;3;2;	GO:0016021;GO:0016020;GO:0005575;GO:0044425;GO:0031224;	integral component of membrane;membrane;cellular_component;membrane part;intrinsic component of membrane;	4;2;1;2;3;	GO:0022891;GO:0022892;GO:0005215;GO:0022857;GO:0003674;	substrate-specific transmembrane transporter activity;substrate-specific transporter activity;transporter activity;transmembrane transporter activity;molecular_function;	4;3;2;3;1;				IPR003663;IPR005829;IPR005828;IPR020846;	Sugar/inositol transporter;Sugar transporter, conserved site;Major facilitator, sugar transporter-like;Major facilitator superfamily domain;	plasma membrane	7296661	521	R	[R] General function prediction only;
B0WJP1	Putative uncharacterized protein OS=Culex quinquefasciatus GN=CpipJ_CPIJ007603 PE=4 SV=1 - [B0WJP1_CULQU]	0.991	1.026	1.012	0.963	0.989	0.967	0.987	0.975	1.00657	0.84614	1.0096	0.527795	0.97879	0.0746294	0.96948	0.158841	1.02838	0.45741	0.997	0.933934	GO:1901564;GO:0006040;GO:1901135;GO:0043170;GO:0071704;GO:0006807;GO:0008150;GO:0008152;GO:0006022;GO:0006030;GO:1901071;	organonitrogen compound metabolic process;amino sugar metabolic process;carbohydrate derivative metabolic process;macromolecule metabolic process;organic substance metabolic process;nitrogen compound metabolic process;biological_process;metabolic process;aminoglycan metabolic process;chitin metabolic process;glucosamine-containing compound metabolic process;	4;5;4;4;3;3;1;2;5;6;6;	GO:0005575;GO:0005576;	cellular_component;extracellular region;	1;2;	GO:0005488;GO:0003674;GO:0097367;GO:0008061;	binding;molecular_function;carbohydrate derivative binding;chitin binding;	2;1;3;4;				IPR002557;	Chitin binding domain;	extracellular
B0XEE1	Succinate dehydrogenase OS=Culex quinquefasciatus GN=CpipJ_CPIJ017679 PE=4 SV=1 - [B0XEE1_CULQU]	0.912	1.144	1.071	0.925	0.956	1.079	0.958	1.027	1.19004	0.0455713	1.08619	0.31555	1.04497	0.528477	0.96205	0.663222	1.13883	0.154359	1.09561	0.275109	GO:0019752;GO:0006099;GO:0009060;GO:0006091;GO:0072350;GO:0044699;GO:0044710;GO:0071704;GO:0045333;GO:0009987;GO:0044763;GO:0008152;GO:0043436;GO:0055114;GO:0044238;GO:0015980;GO:0006082;GO:0044237;GO:0006101;GO:0008150;GO:0044281;	carboxylic acid metabolic process;tricarboxylic acid cycle;aerobic respiration;generation of precursor metabolites and energy;tricarboxylic acid metabolic process;single-organism process;single-organism metabolic process;organic substance metabolic process;cellular respiration;cellular process;single-organism cellular process;metabolic process;oxoacid metabolic process;oxidation-reduction process…	6;4;6;4;7;2;3;3;5;2;3;2;5;4;3;4;4;3;8;1;4;				GO:0003674;GO:0005488;GO:0016491;GO:0051540;GO:0003824;GO:0051536;	molecular_function;binding;oxidoreductase activity;metal cluster binding;catalytic activity;iron-sulfur cluster binding;	1;2;3;3;2;4;	K00235	map00020;map00190;map01100;map01110;map01120;map01130;map01200;map04932;map05010;map05012;map05016;	Citrate cycle (TCA cycle);Oxidative phosphorylation;Metabolic pathways;Biosynthesis of secondary metabolites;Microbial metabolism in diverse environments;Biosynthesis of antibiotics;Carbon metabolism;Non-alcoholic fatty liver disease (NAFLD);Alzheimer's disease;Parkinson's disease;Huntington's disease;	IPR017896;IPR009051;IPR017900;IPR004489;	4Fe-4S ferredoxin-type, iron-sulphur binding domain;Alpha-helical ferredoxin;4Fe-4S ferredoxin, iron-sulphur binding, conserved site;Succinate dehydrogenase/fumarate reductase iron-sulphur protein;	cytosol	7302306	254	C	[C] Energy production and conversion;
B0WZW1	Nucleotide exchange factor SIL1 OS=Culex quinquefasciatus GN=CpipJ_CPIJ012670 PE=4 SV=1 - [B0WZW1_CULQU]	1.079	0.882	1.113	0.941	nan	nan	nan	nan	0.81742	nan	1.03151	nan	0.8721	nan	0.84546	nan	0.9373	nan	0.79245	nan										K14001	map04141;	Protein processing in endoplasmic reticulum;	IPR016024;IPR011989;	Armadillo-type fold;Armadillo-like helical;	extracellular	7301293	221	O	[O] Posttranslational modification, protein turnover, chaperones;
B0WSB7	Rho GTPase-activating protein 5 OS=Culex quinquefasciatus GN=CpipJ_CPIJ009693 PE=4 SV=1 - [B0WSB7_CULQU]	1.025	1.102	0.98	0.919	nan	nan	nan	nan	1.07512	nan	0.9561	nan	0.89659	nan	0.93776	nan	1.19913	nan	1.12449	nan	GO:0035556;GO:0051716;GO:0065007;GO:0009987;GO:0050794;GO:0008150;GO:0007154;GO:0007264;GO:0044700;GO:0044699;GO:0050896;GO:0044763;GO:0050789;GO:0023052;GO:0007165;	intracellular signal transduction;cellular response to stimulus;biological regulation;cellular process;regulation of cellular process;biological_process;cell communication;small GTPase mediated signal transduction;single organism signaling;single-organism process;response to stimulus;single-organism cellular process;regulation of biological process;signaling;signal transduction;	5;3;2;2;3;1;4;6;3;2;2;3;2;2;4;	GO:0044464;GO:0005575;GO:0005623;GO:0005622;	cell part;cellular_component;cell;intracellular;	2;1;2;3;	GO:0035639;GO:0003674;GO:0005488;GO:0043167;GO:1901363;GO:1901265;GO:0001882;GO:0043168;GO:0000166;GO:0032561;GO:0001883;GO:0032549;GO:0017076;GO:0005525;GO:0036094;GO:0097367;GO:0097159;GO:0019001;GO:0032555;GO:0032550;GO:0032553;	purine ribonucleoside triphosphate binding;molecular_function;binding;ion binding;heterocyclic compound binding;nucleoside phosphate binding;nucleoside binding;anion binding;nucleotide binding;guanyl ribonucleotide binding;purine nucleoside binding;ribonucleoside binding;purine nucleotide binding;GTP binding;small molecule binding;carbohydrate derivative binding;organic cyclic compound binding;gu…	5;1;2;3;3;4;4;4;4;6;5;5;5;6;3;3;3;6;5;6;4;				IPR001806;IPR002713;IPR000198;IPR008936;IPR027417;IPR032835;	Small GTPase superfamily;FF domain;Rho GTPase-activating protein domain;Rho GTPase activation protein;P-loop containing nucleoside triphosphate hydrolase;Rho GTPase-activating protein, FF domain;	cytosol	7293371	1123	T	[T] Signal transduction mechanisms;
B0WAN1	Paramyosin, long form OS=Culex quinquefasciatus GN=CpipJ_CPIJ003942 PE=4 SV=1 - [B0WAN1_CULQU]	1.039	0.938	0.976	1.03	1.08	0.922	0.931	1.069	0.87777	0.0276821	0.89995	0.0734846	0.99056	0.757536	1.10068	0.0842179	0.88614	0.0297291	0.97535	0.428822				GO:0015629;GO:0043229;GO:0043228;GO:0044430;GO:0043226;GO:0005856;GO:0005575;GO:0016459;GO:0043234;GO:0032991;GO:0043232;GO:0044464;GO:0005623;GO:0005622;GO:0044446;GO:0044424;GO:0044422;	actin cytoskeleton;intracellular organelle;non-membrane-bounded organelle;cytoskeletal part;organelle;cytoskeleton;cellular_component;myosin complex;protein complex;macromolecular complex;intracellular non-membrane-bounded organelle;cell part;cell;intracellular;intracellular organelle part;intracellular part;organelle part;	6;3;3;4;2;5;1;4;3;2;4;2;2;3;3;3;2;	GO:0003674;GO:0003774;GO:0016787;GO:0017111;GO:0003824;GO:0016818;GO:0016817;GO:0016462;	molecular_function;motor activity;hydrolase activity;nucleoside-triphosphatase activity;catalytic activity;hydrolase activity, acting on acid anhydrides, in phosphorus-containing anhydrides;hydrolase activity, acting on acid anhydrides;pyrophosphatase activity;	1;8;3;7;2;5;4;6;				IPR002928;	Myosin tail;	cytosol	7295043	1113	Z	[Z] Cytoskeleton;
B0XE75	Piwi OS=Culex quinquefasciatus GN=CpipJ_CPIJ017382 PE=3 SV=1 - [B0XE75_CULQU]	1.13	0.886	0.934	1.029	nan	nan	nan	nan	0.78407	nan	0.82655	nan	0.91062	nan	1.10171	nan	0.86103	nan	0.94861	nan							GO:0097159;GO:0003674;GO:0005488;GO:0003676;GO:1901363;	organic cyclic compound binding;molecular_function;binding;nucleic acid binding;heterocyclic compound binding;	3;1;2;4;3;	K02156	map04320;	Dorso-ventral axis formation;	IPR012337;IPR003165;IPR003100;	Ribonuclease H-like domain;Piwi domain;PAZ domain;	cytosol, nucleus	7297796	704	D	[D] Cell cycle control, cell division, chromosome partitioning;
B0WQJ4	Phosphorylase b kinase regulatory subunit alpha OS=Culex quinquefasciatus GN=CpipJ_CPIJ009384 PE=4 SV=1 - [B0WQJ4_CULQU]	1.361	0.778	0.879	0.92	1.008	1.003	1.001	1.008	0.75179	0.295296	0.79358	0.320641	0.81385	0.349206	1.02553	0.7799	0.92376	0.604786	0.94734	0.736182	GO:0006091;GO:0044699;GO:0044264;GO:0044262;GO:0044260;GO:0071704;GO:0006112;GO:0006073;GO:0009987;GO:0044710;GO:0044763;GO:0008152;GO:0044723;GO:0055114;GO:0044042;GO:0044238;GO:0005975;GO:0015980;GO:0005977;GO:0005976;GO:0044237;GO:0043170;GO:0008150;	generation of precursor metabolites and energy;single-organism process;cellular polysaccharide metabolic process;cellular carbohydrate metabolic process;cellular macromolecule metabolic process;organic substance metabolic process;energy reserve metabolic process;cellular glucan metabolic process;cellular process;single-organism metabolic process;single-organism cellular process;metabolic process;…	4;2;5;4;4;3;5;6;2;3;3;2;4;4;6;3;4;4;5;5;3;4;1;				GO:0003674;GO:0016740;GO:0016301;GO:0003824;GO:0016772;	molecular_function;transferase activity;kinase activity;catalytic activity;transferase activity, transferring phosphorus-containing groups;	1;3;5;2;4;	K07190	map04020;map04910;map04922;	Calcium signaling pathway;Insulin signaling pathway;Glucagon signaling pathway;	IPR008734;IPR011613;IPR008928;	Phosphorylase kinase alpha/beta subunit;Glycoside hydrolase family 15/Phosphorylase b kinase regulatory chain family;Six-hairpin glycosidase-like;	mitochondria	7291005	2041	G	[G] Carbohydrate transport and metabolism;
B0WY19	GTP-binding protein SAR2 OS=Culex quinquefasciatus GN=CpipJ_CPIJ012024 PE=3 SV=1 - [B0WY19_CULQU]	0.928	1.053	1.111	0.932	1.023	1.007	1.095	0.925	1.05587	0.410276	1.1307	0.117995	0.95182	0.427765	0.8418	0.00249472	1.10932	0.0487289	0.93382	0.0955894	GO:0008104;GO:0070727;GO:0006886;GO:0071702;GO:0033036;GO:0034613;GO:0006810;GO:0045184;GO:0015031;GO:0008150;GO:0051649;GO:0051234;GO:0051179;GO:0051641;GO:0046907;GO:0016192;	protein localization;cellular macromolecule localization;intracellular protein transport;organic substance transport;macromolecule localization;cellular protein localization;transport;establishment of protein localization;protein transport;biological_process;establishment of localization in cell;establishment of localization;localization;cellular localization;intracellular transport;vesicle-media…	4;4;6;5;3;5;4;4;5;1;4;3;2;3;5;5;	GO:0005783;GO:0043229;GO:0043227;GO:0043226;GO:0005737;GO:0005794;GO:0012505;GO:0043231;GO:0044464;GO:0005623;GO:0005622;GO:0005575;GO:0044444;GO:0044424;	endoplasmic reticulum;intracellular organelle;membrane-bounded organelle;organelle;cytoplasm;Golgi apparatus;endomembrane system;intracellular membrane-bounded organelle;cell part;cell;intracellular;cellular_component;cytoplasmic part;intracellular part;	4;3;3;2;4;4;3;4;2;2;3;1;4;3;	GO:0035639;GO:1901363;GO:0003674;GO:0005488;GO:0043167;GO:1901265;GO:0001882;GO:0032549;GO:0000166;GO:0032555;GO:0032561;GO:0001883;GO:0017076;GO:0005525;GO:0036094;GO:0097367;GO:0097159;GO:0019001;GO:0032550;GO:0043168;GO:0032553;	purine ribonucleoside triphosphate binding;heterocyclic compound binding;molecular_function;binding;ion binding;nucleoside phosphate binding;nucleoside binding;ribonucleoside binding;nucleotide binding;purine ribonucleotide binding;guanyl ribonucleotide binding;purine nucleoside binding;purine nucleotide binding;GTP binding;small molecule binding;carbohydrate derivative binding;organic cyclic com…	5;3;1;2;3;4;4;5;4;5;6;5;5;6;3;3;3;6;6;4;4;	K07953	map04141;map05134;	Protein processing in endoplasmic reticulum;Legionellosis;	IPR006689;IPR005225;IPR027417;IPR006687;	Small GTPase superfamily, ARF/SAR type;Small GTP-binding protein domain;P-loop containing nucleoside triphosphate hydrolase;Small GTPase superfamily, SAR1-type;	cytosol	7300832	384	U	[U] Intracellular trafficking, secretion, and vesicular transport;
B0XE79	Proteasome subunit beta type OS=Culex quinquefasciatus GN=CpipJ_CPIJ017386 PE=3 SV=1 - [B0XE79_CULQU]	0.925	1.044	1.092	0.986	1.006	0.985	1.037	1.036	1.05075	0.431231	1.10254	0.180502	1.04713	0.439966	0.94974	0.286651	1.00346	0.936128	0.95303	0.340791	GO:0044248;GO:0044237;GO:0043170;GO:0044267;GO:1901575;GO:0044265;GO:0044260;GO:0071704;GO:0006508;GO:0044238;GO:0009987;GO:0008150;GO:0030163;GO:0008152;GO:0044257;GO:0009056;GO:0009057;GO:0051603;GO:0019538;	cellular catabolic process;cellular metabolic process;macromolecule metabolic process;cellular protein metabolic process;organic substance catabolic process;cellular macromolecule catabolic process;cellular macromolecule metabolic process;organic substance metabolic process;proteolysis;primary metabolic process;cellular process;biological_process;protein catabolic process;metabolic process;cellul…	4;3;4;5;4;5;4;3;5;3;2;1;5;2;6;3;5;6;4;	GO:0043229;GO:0043227;GO:0043226;GO:0005737;GO:0005839;GO:0005634;GO:0000502;GO:0043234;GO:0032991;GO:0043231;GO:0044464;GO:0005623;GO:0005622;GO:0005575;GO:0044424;	intracellular organelle;membrane-bounded organelle;organelle;cytoplasm;proteasome core complex;nucleus;proteasome complex;protein complex;macromolecular complex;intracellular membrane-bounded organelle;cell part;cell;intracellular;cellular_component;intracellular part;	3;3;2;4;4;5;4;3;2;4;2;2;3;1;3;	GO:0004175;GO:0003674;GO:0008233;GO:0070003;GO:0016787;GO:0003824;GO:0004298;GO:0070011;	endopeptidase activity;molecular_function;peptidase activity;threonine-type peptidase activity;hydrolase activity;catalytic activity;threonine-type endopeptidase activity;peptidase activity, acting on L-amino acid peptides;	6;1;4;6;3;2;7;5;	K02737	map03050;	Proteasome;	IPR029055;IPR023333;IPR001353;IPR016050;IPR000243;	Nucleophile aminohydrolases, N-terminal;Proteasome B-type subunit;Proteasome, subunit alpha/beta;Proteasome beta-type subunit, conserved site;Peptidase T1A, proteasome beta-subunit;	cytosol, nucleus	7303698	413	O	[O] Posttranslational modification, protein turnover, chaperones;
B0WQJ8	Thermosome subunit alpha OS=Culex quinquefasciatus GN=CpipJ_CPIJ009388 PE=4 SV=1 - [B0WQJ8_CULQU]	1.023	0.935	0.988	1.067	1.051	0.911	0.995	1.042	0.89007	0.025178	0.95612	0.0875789	1.01688	0.449552	1.06354	0.0399286	0.8753	0.0169237	0.93091	0.0317235							GO:0043168;GO:0017076;GO:0030554;GO:0097367;GO:0097159;GO:0005524;GO:1901363;GO:0001882;GO:0043167;GO:0036094;GO:0035639;GO:0032559;GO:0032553;GO:0001883;GO:0032549;GO:0032555;GO:0003674;GO:0000166;GO:0032550;GO:1901265;GO:0005488;	anion binding;purine nucleotide binding;adenyl nucleotide binding;carbohydrate derivative binding;organic cyclic compound binding;ATP binding;heterocyclic compound binding;nucleoside binding;ion binding;small molecule binding;purine ribonucleoside triphosphate binding;adenyl ribonucleotide binding;ribonucleotide binding;purine nucleoside binding;ribonucleoside binding;purine ribonucleotide bindin…	4;5;6;3;3;6;3;4;3;3;5;6;4;5;5;5;1;4;6;4;2;	K09494			IPR027409;IPR027413;IPR002423;IPR012716;	GroEL-like apical domain;GroEL-like equatorial domain;Chaperonin Cpn60/TCP-1 family;T-complex protein 1, beta subunit;	nucleus	Hs5453603	439	O	[O] Posttranslational modification, protein turnover, chaperones;
B0WDV6	Putative uncharacterized protein OS=Culex quinquefasciatus GN=CpipJ_CPIJ005049 PE=4 SV=1 - [B0WDV6_CULQU]	0.992	0.947	1.085	1.002	0.93	0.783	0.994	1.312	0.9001	0.387752	1.08169	0.290014	1.20395	0.340736	1.11304	0.542621	0.74762	0.237788	0.83213	0.203841													IPR000626;IPR009060;IPR015940;IPR011990;IPR029071;	Ubiquitin domain;UBA-like;Ubiquitin-associated domain;Tetratricopeptide-like helical domain;Ubiquitin-related domain;	nucleus	7301348	380	OT	[O] Posttranslational modification, protein turnover, chaperones;[T] Signal transduction mechanisms;
B0W722	Putative uncharacterized protein OS=Culex quinquefasciatus GN=CpipJ_CPIJ003120 PE=4 SV=1 - [B0W722_CULQU]	1.02	1.099	0.933	0.972	0.909	1.155	1.046	0.917	1.16848	0.120461	1.02592	0.782155	0.97926	0.777406	0.95452	0.548235	1.19322	0.0432659	1.13896	0.161004													IPR015157;	Translation machinery associated TMA7;	nucleus	At1g15270	58.9	S	[S] Function unknown;
B0WZE3	Trypsin OS=Culex quinquefasciatus GN=CpipJ_CPIJ012151 PE=4 SV=1 - [B0WZE3_CULQU]	1.075	0.964	1.022	0.95	0.941	1.034	1.005	1.043	0.99107	0.916107	1.00546	0.942511	0.98859	0.900784	0.98323	0.753546	1.00251	0.96964	0.98569	0.726208							GO:0004252;GO:0004175;GO:0017171;GO:0016787;GO:0003824;GO:0070011;GO:0003674;GO:0008233;GO:0008236;	serine-type endopeptidase activity;endopeptidase activity;serine hydrolase activity;hydrolase activity;catalytic activity;peptidase activity, acting on L-amino acid peptides;molecular_function;peptidase activity;serine-type peptidase activity;	6;6;4;3;2;5;1;4;5;				IPR009003;IPR001254;IPR001314;	Peptidase S1, PA clan;Serine proteases, trypsin domain;Peptidase S1A, chymotrypsin family;	extracellular	Hs21536452	107	E	[E] Amino acid transport and metabolism;
B0WZE4	Trypsin OS=Culex quinquefasciatus GN=CpipJ_CPIJ012152 PE=4 SV=1 - [B0WZE4_CULQU]	0.962	1.061	0.97	1.05	1.029	0.936	0.976	0.937	1.00301	0.970099	0.9774	0.572397	0.99799	0.978475	1.02107	0.751816	1.00503	0.958073	1.02621	0.7231							GO:0004252;GO:0004175;GO:0017171;GO:0016787;GO:0003824;GO:0070011;GO:0003674;GO:0008233;GO:0008236;	serine-type endopeptidase activity;endopeptidase activity;serine hydrolase activity;hydrolase activity;catalytic activity;peptidase activity, acting on L-amino acid peptides;molecular_function;peptidase activity;serine-type peptidase activity;	6;6;4;3;2;5;1;4;5;				IPR009003;IPR001254;IPR001314;	Peptidase S1, PA clan;Serine proteases, trypsin domain;Peptidase S1A, chymotrypsin family;	extracellular	Hs4826950	109	E	[E] Amino acid transport and metabolism;
B0W726	Dolichyl-diphosphooligosaccharide--protein glycosyltransferase subunit 1 OS=Culex quinquefasciatus GN=CpipJ_CPIJ003124 PE=3 SV=1 - [B0W726_CULQU]	0.957	1.082	1.098	0.919	1.084	1.008	0.946	0.985	1.02401	0.770564	1.00147	0.989291	0.93288	0.439479	0.93151	0.487149	1.09769	0.201503	1.0225	0.811062	GO:0044249;GO:0034645;GO:0009100;GO:0009101;GO:0044699;GO:0044267;GO:0044710;GO:0006486;GO:0071704;GO:0036211;GO:1901576;GO:0009987;GO:0070085;GO:0006464;GO:0043412;GO:0043413;GO:0008150;GO:0008152;GO:0044723;GO:0044238;GO:0005975;GO:0044260;GO:0019538;GO:1901135;GO:0044763;GO:0009058;GO:0044237;GO:0043170;GO:1901137;GO:0009059;	cellular biosynthetic process;cellular macromolecule biosynthetic process;glycoprotein metabolic process;glycoprotein biosynthetic process;single-organism process;cellular protein metabolic process;single-organism metabolic process;protein glycosylation;organic substance metabolic process;protein modification process;organic substance biosynthetic process;cellular process;glycosylation;cellular p…	4;5;5;6;2;5;3;4;3;5;4;2;5;6;5;6;1;2;4;3;4;4;4;4;3;3;3;4;5;5;	GO:0005783;GO:0044464;GO:0005789;GO:0043229;GO:0005623;GO:0005622;GO:0005737;GO:0031090;GO:0044432;GO:0043227;GO:0016021;GO:0016020;GO:0043226;GO:0031224;GO:0098588;GO:0044446;GO:0012505;GO:0044425;GO:0043231;GO:0042175;GO:0005575;GO:0044444;GO:0044424;GO:0044422;	endoplasmic reticulum;cell part;endoplasmic reticulum membrane;intracellular organelle;cell;intracellular;cytoplasm;organelle membrane;endoplasmic reticulum part;membrane-bounded organelle;integral component of membrane;membrane;organelle;intrinsic component of membrane;bounding membrane of organelle;intracellular organelle part;endomembrane system;membrane part;intracellular membrane-bounded org…	4;2;3;3;2;3;4;3;4;3;4;2;2;3;4;3;3;2;4;3;1;4;3;2;	GO:0003674;GO:0016740;GO:0003824;GO:0004576;GO:0016757;GO:0016758;GO:0004579;	molecular_function;transferase activity;catalytic activity;oligosaccharyl transferase activity;transferase activity, transferring glycosyl groups;transferase activity, transferring hexosyl groups;dolichyl-diphosphooligosaccharide-protein glycotransferase activity;	1;3;2;6;4;5;7;	K12666	map00510;map00513;map01100;map04141;	N-Glycan biosynthesis;Various types of N-glycan biosynthesis;Metabolic pathways;Protein processing in endoplasmic reticulum;	IPR007676;	Ribophorin I;	extracellular	7297676_1	478	O	[O] Posttranslational modification, protein turnover, chaperones;
B0W727	Adenylyl cyclase-associated protein OS=Culex quinquefasciatus GN=CpipJ_CPIJ003125 PE=3 SV=1 - [B0W727_CULQU]	1.006	1.026	0.953	1.029	1.016	0.98	0.962	1.043	0.99209	0.766318	0.94708	0.015444	1.02473	0.100812	1.08198	0.0110518	0.96815	0.303525	1.04752	0.19171	GO:0006996;GO:0007015;GO:0048856;GO:0007010;GO:0030029;GO:0071822;GO:0043933;GO:0048869;GO:0071840;GO:0009987;GO:0044767;GO:0016043;GO:0032989;GO:0032502;GO:1902589;GO:0008150;GO:0030036;GO:0044763;GO:0009653;GO:0044699;GO:0000902;	organelle organization;actin filament organization;anatomical structure development;cytoskeleton organization;actin filament-based process;protein complex subunit organization;macromolecular complex subunit organization;cellular developmental process;cellular component organization or biogenesis;cellular process;single-organism developmental process;cellular component organization;cellular compon…	4;6;3;5;4;5;4;4;2;2;3;3;4;2;4;1;5;3;3;2;5;							K17261			IPR003124;IPR006599;IPR028417;IPR013992;IPR018106;IPR013912;IPR017901;IPR001837;	WH2 domain;CARP motif;CAP, conserved site, C-terminal;Adenylate cyclase-associated CAP, N-terminal;CAP, conserved site, N-terminal;Adenylate cyclase-associated CAP, C-terminal;C-CAP/cofactor C-like domain;Adenylate cyclase-associated CAP;	nucleus	7296114	592	ZT	[Z] Cytoskeleton;[T] Signal transduction mechanisms;
B0W7U3	Serine/threonine-protein kinase Smg1 OS=Culex quinquefasciatus GN=CpipJ_CPIJ003189 PE=3 SV=1 - [B0W7U3_CULQU]	nan	nan	nan	nan	1.078	0.838	0.965	1.085	0.77737	nan	0.89518	nan	1.00649	nan	1.12435	nan	0.77235	nan	0.86839	nan	GO:0000184;GO:0044248;GO:0034641;GO:0006807;GO:1901360;GO:1901361;GO:0006139;GO:1901575;GO:0044265;GO:0044260;GO:0071704;GO:0006401;GO:0006402;GO:0090304;GO:0009987;GO:0044238;GO:0006725;GO:0046700;GO:0008150;GO:0008152;GO:0034655;GO:0009056;GO:0009057;GO:0046483;GO:0016070;GO:0016071;GO:0044270;GO:0044237;GO:0043170;GO:0000956;GO:0019439;	nuclear-transcribed mRNA catabolic process, nonsense-mediated decay;cellular catabolic process;cellular nitrogen compound metabolic process;nitrogen compound metabolic process;organic cyclic compound metabolic process;organic cyclic compound catabolic process;nucleobase-containing compound metabolic process;organic substance catabolic process;cellular macromolecule catabolic process;cellular macr…	9;4;4;3;4;5;4;4;5;4;3;6;7;5;2;3;4;5;1;2;5;3;5;4;5;6;5;3;4;8;5;				GO:0035639;GO:0003674;GO:0005488;GO:0001883;GO:0000166;GO:1901363;GO:0043168;GO:0004674;GO:0032549;GO:0043167;GO:0032555;GO:0016740;GO:1901265;GO:0004672;GO:0001882;GO:0005524;GO:0016301;GO:0036094;GO:0003824;GO:0017076;GO:0030554;GO:0016773;GO:0016772;GO:0097367;GO:0032559;GO:0097159;GO:0032550;GO:0032553;	purine ribonucleoside triphosphate binding;molecular_function;binding;purine nucleoside binding;nucleotide binding;heterocyclic compound binding;anion binding;protein serine/threonine kinase activity;ribonucleoside binding;ion binding;purine ribonucleotide binding;transferase activity;nucleoside phosphate binding;protein kinase activity;nucleoside binding;ATP binding;kinase activity;small molecul…	5;1;2;5;4;3;4;7;5;3;5;3;4;6;4;6;5;3;2;5;6;5;4;3;6;3;6;4;	K08873	map03015;	mRNA surveillance pathway;	IPR016024;IPR011009;IPR018936;IPR031559;IPR000403;IPR011989;IPR014009;	Armadillo-type fold;Protein kinase-like domain;Phosphatidylinositol 3/4-kinase, conserved site;Serine/threonine-protein kinase SMG1;Phosphatidylinositol 3-/4-kinase, catalytic domain;Armadillo-like helical;PIK-related kinase;	plasma membrane	7290761	1142	L	[L] Replication, recombination and repair;
B0WBS9	Gelsolin OS=Culex quinquefasciatus GN=CpipJ_CPIJ004628 PE=4 SV=1 - [B0WBS9_CULQU]	1.046	1.02	0.947	0.98	1.069	1.089	0.891	0.969	0.99716	0.941767	0.86903	0.0445947	0.92151	0.0227852	1.06039	0.191202	1.08209	0.149177	1.14744	0.0928029										K05768	map04666;map04810;map05203;	Fc gamma R-mediated phagocytosis;Regulation of actin cytoskeleton;Viral carcinogenesis;	IPR029006;IPR007122;IPR007123;IPR030004;	ADF-H/Gelsolin-like domain;Villin/Gelsolin;Gelsolin-like domain;Gelsolin;	endoplasmic reticulum	7296888	487	Z	[Z] Cytoskeleton;
B0WBV3	Putative uncharacterized protein OS=Culex quinquefasciatus GN=CpipJ_CPIJ004652 PE=4 SV=1 - [B0WBV3_CULQU]	0.927	1.035	1.114	0.976	1.009	0.993	1.025	0.987	1.04752	0.423195	1.10486	0.235452	1.01395	0.775148	0.91772	0.18869	1.03311	0.273051	0.94811	0.376473										K13443	map04142;	Lysosome;	IPR033916;IPR014756;IPR003172;	ML domain, Npc2 like;Immunoglobulin E-set;MD-2-related lipid-recognition domain;	extracellular	7296022	149	S	[S] Function unknown;
B8RJ82	6-phosphogluconolactonase (Fragment) OS=Culex tarsalis PE=2 SV=1 - [B8RJ82_CULTA]	1.066	0.933	0.998	1.026	0.994	0.958	1.105	0.95	0.91796	0.156884	1.02087	0.770532	0.95922	0.506531	0.93961	0.435299	0.95698	0.399365	0.89919	0.193467	GO:0006739;GO:0006732;GO:0006733;GO:0034641;GO:0006098;GO:0046496;GO:0072524;GO:1901360;GO:0006139;GO:0044710;GO:0051186;GO:0019682;GO:0008150;GO:0071704;GO:0044699;GO:0044281;GO:0009987;GO:0006725;GO:0009117;GO:0008152;GO:0005975;GO:0055086;GO:0046483;GO:0044238;GO:1901564;GO:0006081;GO:1901135;GO:0044763;GO:0019693;GO:0006796;GO:0006807;GO:0006793;GO:0019637;GO:0051156;GO:0044237;GO:0006753;GO:…	NADP metabolic process;coenzyme metabolic process;oxidoreduction coenzyme metabolic process;cellular nitrogen compound metabolic process;pentose-phosphate shunt;nicotinamide nucleotide metabolic process;pyridine-containing compound metabolic process;organic cyclic compound metabolic process;nucleobase-containing compound metabolic process;single-organism metabolic process;cofactor metabolic proce…	8;5;6;4;6;7;5;4;4;3;4;5;1;3;2;4;2;4;6;2;4;4;4;3;4;4;4;3;5;5;3;4;4;5;3;5;6;				GO:0003674;GO:0016787;GO:0017057;GO:0016788;GO:0003824;GO:0052689;	molecular_function;hydrolase activity;6-phosphogluconolactonase activity;hydrolase activity, acting on ester bonds;catalytic activity;carboxylic ester hydrolase activity;	1;3;6;4;2;5;				IPR006148;IPR005900;	Glucosamine/galactosamine-6-phosphate isomerase;6-phosphogluconolactonase, DevB-type;	cytosol	Hs6912586	172	G	[G] Carbohydrate transport and metabolism;
B0X1J6	Allantoicase OS=Culex quinquefasciatus GN=CpipJ_CPIJ012990 PE=4 SV=1 - [B0X1J6_CULQU]	0.934	1.088	1.059	0.966	0.933	1.07	1.025	0.992	1.15587	0.00381598	1.11623	0.0237005	1.04874	0.0729236	0.93954	0.0986193	1.10215	0.0240999	1.03551	0.194318	GO:0044248;GO:0034641;GO:0006807;GO:1901360;GO:1901361;GO:1901575;GO:0071704;GO:0000256;GO:0000255;GO:0009987;GO:0046700;GO:0008150;GO:0008152;GO:0009056;GO:0046483;GO:0043605;GO:1901564;GO:0044270;GO:0043603;GO:0044237;GO:1901565;	cellular catabolic process;cellular nitrogen compound metabolic process;nitrogen compound metabolic process;organic cyclic compound metabolic process;organic cyclic compound catabolic process;organic substance catabolic process;organic substance metabolic process;allantoin catabolic process;allantoin metabolic process;cellular process;heterocycle catabolic process;biological_process;metabolic pro…	4;4;3;4;5;4;3;6;5;2;5;1;2;3;4;6;4;5;5;3;5;				GO:0004037;GO:0016787;GO:0003674;GO:0003824;GO:0016813;GO:0016810;	allantoicase activity;hydrolase activity;molecular_function;catalytic activity;hydrolase activity, acting on carbon-nitrogen (but not peptide) bonds, in linear amidines;hydrolase activity, acting on carbon-nitrogen (but not peptide) bonds;	6;3;1;2;5;4;	K01477	map00230;map01100;map01120;	Purine metabolism;Metabolic pathways;Microbial metabolism in diverse environments;	IPR015908;IPR008979;IPR005164;	Allantoicase domain;Galactose-binding domain-like;Allantoicase;	cytosol, nucleus	383456617	277	F	[F] Nucleotide transport and metabolism	COG4266	Allantoicase
B0WEB3	Fatty acid synthase S-acetyltransferase OS=Culex quinquefasciatus GN=CpipJ_CPIJ005595 PE=4 SV=1 - [B0WEB3_CULQU]	0.939	1.048	1.092	0.947	0.924	1.026	1.094	0.947	1.11326	0.0155545	1.17338	0.00218778	1.01664	0.174726	0.86642	4.69098e-05	1.09504	0.0146117	0.94876	0.0367707	GO:0009058;GO:0008150;GO:0008152;	biosynthetic process;biological_process;metabolic process;	3;1;2;				GO:0016790;GO:0003674;GO:0016491;GO:0016628;GO:0004313;GO:0016829;GO:0004320;GO:0016407;GO:0016417;GO:0016740;GO:0016746;GO:0016747;GO:0016418;GO:0016419;GO:0016787;GO:0016788;GO:0003824;GO:0016614;GO:0016616;GO:0016835;GO:0016836;GO:0016420;GO:0004312;GO:0016295;GO:0016296;GO:0016297;GO:0004316;GO:0004317;GO:0004314;GO:0004315;GO:0019171;GO:0004319;GO:0016627;	thiolester hydrolase activity;molecular_function;oxidoreductase activity;oxidoreductase activity, acting on the CH-CH group of donors, NAD or NADP as acceptor;[acyl-carrier-protein] S-acetyltransferase activity;lyase activity;oleoyl-[acyl-carrier-protein] hydrolase activity;acetyltransferase activity;S-acyltransferase activity;transferase activity;transferase activity, transferring acyl groups;tr…	5;1;3;5;7;3;7;6;6;3;4;5;7;7;3;4;2;4;5;4;5;6;6;7;7;6;6;7;7;7;6;6;4;	K00665	map00061;map01100;map01212;map04152;map04910;	Fatty acid biosynthesis;Metabolic pathways;Fatty acid metabolism;AMPK signaling pathway;Insulin signaling pathway;	IPR014043;IPR001031;IPR020841;IPR020843;IPR009081;IPR020801;IPR013149;IPR020806;IPR016040;IPR016039;IPR014030;IPR014031;IPR029058;IPR013968;IPR018201;IPR011032;IPR032821;IPR023102;IPR020807;IPR016035;IPR016036;	Acyl transferase;Thioesterase;Polyketide synthase, beta-ketoacyl synthase domain;Polyketide synthase, enoylreductase domain;Phosphopantetheine binding ACP domain;Polyketide synthase, acyl transferase domain;Alcohol dehydrogenase, C-terminal;Polyketide synthase, phosphopantetheine-binding domain;NAD(P)-binding domain;Thiolase-like;Beta-ketoacyl synthase, N-terminal;Beta-ketoacyl synthase, C-termin…	cytosol	7295848	3273	I	[I] Lipid transport and metabolism;
B0X407	Glycolate oxidase OS=Culex quinquefasciatus GN=CpipJ_CPIJ013713 PE=3 SV=1 - [B0X407_CULQU]	nan	nan	nan	nan	0.979	0.998	1.106	0.938	1.01941	nan	1.12972	nan	0.95812	nan	0.8481	nan	1.06397	nan	0.90235	nan							GO:0097367;GO:0097159;GO:1901265;GO:0000166;GO:0036094;GO:0003824;GO:0003674;GO:0005488;GO:0010181;GO:0048037;GO:1901363;GO:0032553;GO:0016491;	carbohydrate derivative binding;organic cyclic compound binding;nucleoside phosphate binding;nucleotide binding;small molecule binding;catalytic activity;molecular_function;binding;FMN binding;cofactor binding;heterocyclic compound binding;ribonucleotide binding;oxidoreductase activity;	3;3;4;4;3;2;1;2;4;3;3;4;3;	K11517	map00630;map01100;map01110;map01120;map01130;map01200;map04146;	Glyoxylate and dicarboxylate metabolism;Metabolic pathways;Biosynthesis of secondary metabolites;Microbial metabolism in diverse environments;Biosynthesis of antibiotics;Carbon metabolism;Peroxisome;	IPR013785;IPR008259;IPR000262;IPR012133;	Aldolase-type TIM barrel;FMN-dependent alpha-hydroxy acid dehydrogenase, active site;FMN-dependent dehydrogenase;Alpha-hydroxy acid dehydrogenase, FMN-dependent;	mitochondria	7303685	278	C	[C] Energy production and conversion;
B0XHL8	60S ribosomal protein L13a OS=Culex quinquefasciatus GN=CpipJ_CPIJ018954 PE=3 SV=1 - [B0XHL8_CULQU]	0.914	1.072	1.034	1.011	0.936	1.039	0.997	1.061	1.14108	0.022321	1.09784	0.0521741	1.12	0.05555	1.02019	0.577544	1.01882	0.581852	1.03939	0.247956	GO:1901564;GO:0044249;GO:0044237;GO:0034645;GO:0044260;GO:0043043;GO:0071704;GO:0010467;GO:0044267;GO:1901566;GO:0043170;GO:1901576;GO:0009987;GO:0009058;GO:0009059;GO:0008150;GO:0008152;GO:0044271;GO:0043604;GO:0044238;GO:0019538;GO:0034641;GO:0006807;GO:0043603;GO:0006518;GO:0006412;	organonitrogen compound metabolic process;cellular biosynthetic process;cellular metabolic process;cellular macromolecule biosynthetic process;cellular macromolecule metabolic process;peptide biosynthetic process;organic substance metabolic process;gene expression;cellular protein metabolic process;organonitrogen compound biosynthetic process;macromolecule metabolic process;organic substance bios…	4;4;3;5;4;6;3;5;5;5;4;4;2;3;5;1;2;5;6;3;4;4;3;5;5;6;	GO:0015934;GO:0044464;GO:0043229;GO:0043228;GO:0043226;GO:0005737;GO:0044446;GO:0030529;GO:0044391;GO:0032991;GO:0005840;GO:0043232;GO:1990904;GO:0005623;GO:0005622;GO:0005575;GO:0044444;GO:0044424;GO:0044422;	large ribosomal subunit;cell part;intracellular organelle;non-membrane-bounded organelle;organelle;cytoplasm;intracellular organelle part;intracellular ribonucleoprotein complex;ribosomal subunit;macromolecular complex;ribosome;intracellular non-membrane-bounded organelle;ribonucleoprotein complex;cell;intracellular;cellular_component;cytoplasmic part;intracellular part;organelle part;	5;2;3;3;2;4;3;4;4;2;5;4;3;2;3;1;4;3;2;	GO:0003674;GO:0005198;GO:0003735;	molecular_function;structural molecule activity;structural constituent of ribosome;	1;2;3;	K02872	map03010;	Ribosome;	IPR005755;IPR005822;IPR023563;	Ribosomal protein L13, eukaryotic/archaeal;Ribosomal protein L13;Ribosomal protein L13, conserved site;	cytosol	7296708	215	J	[J] Translation, ribosomal structure and biogenesis;
B0X5C6	Calcineurin b subunit OS=Culex quinquefasciatus GN=CpipJ_CPIJ014603 PE=4 SV=1 - [B0X5C6_CULQU]	0.972	0.938	0.969	1.124	nan	nan	nan	nan	0.96502	nan	0.99691	nan	1.15638	nan	1.15996	nan	0.83452	nan	0.96801	nan							GO:0043169;GO:0043167;GO:0003674;GO:0005488;GO:0046872;GO:0005509;	cation binding;ion binding;molecular_function;binding;metal ion binding;calcium ion binding;	4;3;1;2;5;6;	K06268	map04010;map04020;map04022;map04114;map04310;map04360;map04370;map04380;map04650;map04660;map04662;map04720;map04724;map04921;map04922;map04924;map05010;map05014;map05031;map05152;map05166;	MAPK signaling pathway;Calcium signaling pathway;cGMP-PKG signaling pathway;Oocyte meiosis;Wnt signaling pathway;Axon guidance;VEGF signaling pathway;Osteoclast differentiation;Natural killer cell mediated cytotoxicity;T cell receptor signaling pathway;B cell receptor signaling pathway;Long-term potentiation;Glutamatergic synapse;Oxytocin signaling pathway;Glucagon signaling pathway;Renin secreti…	IPR011992;IPR018247;IPR002048;	EF-hand domain pair;EF-Hand 1, calcium-binding site;EF-hand domain;	cytosol	7290576	331	T	[T] Signal transduction mechanisms;
B0X5C7	NAD dependent epimerase/dehydratase OS=Culex quinquefasciatus GN=CpipJ_CPIJ014604 PE=4 SV=1 - [B0X5C7_CULQU]	0.896	1.151	1.06	0.958	nan	nan	nan	nan	1.2846	nan	1.18304	nan	1.0692	nan	0.90377	nan	1.20146	nan	1.08585	nan							GO:0048037;GO:0003824;GO:0003674;GO:0005488;GO:0050662;	cofactor binding;catalytic activity;molecular_function;binding;coenzyme binding;	3;2;1;2;4;				IPR016040;IPR001509;	NAD(P)-binding domain;NAD-dependent epimerase/dehydratase;	cytosol	7301073	482	IE	[I] Lipid transport and metabolism;[E] Amino acid transport and metabolism;
B0WF43	TraB OS=Culex quinquefasciatus GN=CpipJ_CPIJ005378 PE=4 SV=1 - [B0WF43_CULQU]	0.948	1.077	1.153	0.888	nan	nan	nan	nan	1.13608	nan	1.21624	nan	0.93671	nan	0.77016	nan	1.21284	nan	0.93408	nan													IPR002816;	Pheromone shutdown, TraB;	nucleus	7299711	403	T	[T] Signal transduction mechanisms;
B0WA31	Transmembrane protein OS=Culex quinquefasciatus GN=CpipJ_CPIJ003897 PE=4 SV=1 - [B0WA31_CULQU]	1.661	0.546	0.653	0.975	nan	nan	nan	nan	0.32872	nan	0.39314	nan	0.587	nan	1.49311	nan	0.56	nan	0.83614	nan	GO:0019725;GO:0042592;GO:0044699;GO:0009987;GO:0044763;GO:0050794;GO:0065007;GO:0008150;GO:0045454;GO:0065008;GO:0050789;	cellular homeostasis;homeostatic process;single-organism process;cellular process;single-organism cellular process;regulation of cellular process;biological regulation;biological_process;cell redox homeostasis;regulation of biological quality;regulation of biological process;	4;4;2;2;3;3;2;1;4;3;2;	GO:0016021;GO:0016020;GO:0005623;GO:0005575;GO:0044425;GO:0031224;	integral component of membrane;membrane;cell;cellular_component;membrane part;intrinsic component of membrane;	4;2;2;1;2;3;							IPR012336;IPR013766;	Thioredoxin-like fold;Thioredoxin domain;	extracellular	7301255	202	O	[O] Posttranslational modification, protein turnover, chaperones;
B0WVI2	Putative uncharacterized protein OS=Culex quinquefasciatus GN=CpipJ_CPIJ010904 PE=4 SV=1 - [B0WVI2_CULQU]	0.908	1.133	1.115	0.952	0.838	1.144	1.057	1.003	1.30412	0.0173455	1.24399	0.0426459	1.1197	0.13724	0.90009	0.106769	1.16471	0.0252623	1.04834	0.217267							GO:0003824;GO:0003674;GO:0016491;	catalytic activity;molecular_function;oxidoreductase activity;	2;1;3;	K00109	map00650;	Butanoate metabolism;	IPR006076;	FAD dependent oxidoreductase;	cytosol	7298510	253	S	[S] Function unknown;
B0W9W9	Putative uncharacterized protein OS=Culex quinquefasciatus GN=CpipJ_CPIJ003866 PE=4 SV=1 - [B0W9W9_CULQU]	0.985	1.018	0.961	1.041	0.909	0.97	1.028	1.098	1.04963	0.405444	1.05016	0.447404	1.12936	0.123181	1.07541	0.230273	0.92941	0.179965	0.9995	0.991421							GO:0005549;GO:0003674;GO:0005488;	odorant binding;molecular_function;binding;	3;1;2;				IPR006170;	Pheromone/general odorant binding protein;	extracellular
B0W9W8	Putative uncharacterized protein OS=Culex quinquefasciatus GN=CpipJ_CPIJ003865 PE=4 SV=1 - [B0W9W8_CULQU]	1.088	0.899	1.042	0.965	1.168	0.823	0.965	1.018	0.7633	0.0401457	0.88963	0.154152	0.87899	0.104543	0.98804	0.821372	0.86838	0.106306	0.858	0.118938							GO:0005549;GO:0003674;GO:0005488;	odorant binding;molecular_function;binding;	3;1;2;				IPR006170;	Pheromone/general odorant binding protein;	extracellular
B8RJ63	Amidase (Fragment) OS=Culex tarsalis PE=2 SV=1 - [B8RJ63_CULTA]	nan	nan	nan	nan	0.976	1.039	1.039	0.968	1.06455	nan	1.06455	nan	0.9918	nan	0.93167	nan	1.07335	nan	1	nan							GO:0016879;GO:0016874;GO:0003674;GO:0016884;GO:0003824;	ligase activity, forming carbon-nitrogen bonds;ligase activity;molecular_function;carbon-nitrogen ligase activity, with glutamine as amido-N-donor;catalytic activity;	4;3;1;5;2;				IPR023631;	Amidase signature domain;	cytosol, nucleus	7303473	177	JIT	[J] Translation, ribosomal structure and biogenesis;[I] Lipid transport and metabolism;[T] Signal transduction mechanisms;
B0W9W7	Putative uncharacterized protein OS=Culex quinquefasciatus GN=CpipJ_CPIJ003864 PE=4 SV=1 - [B0W9W7_CULQU]	1.08	1.042	0.951	0.958	1.088	0.981	0.973	0.998	0.93312	0.142522	0.88745	0.00907935	0.90221	0.0350869	1.01663	0.555898	1.03425	0.455321	1.05146	0.266385															nucleus
B0W9W6	Putative uncharacterized protein OS=Culex quinquefasciatus GN=CpipJ_CPIJ003863 PE=4 SV=1 - [B0W9W6_CULQU]	1.075	1.105	0.758	1.02	1.097	1.1	0.788	1.091	1.01519	0.281078	0.71179	0.00351313	0.97192	0.498091	1.36546	0.0181068	1.04453	0.317477	1.42626	0.00212318							GO:0005549;GO:0003674;GO:0005488;	odorant binding;molecular_function;binding;	3;1;2;				IPR006170;	Pheromone/general odorant binding protein;	extracellular
[truncated: 2,131 more rows]
