# Supplementary material for: Comparative proteomics reveals mechanisms that underlie insecticide resistance in Culex pipiens pallens Coquillett
Source: PLoS Negl Trop Dis. 2021 Mar 25;15(3):e0009237. doi: 10.1371/journal.pntd.0009237 (PMC7993597; doi:10.1371/journal.pntd.0009237)
Supplement: S3 Table — (XLSX) [file pntd.0009237.s010.xlsx]

## Sheet: Cx_cym-vs-Cx_s RegulatedAnnotat
Protein	Description	Regulated-Stage	Cx_s_R1	Cx_cym_R1	Cx_pro_R1	Cx_ddv_R1	Cx_s_R2	Cx_cym_R2	Cx_pro_R2	Cx_ddv_R2	Cx_cym-vs-Cx_s	Cx_cym-vs-Cx_s-p	Cx_pro-vs-Cx_s	Cx_pro-vs-Cx_s-p	Cx_ddv-vs-Cx_s	Cx_ddv-vs-Cx_s-p	Cx_ddv-vs-Cx_pro	Cx_ddv-vs-Cx_pro-p	Cx_cym-vs-Cx_ddv	Cx_cym-vs-Cx_ddv-p	Cx_cym-vs-Cx_pro	Cx_cym-vs-Cx_pro-p	BP_GO_ID	BP_GO_Desc	BP_GO_Level	CC_GO_ID	CC_GO_Desc	CC_GO_Level	MF_GO_ID	MF_GO_Desc	MF_GO_Level	KEGG_KO	KEGG_Pathway_ID	KEGG_Pathway_Desc	Domain_ID	Domain_Desc	SubcellurLocation	COG_Gene	BlastScore	COG_Code	COG_Desc
B0WRN8	Putative uncharacterized protein OS=Culex quinquefasciatus GN=CpipJ_CPIJ010013 PE=4 SV=1 - [B0WRN8_CULQU]	Down	1.381	0.729	0.885	0.925	1.373	0.876	0.882	0.907	0.58279	0.0160229	0.64161	7.49272e-05	0.66521	0.000456113	1.03679	0.0705746	0.87609	0.265041	0.90832	0.385411	GO:0009167;GO:0009165;GO:0044281;GO:0009161;GO:1901362;GO:0042451;GO:1901360;GO:0044711;GO:0009199;GO:0009206;GO:0009205;GO:0009201;GO:0046034;GO:0046129;GO:0046128;GO:0042455;GO:0046483;GO:1901564;GO:1901566;GO:0006163;GO:0006164;GO:0019637;GO:0019438;GO:0009163;GO:0009141;GO:0009142;GO:0009144;GO:0009145;GO:0006807;GO:1901576;GO:0015992;GO:0009259;GO:0098662;GO:0098660;GO:0018130;GO:0006818;GO:…	purine ribonucleoside monophosphate metabolic process;nucleotide biosynthetic process;small molecule metabolic process;ribonucleoside monophosphate metabolic process;organic cyclic compound biosynthetic process;purine nucleoside biosynthetic process;organic cyclic compound metabolic process;single-organism biosynthetic process;ribonucleoside triphosphate metabolic process;purine ribonucleoside tr…	8;6;4;7;5;7;4;4;7;8;8;7;8;8;7;7;4;4;5;6;7;4;5;6;6;6;7;7;3;4;6;6;7;6;5;5;7;5;4;3;8;1;2;5;7;5;5;7;6;3;5;3;6;5;9;7;4;4;6;7;7;6;4;3;6;2;7;8;4;9;5;4;4;2;5;4;5;5;6;4;5;3;2;8;5;4;6;5;6;3;3;3;4;6;	GO:0031975;GO:0045263;GO:0016020;GO:0031967;GO:0031966;GO:0043234;GO:0043231;GO:0045259;GO:0044429;GO:0044422;GO:0043229;GO:0043227;GO:0043226;GO:0044464;GO:0044424;GO:0044425;GO:0033177;GO:0005737;GO:0031090;GO:0005739;GO:0044455;GO:0019866;GO:0005623;GO:0005622;GO:0005743;GO:0005740;GO:0044446;GO:0044444;GO:0098800;GO:0005753;GO:0000276;GO:0016469;GO:0032991;GO:0005575;GO:0098796;GO:0098798;	envelope;proton-transporting ATP synthase complex, coupling factor F(o);membrane;organelle envelope;mitochondrial membrane;protein complex;intracellular membrane-bounded organelle;proton-transporting ATP synthase complex;mitochondrial part;organelle part;intracellular organelle;membrane-bounded organelle;organelle;cell part;intracellular part;membrane part;proton-transporting two-sector ATPase co…	3;4;2;4;4;3;4;4;4;2;3;3;2;2;3;2;4;4;3;5;3;4;2;3;5;5;3;4;4;5;5;4;2;1;3;4;	GO:0003674;GO:0022891;GO:0022890;GO:0022892;GO:0015075;GO:0015077;GO:0015078;GO:0005215;GO:0008324;GO:0022857;	molecular_function;substrate-specific transmembrane transporter activity;inorganic cation transmembrane transporter activity;substrate-specific transporter activity;ion transmembrane transporter activity;monovalent inorganic cation transmembrane transporter activity;hydrogen ion transmembrane transporter activity;transporter activity;cation transmembrane transporter activity;transmembrane transpo…	1;4;7;3;5;8;9;2;6;3;	K02129	map00190;map01100;	Oxidative phosphorylation;Metabolic pathways;	IPR008386;	ATP synthase, F0 complex, subunit E, mitochondrial;	mitochondria	7299873	78.6	C	[C] Energy production and conversion;
B0W8C4	Putative uncharacterized protein OS=Culex quinquefasciatus GN=CpipJ_CPIJ002802 PE=4 SV=1 - [B0W8C4_CULQU]	Down	1.312	0.678	0.795	1.07	1.286	0.759	0.863	1.066	0.55312	0.00532615	0.63818	0.00594476	0.82217	0.00322639	1.2883	0.0197094	0.67275	0.013195	0.86671	0.171831													IPR022727;	Pupal cuticle protein C1;	extracellular
B0WB45	Putative uncharacterized protein OS=Culex quinquefasciatus GN=CpipJ_CPIJ004287 PE=4 SV=1 - [B0WB45_CULQU]	Down	1.276	0.926	0.949	0.908	1.153	0.894	0.884	1.066	0.74928	0.0408997	0.75463	0.0504015	0.81268	0.150994	1.07692	0.495975	0.92199	0.440248	0.99291	0.87413							GO:0003674;GO:0042302;GO:0005198;	molecular_function;structural constituent of cuticle;structural molecule activity;	1;3;2;				IPR031311;IPR000618;	Chitin-binding type R&R consensus;Insect cuticle protein;	plasma membrane
B0WWL9	Phosphatidylcholine-sterol acyltransferase OS=Culex quinquefasciatus GN=CpipJ_CPIJ010977 PE=4 SV=1 - [B0WWL9_CULQU]	Down	1.269	0.966	0.825	0.932	1.344	0.836	0.761	0.963	0.68963	0.0325825	0.60697	0.00909109	0.72522	0.0125356	1.19483	0.0490957	0.95092	0.558497	1.13619	0.27453	GO:0044238;GO:0044710;GO:0006629;GO:0071704;GO:0008150;GO:0008152;GO:0044699;	primary metabolic process;single-organism metabolic process;lipid metabolic process;organic substance metabolic process;biological_process;metabolic process;single-organism process;	3;3;4;3;1;2;2;				GO:0003824;GO:0016740;GO:0016746;GO:0016747;GO:0008374;GO:0003674;	catalytic activity;transferase activity;transferase activity, transferring acyl groups;transferase activity, transferring acyl groups other than amino-acyl groups;O-acyltransferase activity;molecular_function;	2;3;4;5;6;1;	K06129	map00564;map04142;	Glycerophospholipid metabolism;Lysosome;	IPR003386;IPR029058;	Lecithin:cholesterol/phospholipid:diacylglycerol acyltransferase;Alpha/Beta hydrolase fold;	extracellular	Hs6912484	292	I	[I] Lipid transport and metabolism;
B0X2A7	Carbamoyl-phosphate synthase large chain OS=Culex quinquefasciatus GN=CpipJ_CPIJ013800 PE=4 SV=1 - [B0X2A7_CULQU]	Up	0.713	1.211	1.237	0.958	0.817	1.132	1.153	0.927	1.53137	0.0248482	1.56209	0.0233224	1.23203	0.0821049	0.7887	0.0300274	1.24297	0.0326611	0.98033	0.723064	GO:0019752;GO:0072528;GO:0044249;GO:0034641;GO:0006807;GO:0044281;GO:0046112;GO:1901362;GO:1901360;GO:0072527;GO:0006139;GO:0044710;GO:0044711;GO:0019856;GO:0006206;GO:0006207;GO:0006520;GO:0071704;GO:0044699;GO:0018130;GO:1901576;GO:0009987;GO:0006725;GO:0009112;GO:0009058;GO:0008150;GO:0008152;GO:0043436;GO:0044271;GO:0055086;GO:0046483;GO:0044238;GO:1901564;GO:0006082;GO:1901566;GO:0044237;GO:…	carboxylic acid metabolic process;pyrimidine-containing compound biosynthetic process;cellular biosynthetic process;cellular nitrogen compound metabolic process;nitrogen compound metabolic process;small molecule metabolic process;nucleobase biosynthetic process;organic cyclic compound biosynthetic process;organic cyclic compound metabolic process;pyrimidine-containing compound metabolic process;n…	6;6;4;4;3;4;5;5;4;5;4;3;4;6;6;7;4;3;2;5;4;2;4;5;3;1;2;5;5;4;4;3;4;4;5;3;3;				GO:0003674;GO:0043168;GO:0016743;GO:0043167;GO:0016740;GO:0016741;GO:0016597;GO:0036094;GO:0003824;GO:0043177;GO:0031406;GO:0004070;GO:0005488;	molecular_function;anion binding;carboxyl- or carbamoyltransferase activity;ion binding;transferase activity;transferase activity, transferring one-carbon groups;amino acid binding;small molecule binding;catalytic activity;organic acid binding;carboxylic acid binding;aspartate carbamoyltransferase activity;binding;	1;4;5;3;3;4;6;3;2;4;5;6;2;				IPR002082;IPR006130;IPR006132;IPR032466;	Aspartate carbamoyltransferase;Aspartate/ornithine carbamoyltransferase;Aspartate/ornithine carbamoyltransferase, carbamoyl-P binding;Metal-dependent hydrolase;	cytosol	7293258	267	R	[R] General function prediction only;
B0WTN6	60S ribosomal protein L18a OS=Culex quinquefasciatus GN=CpipJ_CPIJ010528 PE=3 SV=1 - [B0WTN6_CULQU]	Up	0.885	1.124	1.019	1.006	0.915	1.047	1.04	1.008	1.20611	0.0462032	1.14389	0.0194106	1.11889	0.0191738	0.97814	0.166524	1.07795	0.178393	1.0544	0.295639	GO:1901564;GO:0044249;GO:0006807;GO:0044237;GO:0034645;GO:1901576;GO:0044260;GO:0043043;GO:0071704;GO:0010467;GO:1901566;GO:0043170;GO:0044267;GO:0009987;GO:0009058;GO:0009059;GO:0008150;GO:0008152;GO:0044271;GO:0043604;GO:0044238;GO:0019538;GO:0034641;GO:0043603;GO:0006518;GO:0006412;	organonitrogen compound metabolic process;cellular biosynthetic process;nitrogen compound metabolic process;cellular metabolic process;cellular macromolecule biosynthetic process;organic substance biosynthetic process;cellular macromolecule metabolic process;peptide biosynthetic process;organic substance metabolic process;gene expression;organonitrogen compound biosynthetic process;macromolecule …	4;4;3;3;5;4;4;6;3;5;5;4;5;2;3;5;1;2;5;6;3;4;4;5;5;6;	GO:0044464;GO:0043229;GO:0030529;GO:0043226;GO:0005737;GO:0032991;GO:0005840;GO:0043232;GO:1990904;GO:0005623;GO:0005622;GO:0005575;GO:0044444;GO:0043228;GO:0044424;	cell part;intracellular organelle;intracellular ribonucleoprotein complex;organelle;cytoplasm;macromolecular complex;ribosome;intracellular non-membrane-bounded organelle;ribonucleoprotein complex;cell;intracellular;cellular_component;cytoplasmic part;non-membrane-bounded organelle;intracellular part;	2;3;4;2;4;2;5;4;3;2;3;1;4;3;3;	GO:0003674;GO:0005198;GO:0003735;	molecular_function;structural molecule activity;structural constituent of ribosome;	1;2;3;	K02882	map03010;	Ribosome;	IPR023573;IPR021138;IPR028877;	Ribosomal protein 50S-L18Ae/60S-L20/60S-L18A;60S ribosomal protein L18a/ L20, eukaryotes;50S ribosomal protein L18Ae/60S ribosomal protein L20 and L18a;	nucleus	7302760	306	J	[J] Translation, ribosomal structure and biogenesis;
B0X371	Putative uncharacterized protein OS=Culex quinquefasciatus GN=CpipJ_CPIJ013182 PE=4 SV=1 - [B0X371_CULQU]	Up	0.825	1.109	1.004	1.103	0.726	1.106	1.053	1.194	1.42811	0.021534	1.32624	0.0445003	1.48098	0.030989	1.11667	0.145924	0.9643	0.462846	1.07681	0.0844848													IPR033916;IPR003172;IPR014756;	ML domain, Npc2 like;MD-2-related lipid-recognition domain;Immunoglobulin E-set;	extracellular	7299293	101	S	[S] Function unknown;
B0WNI6	Putative uncharacterized protein OS=Culex quinquefasciatus GN=CpipJ_CPIJ008702 PE=4 SV=1 - [B0WNI6_CULQU]	Down	1.189	0.834	0.885	1.045	1.206	0.808	0.871	1.11	0.68559	0.00169758	0.73319	0.00118568	0.89979	0.0702143	1.22722	0.0266642	0.76195	0.0181184	0.93508	0.0610205													IPR004911;	Gamma interferon inducible lysosomal thiol reductase GILT;	extracellular	7299765	246	O	[O] Posttranslational modification, protein turnover, chaperones;
B0W807	2,5-diketo-D-gluconic acid reductase B OS=Culex quinquefasciatus GN=CpipJ_CPIJ003396 PE=4 SV=1 - [B0W807_CULQU]	Up	0.831	1.227	1.03	0.989	0.759	1.233	1.178	0.837	1.54717	0.00682602	1.38868	0.0641733	1.14843	0.29567	0.82699	0.213565	1.34721	0.0530307	1.11413	0.230992							GO:0003824;GO:0003674;GO:0016491;	catalytic activity;molecular_function;oxidoreductase activity;	2;1;3;	K00011	map00040;map00051;map00052;map00561;map01100;	Pentose and glucuronate interconversions;Fructose and mannose metabolism;Galactose metabolism;Glycerolipid metabolism;Metabolic pathways;	IPR020471;IPR018170;IPR023210;	Aldo/keto reductase;Aldo/keto reductase, conserved site;NADP-dependent oxidoreductase domain;	cytosol	7292408	348	R	[R] General function prediction only;
B0X411	Sh3beta OS=Culex quinquefasciatus GN=CpipJ_CPIJ013453 PE=4 SV=1 - [B0X411_CULQU]	Up	0.893	1.084	1.126	0.962	0.869	1.058	1.109	0.991	1.21566	0.0085592	1.26844	0.00384401	1.1084	0.0367163	0.87383	0.0139137	1.09677	0.039941	0.95839	0.095808													IPR006993;IPR012336;	SH3-binding, glutamic acid-rich protein;Thioredoxin-like fold;	cytosol	7295248	155	S	[S] Function unknown;
B0X381	Putative uncharacterized protein OS=Culex quinquefasciatus GN=CpipJ_CPIJ013192 PE=4 SV=1 - [B0X381_CULQU]	Down	1.032	0.871	0.772	1.276	1.125	0.878	0.807	1.199	0.81085	0.048483	0.73204	0.0283065	1.14743	0.118975	1.56745	0.00879376	0.70667	0.0111524	1.10766	0.0413669															extracellular
B0X369	Putative uncharacterized protein OS=Culex quinquefasciatus GN=CpipJ_CPIJ013180 PE=4 SV=1 - [B0X369_CULQU]	Up	0.658	1.224	0.678	1.457	0.467	1.193	0.437	1.95	2.14844	0.0217027	0.99111	0.977011	3.02844	0.0497096	3.05561	0.0528217	0.70942	0.182939	2.16771	0.0331088													IPR003172;IPR014756;	MD-2-related lipid-recognition domain;Immunoglobulin E-set;	extracellular	7299293	69.3	S	[S] Function unknown;
B0W244	S-adenosylmethionine synthase OS=Culex quinquefasciatus GN=CpipJ_CPIJ001138 PE=3 SV=1 - [B0W244_CULQU]	Up	0.908	1.127	1.079	0.948	0.911	1.124	1.13	0.861	1.23749	9.64367e-05	1.2144	0.0167303	0.9945	0.919038	0.81892	0.0580801	1.24433	0.0366689	1.01901	0.497429	GO:0042398;GO:0006730;GO:0006732;GO:0044249;GO:0034641;GO:0006807;GO:0009108;GO:0044281;GO:1901137;GO:0072521;GO:0072522;GO:1901362;GO:0009119;GO:1901360;GO:1901576;GO:0044710;GO:0051186;GO:0042278;GO:0051188;GO:0071704;GO:0044699;GO:0006790;GO:0046500;GO:0018130;GO:0006139;GO:0009987;GO:0006725;GO:0009058;GO:0044711;GO:0044763;GO:0009116;GO:0008152;GO:0019438;GO:0034654;GO:1901564;GO:0046129;GO:…	cellular modified amino acid biosynthetic process;one-carbon metabolic process;coenzyme metabolic process;cellular biosynthetic process;cellular nitrogen compound metabolic process;nitrogen compound metabolic process;coenzyme biosynthetic process;small molecule metabolic process;carbohydrate derivative biosynthetic process;purine-containing compound metabolic process;purine-containing compound bi…	5;4;5;4;4;3;6;4;5;5;6;5;6;4;4;3;4;6;5;3;2;4;5;5;4;2;4;3;4;3;5;2;5;5;4;8;7;4;4;3;5;4;5;5;6;4;7;3;4;7;1;5;6;				GO:0005488;GO:0003674;GO:0017076;GO:1901363;GO:0043169;GO:0032559;GO:0001883;GO:0000166;GO:0001882;GO:0043168;GO:0016765;GO:0097367;GO:0035639;GO:0043167;GO:0016740;GO:0032549;GO:0046872;GO:0005524;GO:1901265;GO:0036094;GO:0003824;GO:0004478;GO:0097159;GO:0030554;GO:0032555;GO:0032550;GO:0032553;	binding;molecular_function;purine nucleotide binding;heterocyclic compound binding;cation binding;adenyl ribonucleotide binding;purine nucleoside binding;nucleotide binding;nucleoside binding;anion binding;transferase activity, transferring alkyl or aryl (other than methyl) groups;carbohydrate derivative binding;purine ribonucleoside triphosphate binding;ion binding;transferase activity;ribonucle…	2;1;5;3;4;6;5;4;4;4;4;3;5;3;3;5;5;6;4;3;2;5;3;6;5;6;4;	K00789	map00270;map01100;map01110;map01230;	Cysteine and methionine metabolism;Metabolic pathways;Biosynthesis of secondary metabolites;Biosynthesis of amino acids;	IPR022636;IPR022631;IPR022630;IPR022628;IPR022629;IPR002133;	S-adenosylmethionine synthetase superfamily;S-adenosylmethionine synthetase, conserved site;S-adenosylmethionine synthetase, C-terminal;S-adenosylmethionine synthetase, N-terminal;S-adenosylmethionine synthetase, central domain;S-adenosylmethionine synthetase;	cytosol	7296263	669	H	[H] Coenzyme transport and metabolism;
B0WMF9	Signal recognition particle subunit SRP68 OS=Culex quinquefasciatus GN=CpipJ_CPIJ008397 PE=3 SV=1 - [B0WMF9_CULQU]	Down	1.254	0.858	0.831	0.994	1.184	0.937	0.911	0.98	0.73626	0.025904	0.71452	0.0225413	0.80968	0.0228612	1.13318	0.103813	0.90932	0.155388	1.03042	0.683778	GO:0008104;GO:0006613;GO:0006612;GO:0006614;GO:0061024;GO:0072594;GO:0044802;GO:0044699;GO:0070972;GO:0070727;GO:0006886;GO:0090150;GO:0016043;GO:0071840;GO:0071702;GO:0033036;GO:0034613;GO:0072599;GO:0006810;GO:0006605;GO:0045184;GO:0033365;GO:0044765;GO:0008150;GO:0072657;GO:0051649;GO:0051234;GO:0051179;GO:1902578;GO:0051641;GO:0045047;GO:1902582;GO:0046907;GO:0044763;GO:0009987;GO:1902580;GO:…	protein localization;cotranslational protein targeting to membrane;protein targeting to membrane;SRP-dependent cotranslational protein targeting to membrane;membrane organization;establishment of protein localization to organelle;single-organism membrane organization;single-organism process;protein localization to endoplasmic reticulum;cellular macromolecule localization;intracellular protein tra…	4;7;6;6;4;5;4;2;7;4;6;5;3;2;5;3;5;6;4;6;4;6;4;1;5;4;3;2;3;3;5;5;5;3;2;4;5;	GO:0005786;GO:1990904;GO:0005737;GO:0030529;GO:0032991;GO:0044464;GO:0005623;GO:0005622;GO:0005575;GO:0044444;GO:0048500;GO:0044424;	signal recognition particle, endoplasmic reticulum targeting;ribonucleoprotein complex;cytoplasm;intracellular ribonucleoprotein complex;macromolecular complex;cell part;cell;intracellular;cellular_component;cytoplasmic part;signal recognition particle;intracellular part;	6;3;4;4;2;2;2;3;1;4;5;3;	GO:0008312;GO:0005488;GO:0003676;GO:1901363;GO:0042277;GO:0043021;GO:0044877;GO:0033218;GO:0030942;GO:0005048;GO:0097159;GO:0005047;GO:0003723;GO:0003674;	7S RNA binding;binding;nucleic acid binding;heterocyclic compound binding;peptide binding;ribonucleoprotein complex binding;macromolecular complex binding;amide binding;endoplasmic reticulum signal peptide binding;signal sequence binding;organic cyclic compound binding;signal recognition particle binding;RNA binding;molecular_function;	6;2;4;3;4;4;3;3;6;5;3;5;5;1;	K03107	map03060;	Protein export;	IPR034652;IPR026258;	Signal recognition particle subunit SRP68, RNA-binding domain;Signal recognition particle subunit SRP68;	nucleus	7295013	776	U	[U] Intracellular trafficking, secretion, and vesicular transport;
B0W5K7	Putative uncharacterized protein OS=Culex quinquefasciatus GN=CpipJ_CPIJ002322 PE=4 SV=1 - [B0W5K7_CULQU]	Up	0.881	1.084	1.092	0.983	0.898	1.124	1.081	0.924	1.24115	0.0101086	1.22147	0.00263072	1.07195	0.172452	0.87759	0.0473229	1.15784	0.0517651	1.01611	0.487671							GO:0043169;GO:0046872;GO:0003674;GO:0005488;GO:0043167;	cation binding;metal ion binding;molecular_function;binding;ion binding;	4;5;1;2;3;				IPR013087;IPR022755;	Zinc finger C2H2-type;Zinc finger, double-stranded RNA binding;	nucleus	7293958	326	TD	[T] Signal transduction mechanisms;[D] Cell cycle control, cell division, chromosome partitioning;
B0WQ31	Dynein-1-beta heavy chain OS=Culex quinquefasciatus GN=CpipJ_CPIJ009153 PE=4 SV=1 - [B0WQ31_CULQU]	Down	1.206	0.683	1.038	1.029	1.272	0.636	0.946	1.038	0.53228	0.00485175	0.80065	0.0487256	0.83414	0.0252751	1.04183	0.464003	0.63812	0.00406795	0.66482	0.0232948	GO:0001539;GO:0006928;GO:0051179;GO:0044699;GO:0040011;GO:0009987;GO:0008150;GO:0007017;GO:0048870;GO:0007018;GO:0051674;GO:0044763;	cilium or flagellum-dependent cell motility;movement of cell or subcellular component;localization;single-organism process;locomotion;cellular process;biological_process;microtubule-based process;cell motility;microtubule-based movement;localization of cell;single-organism cellular process;	4;4;2;2;2;2;1;4;3;5;3;3;	GO:0044464;GO:0043229;GO:0043228;GO:0005929;GO:0030286;GO:0043226;GO:0005856;GO:0044446;GO:0005858;GO:0005875;GO:0044430;GO:0015630;GO:1902494;GO:0042995;GO:0005930;GO:0043234;GO:0032991;GO:0043232;GO:0044463;GO:0005623;GO:0005622;GO:0005575;GO:0044447;GO:0097014;GO:0044441;GO:0044424;GO:0044422;	cell part;intracellular organelle;non-membrane-bounded organelle;cilium;dynein complex;organelle;cytoskeleton;intracellular organelle part;axonemal dynein complex;microtubule associated complex;cytoskeletal part;microtubule cytoskeleton;catalytic complex;cell projection;axoneme;protein complex;macromolecular complex;intracellular non-membrane-bounded organelle;cell projection part;cell;intracellu…	2;3;3;3;5;2;5;3;5;4;4;6;4;3;4;3;2;4;3;2;3;1;4;4;3;3;2;	GO:0032550;GO:0016787;GO:0035639;GO:1901363;GO:0032553;GO:0003674;GO:0005488;GO:0016887;GO:0043167;GO:0001882;GO:0016462;GO:0005524;GO:0032555;GO:1901265;GO:0032549;GO:0017076;GO:0003774;GO:0003777;GO:0001883;GO:0000166;GO:0017111;GO:0036094;GO:0003824;GO:0016818;GO:0030554;GO:0097367;GO:0097159;GO:0016817;GO:0032559;GO:0043168;	purine ribonucleoside binding;hydrolase activity;purine ribonucleoside triphosphate binding;heterocyclic compound binding;ribonucleotide binding;molecular_function;binding;ATPase activity;ion binding;nucleoside binding;pyrophosphatase activity;ATP binding;purine ribonucleotide binding;nucleoside phosphate binding;ribonucleoside binding;purine nucleotide binding;motor activity;microtubule motor ac…	6;3;5;3;4;1;2;8;3;4;6;6;5;4;5;5;8;9;5;4;7;3;2;5;6;3;3;4;6;4;	K10408	map05016;	Huntington's disease;	IPR018247;IPR011704;IPR004273;IPR035699;IPR025662;IPR013602;IPR003593;IPR024743;IPR024317;IPR026983;IPR027417;IPR035706;	EF-Hand 1, calcium-binding site;ATPase, dynein-related, AAA domain;Dynein heavy chain domain;Dynein heavy chain, hydrolytic ATP-binding dynein motor region D1;Sigma-54 interaction domain, ATP-binding site 1;Dynein heavy chain, domain-2;AAA+ ATPase domain;Dynein heavy chain, coiled coil stalk;Dynein heavy chain, AAA module D4;Dynein heavy chain;P-loop containing nucleoside triphosphate hydrolase;D…	cytosol	7293415	4398	Z	[Z] Cytoskeleton;
B0WZW6	Sugar transporter OS=Culex quinquefasciatus GN=CpipJ_CPIJ012675 PE=3 SV=1 - [B0WZW6_CULQU]	Down	1.169	0.964	0.886	0.957	1.137	0.934	0.988	0.956	0.82307	0.0113615	0.81266	0.0561294	0.82958	0.00657115	1.02081	0.739018	0.99216	0.666831	1.01281	0.842378	GO:0044699;GO:0044765;GO:0008643;GO:0008150;GO:0006810;GO:0071702;GO:1902578;GO:0051234;GO:0051179;	single-organism process;single-organism transport;carbohydrate transport;biological_process;transport;organic substance transport;single-organism localization;establishment of localization;localization;	2;4;5;1;4;5;3;3;2;	GO:0016021;GO:0016020;GO:0005575;GO:0044425;GO:0031224;	integral component of membrane;membrane;cellular_component;membrane part;intrinsic component of membrane;	4;2;1;2;3;	GO:0022891;GO:0022892;GO:0005215;GO:0022857;GO:0003674;	substrate-specific transmembrane transporter activity;substrate-specific transporter activity;transporter activity;transmembrane transporter activity;molecular_function;	4;3;2;3;1;	K08145			IPR003663;IPR005829;IPR005828;IPR020846;	Sugar/inositol transporter;Sugar transporter, conserved site;Major facilitator, sugar transporter-like;Major facilitator superfamily domain;	plasma membrane	7296663	479	R	[R] General function prediction only;
B0WVI2	Putative uncharacterized protein OS=Culex quinquefasciatus GN=CpipJ_CPIJ010904 PE=4 SV=1 - [B0WVI2_CULQU]	Up	0.908	1.133	1.115	0.952	0.838	1.144	1.057	1.003	1.30412	0.0173455	1.24399	0.0426459	1.1197	0.13724	0.90009	0.106769	1.16471	0.0252623	1.04834	0.217267							GO:0003824;GO:0003674;GO:0016491;	catalytic activity;molecular_function;oxidoreductase activity;	2;1;3;	K00109	map00650;	Butanoate metabolism;	IPR006076;	FAD dependent oxidoreductase;	cytosol	7298510	253	S	[S] Function unknown;
B0W9W8	Putative uncharacterized protein OS=Culex quinquefasciatus GN=CpipJ_CPIJ003865 PE=4 SV=1 - [B0W9W8_CULQU]	Down	1.088	0.899	1.042	0.965	1.168	0.823	0.965	1.018	0.7633	0.0401457	0.88963	0.154152	0.87899	0.104543	0.98804	0.821372	0.86838	0.106306	0.858	0.118938							GO:0005549;GO:0003674;GO:0005488;	odorant binding;molecular_function;binding;	3;1;2;				IPR006170;	Pheromone/general odorant binding protein;	extracellular
A0A1B1QDR8	Cytochrome c oxidase subunit 1 (Fragment) OS=Culex modestus PE=3 SV=1 - [A0A1B1QDR8_9DIPT]	Up	0.778	1.04	0.921	1.284	0.803	1.156	1.085	0.987	1.38899	0.0352713	1.26882	0.124533	1.43643	0.14663	1.1321	0.516529	0.96697	0.835928	1.09472	0.444064										K02256	map00190;map01100;map04260;map04932;map05010;map05012;map05016;	Oxidative phosphorylation;Metabolic pathways;Cardiac muscle contraction;Non-alcoholic fatty liver disease (NAFLD);Alzheimer's disease;Parkinson's disease;Huntington's disease;	IPR000883;IPR023616;	Cytochrome c oxidase subunit I;Cytochrome c oxidase-like, subunit I domain;	plasma membrane	DmMi003	275	C	[C] Energy production and conversion;
B0WGP5	Putative uncharacterized protein OS=Culex quinquefasciatus GN=CpipJ_CPIJ006342 PE=4 SV=1 - [B0WGP5_CULQU]	Down	1.384	0.78	0.798	0.959	1.378	0.9	0.747	0.98	0.60825	0.0121073	0.55938	0.00177571	0.70203	0.000703494	1.25502	0.0190382	0.86643	0.167383	1.08738	0.409274							GO:0097159;GO:0000166;GO:0036094;GO:0003674;GO:0005488;GO:0003676;GO:1901363;GO:1901265;	organic cyclic compound binding;nucleotide binding;small molecule binding;molecular_function;binding;nucleic acid binding;heterocyclic compound binding;nucleoside phosphate binding;	3;4;3;1;2;4;3;4;	K13098	map05202;	Transcriptional misregulation in cancer;	IPR034870;IPR000504;	TAF15/EWS/TLS family;RNA recognition motif domain;	plasma membrane	7293195	155	R	[R] General function prediction only;
B0WIR5	Putative uncharacterized protein OS=Culex quinquefasciatus GN=CpipJ_CPIJ007070 PE=3 SV=1 - [B0WIR5_CULQU]	Up	0.901	1.074	1.038	1.023	0.881	1.103	1.044	0.999	1.22166	0.0078602	1.16835	0.00480952	1.13468	0.0165256	0.97118	0.136132	1.07666	0.0542273	1.04563	0.084972	GO:1901564;GO:0044249;GO:0006807;GO:0044237;GO:0034645;GO:1901576;GO:0044260;GO:0043043;GO:0071704;GO:0010467;GO:1901566;GO:0043170;GO:0044267;GO:0009987;GO:0009058;GO:0009059;GO:0008150;GO:0008152;GO:0044271;GO:0043604;GO:0044238;GO:0019538;GO:0034641;GO:0043603;GO:0006518;GO:0006412;	organonitrogen compound metabolic process;cellular biosynthetic process;nitrogen compound metabolic process;cellular metabolic process;cellular macromolecule biosynthetic process;organic substance biosynthetic process;cellular macromolecule metabolic process;peptide biosynthetic process;organic substance metabolic process;gene expression;organonitrogen compound biosynthetic process;macromolecule …	4;4;3;3;5;4;4;6;3;5;5;4;5;2;3;5;1;2;5;6;3;4;4;5;5;6;	GO:0044464;GO:0043229;GO:0030529;GO:0043226;GO:0005737;GO:0032991;GO:0005840;GO:0043232;GO:1990904;GO:0005623;GO:0005622;GO:0005575;GO:0044444;GO:0043228;GO:0044424;	cell part;intracellular organelle;intracellular ribonucleoprotein complex;organelle;cytoplasm;macromolecular complex;ribosome;intracellular non-membrane-bounded organelle;ribonucleoprotein complex;cell;intracellular;cellular_component;cytoplasmic part;non-membrane-bounded organelle;intracellular part;	2;3;4;2;4;2;5;4;3;2;3;1;4;3;3;	GO:0003674;GO:0005198;GO:0003735;	molecular_function;structural molecule activity;structural constituent of ribosome;	1;2;3;	K02915	map03010;	Ribosome;	IPR008195;IPR018065;	Ribosomal protein L34Ae;Ribosomal protein L34e, conserved site;	cytosol	7299171	187	J	[J] Translation, ribosomal structure and biogenesis;
B0W8Z9	Cuticle protein OS=Culex quinquefasciatus GN=CpipJ_CPIJ003473 PE=4 SV=1 - [B0W8Z9_CULQU]	Down	1.657	0.713	0.592	0.894	1.352	0.604	0.971	1.073	0.43769	0.0347452	0.51944	0.0969989	0.65371	0.0984675	1.25848	0.43681	0.66955	0.0901248	0.84261	0.596428													IPR031874;	Adult cuticle protein 1;	extracellular
B0WWN2	NADH-cytochrome b5 reductase OS=Culex quinquefasciatus GN=CpipJ_CPIJ011602 PE=3 SV=1 - [B0WWN2_CULQU]	Up	0.946	1.211	1.004	0.9	0.885	1.124	1.048	0.97	1.27526	0.0416865	1.1207	0.0989344	1.0213	0.715283	0.91131	0.158669	1.24866	0.0531142	1.13791	0.101016				GO:0016021;GO:0016020;GO:0005575;GO:0044425;GO:0031224;	integral component of membrane;membrane;cellular_component;membrane part;intrinsic component of membrane;	4;2;1;2;3;	GO:0004128;GO:0003824;GO:0003674;GO:0016651;GO:0016653;GO:0016491;	cytochrome-b5 reductase activity, acting on NAD(P)H;catalytic activity;molecular_function;oxidoreductase activity, acting on NAD(P)H;oxidoreductase activity, acting on NAD(P)H, heme protein as acceptor;oxidoreductase activity;	6;2;1;4;5;3;	K00326	map00520;	Amino sugar and nucleotide sugar metabolism;	IPR017927;IPR001433;IPR008333;IPR017938;IPR001834;IPR001709;	Ferredoxin reductase-type FAD-binding domain;Oxidoreductase FAD/NAD(P)-binding;Oxidoreductase, FAD-binding domain;Riboflavin synthase-like beta-barrel;NADH:cytochrome b5 reductase (CBR);Flavoprotein pyridine nucleotide cytochrome reductase;	endoplasmic reticulum	7294666	424	HC	[H] Coenzyme transport and metabolism;[C] Energy production and conversion;
B0W2E6	40S ribosomal protein S15 OS=Culex quinquefasciatus GN=CpipJ_CPIJ001180 PE=3 SV=1 - [B0W2E6_CULQU]	Up	0.901	1.125	1.033	0.985	0.905	1.111	0.966	1.006	1.2381	0.0011446	1.10687	0.102656	1.10244	0.0130912	0.996	0.919694	1.12305	0.0104462	1.11856	0.0742399	GO:0044249;GO:0034641;GO:0006807;GO:0034645;GO:1901576;GO:0044260;GO:0043043;GO:0071704;GO:0010467;GO:0044267;GO:0009987;GO:0009058;GO:0009059;GO:0008150;GO:0008152;GO:1901564;GO:0043604;GO:0044238;GO:0044271;GO:0043603;GO:1901566;GO:0019538;GO:0044237;GO:0043170;GO:0006518;GO:0006412;	cellular biosynthetic process;cellular nitrogen compound metabolic process;nitrogen compound metabolic process;cellular macromolecule biosynthetic process;organic substance biosynthetic process;cellular macromolecule metabolic process;peptide biosynthetic process;organic substance metabolic process;gene expression;cellular protein metabolic process;cellular process;biosynthetic process;macromolec…	4;4;3;5;4;4;6;3;5;5;2;3;5;1;2;4;6;3;5;5;5;4;3;4;5;6;	GO:0015935;GO:1990904;GO:0043232;GO:0005623;GO:0030529;GO:0043226;GO:0005737;GO:0032991;GO:0005622;GO:0044446;GO:0044391;GO:0005840;GO:0044464;GO:0043229;GO:0005575;GO:0044444;GO:0043228;GO:0044424;GO:0044422;	small ribosomal subunit;ribonucleoprotein complex;intracellular non-membrane-bounded organelle;cell;intracellular ribonucleoprotein complex;organelle;cytoplasm;macromolecular complex;intracellular;intracellular organelle part;ribosomal subunit;ribosome;cell part;intracellular organelle;cellular_component;cytoplasmic part;non-membrane-bounded organelle;intracellular part;organelle part;	5;3;4;2;4;2;4;2;3;3;4;5;2;3;1;4;3;3;2;	GO:1901363;GO:0003674;GO:0005198;GO:0003735;GO:0003676;GO:0003723;GO:0097159;GO:0005488;	heterocyclic compound binding;molecular_function;structural molecule activity;structural constituent of ribosome;nucleic acid binding;RNA binding;organic cyclic compound binding;binding;	3;1;2;3;4;5;3;2;	K02958	map03010;	Ribosome;	IPR020934;IPR002222;IPR023575;IPR005713;	Ribosomal protein S19 conserved site;Ribosomal protein S19/S15;Ribosomal protein S19, superfamily;Ribosomal protein S19A/S15e;	cytosol	7302912	236	J	[J] Translation, ribosomal structure and biogenesis;
B0WYR2	Transmembrane protein 38A OS=Culex quinquefasciatus GN=CpipJ_CPIJ011791 PE=4 SV=1 - [B0WYR2_CULQU]	Down	1.092	0.921	0.979	0.997	1.157	0.889	0.949	0.98	0.8048	0.0261718	0.85727	0.0463098	0.87906	0.0559425	1.02541	0.291194	0.91553	0.0439958	0.9388	0.114856	GO:0044699;GO:0006812;GO:0006811;GO:0006810;GO:0044765;GO:0008150;GO:0051234;GO:0051179;GO:1902578;GO:0015672;	single-organism process;cation transport;ion transport;transport;single-organism transport;biological_process;establishment of localization;localization;single-organism localization;monovalent inorganic cation transport;	2;6;5;4;4;1;3;2;3;7;	GO:0031224;GO:0005575;GO:0016021;GO:0016020;GO:0044425;	intrinsic component of membrane;cellular_component;integral component of membrane;membrane;membrane part;	3;1;4;2;2;	GO:0005261;GO:0003674;GO:0022803;GO:0005216;GO:0008324;GO:0005215;GO:0022891;GO:0022892;GO:0015075;GO:0022857;GO:0015267;GO:0022838;	cation channel activity;molecular_function;passive transmembrane transporter activity;ion channel activity;cation transmembrane transporter activity;transporter activity;substrate-specific transmembrane transporter activity;substrate-specific transporter activity;ion transmembrane transporter activity;transmembrane transporter activity;channel activity;substrate-specific channel activity;	7;1;4;6;6;2;4;3;5;3;5;5;				IPR007866;	TRIC channel;	plasma membrane	7293220	507	S	[S] Function unknown;
B0WW49	Serine-type enodpeptidase OS=Culex quinquefasciatus GN=CpipJ_CPIJ011383 PE=4 SV=1 - [B0WW49_CULQU]	Up	0.972	1.26	0.889	0.923	0.874	1.309	0.884	0.905	1.39166	0.022204	0.96046	0.534446	0.99025	0.87329	1.03102	0.0986029	1.40536	0.0049262	1.44896	0.00380697							GO:0004252;GO:0004175;GO:0017171;GO:0016787;GO:0003824;GO:0070011;GO:0003674;GO:0008233;GO:0008236;	serine-type endopeptidase activity;endopeptidase activity;serine hydrolase activity;hydrolase activity;catalytic activity;peptidase activity, acting on L-amino acid peptides;molecular_function;peptidase activity;serine-type peptidase activity;	6;6;4;3;2;5;1;4;5;				IPR009003;IPR001254;IPR001314;	Peptidase S1, PA clan;Serine proteases, trypsin domain;Peptidase S1A, chymotrypsin family;	plasma membrane	7300232	151	E	[E] Amino acid transport and metabolism;
B0X3L6	Tropomyosin invertebrate OS=Culex quinquefasciatus GN=CpipJ_CPIJ013364 PE=3 SV=1 - [B0X3L6_CULQU]	Down	1.165	0.827	0.884	1.054	1.142	0.83	0.922	1.114	0.71825	0.00127095	0.78283	0.00776904	0.93975	0.163	1.20044	0.0364021	0.7643	0.0135411	0.9175	0.0596515										K10373	map04260;map04261;map05206;map05410;map05414;	Cardiac muscle contraction;Adrenergic signaling in cardiomyocytes;MicroRNAs in cancer;Hypertrophic cardiomyopathy (HCM);Dilated cardiomyopathy;	IPR000533;	Tropomyosin;	cytosol	7299991	461	Z	[Z] Cytoskeleton;
B0VZD1	Putative uncharacterized protein OS=Culex quinquefasciatus GN=CpipJ_CPIJ000089 PE=4 SV=1 - [B0VZD1_CULQU]	Down	1.28	0.574	1.17	0.921	1.333	0.622	1.149	0.896	0.45771	0.00253677	0.88749	0.0356041	0.69537	0.00537602	0.78353	0.00420344	0.65823	0.0075097	0.51574	0.00216954							GO:0097159;GO:0003674;GO:0005488;GO:0003676;GO:0003677;GO:1901363;	organic cyclic compound binding;molecular_function;binding;nucleic acid binding;DNA binding;heterocyclic compound binding;	3;1;2;4;5;3;				IPR009057;IPR006600;IPR007889;IPR011991;	Homeobox domain-like;HTH CenpB-type DNA-binding domain;DNA binding HTH domain, Psq-type;Winged helix-turn-helix DNA-binding domain;	cytosol
B0W9T8	Putative uncharacterized protein OS=Culex quinquefasciatus GN=CpipJ_CPIJ003835 PE=4 SV=1 - [B0W9T8_CULQU]	Up	0.798	1.213	1.099	0.95	0.861	1.082	1.046	0.956	1.38336	0.0484712	1.29295	0.0275175	1.14888	0.0598165	0.88858	0.0463697	1.20409	0.097336	1.06993	0.399712							GO:0005319;GO:0005215;GO:0022892;GO:0003674;	lipid transporter activity;transporter activity;substrate-specific transporter activity;molecular_function;	4;2;3;1;	K14463	map04975;	Fat digestion and absorption;	IPR015816;IPR001747;IPR015819;IPR011030;	Vitellinogen, beta-sheet N-terminal;Lipid transport protein, N-terminal;Lipid transport protein, beta-sheet shell;Vitellinogen, superhelical;	endoplasmic reticulum	7298734	486	IU	[I] Lipid transport and metabolism;[U] Intracellular trafficking, secretion, and vesicular transport;
B8RJ71	Ubiquinol-cytochrome c reductase complex core protein (Fragment) OS=Culex tarsalis PE=2 SV=1 - [B8RJ71_CULTA]	Down	1.387	0.597	0.77	1.096	1.644	0.493	0.695	1.215	0.35962	0.0197983	0.48334	0.0280047	0.76245	0.126113	1.57747	0.0265491	0.47166	0.016344	0.74403	0.09973							GO:0043169;GO:0043167;GO:0003824;GO:0003674;GO:0005488;GO:0046872;	cation binding;ion binding;catalytic activity;molecular_function;binding;metal ion binding;	4;3;2;1;2;5;				IPR011249;IPR011765;	Metalloenzyme, LuxS/M16 peptidase-like;Peptidase M16, N-terminal;	mitochondria	7294089	224	C	[C] Energy production and conversion;
B0XGE2	Putative uncharacterized protein OS=Culex quinquefasciatus GN=CpipJ_CPIJ018530 PE=4 SV=1 - [B0XGE2_CULQU]	Down	1.127	0.856	0.93	0.92	1.188	0.884	0.998	0.951	0.75162	0.0133534	0.83283	0.0514563	0.80821	0.0229362	0.97044	0.525313	0.92998	0.0884075	0.90249	0.124966															extracellular
B0X2L7	Structural contituent of cuticle OS=Culex quinquefasciatus GN=CpipJ_CPIJ013788 PE=4 SV=1 - [B0X2L7_CULQU]	Down	0.706	0.414	1.019	1.787	0.751	0.443	1.035	1.872	0.58819	0.00786729	1.40975	0.00633916	2.51132	0.00190225	1.7814	0.0028915	0.23422	0.00102578	0.41723	0.000764751							GO:0003674;GO:0042302;GO:0005198;	molecular_function;structural constituent of cuticle;structural molecule activity;	1;3;2;				IPR000618;IPR031311;	Insect cuticle protein;Chitin-binding type R&R consensus;	extracellular
B0X2L3	Cuticle protein OS=Culex quinquefasciatus GN=CpipJ_CPIJ013784 PE=4 SV=1 - [B0X2L3_CULQU]	Down	0.927	0.745	1.016	1.267	0.893	0.72	1.045	1.298	0.80495	0.0138394	1.13242	0.0327056	1.40934	0.00379256	1.24454	0.00701943	0.57115	0.00130817	0.71082	0.00410169							GO:0003674;GO:0042302;GO:0005198;	molecular_function;structural constituent of cuticle;structural molecule activity;	1;3;2;				IPR000618;IPR031311;	Insect cuticle protein;Chitin-binding type R&R consensus;	extracellular
B0XI14	Pupal cuticle protein OS=Culex quinquefasciatus GN=CpipJ_CPIJ019022 PE=4 SV=1 - [B0XI14_CULQU]	Down	1.195	0.777	0.911	1.046	1.291	0.758	0.966	0.966	0.61746	0.010424	0.75503	0.0314562	0.80933	0.0630069	1.07192	0.298879	0.76292	0.0284528	0.81779	0.0277497							GO:0003674;GO:0042302;GO:0005198;	molecular_function;structural constituent of cuticle;structural molecule activity;	1;3;2;				IPR031311;IPR000618;	Chitin-binding type R&R consensus;Insect cuticle protein;	extracellular
B0XGK3	Glutathione-s-transferase theta, gst OS=Culex quinquefasciatus GN=CpipJ_CPIJ018632 PE=3 SV=1 - [B0XGK3_CULQU]	Down	1.143	0.755	0.861	1.162	1.172	0.781	0.914	1.142	0.6635	0.0024905	0.76674	0.0122869	0.99525	0.784397	1.29803	0.0112737	0.66667	0.0018193	0.86535	0.0559405							GO:0003824;GO:0016740;GO:0003674;	catalytic activity;transferase activity;molecular_function;	2;3;1;	K00799	map00480;map00980;map00982;map05204;	Glutathione metabolism;Metabolism of xenobiotics by cytochrome P450;Drug metabolism - cytochrome P450;Chemical carcinogenesis;	IPR004045;IPR004046;IPR012336;IPR010987;	Glutathione S-transferase, N-terminal;Glutathione S-transferase, C-terminal;Thioredoxin-like fold;Glutathione S-transferase, C-terminal-like;	cytosol	7291847	249	O	[O] Posttranslational modification, protein turnover, chaperones;
B0W4H7	Putative uncharacterized protein OS=Culex quinquefasciatus GN=CpipJ_CPIJ001746 PE=4 SV=1 - [B0W4H7_CULQU]	Down	1.091	0.878	0.897	1.072	1.062	0.896	0.932	1.068	0.82397	0.00801314	0.84951	0.0191181	0.99396	0.700416	1.17004	0.0125889	0.82897	0.00252852	0.96993	0.297121							GO:0005319;GO:0005215;GO:0022892;GO:0003674;	lipid transporter activity;transporter activity;substrate-specific transporter activity;molecular_function;	4;2;3;1;				IPR015255;IPR015816;IPR001747;IPR015819;IPR011030;	Vitellinogen, open beta-sheet;Vitellinogen, beta-sheet N-terminal;Lipid transport protein, N-terminal;Lipid transport protein, beta-sheet shell;Vitellinogen, superhelical;	cytosol	7300070	70.9	I	[I] Lipid transport and metabolism;
B0W2D7	Thyroid receptor-interacting protein 13 OS=Culex quinquefasciatus GN=CpipJ_CPIJ001171 PE=4 SV=1 - [B0W2D7_CULQU]	Up	0.862	1.196	1.045	0.969	0.955	1.261	0.82	0.992	1.35223	0.0300224	1.02642	0.861925	1.07925	0.271686	1.05147	0.712534	1.25293	0.0187813	1.31743	0.127299							GO:0043168;GO:0017076;GO:0030554;GO:0097367;GO:0097159;GO:0005524;GO:1901363;GO:0001882;GO:0043167;GO:0036094;GO:0035639;GO:0032559;GO:0032553;GO:0001883;GO:0032549;GO:0032555;GO:0003674;GO:0000166;GO:0032550;GO:1901265;GO:0005488;	anion binding;purine nucleotide binding;adenyl nucleotide binding;carbohydrate derivative binding;organic cyclic compound binding;ATP binding;heterocyclic compound binding;nucleoside binding;ion binding;small molecule binding;purine ribonucleoside triphosphate binding;adenyl ribonucleotide binding;ribonucleotide binding;purine nucleoside binding;ribonucleoside binding;purine ribonucleotide bindin…	4;5;6;3;3;6;3;4;3;3;5;6;4;5;5;5;1;4;6;4;2;	K22399			IPR003960;IPR003959;IPR003593;IPR001270;IPR027417;	ATPase, AAA-type, conserved site;ATPase, AAA-type, core;AAA+ ATPase domain;ClpA/B family;P-loop containing nucleoside triphosphate hydrolase;	cytosol	Hs11321607	342	O	[O] Posttranslational modification, protein turnover, chaperones;
B0XCI9	Putative uncharacterized protein OS=Culex quinquefasciatus GN=CpipJ_CPIJ016715 PE=4 SV=1 - [B0XCI9_CULQU]	Down	1.154	0.825	0.947	1.019	1.206	0.814	0.929	1.036	0.69449	0.00539045	0.79492	0.0126807	0.87076	0.0307002	1.09542	0.0185996	0.79757	0.00236079	0.87367	0.0078296							GO:0003674;GO:0042302;GO:0005198;	molecular_function;structural constituent of cuticle;structural molecule activity;	1;3;2;				IPR000618;	Insect cuticle protein;	extracellular
B0WVG3	Rhythmically expressed gene 2 protein OS=Culex quinquefasciatus GN=CpipJ_CPIJ010885 PE=4 SV=1 - [B0WVG3_CULQU]	Up	0.875	1.121	1.065	0.988	0.869	1.068	1.165	0.99	1.25516	0.0140645	1.27867	0.0399605	1.13417	0.000729714	0.887	0.127981	1.10667	0.0577634	0.98161	0.751852							GO:0016787;GO:0003674;GO:0003824;	hydrolase activity;molecular_function;catalytic activity;	3;1;2;				IPR006439;IPR023214;IPR011949;	HAD hydrolase, subfamily IA;HAD-like domain;HAD-superfamily hydrolase, subfamily IA, REG-2-like;	cytosol	7291981	279	R	[R] General function prediction only;
B0WKP6	Putative uncharacterized protein OS=Culex quinquefasciatus GN=CpipJ_CPIJ007777 PE=4 SV=1 - [B0WKP6_CULQU]	Down	1.154	0.838	0.991	0.983	1.107	0.871	1.006	1.009	0.75586	0.010651	0.88324	0.033194	0.88103	0.0376333	0.9975	0.883023	0.85793	0.0213352	0.85578	0.0154752															cytosol
B0W352	Vitellogenin-A1 OS=Culex quinquefasciatus GN=CpipJ_CPIJ001358 PE=4 SV=1 - [B0W352_CULQU]	Down	1.395	0.708	0.657	1.119	1.324	0.833	0.625	1.146	0.56675	0.0145678	0.4715	0.00292421	0.83303	0.0268707	1.76677	0.00180924	0.68035	0.0298113	1.20203	0.182518							GO:0005319;GO:0005215;GO:0022892;GO:0003674;	lipid transporter activity;transporter activity;substrate-specific transporter activity;molecular_function;	4;2;3;1;				IPR015816;IPR011030;IPR015255;IPR001846;IPR001747;IPR015819;	Vitellinogen, beta-sheet N-terminal;Vitellinogen, superhelical;Vitellinogen, open beta-sheet;von Willebrand factor, type D domain;Lipid transport protein, N-terminal;Lipid transport protein, beta-sheet shell;	extracellular
B0WY76	Actin OS=Culex quinquefasciatus GN=CpipJ_CPIJ012090 PE=3 SV=1 - [B0WY76_CULQU]	Down	1.56	0.544	0.63	1.077	1.505	0.578	0.722	1.055	0.36607	0.00110564	0.44111	0.00389248	0.6956	0.00400686	1.57692	0.0143907	0.52627	0.00160382	0.82988	0.143673							GO:0043168;GO:0017076;GO:0030554;GO:0097367;GO:0097159;GO:0005524;GO:1901363;GO:0001882;GO:0043167;GO:0036094;GO:0035639;GO:0032559;GO:0032553;GO:0001883;GO:0032549;GO:0032555;GO:0003674;GO:0000166;GO:0032550;GO:1901265;GO:0005488;	anion binding;purine nucleotide binding;adenyl nucleotide binding;carbohydrate derivative binding;organic cyclic compound binding;ATP binding;heterocyclic compound binding;nucleoside binding;ion binding;small molecule binding;purine ribonucleoside triphosphate binding;adenyl ribonucleotide binding;ribonucleotide binding;purine nucleoside binding;ribonucleoside binding;purine ribonucleotide bindin…	4;5;6;3;3;6;3;4;3;3;5;6;4;5;5;5;1;4;6;4;2;	K05692	map04015;map04145;map04210;map04390;map04391;map04510;map04520;map04530;map04611;map04670;map04745;map04810;map04919;map04921;map05100;map05110;map05130;map05131;map05132;map05164;map05205;map05410;map05412;map05414;map05416;	Rap1 signaling pathway;Phagosome;Apoptosis;Hippo signaling pathway;Hippo signaling pathway - fly;Focal adhesion;Adherens junction;Tight junction;Platelet activation;Leukocyte transendothelial migration;Phototransduction - fly;Regulation of actin cytoskeleton;Thyroid hormone signaling pathway;Oxytocin signaling pathway;Bacterial invasion of epithelial cells;Vibrio cholerae infection;Pathogenic Esc…	IPR020902;IPR004000;IPR004001;	Actin/actin-like conserved site;Actin family;Actin, conserved site;	cytoskeleton	7290649	739	Z	[Z] Cytoskeleton;
B8RIZ4	Ribosomal protein S6 (Fragment) OS=Culex tarsalis PE=2 SV=1 - [B8RIZ4_CULTA]	Up	0.83	1.09	1.046	1.049	0.878	1.071	1.065	1.03	1.26522	0.0127391	1.23595	0.016016	1.21721	0.0188172	0.98484	0.355864	1.03944	0.0926894	1.02369	0.203838	GO:1901564;GO:0044249;GO:0006807;GO:0044237;GO:0034645;GO:1901576;GO:0044260;GO:0043043;GO:0071704;GO:0010467;GO:1901566;GO:0043170;GO:0044267;GO:0009987;GO:0009058;GO:0009059;GO:0008150;GO:0008152;GO:0044271;GO:0043604;GO:0044238;GO:0019538;GO:0034641;GO:0043603;GO:0006518;GO:0006412;	organonitrogen compound metabolic process;cellular biosynthetic process;nitrogen compound metabolic process;cellular metabolic process;cellular macromolecule biosynthetic process;organic substance biosynthetic process;cellular macromolecule metabolic process;peptide biosynthetic process;organic substance metabolic process;gene expression;organonitrogen compound biosynthetic process;macromolecule …	4;4;3;3;5;4;4;6;3;5;5;4;5;2;3;5;1;2;5;6;3;4;4;5;5;6;	GO:0044464;GO:0043229;GO:0030529;GO:0043226;GO:0005737;GO:0032991;GO:0005840;GO:0043232;GO:1990904;GO:0005623;GO:0005622;GO:0005575;GO:0044444;GO:0043228;GO:0044424;	cell part;intracellular organelle;intracellular ribonucleoprotein complex;organelle;cytoplasm;macromolecular complex;ribosome;intracellular non-membrane-bounded organelle;ribonucleoprotein complex;cell;intracellular;cellular_component;cytoplasmic part;non-membrane-bounded organelle;intracellular part;	2;3;4;2;4;2;5;4;3;2;3;1;4;3;3;	GO:0003674;GO:0005198;GO:0003735;	molecular_function;structural molecule activity;structural constituent of ribosome;	1;2;3;	K02991	map03010;map04066;map04150;map04151;map04910;map05205;	Ribosome;HIF-1 signaling pathway;mTOR signaling pathway;PI3K-Akt signaling pathway;Insulin signaling pathway;Proteoglycans in cancer;	IPR014401;IPR001377;	Ribosomal protein S6, eukaryotic;Ribosomal protein S6e;	nucleus	7290846	154	J	[J] Translation, ribosomal structure and biogenesis;
B0XDX1	Cuticle protein CP14.6 OS=Culex quinquefasciatus GN=CpipJ_CPIJ017331 PE=4 SV=1 - [B0XDX1_CULQU]	Down	1.446	0.777	0.789	0.812	1.476	0.768	0.828	0.85	0.52875	0.000516969	0.55339	0.00141856	0.56879	0.00147318	1.02783	0.495464	0.9296	0.0956821	0.95547	0.213854							GO:0003674;GO:0042302;GO:0005198;	molecular_function;structural constituent of cuticle;structural molecule activity;	1;3;2;				IPR000618;IPR031311;	Insect cuticle protein;Chitin-binding type R&R consensus;	extracellular
B0X5W7	Ubiquitin carboxyl-terminal hydrolase 14 OS=Culex quinquefasciatus GN=CpipJ_CPIJ014687 PE=4 SV=1 - [B0X5W7_CULQU]	Up	0.88	1.061	0.995	1.1	0.841	1.097	1.065	1.025	1.25392	0.0144325	1.19698	0.0515878	1.23475	0.041102	1.03155	0.591146	1.01553	0.729934	1.04757	0.339224	GO:0044267;GO:0044260;GO:0070647;GO:0070646;GO:0071704;GO:0006508;GO:0016579;GO:0009987;GO:0006464;GO:0043412;GO:0036211;GO:0008150;GO:0008152;GO:0044238;GO:0019538;GO:0044237;GO:0043170;	cellular protein metabolic process;cellular macromolecule metabolic process;protein modification by small protein conjugation or removal;protein modification by small protein removal;organic substance metabolic process;proteolysis;protein deubiquitination;cellular process;cellular protein modification process;macromolecule modification;protein modification process;biological_process;metabolic pro…	5;4;7;6;3;5;7;2;6;5;5;1;2;3;4;3;4;				GO:0101005;GO:0003674;GO:0008233;GO:0008234;GO:0019783;GO:0016787;GO:0003824;GO:0036459;GO:0070011;	ubiquitinyl hydrolase activity;molecular_function;peptidase activity;cysteine-type peptidase activity;ubiquitin-like protein-specific protease activity;hydrolase activity;catalytic activity;thiol-dependent ubiquitinyl hydrolase activity;peptidase activity, acting on L-amino acid peptides;	4;1;4;6;7;3;2;5;5;	K11843			IPR028889;IPR001394;	Ubiquitin specific protease domain;Peptidase C19, ubiquitin carboxyl-terminal hydrolase;	cytosol, nucleus	7297656	221	O	[O] Posttranslational modification, protein turnover, chaperones;
B0WGR4	Equilibrative nucleoside transporter OS=Culex quinquefasciatus GN=CpipJ_CPIJ006361 PE=4 SV=1 - [B0WGR4_CULQU]	Up	0.846	1.221	1.109	0.917	0.874	1.188	1.054	0.913	1.40058	0.00392228	1.25756	0.0188616	1.06395	0.0602066	0.84605	0.0263449	1.31639	0.00327993	1.11373	0.0617519				GO:0016021;GO:0016020;GO:0005575;GO:0044425;GO:0031224;	integral component of membrane;membrane;cellular_component;membrane part;intrinsic component of membrane;	4;2;1;2;3;	GO:0022891;GO:0015932;GO:0022892;GO:0005337;GO:0005215;GO:0022857;GO:0003674;GO:1901505;	substrate-specific transmembrane transporter activity;nucleobase-containing compound transmembrane transporter activity;substrate-specific transporter activity;nucleoside transmembrane transporter activity;transporter activity;transmembrane transporter activity;molecular_function;carbohydrate derivative transporter activity;	4;5;3;4;2;3;1;3;	K15014			IPR020846;IPR002259;	Major facilitator superfamily domain;Equilibrative nucleoside transporter;	plasma membrane	7297138	567	F	[F] Nucleotide transport and metabolism;
B0WUR5	Secretory carrier-associated membrane protein OS=Culex quinquefasciatus GN=CpipJ_CPIJ010513 PE=3 SV=1 - [B0WUR5_CULQU]	Down	1.281	0.834	0.882	0.956	1.292	0.809	0.806	1.099	0.63855	0.000861413	0.65604	0.00744515	0.79868	0.0688392	1.21742	0.151633	0.79951	0.104965	0.97334	0.630439	GO:0033036;GO:0008104;GO:0006810;GO:0045184;GO:0008150;GO:0071702;GO:0015031;GO:0051234;GO:0051179;	macromolecule localization;protein localization;transport;establishment of protein localization;biological_process;organic substance transport;protein transport;establishment of localization;localization;	3;4;4;4;1;5;5;3;2;	GO:0005575;GO:0016021;GO:0044425;GO:0016020;GO:0031224;	cellular_component;integral component of membrane;membrane part;membrane;intrinsic component of membrane;	1;4;2;2;3;				K19995			IPR007273;	SCAMP;	plasma membrane	7293067	340	U	[U] Intracellular trafficking, secretion, and vesicular transport;
B0WQU6	Ribosomal protein L37 OS=Culex quinquefasciatus GN=CpipJ_CPIJ009411 PE=3 SV=1 - [B0WQU6_CULQU]	Down	1.048	0.905	0.911	1.07	1.125	0.866	0.896	1.099	0.815	0.0431392	0.83157	0.0429991	0.99816	0.965645	1.20033	0.00803674	0.81651	0.0145858	0.98008	0.479734	GO:1901566;GO:1901564;GO:0044249;GO:0034645;GO:0044260;GO:0043043;GO:0071704;GO:0010467;GO:0044267;GO:0043170;GO:1901576;GO:0009987;GO:0009058;GO:0009059;GO:0008150;GO:0008152;GO:0044271;GO:0006518;GO:0043604;GO:0044238;GO:0019538;GO:0034641;GO:0006807;GO:0043603;GO:0044237;GO:0006412;	organonitrogen compound biosynthetic process;organonitrogen compound metabolic process;cellular biosynthetic process;cellular macromolecule biosynthetic process;cellular macromolecule metabolic process;peptide biosynthetic process;organic substance metabolic process;gene expression;cellular protein metabolic process;macromolecule metabolic process;organic substance biosynthetic process;cellular p…	5;4;4;5;4;6;3;5;5;4;4;2;3;5;1;2;5;5;6;3;4;4;3;5;3;6;	GO:0044464;GO:0043229;GO:0043228;GO:0043226;GO:0005737;GO:0030529;GO:0032991;GO:0005840;GO:0043232;GO:1990904;GO:0005623;GO:0005622;GO:0005575;GO:0044444;GO:0044424;	cell part;intracellular organelle;non-membrane-bounded organelle;organelle;cytoplasm;intracellular ribonucleoprotein complex;macromolecular complex;ribosome;intracellular non-membrane-bounded organelle;ribonucleoprotein complex;cell;intracellular;cellular_component;cytoplasmic part;intracellular part;	2;3;3;2;4;4;2;5;4;3;2;3;1;4;3;	GO:0003676;GO:1901363;GO:0003674;GO:0005488;GO:0043167;GO:0043169;GO:0005198;GO:0003735;GO:0046872;GO:0003723;GO:0097159;GO:0019843;	nucleic acid binding;heterocyclic compound binding;molecular_function;binding;ion binding;cation binding;structural molecule activity;structural constituent of ribosome;metal ion binding;RNA binding;organic cyclic compound binding;rRNA binding;	4;3;1;2;3;4;2;3;5;5;3;6;	K02922	map03010;	Ribosome;	IPR011332;IPR001569;IPR011331;IPR018267;	Zinc-binding ribosomal protein;Ribosomal protein L37e;Ribosomal protein L37ae/L37e;Ribosomal protein L37e, conserved site;	cytosol	7293042	162	J	[J] Translation, ribosomal structure and biogenesis;
B0WCU3	Putative uncharacterized protein OS=Culex quinquefasciatus GN=CpipJ_CPIJ004878 PE=4 SV=1 - [B0WCU3_CULQU]	Down	1.434	0.715	0.862	0.908	1.463	0.749	0.701	0.998	0.50535	0.000971075	0.53952	0.0147076	0.65792	0.00898167	1.21945	0.204026	0.7681	0.0442567	0.93666	0.60853															plasma membrane
B0W5T5	Malate dehydrogenase OS=Culex quinquefasciatus GN=CpipJ_CPIJ002460 PE=3 SV=1 - [B0W5T5_CULQU]	Down	1.128	0.877	0.966	0.995	1.118	0.923	1.021	1.017	0.80142	0.0109576	0.88468	0.0435639	0.89581	0.0104978	1.01258	0.714038	0.89463	0.0532695	0.90589	0.120922	GO:0019752;GO:0044281;GO:0044699;GO:0044710;GO:0071704;GO:0006082;GO:0043648;GO:0009987;GO:0008150;GO:0008152;GO:0043436;GO:0005975;GO:0044238;GO:0044237;GO:0044763;GO:0006108;	carboxylic acid metabolic process;small molecule metabolic process;single-organism process;single-organism metabolic process;organic substance metabolic process;organic acid metabolic process;dicarboxylic acid metabolic process;cellular process;biological_process;metabolic process;oxoacid metabolic process;carbohydrate metabolic process;primary metabolic process;cellular metabolic process;single-…	6;4;2;3;3;4;7;2;1;2;5;4;3;3;3;8;				GO:0003674;GO:0016491;GO:0003824;GO:0030060;GO:0016614;GO:0016615;GO:0016616;	molecular_function;oxidoreductase activity;catalytic activity;L-malate dehydrogenase activity;oxidoreductase activity, acting on CH-OH group of donors;malate dehydrogenase activity;oxidoreductase activity, acting on the CH-OH group of donors, NAD or NADP as acceptor;	1;3;2;6;4;5;5;	K00025	map00020;map00270;map00620;map00630;map00710;map01100;map01110;map01120;map01130;map01200;map04964;	Citrate cycle (TCA cycle);Cysteine and methionine metabolism;Pyruvate metabolism;Glyoxylate and dicarboxylate metabolism;Carbon fixation in photosynthetic organisms;Metabolic pathways;Biosynthesis of secondary metabolites;Microbial metabolism in diverse environments;Biosynthesis of antibiotics;Carbon metabolism;Proximal tubule bicarbonate reclamation;	IPR001236;IPR001252;IPR011274;IPR015955;IPR001557;IPR022383;IPR010945;IPR016040;	Lactate/malate dehydrogenase, N-terminal;Malate dehydrogenase, active site;Malate dehydrogenase, NAD-dependent, cytosolic;Lactate dehydrogenase/glycoside hydrolase, family 4, C-terminal;L-lactate/malate dehydrogenase;Lactate/malate dehydrogenase, C-terminal;Malate dehydrogenase, type 2;NAD(P)-binding domain;	cytosol	7297683	444	C	[C] Energy production and conversion;
B0WLS3	NADH dehydrogenase 1 alpha subcomplex subunit 5 OS=Culex quinquefasciatus GN=CpipJ_CPIJ007541 PE=4 SV=1 - [B0WLS3_CULQU]	Down	1.15	0.826	1.047	1.011	1.221	0.777	0.99	1.05	0.67609	0.0123834	0.85913	0.0669372	0.86925	0.0620004	1.01178	0.76138	0.77778	0.0181886	0.78694	0.0287108	GO:0044237;GO:0006091;GO:0044699;GO:0044710;GO:0022900;GO:0022904;GO:0044763;GO:0009987;GO:0045333;GO:0008152;GO:0055114;GO:0015980;GO:0008150;	cellular metabolic process;generation of precursor metabolites and energy;single-organism process;single-organism metabolic process;electron transport chain;respiratory electron transport chain;single-organism cellular process;cellular process;cellular respiration;metabolic process;oxidation-reduction process;energy derivation by oxidation of organic compounds;biological_process;	3;4;2;3;4;5;3;2;5;2;4;4;1;	GO:0044464;GO:0031975;GO:0043229;GO:0043227;GO:0043226;GO:0005737;GO:0044446;GO:0031090;GO:0016020;GO:0005740;GO:0005739;GO:0031967;GO:0031966;GO:0043231;GO:0019866;GO:0005623;GO:0005622;GO:0005575;GO:0005743;GO:0044444;GO:0044429;GO:0044424;GO:0044422;	cell part;envelope;intracellular organelle;membrane-bounded organelle;organelle;cytoplasm;intracellular organelle part;organelle membrane;membrane;mitochondrial envelope;mitochondrion;organelle envelope;mitochondrial membrane;intracellular membrane-bounded organelle;organelle inner membrane;cell;intracellular;cellular_component;mitochondrial inner membrane;cytoplasmic part;mitochondrial part;intr…	2;3;3;3;2;4;3;3;2;5;5;4;4;4;4;2;3;1;5;4;4;3;2;	GO:0003674;GO:0016491;GO:0016651;GO:0003824;	molecular_function;oxidoreductase activity;oxidoreductase activity, acting on NAD(P)H;catalytic activity;	1;3;4;2;	K03949	map00190;map01100;map04932;map05010;map05012;map05016;	Oxidative phosphorylation;Metabolic pathways;Non-alcoholic fatty liver disease (NAFLD);Alzheimer's disease;Parkinson's disease;Huntington's disease;	IPR006806;	ETC complex I subunit;	cytosol	7294804	181	C	[C] Energy production and conversion;
B0WGS7	Prolylcarboxypeptidase OS=Culex quinquefasciatus GN=CpipJ_CPIJ006123 PE=4 SV=1 - [B0WGS7_CULQU]	Up	0.859	1.085	1.074	1.014	0.861	1.116	1.071	0.943	1.27965	0.00414506	1.24709	7.19645e-05	1.13779	0.0792835	0.91235	0.1181	1.12468	0.0877469	1.02611	0.213992							GO:0016787;GO:0003824;GO:0004180;GO:0017171;GO:0008238;GO:0070011;GO:0003674;GO:0008233;GO:0008236;	hydrolase activity;catalytic activity;carboxypeptidase activity;serine hydrolase activity;exopeptidase activity;peptidase activity, acting on L-amino acid peptides;molecular_function;peptidase activity;serine-type peptidase activity;	3;2;7;4;6;5;1;4;5;				IPR008758;IPR029058;	Peptidase S28;Alpha/Beta hydrolase fold;	extracellular	7300508	187	OR	[O] Posttranslational modification, protein turnover, chaperones;[R] General function prediction only;
B8RJJ0	Ribosomal protein L7 (Fragment) OS=Culex tarsalis PE=2 SV=1 - [B8RJJ0_CULTA]	Up	0.855	1.015	1.15	1.035	0.823	1.003	1.147	1.061	1.20262	0.00995321	1.36889	0.00268514	1.24911	0.0095899	0.91249	0.0165357	0.96279	0.11249	0.87854	0.00195977				GO:0005737;GO:0032991;GO:0005840;GO:0043232;GO:1990904;GO:0044464;GO:0043229;GO:0005623;GO:0005622;GO:0005575;GO:0044444;GO:0043228;GO:0044424;GO:0030529;GO:0043226;	cytoplasm;macromolecular complex;ribosome;intracellular non-membrane-bounded organelle;ribonucleoprotein complex;cell part;intracellular organelle;cell;intracellular;cellular_component;cytoplasmic part;non-membrane-bounded organelle;intracellular part;intracellular ribonucleoprotein complex;organelle;	4;2;5;4;3;2;3;2;3;1;4;3;3;4;2;							IPR016082;IPR018038;	Ribosomal protein L30, ferredoxin-like fold domain;Ribosomal protein L30, conserved site;	cytosol	7297615	286	J	[J] Translation, ribosomal structure and biogenesis;
B0WU78	Pacifastin light chain OS=Culex quinquefasciatus GN=CpipJ_CPIJ010990 PE=3 SV=1 - [B0WU78_CULQU]	Down	1.218	0.854	0.918	0.963	1.267	0.832	0.981	0.969	0.67847	0.0044887	0.76419	0.0180493	0.77746	0.00787502	1.01738	0.654047	0.87267	0.00848358	0.88784	0.085719							GO:0030234;GO:0061134;GO:0003674;GO:0030414;GO:0004857;GO:0098772;	enzyme regulator activity;peptidase regulator activity;molecular_function;peptidase inhibitor activity;enzyme inhibitor activity;molecular function regulator;	3;4;1;5;4;2;				IPR008037;	Pacifastin domain;	extracellular
B0WMP9	1-acylglycerol-3-phosphate acyltransferase OS=Culex quinquefasciatus GN=CpipJ_CPIJ008432 PE=4 SV=1 - [B0WMP9_CULQU]	Up	0.893	1.178	0.921	1.04	0.979	1.133	0.988	0.924	1.23451	0.0455687	1.01976	0.766639	1.04915	0.589253	1.02881	0.721193	1.17668	0.108116	1.21058	0.0380242				GO:0016021;GO:0016020;GO:0005575;GO:0044425;GO:0031224;	integral component of membrane;membrane;cellular_component;membrane part;intrinsic component of membrane;	4;2;1;2;3;	GO:0003674;GO:0003824;GO:0016740;GO:0016746;	molecular_function;catalytic activity;transferase activity;transferase activity, transferring acyl groups;	1;2;3;4;	K13523	map00561;map00564;map01100;map01110;map04072;	Glycerolipid metabolism;Glycerophospholipid metabolism;Metabolic pathways;Biosynthesis of secondary metabolites;Phospholipase D signaling pathway;	IPR032098;IPR002123;	Acyltransferase, C-terminal domain;Phospholipid/glycerol acyltransferase;	mitochondria	7294117	392	I	[I] Lipid transport and metabolism;
B0X4J0	EndoU protein OS=Culex quinquefasciatus GN=CpipJ_CPIJ014120 PE=4 SV=1 - [B0X4J0_CULQU]	Down	1.131	0.838	0.944	1.054	1.1	0.922	0.908	1.042	0.78888	0.0342905	0.83012	0.0153519	0.93949	0.0556207	1.13175	0.0233435	0.83969	0.0582581	0.95032	0.420086							GO:0016787;GO:0003674;GO:0016788;GO:0003824;	hydrolase activity;molecular_function;hydrolase activity, acting on ester bonds;catalytic activity;	3;1;4;2;	K14648			IPR018998;	Endoribonuclease XendoU;	extracellular	7300079	194	R	[R] General function prediction only;
B0WT01	Putative uncharacterized protein OS=Culex quinquefasciatus GN=CpipJ_CPIJ009817 PE=4 SV=1 - [B0WT01_CULQU]	Down	1.084	0.85	1.074	1.039	1.077	0.802	1.029	1.081	0.76446	0.00896022	0.97316	0.330809	0.98103	0.437193	1.00808	0.808334	0.77925	0.0180714	0.78554	0.0206269													IPR031107;	Small heat shock protein HSP20;	cytosol	7293608	109	O	[O] Posttranslational modification, protein turnover, chaperones;
B0WSN6	Citrate synthase OS=Culex quinquefasciatus GN=CpipJ_CPIJ010291 PE=3 SV=1 - [B0WSN6_CULQU]	Down	1.117	0.79	1.014	0.999	1.123	0.89	0.969	1.011	0.75	0.0305439	0.88527	0.0298156	0.89732	0.00338538	1.01362	0.620695	0.83582	0.0818728	0.8472	0.10982							GO:0046912;GO:0003824;GO:0016740;GO:0016746;GO:0003674;	transferase activity, transferring acyl groups, acyl groups converted into alkyl on transfer;catalytic activity;transferase activity;transferase activity, transferring acyl groups;molecular_function;	5;2;3;4;1;	K01647	map00020;map00630;map01100;map01110;map01120;map01130;map01200;map01210;map01230;	Citrate cycle (TCA cycle);Glyoxylate and dicarboxylate metabolism;Metabolic pathways;Biosynthesis of secondary metabolites;Microbial metabolism in diverse environments;Biosynthesis of antibiotics;Carbon metabolism;2-Oxocarboxylic acid metabolism;Biosynthesis of amino acids;	IPR002020;IPR016142;	Citrate synthase;Citrate synthase-like, large alpha subdomain;	cytosol	7290712	482	C	[C] Energy production and conversion;
B0WW90	ATP synthase D chain OS=Culex quinquefasciatus GN=CpipJ_CPIJ011691 PE=4 SV=1 - [B0WW90_CULQU]	Down	1.123	0.912	0.961	1.009	1.13	0.91	0.925	0.995	0.8087	0.000285191	0.83711	0.00983884	0.88948	0.00392828	1.06257	0.0925225	0.90918	0.00598378	0.96607	0.217882	GO:0009167;GO:0009165;GO:0044281;GO:0009161;GO:1901362;GO:0042451;GO:1901360;GO:0044711;GO:0009199;GO:0009206;GO:0009205;GO:0009201;GO:0046034;GO:0046129;GO:0046128;GO:0042455;GO:0046483;GO:1901564;GO:1901566;GO:0006163;GO:0006164;GO:0019637;GO:0019438;GO:0009163;GO:0009141;GO:0009142;GO:0009144;GO:0009145;GO:0006807;GO:1901576;GO:0015992;GO:0009259;GO:0098662;GO:0098660;GO:0018130;GO:0006818;GO:…	purine ribonucleoside monophosphate metabolic process;nucleotide biosynthetic process;small molecule metabolic process;ribonucleoside monophosphate metabolic process;organic cyclic compound biosynthetic process;purine nucleoside biosynthetic process;organic cyclic compound metabolic process;single-organism biosynthetic process;ribonucleoside triphosphate metabolic process;purine ribonucleoside tr…	8;6;4;7;5;7;4;4;7;8;8;7;8;8;7;7;4;4;5;6;7;4;5;6;6;6;7;7;3;4;6;6;7;6;5;5;7;5;4;3;8;1;2;5;7;5;5;7;6;3;5;3;6;5;9;7;4;4;6;7;7;6;4;3;6;2;7;8;4;9;5;4;4;2;5;4;5;5;6;4;5;3;2;8;5;4;6;5;6;3;3;3;4;6;	GO:0031975;GO:0045263;GO:0016020;GO:0031967;GO:0031966;GO:0043234;GO:0043231;GO:0045259;GO:0044429;GO:0044422;GO:0043229;GO:0043227;GO:0043226;GO:0044464;GO:0044424;GO:0044425;GO:0033177;GO:0005737;GO:0031090;GO:0005739;GO:0044455;GO:0019866;GO:0005623;GO:0005622;GO:0005743;GO:0005740;GO:0044446;GO:0044444;GO:0098800;GO:0005753;GO:0000276;GO:0016469;GO:0032991;GO:0005575;GO:0098796;GO:0098798;	envelope;proton-transporting ATP synthase complex, coupling factor F(o);membrane;organelle envelope;mitochondrial membrane;protein complex;intracellular membrane-bounded organelle;proton-transporting ATP synthase complex;mitochondrial part;organelle part;intracellular organelle;membrane-bounded organelle;organelle;cell part;intracellular part;membrane part;proton-transporting two-sector ATPase co…	3;4;2;4;4;3;4;4;4;2;3;3;2;2;3;2;4;4;3;5;3;4;2;3;5;5;3;4;4;5;5;4;2;1;3;4;	GO:0003674;GO:0022891;GO:0022890;GO:0022892;GO:0015075;GO:0015077;GO:0015078;GO:0005215;GO:0008324;GO:0022857;	molecular_function;substrate-specific transmembrane transporter activity;inorganic cation transmembrane transporter activity;substrate-specific transporter activity;ion transmembrane transporter activity;monovalent inorganic cation transmembrane transporter activity;hydrogen ion transmembrane transporter activity;transporter activity;cation transmembrane transporter activity;transmembrane transpo…	1;4;7;3;5;8;9;2;6;3;	K02138	map00190;map01100;map05010;map05012;map05016;	Oxidative phosphorylation;Metabolic pathways;Alzheimer's disease;Parkinson's disease;Huntington's disease;	IPR008689;	ATP synthase, F0 complex, subunit D, mitochondrial;	mitochondria	7300478	232	C	[C] Energy production and conversion;
B0XB41	Actin 1 OS=Culex quinquefasciatus GN=CpipJ_CPIJ016462 PE=3 SV=1 - [B0XB41_CULQU]	Down	1.234	0.629	0.702	0.951	1.14	0.773	0.9	1.044	0.59056	0.0299034	0.67481	0.0720081	0.84035	0.103222	1.24532	0.214244	0.70276	0.0743624	0.87516	0.499812							GO:0043168;GO:0017076;GO:0030554;GO:0097367;GO:0097159;GO:0005524;GO:1901363;GO:0001882;GO:0043167;GO:0036094;GO:0035639;GO:0032559;GO:0032553;GO:0001883;GO:0032549;GO:0032555;GO:0003674;GO:0000166;GO:0032550;GO:1901265;GO:0005488;	anion binding;purine nucleotide binding;adenyl nucleotide binding;carbohydrate derivative binding;organic cyclic compound binding;ATP binding;heterocyclic compound binding;nucleoside binding;ion binding;small molecule binding;purine ribonucleoside triphosphate binding;adenyl ribonucleotide binding;ribonucleotide binding;purine nucleoside binding;ribonucleoside binding;purine ribonucleotide bindin…	4;5;6;3;3;6;3;4;3;3;5;6;4;5;5;5;1;4;6;4;2;	K05692	map04015;map04145;map04210;map04390;map04391;map04510;map04520;map04530;map04611;map04670;map04745;map04810;map04919;map04921;map05100;map05110;map05130;map05131;map05132;map05164;map05205;map05410;map05412;map05414;map05416;	Rap1 signaling pathway;Phagosome;Apoptosis;Hippo signaling pathway;Hippo signaling pathway - fly;Focal adhesion;Adherens junction;Tight junction;Platelet activation;Leukocyte transendothelial migration;Phototransduction - fly;Regulation of actin cytoskeleton;Thyroid hormone signaling pathway;Oxytocin signaling pathway;Bacterial invasion of epithelial cells;Vibrio cholerae infection;Pathogenic Esc…	IPR020902;IPR004000;IPR004001;	Actin/actin-like conserved site;Actin family;Actin, conserved site;	cytoskeleton	7290649	771	Z	[Z] Cytoskeleton;
B0WPT5	Pupal cuticle protein 78E OS=Culex quinquefasciatus GN=CpipJ_CPIJ008830 PE=4 SV=1 - [B0WPT5_CULQU]	Down	1.364	0.664	0.81	1.016	1.283	0.842	0.824	1.006	0.56895	0.0281425	0.6173	0.00652035	0.76388	0.016628	1.23745	0.00196042	0.74481	0.10152	0.92166	0.547858							GO:0003674;GO:0042302;GO:0005198;	molecular_function;structural constituent of cuticle;structural molecule activity;	1;3;2;				IPR000618;IPR031311;	Insect cuticle protein;Chitin-binding type R&R consensus;	cytosol, nucleus
B0X5L2	Putative uncharacterized protein OS=Culex quinquefasciatus GN=CpipJ_CPIJ014886 PE=4 SV=1 - [B0X5L2_CULQU]	Down	1.186	0.781	0.873	1.102	1.288	0.824	0.775	1.061	0.64875	0.0158412	0.66613	0.0280954	0.87429	0.105535	1.3125	0.0400124	0.74202	0.011148	0.97391	0.726702													IPR013032;IPR000742;	EGF-like, conserved site;EGF-like domain;	extracellular	7289281	524	T	[T] Signal transduction mechanisms;
B0WA75	NADH:ubiquinone dehydrogenase OS=Culex quinquefasciatus GN=CpipJ_CPIJ004023 PE=4 SV=1 - [B0WA75_CULQU]	Down	1.053	0.847	0.891	1.042	1.166	0.778	0.984	0.966	0.73231	0.0462626	0.84498	0.143133	0.90491	0.261402	1.07093	0.383486	0.80926	0.0649159	0.86667	0.163501				GO:0005575;GO:0044425;GO:0016021;GO:0016020;GO:0031224;	cellular_component;membrane part;integral component of membrane;membrane;intrinsic component of membrane;	1;2;4;2;3;				K03948	map00190;map01100;map04932;map05010;map05012;map05016;	Oxidative phosphorylation;Metabolic pathways;Non-alcoholic fatty liver disease (NAFLD);Alzheimer's disease;Parkinson's disease;Huntington's disease;	IPR010530;	NADH-ubiquinone reductase complex 1 MLRQ subunit;	extracellular
B0W470	Larval cuticle protein A3A OS=Culex quinquefasciatus GN=CpipJ_CPIJ001830 PE=4 SV=1 - [B0W470_CULQU]	Down	1.398	0.713	0.681	1.045	1.234	0.778	0.815	1.099	0.56649	0.0230803	0.56839	0.0330426	0.81459	0.105705	1.43316	0.046283	0.69543	0.0163376	0.99666	0.976268							GO:0003674;GO:0042302;GO:0005198;	molecular_function;structural constituent of cuticle;structural molecule activity;	1;3;2;				IPR000618;IPR031311;	Insect cuticle protein;Chitin-binding type R&R consensus;	extracellular
B0WGF9	Thioredoxin reductase 1, mitochondrial OS=Culex quinquefasciatus GN=CpipJ_CPIJ005552 PE=4 SV=1 - [B0WGF9_CULQU]	Down	1.168	0.768	0.836	1.052	1.23	0.789	0.912	1.057	0.64929	0.00600391	0.72894	0.02202	0.87948	0.0433348	1.20652	0.0417456	0.73826	0.00152585	0.89073	0.136401	GO:0042592;GO:0044699;GO:0065007;GO:0065008;GO:0019725;GO:0009987;GO:0050794;GO:0045454;GO:0044763;GO:0050789;GO:0008150;	homeostatic process;single-organism process;biological regulation;regulation of biological quality;cellular homeostasis;cellular process;regulation of cellular process;cell redox homeostasis;single-organism cellular process;regulation of biological process;biological_process;	4;2;2;3;4;2;3;4;3;2;1;	GO:0005575;GO:0005623;	cellular_component;cell;	1;2;	GO:0003674;GO:0005488;GO:0043167;GO:1901363;GO:0016491;GO:0043168;GO:0050662;GO:0050660;GO:0000166;GO:1901265;GO:0016667;GO:0016668;GO:0016209;GO:0036094;GO:0003824;GO:0048037;GO:0097159;GO:0016651;GO:0004791;	molecular_function;binding;ion binding;heterocyclic compound binding;oxidoreductase activity;anion binding;coenzyme binding;flavin adenine dinucleotide binding;nucleotide binding;nucleoside phosphate binding;oxidoreductase activity, acting on a sulfur group of donors;oxidoreductase activity, acting on a sulfur group of donors, NAD(P) as acceptor;antioxidant activity;small molecule binding;catalyt…	1;2;3;3;3;4;4;5;4;4;4;5;2;3;2;3;3;4;3;	K22182			IPR012999;IPR006338;IPR023753;IPR004099;IPR016156;	Pyridine nucleotide-disulphide oxidoreductase, class I, active site;Thioredoxin/glutathione reductase selenoprotein;FAD/NAD(P)-binding domain;Pyridine nucleotide-disulphide oxidoreductase, dimerisation domain;FAD/NAD-linked reductase, dimerisation domain;	extracellular	7290913	704	O	[O] Posttranslational modification, protein turnover, chaperones;
B0WCV8	Alpha-amylase OS=Culex quinquefasciatus GN=CpipJ_CPIJ005061 PE=3 SV=1 - [B0WCV8_CULQU]	Up	0.879	1.031	1.017	1.108	0.855	1.064	1.061	1.044	1.20819	0.0125364	1.19839	0.0205748	1.24106	0.0257125	1.03561	0.441251	0.97351	0.51157	1.00818	0.78648	GO:0071704;GO:0044238;GO:0005975;GO:0008152;GO:0008150;	organic substance metabolic process;primary metabolic process;carbohydrate metabolic process;metabolic process;biological_process;	3;3;4;2;1;				GO:0043169;GO:0016787;GO:0016160;GO:0016798;GO:0043167;GO:0003824;GO:0004556;GO:0003674;GO:0005488;GO:0004553;	cation binding;hydrolase activity;amylase activity;hydrolase activity, acting on glycosyl bonds;ion binding;catalytic activity;alpha-amylase activity;molecular_function;binding;hydrolase activity, hydrolyzing O-glycosyl compounds;	4;3;6;4;3;2;7;1;2;5;	K01176	map00500;map01100;map04973;	Starch and sucrose metabolism;Metabolic pathways;Carbohydrate digestion and absorption;	IPR006048;IPR031319;IPR006046;IPR017853;IPR006047;	Alpha-amylase/branching enzyme, C-terminal all beta;Alpha-amylase, C-terminal domain;Alpha amylase;Glycoside hydrolase superfamily;Glycosyl hydrolase, family 13, catalytic domain;	extracellular	7302820	655	G	[G] Carbohydrate transport and metabolism;
Q6TS29	Putative salivary odorant binding protein 1 OS=Culex quinquefasciatus PE=2 SV=1 - [Q6TS29_CULQU]	Down	1.106	0.885	1.122	0.902	1.037	0.867	1.161	0.934	0.81755	0.0316886	1.06533	0.219374	0.85674	0.0562509	0.8042	0.0124989	0.95425	0.149386	0.76741	0.00647993							GO:0005549;GO:0003674;GO:0005488;	odorant binding;molecular_function;binding;	3;1;2;				IPR006170;	Pheromone/general odorant binding protein;	extracellular
B0WMC8	Mitochondrial malate dehydrogenase 2 OS=Culex quinquefasciatus GN=CpipJ_CPIJ008366 PE=3 SV=1 - [B0WMC8_CULQU]	Down	1.076	0.87	0.981	1.038	1.1	0.852	0.991	1.069	0.79136	0.00433808	0.90625	0.0158584	0.96829	0.220476	1.06846	0.0535807	0.81728	0.00855812	0.87323	0.00671574	GO:0019752;GO:0044281;GO:0044699;GO:0044710;GO:0071704;GO:0006082;GO:0043648;GO:0009987;GO:0008150;GO:0008152;GO:0043436;GO:0005975;GO:0044238;GO:0044237;GO:0044763;GO:0006108;	carboxylic acid metabolic process;small molecule metabolic process;single-organism process;single-organism metabolic process;organic substance metabolic process;organic acid metabolic process;dicarboxylic acid metabolic process;cellular process;biological_process;metabolic process;oxoacid metabolic process;carbohydrate metabolic process;primary metabolic process;cellular metabolic process;single-…	6;4;2;3;3;4;7;2;1;2;5;4;3;3;3;8;				GO:0003674;GO:0016491;GO:0003824;GO:0030060;GO:0016614;GO:0016615;GO:0016616;	molecular_function;oxidoreductase activity;catalytic activity;L-malate dehydrogenase activity;oxidoreductase activity, acting on CH-OH group of donors;malate dehydrogenase activity;oxidoreductase activity, acting on the CH-OH group of donors, NAD or NADP as acceptor;	1;3;2;6;4;5;5;	K00026	map00020;map00270;map00620;map00630;map00710;map01100;map01110;map01120;map01130;map01200;	Citrate cycle (TCA cycle);Cysteine and methionine metabolism;Pyruvate metabolism;Glyoxylate and dicarboxylate metabolism;Carbon fixation in photosynthetic organisms;Metabolic pathways;Biosynthesis of secondary metabolites;Microbial metabolism in diverse environments;Biosynthesis of antibiotics;Carbon metabolism;	IPR001236;IPR015955;IPR001557;IPR022383;IPR010097;IPR016040;	Lactate/malate dehydrogenase, N-terminal;Lactate dehydrogenase/glycoside hydrolase, family 4, C-terminal;L-lactate/malate dehydrogenase;Lactate/malate dehydrogenase, C-terminal;Malate dehydrogenase, type 1;NAD(P)-binding domain;	cytosol	7300357	488	C	[C] Energy production and conversion;
B0WYV4	Laminin beta-2 chain OS=Culex quinquefasciatus GN=CpipJ_CPIJ011713 PE=4 SV=1 - [B0WYV4_CULQU]	Down	1.221	0.839	0.907	0.993	1.181	0.901	0.936	0.978	0.7244	0.0121955	0.76728	0.00772132	0.82057	0.009682	1.06945	0.059332	0.8828	0.0685105	0.94411	0.271297													IPR008211;	Laminin, N-terminal;	extracellular	7297300	139	W	[W] Extracellular structures;
Q49MF5	Vitellogenin C1 OS=Culex quinquefasciatus GN=Vg-C1 PE=4 SV=1 - [Q49MF5_CULQU]	Down	1.293	0.788	0.639	1.148	1.523	0.65	0.67	1.086	0.51065	0.0358618	0.46484	0.0229047	0.79332	0.13453	1.70665	0.00556891	0.64369	0.0342764	1.09855	0.458017							GO:0005319;GO:0005215;GO:0022892;GO:0003674;	lipid transporter activity;transporter activity;substrate-specific transporter activity;molecular_function;	4;2;3;1;				IPR015816;IPR011030;IPR015255;IPR001846;IPR001747;IPR015819;	Vitellinogen, beta-sheet N-terminal;Vitellinogen, superhelical;Vitellinogen, open beta-sheet;von Willebrand factor, type D domain;Lipid transport protein, N-terminal;Lipid transport protein, beta-sheet shell;	extracellular
B0WT39	Putative uncharacterized protein OS=Culex quinquefasciatus GN=CpipJ_CPIJ010564 PE=4 SV=1 - [B0WT39_CULQU]	Down	1.076	0.856	0.925	1.114	1.164	0.897	1.015	0.936	0.78259	0.0375175	0.86607	0.140002	0.91518	0.439613	1.0567	0.636685	0.85512	0.245471	0.90361	0.199208													IPR009832;	Protein of unknown function DUF1397;	extracellular
B0W7J6	Sensory appendage protein OS=Culex quinquefasciatus GN=CpipJ_CPIJ002611 PE=4 SV=1 - [B0W7J6_CULQU]	Down	1.446	0.753	0.989	0.765	1.326	0.843	0.978	0.866	0.57576	0.0158827	0.7096	0.021682	0.58838	0.0183772	0.82918	0.0805384	0.97854	0.820044	0.81139	0.0548591													IPR005055;	Insect odorant-binding protein A10/Ejaculatory bulb-specific protein 3;	extracellular
B0WS28	Putative uncharacterized protein OS=Culex quinquefasciatus GN=CpipJ_CPIJ009714 PE=4 SV=1 - [B0WS28_CULQU]	Up	0.829	1.188	1.091	1	0.842	1.157	1.056	0.929	1.40335	0.00247823	1.28486	0.00609626	1.1544	0.0701359	0.89846	0.110434	1.21566	0.0329764	1.09222	0.0514909															extracellular
B0WS29	Putative uncharacterized protein OS=Culex quinquefasciatus GN=CpipJ_CPIJ009715 PE=4 SV=1 - [B0WS29_CULQU]	Up	1.009	1.322	0.962	0.763	1.03	1.344	0.943	0.82	1.3075	0.00234465	0.93428	0.041879	0.77636	0.017287	0.83097	0.0330984	1.68414	0.00316762	1.39948	0.00145592															extracellular
B0WVX1	Cell cycle control protein cwf8 OS=Culex quinquefasciatus GN=CpipJ_CPIJ011261 PE=4 SV=1 - [B0WVX1_CULQU]	Up	0.921	1.159	0.995	0.969	0.909	1.089	1.005	0.967	1.22842	0.0276756	1.0929	0.00833747	1.05792	0.0129173	0.968	0.0244628	1.16116	0.0468649	1.124	0.0725585							GO:0019787;GO:0003824;GO:0016740;GO:0004842;GO:0003674;	ubiquitin-like protein transferase activity;catalytic activity;transferase activity;ubiquitin-protein transferase activity;molecular_function;	4;2;3;5;1;	K10599	map03040;map04120;	Spliceosome;Ubiquitin mediated proteolysis;	IPR020472;IPR017986;IPR001680;IPR003613;IPR013083;IPR015943;IPR019775;IPR013915;	G-protein beta WD-40 repeat;WD40-repeat-containing domain;WD40 repeat;U box domain;Zinc finger, RING/FYVE/PHD-type;WD40/YVTN repeat-like-containing domain;WD40 repeat, conserved site;Pre-mRNA-splicing factor 19;	cytosol	7302603	902	R	[R] General function prediction only;
B0X1V4	Serologically defined colon cancer antigen 1 OS=Culex quinquefasciatus GN=CpipJ_CPIJ013434 PE=4 SV=1 - [B0X1V4_CULQU]	Down	1.118	0.867	0.832	1.14	1.146	0.927	0.994	0.946	0.7924	0.0192742	0.80654	0.116727	0.92138	0.459672	1.14239	0.411759	0.86002	0.287033	0.98248	0.870129													IPR008532;IPR021846;	Domain of unknown function DUF814;Domain of unknown function DUF3441;	cytosol	7301276	1024	R	[R] General function prediction only;
B0W0P9	Transketolase OS=Culex quinquefasciatus GN=CpipJ_CPIJ000718 PE=4 SV=1 - [B0W0P9_CULQU]	Up	0.828	1.535	0.678	1.027	0.659	1.675	0.824	0.913	2.15871	0.0158384	1.01009	0.952561	1.30464	0.156357	1.29161	0.141783	1.65464	0.0196169	2.13715	0.0137371							GO:0003824;GO:0003674;	catalytic activity;molecular_function;	2;1;	K00615	map00030;map00710;map01051;map01100;map01110;map01120;map01130;map01200;map01230;	Pentose phosphate pathway;Carbon fixation in photosynthetic organisms;Biosynthesis of ansamycins;Metabolic pathways;Biosynthesis of secondary metabolites;Microbial metabolism in diverse environments;Biosynthesis of antibiotics;Carbon metabolism;Biosynthesis of amino acids;	IPR029061;IPR009014;IPR005474;IPR005475;IPR020826;IPR033248;	Thiamin diphosphate-binding fold;Transketolase C-terminal/Pyruvate-ferredoxin oxidoreductase domain II;Transketolase, N-terminal;Transketolase-like, pyrimidine-binding domain;Transketolase binding site;Transketolase, C-terminal domain;	extracellular	7299065	667	G	[G] Carbohydrate transport and metabolism;
B0X5F8	Putative uncharacterized protein OS=Culex quinquefasciatus GN=CpipJ_CPIJ014436 PE=4 SV=1 - [B0X5F8_CULQU]	Down	1.344	0.8	0.79	0.99	1.485	0.708	0.752	1.051	0.53305	0.0158578	0.54507	0.0126311	0.72146	0.0359715	1.32361	0.020119	0.73885	0.0403155	0.97795	0.765221															extracellular
B0WEY6	Actin-2 OS=Culex quinquefasciatus GN=CpipJ_CPIJ005786 PE=3 SV=1 - [B0WEY6_CULQU]	Down	1.097	0.893	0.948	1.015	1.144	0.933	0.866	1.071	0.81481	0.0214088	0.80946	0.0456641	0.93083	0.168096	1.14994	0.111434	0.87536	0.0634628	1.00662	0.907396							GO:0043168;GO:0017076;GO:0030554;GO:0097367;GO:0097159;GO:0005524;GO:1901363;GO:0001882;GO:0043167;GO:0036094;GO:0035639;GO:0032559;GO:0032553;GO:0001883;GO:0032549;GO:0032555;GO:0003674;GO:0000166;GO:0032550;GO:1901265;GO:0005488;	anion binding;purine nucleotide binding;adenyl nucleotide binding;carbohydrate derivative binding;organic cyclic compound binding;ATP binding;heterocyclic compound binding;nucleoside binding;ion binding;small molecule binding;purine ribonucleoside triphosphate binding;adenyl ribonucleotide binding;ribonucleotide binding;purine nucleoside binding;ribonucleoside binding;purine ribonucleotide bindin…	4;5;6;3;3;6;3;4;3;3;5;6;4;5;5;5;1;4;6;4;2;	K05692	map04015;map04145;map04210;map04390;map04391;map04510;map04520;map04530;map04611;map04670;map04745;map04810;map04919;map04921;map05100;map05110;map05130;map05131;map05132;map05164;map05205;map05410;map05412;map05414;map05416;	Rap1 signaling pathway;Phagosome;Apoptosis;Hippo signaling pathway;Hippo signaling pathway - fly;Focal adhesion;Adherens junction;Tight junction;Platelet activation;Leukocyte transendothelial migration;Phototransduction - fly;Regulation of actin cytoskeleton;Thyroid hormone signaling pathway;Oxytocin signaling pathway;Bacterial invasion of epithelial cells;Vibrio cholerae infection;Pathogenic Esc…	IPR020902;IPR004000;IPR004001;	Actin/actin-like conserved site;Actin family;Actin, conserved site;	cytoskeleton	7290649	744	Z	[Z] Cytoskeleton;
B0X3T3	Cellular retinaldehyde-binding protein OS=Culex quinquefasciatus GN=CpipJ_CPIJ014226 PE=4 SV=1 - [B0X3T3_CULQU]	Up	0.839	1.306	0.944	1.007	0.84	1.271	0.958	0.963	1.53484	0.00151687	1.13282	0.00393809	1.17332	0.022118	1.03575	0.278715	1.30812	0.00847036	1.35489	0.00310428				GO:0044464;GO:0005623;GO:0005622;GO:0005575;	cell part;cell;intracellular;cellular_component;	2;2;3;1;	GO:0005215;GO:0003674;	transporter activity;molecular_function;	2;1;				IPR001251;IPR011074;IPR001071;	CRAL-TRIO lipid binding domain;CRAL/TRIO, N-terminal domain;Cellular retinaldehyde binding/alpha-tocopherol transport;	cytosol	7297252	296	I	[I] Lipid transport and metabolism;
P91919	Triosephosphate isomerase (Fragment) OS=Culex pipiens GN=Tpi PE=3 SV=1 - [TPIS_CULPI]	Down	1.581	0.496	0.583	1.154	1.281	0.702	0.865	1.097	0.41859	0.0446508	0.50594	0.0753318	0.78651	0.183385	1.55456	0.107973	0.53221	0.0388186	0.82735	0.548371	GO:0009167;GO:0044281;GO:0009161;GO:1901360;GO:0044712;GO:0044710;GO:0044711;GO:0009199;GO:0006733;GO:0009205;GO:0046034;GO:0046031;GO:0032787;GO:0043436;GO:0046128;GO:0009179;GO:0046483;GO:1901564;GO:0016052;GO:0016051;GO:0006163;GO:0006165;GO:0019637;GO:0009141;GO:0044283;GO:0009144;GO:0006807;GO:0046496;GO:1901576;GO:1901575;GO:0051186;GO:0019318;GO:0019319;GO:0009150;GO:0008150;GO:0008152;GO:…	purine ribonucleoside monophosphate metabolic process;small molecule metabolic process;ribonucleoside monophosphate metabolic process;organic cyclic compound metabolic process;single-organism catabolic process;single-organism metabolic process;single-organism biosynthetic process;ribonucleoside triphosphate metabolic process;oxidoreduction coenzyme metabolic process;purine ribonucleoside triphosp…	8;4;7;4;4;3;4;7;6;8;8;8;7;5;7;8;4;4;5;5;6;7;4;6;5;7;3;7;4;4;4;6;7;7;1;2;4;5;6;5;5;8;5;6;4;6;7;6;2;4;6;7;2;4;5;6;7;4;4;5;4;7;7;6;6;6;5;4;5;4;8;5;6;8;5;3;3;3;5;6;3;3;4;3;4;5;4;6;				GO:0016860;GO:0003674;GO:0016861;GO:0003824;GO:0016853;GO:0004807;	intramolecular oxidoreductase activity;molecular_function;intramolecular oxidoreductase activity, interconverting aldoses and ketoses;catalytic activity;isomerase activity;triose-phosphate isomerase activity;	4;1;5;2;3;6;				IPR013785;IPR000652;IPR020861;	Aldolase-type TIM barrel;Triosephosphate isomerase;Triosephosphate isomerase, active site;	cytosol	7301903	299	G	[G] Carbohydrate transport and metabolism;
B0X654	Sterol carrier protein-2 OS=Culex quinquefasciatus GN=CpipJ_CPIJ015124 PE=4 SV=1 - [B0X654_CULQU]	Up	0.859	1.063	1.102	1.036	0.864	1.115	1.013	0.987	1.26407	0.0129269	1.22751	0.0480164	1.17411	0.0259124	0.9565	0.460761	1.07662	0.162285	1.02979	0.603287													IPR003033;	SCP2 sterol-binding domain;	cytosol	7300457	44.7	I	[I] Lipid transport and metabolism;
B0X309	Allergen OS=Culex quinquefasciatus GN=CpipJ_CPIJ013698 PE=3 SV=1 - [B0X309_CULQU]	Down	1.146	0.824	0.881	1.04	1.11	0.896	0.911	1.034	0.76241	0.0218196	0.79433	0.0100465	0.91933	0.0379389	1.15737	0.0115662	0.82932	0.0392205	0.95982	0.453415							GO:0005215;GO:0003674;GO:0008289;GO:0005488;	transporter activity;molecular_function;lipid binding;binding;	2;1;3;2;				IPR000566;IPR031259;IPR000463;IPR012674;	Lipocalin/cytosolic fatty-acid binding domain;Intracellular lipid binding protein;Cytosolic fatty-acid binding;Calycin;	cytosol	7299467	159	I	[I] Lipid transport and metabolism;
B0W4L2	Putative uncharacterized protein OS=Culex quinquefasciatus GN=CpipJ_CPIJ001869 PE=4 SV=1 - [B0W4L2_CULQU]	Up	0.721	1.096	1.478	0.852	0.744	1.008	1.378	0.898	1.43618	0.0196653	1.94949	0.00539766	1.19454	0.0310549	0.61275	0.0097601	1.20229	0.0704658	0.73669	0.0299737							GO:0005549;GO:0003674;GO:0005488;	odorant binding;molecular_function;binding;	3;1;2;				IPR006170;	Pheromone/general odorant binding protein;	extracellular
B0W8B9	Cuticle protein OS=Culex quinquefasciatus GN=CpipJ_CPIJ002797 PE=4 SV=1 - [B0W8B9_CULQU]	Down	1.074	0.869	1.176	0.917	1.043	0.848	1.162	0.942	0.81105	0.00864898	1.10439	0.0228793	0.87813	0.0230076	0.79512	0.00355917	0.92361	0.0490124	0.73439	0.00164771													IPR022727;	Pupal cuticle protein C1;	extracellular	Hs4505939	49.7	K	[K] Transcription;
B0XAW6	Apolipoprotein D OS=Culex quinquefasciatus GN=CpipJ_CPIJ015725 PE=3 SV=1 - [B0XAW6_CULQU]	Up	0.865	1.204	1.038	0.956	0.846	1.267	0.936	0.951	1.44418	0.00741328	1.15371	0.126718	1.11455	0.00989895	0.96606	0.579165	1.29575	0.0123243	1.25177	0.0535565				GO:0005575;GO:0005576;	cellular_component;extracellular region;	1;2;	GO:0031409;GO:0036094;GO:0003674;GO:0005488;	pigment binding;small molecule binding;molecular_function;binding;	3;3;1;2;	K03098			IPR002345;IPR003057;IPR000566;IPR022271;IPR012674;IPR022272;	Lipocalin;Invertebrate colouration protein;Lipocalin/cytosolic fatty-acid binding domain;Lipocalin, ApoD type;Calycin;Lipocalin family conserved site;	extracellular	Hs4502163	104	M	[M] Cell wall/membrane/envelope biogenesis;
B0W3V9	Chymotrypsin BI OS=Culex quinquefasciatus GN=CpipJ_CPIJ002125 PE=3 SV=1 - [B0W3V9_CULQU]	Up	0.855	1.148	1.089	0.976	0.839	1.043	1.159	0.986	1.29339	0.0427623	1.32704	0.0163876	1.15821	0.00492001	0.87278	0.0560388	1.11672	0.162082	0.97464	0.695752							GO:0004252;GO:0004175;GO:0017171;GO:0016787;GO:0003824;GO:0070011;GO:0003674;GO:0008233;GO:0008236;	serine-type endopeptidase activity;endopeptidase activity;serine hydrolase activity;hydrolase activity;catalytic activity;peptidase activity, acting on L-amino acid peptides;molecular_function;peptidase activity;serine-type peptidase activity;	6;6;4;3;2;5;1;4;5;				IPR033116;IPR009003;IPR001254;IPR018114;IPR001314;	Serine proteases, trypsin family, serine active site;Peptidase S1, PA clan;Serine proteases, trypsin domain;Serine proteases, trypsin family, histidine active site;Peptidase S1A, chymotrypsin family;	extracellular	7295391	209	E	[E] Amino acid transport and metabolism;
B0XA33	LCP18 OS=Culex quinquefasciatus GN=CpipJ_CPIJ016324 PE=4 SV=1 - [B0XA33_CULQU]	Down	1.341	0.781	0.984	0.884	1.356	0.719	1.183	0.743	0.55617	0.00282784	0.80349	0.117343	0.60326	0.0171119	0.75081	0.157241	0.92194	0.496329	0.6922	0.0853388							GO:0003674;GO:0042302;GO:0005198;	molecular_function;structural constituent of cuticle;structural molecule activity;	1;3;2;				IPR000618;IPR031311;	Insect cuticle protein;Chitin-binding type R&R consensus;	extracellular
B0WQ56	Putative uncharacterized protein OS=Culex quinquefasciatus GN=CpipJ_CPIJ009298 PE=4 SV=1 - [B0WQ56_CULQU]	Down	1.183	0.793	0.84	1.11	1.328	0.685	0.831	1.158	0.58861	0.0292944	0.66547	0.0286336	0.90323	0.252598	1.35727	0.00662532	0.65168	0.0216566	0.8845	0.216889							GO:0043169;GO:0046914;GO:0043167;GO:0003674;GO:0005488;GO:0046872;GO:0008270;	cation binding;transition metal ion binding;ion binding;molecular_function;binding;metal ion binding;zinc ion binding;	4;6;3;1;2;5;7;				IPR001781;	Zinc finger, LIM-type;	extracellular	7294040	123	TZR	[T] Signal transduction mechanisms;[Z] Cytoskeleton;[R] General function prediction only;
B0WXM6	Putative uncharacterized protein OS=Culex quinquefasciatus GN=CpipJ_CPIJ011935 PE=4 SV=1 - [B0WXM6_CULQU]	Down	1.14	0.848	0.837	1.077	1.232	0.906	0.921	0.923	0.73946	0.0296013	0.74115	0.0387881	0.84317	0.173831	1.13766	0.30172	0.877	0.273562	0.99772	0.972302							GO:0003674;GO:0042302;GO:0005198;	molecular_function;structural constituent of cuticle;structural molecule activity;	1;3;2;				IPR000618;IPR031311;	Insect cuticle protein;Chitin-binding type R&R consensus;	extracellular
B0WXM0	Ubiquinol-cytochrome c reductase complex core protein OS=Culex quinquefasciatus GN=CpipJ_CPIJ011929 PE=4 SV=1 - [B0WXM0_CULQU]	Down	1.248	0.86	0.914	0.957	1.163	0.904	0.916	0.979	0.73165	0.0211912	0.75902	0.0207511	0.80299	0.0325103	1.05792	0.0407927	0.91116	0.0729615	0.96393	0.272747							GO:0043169;GO:0043167;GO:0003824;GO:0003674;GO:0005488;GO:0046872;	cation binding;ion binding;catalytic activity;molecular_function;binding;metal ion binding;	4;3;2;1;2;5;	K00415	map00190;map01100;map04260;map04932;map05010;map05012;map05016;	Oxidative phosphorylation;Metabolic pathways;Cardiac muscle contraction;Non-alcoholic fatty liver disease (NAFLD);Alzheimer's disease;Parkinson's disease;Huntington's disease;	IPR007863;IPR011249;IPR011765;	Peptidase M16, C-terminal;Metalloenzyme, LuxS/M16 peptidase-like;Peptidase M16, N-terminal;	mitochondria	7294089	338	C	[C] Energy production and conversion;
B0W7K3	Chemosensory protein 1 OS=Culex quinquefasciatus GN=CpipJ_CPIJ002618 PE=4 SV=1 - [B0W7K3_CULQU]	Up	1.033	1.265	0.904	0.84	1.032	1.271	0.899	0.82	1.22809	0.000166744	0.87312	0.000378551	0.80387	0.00243582	0.92069	0.0201571	1.52771	0.000567686	1.40654	0.000113514													IPR005055;	Insect odorant-binding protein A10/Ejaculatory bulb-specific protein 3;	extracellular
B0W5S5	T-complex protein 1 subunit delta OS=Culex quinquefasciatus GN=CpipJ_CPIJ002450 PE=3 SV=1 - [B0W5S5_CULQU]	Down	1.036	0.869	0.978	1.067	1.103	0.906	0.969	1.003	0.82983	0.0414811	0.91024	0.104834	0.96774	0.534071	1.06317	0.197346	0.85749	0.0574406	0.91166	0.0456807	GO:0006457;GO:0009987;GO:0008150;	protein folding;cellular process;biological_process;	3;2;1;	GO:0005737;GO:0044464;GO:0005623;GO:0005622;GO:0005575;GO:0044424;	cytoplasm;cell part;cell;intracellular;cellular_component;intracellular part;	4;2;2;3;1;3;	GO:0035639;GO:0003674;GO:0005488;GO:0000166;GO:1901363;GO:1901265;GO:0001882;GO:0043167;GO:0001883;GO:0032549;GO:0017076;GO:0005524;GO:0043168;GO:0036094;GO:0032555;GO:0030554;GO:0097367;GO:0097159;GO:0032559;GO:0032550;GO:0032553;	purine ribonucleoside triphosphate binding;molecular_function;binding;nucleotide binding;heterocyclic compound binding;nucleoside phosphate binding;nucleoside binding;ion binding;purine nucleoside binding;ribonucleoside binding;purine nucleotide binding;ATP binding;anion binding;small molecule binding;purine ribonucleotide binding;adenyl nucleotide binding;carbohydrate derivative binding;organic …	5;1;2;4;3;4;4;3;5;5;5;6;4;3;5;6;3;3;6;6;4;	K09496			IPR002423;IPR012717;IPR017998;IPR027409;IPR027413;IPR002194;	Chaperonin Cpn60/TCP-1 family;T-complex protein 1, delta subunit;Chaperone tailless complex polypeptide 1 (TCP-1);GroEL-like apical domain;GroEL-like equatorial domain;Chaperonin TCP-1, conserved site;	cytosol	7297967	931	O	[O] Posttranslational modification, protein turnover, chaperones;
B0WUH3	Bridging integrator OS=Culex quinquefasciatus GN=CpipJ_CPIJ010819 PE=4 SV=1 - [B0WUH3_CULQU]	Down	1.133	0.882	0.982	0.923	1.154	0.843	0.983	1.069	0.75426	0.00615464	0.8592	0.00423589	0.87101	0.183508	1.01374	0.870341	0.86596	0.219295	0.87786	0.0254204				GO:0005737;GO:0044464;GO:0005623;GO:0005622;GO:0005575;GO:0044424;	cytoplasm;cell part;cell;intracellular;cellular_component;intracellular part;	4;2;2;3;1;3;				K12562	map04144;map04666;	Endocytosis;Fc gamma R-mediated phagocytosis;	IPR001452;IPR003005;IPR004148;IPR027267;	SH3 domain;Amphiphysin;BAR domain;Arfaptin homology (AH) domain/BAR domain;	nucleus	7303429	397	U	[U] Intracellular trafficking, secretion, and vesicular transport;
B0W3W1	Elastase-2B OS=Culex quinquefasciatus GN=CpipJ_CPIJ002127 PE=3 SV=1 - [B0W3W1_CULQU]	Up	0.847	1.12	1.077	0.972	0.851	1.105	1.115	0.931	1.31037	0.000866625	1.29093	0.00592956	1.12073	0.0380886	0.86816	0.0354387	1.16921	0.0178909	1.01505	0.504026							GO:0004252;GO:0004175;GO:0017171;GO:0016787;GO:0003824;GO:0070011;GO:0003674;GO:0008233;GO:0008236;	serine-type endopeptidase activity;endopeptidase activity;serine hydrolase activity;hydrolase activity;catalytic activity;peptidase activity, acting on L-amino acid peptides;molecular_function;peptidase activity;serine-type peptidase activity;	6;6;4;3;2;5;1;4;5;				IPR033116;IPR009003;IPR001254;IPR018114;IPR001314;	Serine proteases, trypsin family, serine active site;Peptidase S1, PA clan;Serine proteases, trypsin domain;Serine proteases, trypsin family, histidine active site;Peptidase S1A, chymotrypsin family;	extracellular	7295391	197	E	[E] Amino acid transport and metabolism;
B0X8Q0	Cathepsin B OS=Culex quinquefasciatus GN=CpipJ_CPIJ015761 PE=3 SV=1 - [B0X8Q0_CULQU]	Down	1.254	0.913	0.819	0.986	1.228	0.943	0.857	0.98	0.74778	0.00399758	0.67526	0.00324748	0.7921	0.00266344	1.17303	0.0171468	0.94405	0.0693993	1.1074	0.0653354							GO:0016787;GO:0003824;GO:0070011;GO:0003674;GO:0008233;GO:0008234;	hydrolase activity;catalytic activity;peptidase activity, acting on L-amino acid peptides;molecular_function;peptidase activity;cysteine-type peptidase activity;	3;2;5;1;4;6;				IPR000169;IPR013128;IPR000668;IPR025660;	Cysteine peptidase, cysteine active site;Peptidase C1A;Peptidase C1A, papain C-terminal;Cysteine peptidase, histidine active site;	extracellular	7292926	283	O	[O] Posttranslational modification, protein turnover, chaperones;
B0W351	Vitellogenin-A1 OS=Culex quinquefasciatus GN=CpipJ_CPIJ001357 PE=4 SV=1 - [B0W351_CULQU]	Down	1.286	0.834	0.636	1.169	1.207	0.891	0.7	1.242	0.69194	0.0157114	0.5359	0.00763366	0.96711	0.525496	1.80464	0.00805732	0.71547	0.0177442	1.29117	0.0452687							GO:0005319;GO:0005215;GO:0022892;GO:0003674;	lipid transporter activity;transporter activity;substrate-specific transporter activity;molecular_function;	4;2;3;1;				IPR015816;IPR011030;IPR015255;IPR001846;IPR001747;IPR015819;	Vitellinogen, beta-sheet N-terminal;Vitellinogen, superhelical;Vitellinogen, open beta-sheet;von Willebrand factor, type D domain;Lipid transport protein, N-terminal;Lipid transport protein, beta-sheet shell;	extracellular
B0WU22	Acidic ribosomal protein P1 OS=Culex quinquefasciatus GN=CpipJ_CPIJ010918 PE=3 SV=1 - [B0WU22_CULQU]	Down	1.43	0.664	0.717	1.044	1.324	0.805	0.791	1.029	0.53341	0.0183283	0.54757	0.0105937	0.75272	0.0238332	1.37467	0.0173943	0.70863	0.0509384	0.97414	0.829359	GO:0044249;GO:0034641;GO:0006807;GO:0034645;GO:1901576;GO:0044260;GO:0043043;GO:0071704;GO:0010467;GO:0044267;GO:0009987;GO:0009058;GO:0009059;GO:0008150;GO:0008152;GO:0044271;GO:0043604;GO:0044238;GO:1901564;GO:1901566;GO:0043603;GO:0019538;GO:0044237;GO:0043170;GO:0006518;GO:0006414;GO:0006412;	cellular biosynthetic process;cellular nitrogen compound metabolic process;nitrogen compound metabolic process;cellular macromolecule biosynthetic process;organic substance biosynthetic process;cellular macromolecule metabolic process;peptide biosynthetic process;organic substance metabolic process;gene expression;cellular protein metabolic process;cellular process;biosynthetic process;macromolec…	4;4;3;5;4;4;6;3;5;5;2;3;5;1;2;5;6;3;4;5;5;4;3;4;5;6;6;	GO:1990904;GO:0043232;GO:0005623;GO:0005622;GO:0043226;GO:0005737;GO:0032991;GO:0030529;GO:0005840;GO:0044464;GO:0043229;GO:0005575;GO:0044444;GO:0043228;GO:0044424;	ribonucleoprotein complex;intracellular non-membrane-bounded organelle;cell;intracellular;organelle;cytoplasm;macromolecular complex;intracellular ribonucleoprotein complex;ribosome;cell part;intracellular organelle;cellular_component;cytoplasmic part;non-membrane-bounded organelle;intracellular part;	3;4;2;3;2;4;2;4;5;2;3;1;4;3;3;	GO:0003674;GO:0005198;GO:0003735;	molecular_function;structural molecule activity;structural constituent of ribosome;	1;2;3;	K02942	map03010;	Ribosome;	IPR027534;IPR001859;	Ribosomal protein L12 family;Trypanosoma cruzi ribosomal protein P2-like;	cytosol	7296207	132	J	[J] Translation, ribosomal structure and biogenesis;
B0W7L4	Sensory appendage protein OS=Culex quinquefasciatus GN=CpipJ_CPIJ002629 PE=4 SV=1 - [B0W7L4_CULQU]	Down	1.107	0.88	0.962	0.978	1.198	0.788	1.024	1.006	0.72364	0.0388767	0.86161	0.101359	0.86074	0.0778413	0.99899	0.979216	0.84073	0.0814574	0.83988	0.103211													IPR005055;	Insect odorant-binding protein A10/Ejaculatory bulb-specific protein 3;	extracellular
B0WN15	Ribosomal protein L28 OS=Culex quinquefasciatus GN=CpipJ_CPIJ008421 PE=4 SV=1 - [B0WN15_CULQU]	Down	1.107	0.85	0.94	0.988	1.207	0.807	0.953	0.974	0.71608	0.0263696	0.81806	0.0528654	0.84788	0.0733505	1.03645	0.068842	0.84455	0.021284	0.87533	0.0343751	GO:1901564;GO:0044249;GO:0006807;GO:0044237;GO:0034645;GO:1901576;GO:0044260;GO:0043043;GO:0071704;GO:0010467;GO:1901566;GO:0043170;GO:0044267;GO:0009987;GO:0009058;GO:0009059;GO:0008150;GO:0008152;GO:0044271;GO:0043604;GO:0044238;GO:0019538;GO:0034641;GO:0043603;GO:0006518;GO:0006412;	organonitrogen compound metabolic process;cellular biosynthetic process;nitrogen compound metabolic process;cellular metabolic process;cellular macromolecule biosynthetic process;organic substance biosynthetic process;cellular macromolecule metabolic process;peptide biosynthetic process;organic substance metabolic process;gene expression;organonitrogen compound biosynthetic process;macromolecule …	4;4;3;3;5;4;4;6;3;5;5;4;5;2;3;5;1;2;5;6;3;4;4;5;5;6;	GO:0044464;GO:0043229;GO:0030529;GO:0043226;GO:0005737;GO:0032991;GO:0005840;GO:0043232;GO:1990904;GO:0005623;GO:0005622;GO:0005575;GO:0044444;GO:0043228;GO:0044424;	cell part;intracellular organelle;intracellular ribonucleoprotein complex;organelle;cytoplasm;macromolecular complex;ribosome;intracellular non-membrane-bounded organelle;ribonucleoprotein complex;cell;intracellular;cellular_component;cytoplasmic part;non-membrane-bounded organelle;intracellular part;	2;3;4;2;4;2;5;4;3;2;3;1;4;3;3;	GO:0003674;GO:0005198;GO:0003735;	molecular_function;structural molecule activity;structural constituent of ribosome;	1;2;3;	K02903	map03010;	Ribosome;	IPR029004;IPR002672;	Ribosomal L28e/Mak16;Ribosomal protein L28e;	nucleus	7292335	176	J	[J] Translation, ribosomal structure and biogenesis;
B0W5W4	Triosephosphate isomerase OS=Culex quinquefasciatus GN=CpipJ_CPIJ002354 PE=3 SV=1 - [B0W5W4_CULQU]	Up	0.87	1.071	1.206	0.944	0.887	1.094	1.097	0.946	1.23221	0.00487805	1.31076	0.038482	1.0757	0.0161635	0.82067	0.06315	1.1455	0.00697429	0.94008	0.341092	GO:0009167;GO:0044281;GO:0009161;GO:1901360;GO:0044712;GO:0044710;GO:0044711;GO:0009199;GO:0006733;GO:0009205;GO:0046034;GO:0046031;GO:0032787;GO:0043436;GO:0046128;GO:0009179;GO:0046483;GO:1901564;GO:0016052;GO:0016051;GO:0006163;GO:0006165;GO:0019637;GO:0009141;GO:0044283;GO:0009144;GO:0006807;GO:0046496;GO:1901576;GO:1901575;GO:0051186;GO:0019318;GO:0019319;GO:0009150;GO:0008150;GO:0008152;GO:…	purine ribonucleoside monophosphate metabolic process;small molecule metabolic process;ribonucleoside monophosphate metabolic process;organic cyclic compound metabolic process;single-organism catabolic process;single-organism metabolic process;single-organism biosynthetic process;ribonucleoside triphosphate metabolic process;oxidoreduction coenzyme metabolic process;purine ribonucleoside triphosp…	8;4;7;4;4;3;4;7;6;8;8;8;7;5;7;8;4;4;5;5;6;7;4;6;5;7;3;7;4;4;4;6;7;7;1;2;4;5;6;5;5;8;5;6;4;6;7;6;2;4;6;7;2;4;5;6;7;4;4;5;4;7;7;6;6;6;5;4;5;4;8;5;6;8;5;3;3;3;5;6;3;3;4;3;4;5;4;6;				GO:0016860;GO:0003674;GO:0016861;GO:0003824;GO:0016853;GO:0004807;	intramolecular oxidoreductase activity;molecular_function;intramolecular oxidoreductase activity, interconverting aldoses and ketoses;catalytic activity;isomerase activity;triose-phosphate isomerase activity;	4;1;5;2;3;6;	K01803	map00010;map00051;map00562;map00710;map01100;map01110;map01120;map01130;map01200;map01230;	Glycolysis / Gluconeogenesis;Fructose and mannose metabolism;Inositol phosphate metabolism;Carbon fixation in photosynthetic organisms;Metabolic pathways;Biosynthesis of secondary metabolites;Microbial metabolism in diverse environments;Biosynthesis of antibiotics;Carbon metabolism;Biosynthesis of amino acids;	IPR022896;IPR013785;IPR000652;IPR020861;	Triosephosphate isomerase, bacterial/eukaryotic;Aldolase-type TIM barrel;Triosephosphate isomerase;Triosephosphate isomerase, active site;	cytosol	7301903	335	G	[G] Carbohydrate transport and metabolism;
B0WEM1	GTP-binding protein 128up OS=Culex quinquefasciatus GN=CpipJ_CPIJ005732 PE=4 SV=1 - [B0WEM1_CULQU]	Up	0.882	1.127	1.106	0.94	0.909	1.102	1.067	0.949	1.24456	0.00698397	1.21329	0.0150713	1.05472	0.0749776	0.86931	0.0192893	1.17999	0.00605188	1.02577	0.350241							GO:0043168;GO:0019001;GO:0097367;GO:0097159;GO:1901363;GO:0005525;GO:0035639;GO:0000166;GO:0036094;GO:0032561;GO:0001882;GO:0003674;GO:1901265;GO:0001883;GO:0032549;GO:0032555;GO:0017076;GO:0043167;GO:0032550;GO:0032553;GO:0005488;	anion binding;guanyl nucleotide binding;carbohydrate derivative binding;organic cyclic compound binding;heterocyclic compound binding;GTP binding;purine ribonucleoside triphosphate binding;nucleotide binding;small molecule binding;guanyl ribonucleotide binding;nucleoside binding;molecular_function;nucleoside phosphate binding;purine nucleoside binding;ribonucleoside binding;purine ribonucleotide …	4;6;3;3;3;6;5;4;3;6;4;1;4;5;5;5;5;3;6;4;2;				IPR004095;IPR006073;IPR006074;IPR031167;IPR031662;IPR005225;IPR012676;IPR027417;IPR012675;	TGS;GTP binding domain;GTP1/OBG, conserved site;OBG-type guanine nucleotide-binding (G) domain;GTP binding protein, second domain;Small GTP-binding protein domain;TGS-like;P-loop containing nucleoside triphosphate hydrolase;Beta-grasp domain;	cytosol	7303536	660	T	[T] Signal transduction mechanisms;
B0XFI3	Carboxylic ester hydrolase OS=Culex quinquefasciatus GN=CpipJ_CPIJ018233 PE=3 SV=1 - [B0XFI3_CULQU]	Up	0.837	1.217	1.167	0.895	0.76	1.198	1.179	0.889	1.51221	0.00926984	1.469	0.0106526	1.11709	0.136505	0.76044	0.000569415	1.3537	0.000995595	1.02941	0.091712							GO:0016787;GO:0003674;GO:0003824;	hydrolase activity;molecular_function;catalytic activity;	3;1;2;				IPR019826;IPR019819;IPR029058;IPR002018;	Carboxylesterase type B, active site;Carboxylesterase type B, conserved site;Alpha/Beta hydrolase fold;Carboxylesterase, type B;	extracellular	7301005	333	R	[R] General function prediction only;
B0WRC4	Cuticle protein OS=Culex quinquefasciatus GN=CpipJ_CPIJ009333 PE=4 SV=1 - [B0WRC4_CULQU]	Down	1.09	0.823	0.948	1.111	1.12	0.767	1.033	1.091	0.71946	0.010337	0.89638	0.126253	0.99638	0.845003	1.11156	0.127041	0.72207	0.00930919	0.80262	0.0615781							GO:0003674;GO:0042302;GO:0005198;	molecular_function;structural constituent of cuticle;structural molecule activity;	1;3;2;				IPR000618;IPR031311;	Insect cuticle protein;Chitin-binding type R&R consensus;	extracellular
B0WRC5	Putative uncharacterized protein OS=Culex quinquefasciatus GN=CpipJ_CPIJ009334 PE=4 SV=1 - [B0WRC5_CULQU]	Up	0.752	1.228	1.082	1.029	0.896	1.154	1.041	0.937	1.44539	0.0453675	1.28823	0.0866381	1.19296	0.203815	0.92605	0.259393	1.2116	0.0719648	1.122	0.0921776							GO:0003674;GO:0042302;GO:0005198;	molecular_function;structural constituent of cuticle;structural molecule activity;	1;3;2;				IPR000618;IPR031311;	Insect cuticle protein;Chitin-binding type R&R consensus;	extracellular
B0W2P7	Kinesin-like protein OS=Culex quinquefasciatus GN=CpipJ_CPIJ001422 PE=3 SV=1 - [B0W2P7_CULQU]	Down	1.083	0.876	0.914	1.093	1.179	0.842	0.883	1.106	0.7595	0.033307	0.79443	0.0439847	0.97215	0.582213	1.22371	0.00691991	0.78126	0.00567825	0.95604	0.228119	GO:0006928;GO:0044699;GO:0009987;GO:0044763;GO:0007017;GO:0007018;GO:0008150;	movement of cell or subcellular component;single-organism process;cellular process;single-organism cellular process;microtubule-based process;microtubule-based movement;biological_process;	4;2;2;3;4;5;1;	GO:0099512;GO:0099513;GO:0044464;GO:0043229;GO:0043228;GO:0005874;GO:0005856;GO:0044446;GO:0043226;GO:0044430;GO:0015630;GO:0043232;GO:0005623;GO:0005622;GO:0005575;GO:0044424;GO:0044422;	supramolecular fiber;polymeric cytoskeletal fiber;cell part;intracellular organelle;non-membrane-bounded organelle;microtubule;cytoskeleton;intracellular organelle part;organelle;cytoskeletal part;microtubule cytoskeleton;intracellular non-membrane-bounded organelle;cell;intracellular;cellular_component;intracellular part;organelle part;	2;3;2;3;3;4;5;3;2;4;6;4;2;3;1;3;2;	GO:0035639;GO:0003674;GO:0005488;GO:0003676;GO:0005524;GO:0001883;GO:0043167;GO:1901363;GO:0001882;GO:1901265;GO:0032549;GO:0017076;GO:0003774;GO:0003777;GO:0016787;GO:0000166;GO:0017111;GO:0036094;GO:0003824;GO:0032555;GO:0016818;GO:0030554;GO:0097367;GO:0097159;GO:0016817;GO:0016462;GO:0032550;GO:0032559;GO:0032553;GO:0043168;	purine ribonucleoside triphosphate binding;molecular_function;binding;nucleic acid binding;ATP binding;purine nucleoside binding;ion binding;heterocyclic compound binding;nucleoside binding;nucleoside phosphate binding;ribonucleoside binding;purine nucleotide binding;motor activity;microtubule motor activity;hydrolase activity;nucleotide binding;nucleoside-triphosphatase activity;small molecule b…	5;1;2;4;6;5;3;3;4;4;5;5;8;9;3;4;7;3;2;5;5;6;3;3;4;6;6;6;4;4;				IPR027417;IPR001752;IPR028763;IPR006612;IPR019821;	P-loop containing nucleoside triphosphate hydrolase;Kinesin motor domain;Kinesin-like protein KIF12;Zinc finger, C2CH-type;Kinesin motor domain, conserved site;	cytosol, nucleus	7302758_1	534	Z	[Z] Cytoskeleton;
B0W4N4	Putative uncharacterized protein OS=Culex quinquefasciatus GN=CpipJ_CPIJ001891 PE=4 SV=1 - [B0W4N4_CULQU]	Down	1.168	0.784	0.841	1.147	1.159	0.882	0.917	1.034	0.71594	0.0214557	0.75548	0.017614	0.93726	0.326667	1.24061	0.0898889	0.76387	0.0749894	0.94767	0.535472							GO:0043169;GO:0046914;GO:0097159;GO:0043167;GO:0003674;GO:0005488;GO:0003676;GO:0046872;GO:1901363;GO:0008270;	cation binding;transition metal ion binding;organic cyclic compound binding;ion binding;molecular_function;binding;nucleic acid binding;metal ion binding;heterocyclic compound binding;zinc ion binding;	4;6;3;3;1;2;4;5;3;7;	K09250			IPR001878;	Zinc finger, CCHC-type;	extracellular	7291506	138	O	[O] Posttranslational modification, protein turnover, chaperones;
B0XH45	Ribosomal protein S6 OS=Culex quinquefasciatus GN=CpipJ_CPIJ018780 PE=4 SV=1 - [B0XH45_CULQU]	Up	0.949	1.149	1.046	0.969	0.907	1.084	1.021	0.997	1.20313	0.0396486	1.11369	0.0496942	1.05927	0.16116	0.95114	0.114818	1.13581	0.0636304	1.08031	0.139977				GO:0044464;GO:0043229;GO:0043228;GO:0030529;GO:0043226;GO:0005737;GO:0032991;GO:0005840;GO:0043232;GO:1990904;GO:0005623;GO:0005622;GO:0005575;GO:0044444;GO:0044424;	cell part;intracellular organelle;non-membrane-bounded organelle;intracellular ribonucleoprotein complex;organelle;cytoplasm;macromolecular complex;ribosome;intracellular non-membrane-bounded organelle;ribonucleoprotein complex;cell;intracellular;cellular_component;cytoplasmic part;intracellular part;	2;3;3;4;2;4;2;5;4;3;2;3;1;4;3;	GO:0035639;GO:1901363;GO:0003674;GO:0005488;GO:1901265;GO:0001882;GO:0043167;GO:0001883;GO:0032549;GO:0017076;GO:0005524;GO:0043168;GO:0000166;GO:0036094;GO:0032555;GO:0030554;GO:0097367;GO:0097159;GO:0032559;GO:0032550;GO:0032553;	purine ribonucleoside triphosphate binding;heterocyclic compound binding;molecular_function;binding;nucleoside phosphate binding;nucleoside binding;ion binding;purine nucleoside binding;ribonucleoside binding;purine nucleotide binding;ATP binding;anion binding;nucleotide binding;small molecule binding;purine ribonucleotide binding;adenyl nucleotide binding;carbohydrate derivative binding;organic …	5;3;1;2;4;4;3;5;5;5;6;4;4;3;5;6;3;3;6;6;4;				IPR027409;IPR027413;IPR002423;IPR012716;	GroEL-like apical domain;GroEL-like equatorial domain;Chaperonin Cpn60/TCP-1 family;T-complex protein 1, beta subunit;	nucleus	7291004	193	O	[O] Posttranslational modification, protein turnover, chaperones;
B0X075	Microsomal glutathione s-transferase OS=Culex quinquefasciatus GN=CpipJ_CPIJ012756 PE=4 SV=1 - [B0X075_CULQU]	Up	0.924	1.084	1.022	0.95	0.897	1.148	1.056	0.89	1.2257	0.0273953	1.14113	0.027373	1.01043	0.799933	0.88547	0.0746792	1.21304	0.0466096	1.07411	0.167507				GO:0016021;GO:0016020;GO:0005575;GO:0044425;GO:0031224;	integral component of membrane;membrane;cellular_component;membrane part;intrinsic component of membrane;	4;2;1;2;3;	GO:0003824;GO:0016740;GO:0003674;	catalytic activity;transferase activity;molecular_function;	2;3;1;	K00799	map00480;map00980;map00982;map05204;	Glutathione metabolism;Metabolism of xenobiotics by cytochrome P450;Drug metabolism - cytochrome P450;Chemical carcinogenesis;	IPR001129;IPR023352;	Membrane-associated, eicosanoid/glutathione metabolism (MAPEG) protein;Membrane associated eicosanoid/glutathione metabolism-like domain;	plasma membrane	7295552	170	O	[O] Posttranslational modification, protein turnover, chaperones;
B0WL21	Pyruvate kinase OS=Culex quinquefasciatus GN=CpipJ_CPIJ008289 PE=3 SV=1 - [B0WL21_CULQU]	Down	1.145	0.819	0.986	0.998	1.108	0.877	0.978	1.031	0.75277	0.014915	0.87173	0.0167281	0.90058	0.0456586	1.0331	0.19569	0.83588	0.0378896	0.86354	0.0445618							GO:0043169;GO:0030955;GO:0016301;GO:0016773;GO:0016772;GO:0000287;GO:0031420;GO:0043167;GO:0003824;GO:0016740;GO:0003674;GO:0005488;GO:0004743;GO:0046872;	cation binding;potassium ion binding;kinase activity;phosphotransferase activity, alcohol group as acceptor;transferase activity, transferring phosphorus-containing groups;magnesium ion binding;alkali metal ion binding;ion binding;catalytic activity;transferase activity;molecular_function;binding;pyruvate kinase activity;metal ion binding;	4;7;5;5;4;6;6;3;2;3;1;2;6;5;	K00873	map00010;map00230;map00620;map01100;map01110;map01120;map01130;map01200;map01230;map04922;map04930;map05203;map05230;	Glycolysis / Gluconeogenesis;Purine metabolism;Pyruvate metabolism;Metabolic pathways;Biosynthesis of secondary metabolites;Microbial metabolism in diverse environments;Biosynthesis of antibiotics;Carbon metabolism;Biosynthesis of amino acids;Glucagon signaling pathway;Type II diabetes mellitus;Viral carcinogenesis;Central carbon metabolism in cancer;	IPR018209;IPR015793;IPR015795;IPR011037;IPR015813;IPR001697;	Pyruvate kinase, active site;Pyruvate kinase, barrel;Pyruvate kinase, C-terminal;Pyruvate kinase-like, insert domain;Pyruvate/Phosphoenolpyruvate kinase-like domain;Pyruvate kinase;	cytosol	7300837	798	G	[G] Carbohydrate transport and metabolism;
B0WSX7	Vacuolar ATP synthase subunit ac39 OS=Culex quinquefasciatus GN=CpipJ_CPIJ009947 PE=4 SV=1 - [B0WSX7_CULQU]	Down	1.203	0.872	0.91	1.052	1.111	0.842	0.987	1.06	0.74071	0.0250383	0.81979	0.0737335	0.91271	0.160227	1.11334	0.108881	0.81155	0.00603071	0.90353	0.157201	GO:1902600;GO:0090662;GO:0044699;GO:0015992;GO:0009987;GO:0055085;GO:0098662;GO:0006810;GO:0098660;GO:1902578;GO:0015672;GO:0006818;GO:0006811;GO:0034220;GO:0044765;GO:0008150;GO:0051234;GO:0051179;GO:0006812;GO:0015991;GO:0044763;GO:0015988;GO:0098655;	hydrogen ion transmembrane transport;ATP hydrolysis coupled transmembrane transport;single-organism process;proton transport;cellular process;transmembrane transport;inorganic cation transmembrane transport;transport;inorganic ion transmembrane transport;single-organism localization;monovalent inorganic cation transport;hydrogen transport;ion transport;ion transmembrane transport;single-organism …	7;5;2;6;2;4;7;4;6;3;7;5;5;5;4;1;3;2;6;6;3;8;6;	GO:0005575;GO:0098796;GO:0016020;GO:0043234;GO:0032991;GO:0033179;GO:0044425;GO:0016469;GO:0033176;GO:0033177;	cellular_component;membrane protein complex;membrane;protein complex;macromolecular complex;proton-transporting V-type ATPase, V0 domain;membrane part;proton-transporting two-sector ATPase complex;proton-transporting V-type ATPase complex;proton-transporting two-sector ATPase complex, proton-transporting domain;	1;3;2;3;2;5;2;4;5;4;	GO:0003674;GO:0022857;GO:0022891;GO:0005215;GO:0008324;GO:0022890;GO:0022892;GO:0015075;GO:0015077;GO:0015078;	molecular_function;transmembrane transporter activity;substrate-specific transmembrane transporter activity;transporter activity;cation transmembrane transporter activity;inorganic cation transmembrane transporter activity;substrate-specific transporter activity;ion transmembrane transporter activity;monovalent inorganic cation transmembrane transporter activity;hydrogen ion transmembrane transpo…	1;3;4;2;6;7;3;5;8;9;	K02146	map00190;map01100;map04142;map04145;map04721;map04966;map05110;map05120;map05152;map05203;map05323;	Oxidative phosphorylation;Metabolic pathways;Lysosome;Phagosome;Synaptic vesicle cycle;Collecting duct acid secretion;Vibrio cholerae infection;Epithelial cell signaling in Helicobacter pylori infection;Tuberculosis;Viral carcinogenesis;Rheumatoid arthritis;	IPR016727;IPR035067;IPR002843;	ATPase, V0 complex, subunit d;V-type ATPase subunit c domain;ATPase, V0 complex, c/d subunit;	cytosol	7290447	684	C	[C] Energy production and conversion;
Q45FA2	Putative myosin light chain 2 OS=Culex pipiens pallens PE=2 SV=1 - [Q45FA2_CULPA]	Down	1.326	0.63	0.781	1.116	1.267	0.677	0.796	1.142	0.50405	0.00342291	0.60818	0.00357098	0.87081	0.0351029	1.43183	0.00193717	0.57883	0.00317477	0.82879	0.031804							GO:0043169;GO:0043167;GO:0003674;GO:0005488;GO:0046872;GO:0005509;	cation binding;ion binding;molecular_function;binding;metal ion binding;calcium ion binding;	4;3;1;2;5;6;				IPR011992;IPR018247;IPR002048;	EF-hand domain pair;EF-Hand 1, calcium-binding site;EF-hand domain;	cytosol	7301908	229	Z	[Z] Cytoskeleton;
B0XE11	General odorant-binding protein 99a OS=Culex quinquefasciatus GN=CpipJ_CPIJ017326 PE=4 SV=1 - [B0XE11_CULQU]	Down	1.154	0.791	0.866	1.107	1.188	0.813	0.877	1.1	0.68488	0.00299761	0.74424	0.00354019	0.94236	0.0602085	1.26621	0.000788677	0.72678	0.00146265	0.92025	0.0299151							GO:0005549;GO:0003674;GO:0005488;	odorant binding;molecular_function;binding;	3;1;2;				IPR006170;	Pheromone/general odorant binding protein;	extracellular
B0XHJ4	Putative uncharacterized protein OS=Culex quinquefasciatus GN=CpipJ_CPIJ018903 PE=4 SV=1 - [B0XHJ4_CULQU]	Down	1.408	0.731	0.836	0.918	1.429	0.711	0.864	1.019	0.50828	0.000431883	0.59922	0.000946234	0.68276	0.0128849	1.13941	0.152159	0.74445	0.0406454	0.84824	0.0173265													IPR011989;IPR008580;	Armadillo-like helical;PPPDE putative peptidase domain;	cytosol
B0XFJ4	Serine protease OS=Culex quinquefasciatus GN=CpipJ_CPIJ017792 PE=4 SV=1 - [B0XFJ4_CULQU]	Down	1.08	0.825	1.035	0.991	1.084	0.905	1.051	0.967	0.79945	0.032416	0.96396	0.0419165	0.90481	0.0136651	0.93864	0.0472139	0.88355	0.112081	0.82934	0.048713							GO:0004252;GO:0004175;GO:0017171;GO:0016787;GO:0003824;GO:0070011;GO:0003674;GO:0008233;GO:0008236;	serine-type endopeptidase activity;endopeptidase activity;serine hydrolase activity;hydrolase activity;catalytic activity;peptidase activity, acting on L-amino acid peptides;molecular_function;peptidase activity;serine-type peptidase activity;	6;6;4;3;2;5;1;4;5;				IPR009003;IPR001254;IPR001314;	Peptidase S1, PA clan;Serine proteases, trypsin domain;Peptidase S1A, chymotrypsin family;	extracellular	7297652	402	E	[E] Amino acid transport and metabolism;
B0XDR8	Myosin light chain 2 OS=Culex quinquefasciatus GN=CpipJ_CPIJ017123 PE=4 SV=1 - [B0XDR8_CULQU]	Down	1.198	0.897	0.913	0.978	1.127	0.901	0.93	1.024	0.77333	0.0177257	0.79269	0.0221816	0.86108	0.0622621	1.08627	0.0834022	0.8981	0.047602	0.97558	0.123358							GO:0043169;GO:0043167;GO:0003674;GO:0005488;GO:0046872;GO:0005509;	cation binding;ion binding;molecular_function;binding;metal ion binding;calcium ion binding;	4;3;1;2;5;6;				IPR011992;IPR018247;IPR002048;	EF-hand domain pair;EF-Hand 1, calcium-binding site;EF-hand domain;	cytosol	7301908	230	Z	[Z] Cytoskeleton;
B0WEB5	Glyceraldehyde-3-phosphate dehydrogenase OS=Culex quinquefasciatus GN=CpipJ_CPIJ005597 PE=3 SV=1 - [B0WEB5_CULQU]	Down	1.113	0.822	0.929	1.063	1.153	0.768	0.913	1.067	0.70168	0.00973824	0.81289	0.0101668	0.93998	0.0773669	1.15635	0.00326328	0.74648	0.00990572	0.86319	0.0464937	GO:0009167;GO:0044281;GO:0009161;GO:1901360;GO:0044712;GO:0044710;GO:0009199;GO:0016310;GO:0009205;GO:0046034;GO:0046031;GO:0032787;GO:0043436;GO:0046128;GO:0009179;GO:0046483;GO:1901564;GO:0016052;GO:0006163;GO:0006165;GO:0019637;GO:0009141;GO:0009144;GO:0006807;GO:0046496;GO:1901575;GO:0051186;GO:0019318;GO:0009150;GO:0008150;GO:0008152;GO:0044723;GO:0044724;GO:0044763;GO:0006753;GO:0006757;GO:…	purine ribonucleoside monophosphate metabolic process;small molecule metabolic process;ribonucleoside monophosphate metabolic process;organic cyclic compound metabolic process;single-organism catabolic process;single-organism metabolic process;ribonucleoside triphosphate metabolic process;phosphorylation;purine ribonucleoside triphosphate metabolic process;ATP metabolic process;ADP metabolic proc…	8;4;7;4;4;3;7;6;8;8;8;7;5;7;8;4;4;5;6;7;4;6;7;3;7;4;4;6;7;1;2;4;5;3;5;5;5;6;4;6;7;6;2;4;6;7;2;4;6;7;4;4;5;4;7;7;6;5;5;4;8;5;6;3;6;5;6;3;3;4;3;4;5;4;6;				GO:0051287;GO:1901363;GO:0043891;GO:0000166;GO:0003674;GO:1901265;GO:0004365;GO:0003824;GO:0097159;GO:0016620;GO:0016491;GO:0048037;GO:0005488;GO:0050662;GO:0050661;GO:0036094;GO:0016903;	NAD binding;heterocyclic compound binding;glyceraldehyde-3-phosphate dehydrogenase (NAD(P)+) (phosphorylating) activity;nucleotide binding;molecular_function;nucleoside phosphate binding;glyceraldehyde-3-phosphate dehydrogenase (NAD+) (phosphorylating) activity;catalytic activity;organic cyclic compound binding;oxidoreductase activity, acting on the aldehyde or oxo group of donors, NAD or NADP as…	5;3;6;4;1;4;7;2;3;5;3;3;2;4;5;3;4;	K00134	map00010;map00710;map01100;map01110;map01120;map01130;map01200;map01230;map04066;map05010;	Glycolysis / Gluconeogenesis;Carbon fixation in photosynthetic organisms;Metabolic pathways;Biosynthesis of secondary metabolites;Microbial metabolism in diverse environments;Biosynthesis of antibiotics;Carbon metabolism;Biosynthesis of amino acids;HIF-1 signaling pathway;Alzheimer's disease;	IPR020831;IPR020830;IPR020828;IPR020829;IPR016040;IPR006424;	Glyceraldehyde/Erythrose phosphate dehydrogenase family;Glyceraldehyde 3-phosphate dehydrogenase, active site;Glyceraldehyde 3-phosphate dehydrogenase, NAD(P) binding domain;Glyceraldehyde 3-phosphate dehydrogenase, catalytic domain;NAD(P)-binding domain;Glyceraldehyde-3-phosphate dehydrogenase, type I;	cytosol	7293147	589	G	[G] Carbohydrate transport and metabolism;
B0W8Q9	Cuticle protein OS=Culex quinquefasciatus GN=CpipJ_CPIJ003484 PE=4 SV=1 - [B0W8Q9_CULQU]	Down	1.575	0.789	0.65	0.871	1.705	0.8	0.733	0.751	0.48445	0.00589985	0.42165	0.00654577	0.49451	0.0111953	1.17281	0.243076	0.97965	0.809889	1.14895	0.133014													IPR031874;	Adult cuticle protein 1;	extracellular
B0XGR8	60S ribosomal protein L10 OS=Culex quinquefasciatus GN=CpipJ_CPIJ018688 PE=4 SV=1 - [B0XGR8_CULQU]	Down	1.071	0.879	0.966	0.996	1.085	0.852	0.988	1.068	0.80288	0.0050821	0.90631	0.0162597	0.95733	0.336462	1.05629	0.28146	0.83866	0.0494053	0.88588	0.0235345	GO:1901564;GO:0044249;GO:0006807;GO:0044237;GO:0034645;GO:1901576;GO:0044260;GO:0043043;GO:0071704;GO:0010467;GO:1901566;GO:0043170;GO:0044267;GO:0009987;GO:0009058;GO:0009059;GO:0008150;GO:0008152;GO:0044271;GO:0043604;GO:0044238;GO:0019538;GO:0034641;GO:0043603;GO:0006518;GO:0006412;	organonitrogen compound metabolic process;cellular biosynthetic process;nitrogen compound metabolic process;cellular metabolic process;cellular macromolecule biosynthetic process;organic substance biosynthetic process;cellular macromolecule metabolic process;peptide biosynthetic process;organic substance metabolic process;gene expression;organonitrogen compound biosynthetic process;macromolecule …	4;4;3;3;5;4;4;6;3;5;5;4;5;2;3;5;1;2;5;6;3;4;4;5;5;6;	GO:0044464;GO:0043229;GO:0030529;GO:0043226;GO:0005737;GO:0032991;GO:0005840;GO:0043232;GO:1990904;GO:0005623;GO:0005622;GO:0005575;GO:0044444;GO:0043228;GO:0044424;	cell part;intracellular organelle;intracellular ribonucleoprotein complex;organelle;cytoplasm;macromolecular complex;ribosome;intracellular non-membrane-bounded organelle;ribonucleoprotein complex;cell;intracellular;cellular_component;cytoplasmic part;non-membrane-bounded organelle;intracellular part;	2;3;4;2;4;2;5;4;3;2;3;1;4;3;3;	GO:0003674;GO:0005198;GO:0003735;	molecular_function;structural molecule activity;structural constituent of ribosome;	1;2;3;	K02866	map03010;	Ribosome;	IPR016180;IPR001197;IPR018255;	Ribosomal protein L10e/L16;Ribosomal protein L10e;Ribosomal protein L10e, conserved site;	nucleus	7289746	386	J	[J] Translation, ribosomal structure and biogenesis;
B0WR94	Putative uncharacterized protein OS=Culex quinquefasciatus GN=CpipJ_CPIJ009111 PE=4 SV=1 - [B0WR94_CULQU]	Down	1.114	0.899	0.91	1.003	1.133	0.958	0.899	0.964	0.82644	0.0243412	0.80507	0.00250303	0.87539	0.0231739	1.08734	0.0599234	0.94408	0.260127	1.02653	0.507738															extracellular
B0XAL1	Serine protease inhibitor A3G OS=Culex quinquefasciatus GN=CpipJ_CPIJ016301 PE=3 SV=1 - [B0XAL1_CULQU]	Down	1.082	0.898	1.104	0.941	1.1	0.901	1.079	0.972	0.82447	0.00226241	1.00046	0.977052	0.87672	0.0172987	0.87632	0.0210707	0.94041	0.0672018	0.8241	0.00427206				GO:0005615;GO:0005575;GO:0005576;GO:0044421;	extracellular space;cellular_component;extracellular region;extracellular region part;	3;1;2;2;	GO:0016787;GO:0003824;GO:0003674;GO:0008233;	hydrolase activity;catalytic activity;molecular_function;peptidase activity;	3;2;1;4;				IPR023795;IPR000215;IPR023796;	Serpin, conserved site;Serpin family;Serpin domain;	extracellular	7297153	256	V	[V] Defense mechanisms;
B0W7N4	NADH:ubiquinone dehydrogenase OS=Culex quinquefasciatus GN=CpipJ_CPIJ002649 PE=3 SV=1 - [B0W7N4_CULQU]	Down	1.141	0.913	0.972	0.965	1.071	0.874	1.002	1.067	0.80787	0.033759	0.89241	0.0889447	0.91863	0.282908	1.02938	0.640105	0.87943	0.15404	0.90527	0.0627832	GO:0009167;GO:0044281;GO:0009161;GO:1901360;GO:0044710;GO:0009199;GO:0022900;GO:0022904;GO:0009205;GO:0046034;GO:0046128;GO:0055114;GO:0046483;GO:1901564;GO:0006163;GO:0019637;GO:0009144;GO:0006807;GO:0006119;GO:0009150;GO:0008150;GO:0008152;GO:0015980;GO:0009117;GO:0006753;GO:0016310;GO:0034641;GO:0009123;GO:0009126;GO:0009259;GO:0044699;GO:0006139;GO:0042278;GO:0009141;GO:0009987;GO:0006725;GO:…	purine ribonucleoside monophosphate metabolic process;small molecule metabolic process;ribonucleoside monophosphate metabolic process;organic cyclic compound metabolic process;single-organism metabolic process;ribonucleoside triphosphate metabolic process;electron transport chain;respiratory electron transport chain;purine ribonucleoside triphosphate metabolic process;ATP metabolic process;purine…	8;4;7;4;3;7;4;5;8;8;7;4;4;4;6;4;7;3;5;7;1;2;4;6;5;6;4;6;7;6;2;4;6;6;2;4;4;4;6;5;5;4;4;3;5;3;5;6;7;6;3;3;5;4;	GO:0031975;GO:0016020;GO:1902494;GO:0031967;GO:0031966;GO:0043234;GO:0043231;GO:0030964;GO:0044429;GO:0044425;GO:0044422;GO:0044464;GO:0043229;GO:0005622;GO:0043227;GO:0043226;GO:0044424;GO:0044446;GO:0044444;GO:1990204;GO:0005737;GO:0031090;GO:0005739;GO:0044455;GO:0019866;GO:0005623;GO:0005743;GO:0005740;GO:0005746;GO:0005747;GO:0070469;GO:0098803;GO:0098800;GO:0045271;GO:0032991;GO:0005575;GO:…	envelope;membrane;catalytic complex;organelle envelope;mitochondrial membrane;protein complex;intracellular membrane-bounded organelle;NADH dehydrogenase complex;mitochondrial part;membrane part;organelle part;cell part;intracellular organelle;intracellular;membrane-bounded organelle;organelle;intracellular part;intracellular organelle part;cytoplasmic part;oxidoreductase complex;cytoplasm;organe…	3;2;4;4;4;3;4;4;4;2;2;2;3;3;3;2;3;3;4;3;4;3;5;3;4;2;5;5;4;5;3;4;4;4;2;1;3;4;				K03965	map00190;map01100;map04932;map05010;map05012;map05016;	Oxidative phosphorylation;Metabolic pathways;Non-alcoholic fatty liver disease (NAFLD);Alzheimer's disease;Parkinson's disease;Huntington's disease;	IPR008011;	Complex 1 LYR protein;	extracellular	7298049	93.2	C	[C] Energy production and conversion;
B0X3B9	Putative uncharacterized protein OS=Culex quinquefasciatus GN=CpipJ_CPIJ014043 PE=4 SV=1 - [B0X3B9_CULQU]	Down	1.179	0.998	0.861	0.922	1.204	0.956	0.835	0.967	0.81997	0.0127334	0.71171	0.00274519	0.7927	0.0106853	1.1138	0.0654712	1.03441	0.401703	1.15212	0.0347566										K10802	map03410;	Base excision repair;	IPR032675;IPR009071;IPR017967;	Leucine-rich repeat domain, L domain-like;High mobility group box domain;HMG box A DNA-binding domain, conserved site;	mitochondria	7293212	330	R	[R] General function prediction only;
B0WSK1	Putative uncharacterized protein OS=Culex quinquefasciatus GN=CpipJ_CPIJ010234 PE=4 SV=1 - [B0WSK1_CULQU]	Down	1.157	0.689	1.034	1.08	1.064	0.797	1.08	1.06	0.66907	0.035605	0.95182	0.410797	0.96353	0.484181	1.0123	0.655863	0.69439	0.0270658	0.70293	0.0332098													IPR009818;	Ataxin-2, C-terminal;	cytosol, nucleus
B0X221	Alpha-glucosidase OS=Culex quinquefasciatus GN=CpipJ_CPIJ013171 PE=4 SV=1 - [B0X221_CULQU]	Up	0.691	1.305	1.154	0.96	0.702	1.238	1.099	0.995	1.82556	0.0034677	1.61737	0.0042267	1.40345	0.00423455	0.86773	0.0446755	1.30077	0.0161279	1.12872	0.0789148	GO:0044238;GO:0005975;GO:0071704;GO:0008150;GO:0008152;	primary metabolic process;carbohydrate metabolic process;organic substance metabolic process;biological_process;metabolic process;	3;4;3;1;2;	GO:0016021;GO:0016020;GO:0005575;GO:0044425;GO:0031224;	integral component of membrane;membrane;cellular_component;membrane part;intrinsic component of membrane;	4;2;1;2;3;	GO:0043169;GO:0043167;GO:0003824;GO:0003674;GO:0005488;	cation binding;ion binding;catalytic activity;molecular_function;binding;	4;3;2;1;2;				IPR017853;IPR006047;	Glycoside hydrolase superfamily;Glycosyl hydrolase, family 13, catalytic domain;	extracellular	7297882	531	G	[G] Carbohydrate transport and metabolism;
B0X454	Putative uncharacterized protein OS=Culex quinquefasciatus GN=CpipJ_CPIJ013609 PE=4 SV=1 - [B0X454_CULQU]	Down	1.06	0.748	0.994	1.141	1.037	0.847	0.947	1.119	0.76061	0.0386317	0.92561	0.0964982	1.07773	0.0360765	1.16435	0.0254577	0.70575	0.0224763	0.82174	0.087373													IPR031828;	Myofilin;	cytosol
B0WH78	Triacylglycerol lipase OS=Culex quinquefasciatus GN=CpipJ_CPIJ006546 PE=3 SV=1 - [B0WH78_CULQU]	Up	0.183	3.232	0.289	0.644	0.245	2.791	0.373	0.645	14.0724	0.00627587	1.54673	0.154281	3.01168	0.00514668	1.94713	0.0174815	4.67261	0.00856671	9.09819	0.00693944				GO:0005575;GO:0005576;	cellular_component;extracellular region;	1;2;	GO:0016787;GO:0052689;GO:0003824;GO:0003674;GO:0016788;	hydrolase activity;carboxylic ester hydrolase activity;catalytic activity;molecular_function;hydrolase activity, acting on ester bonds;	3;5;2;1;4;				IPR000734;IPR029058;IPR013818;	Triacylglycerol lipase family;Alpha/Beta hydrolase fold;Lipase/vitellogenin;	cytoskeleton	7291097	131	MOI	[M] Cell wall/membrane/envelope biogenesis;[O] Posttranslational modification, protein turnover, chaperones;[I] Lipid transport and metabolism;
B0X890	Uridine phosphorylase OS=Culex quinquefasciatus GN=CpipJ_CPIJ015789 PE=4 SV=1 - [B0X890_CULQU]	Up	0.868	1.055	1.097	1.004	0.854	1.072	1.059	1.031	1.23519	0.00294382	1.25203	0.00859483	1.18177	0.00931011	0.94388	0.121873	1.04521	0.102172	0.98655	0.558114	GO:0046434;GO:0044237;GO:0009166;GO:0034641;GO:0006807;GO:0044281;GO:0044699;GO:1901361;GO:0006139;GO:0044710;GO:1901657;GO:0071704;GO:1901360;GO:0019637;GO:0044712;GO:0044238;GO:0009987;GO:0006725;GO:1901575;GO:0046700;GO:0019439;GO:0008150;GO:0009116;GO:0008152;GO:0034655;GO:0009056;GO:0055086;GO:0046483;GO:0044248;GO:1901564;GO:0044270;GO:1901135;GO:0044763;GO:0006796;GO:1901292;GO:0006793;GO:…	organophosphate catabolic process;cellular metabolic process;nucleotide catabolic process;cellular nitrogen compound metabolic process;nitrogen compound metabolic process;small molecule metabolic process;single-organism process;organic cyclic compound catabolic process;nucleobase-containing compound metabolic process;single-organism metabolic process;glycosyl compound metabolic process;organic su…	5;3;6;4;3;4;2;5;4;3;4;3;4;4;4;3;2;4;4;5;5;1;5;2;5;3;4;4;4;4;5;4;3;5;5;4;6;5;	GO:0005737;GO:0044464;GO:0005623;GO:0005622;GO:0005575;GO:0044424;	cytoplasm;cell part;cell;intracellular;cellular_component;intracellular part;	4;2;2;3;1;3;	GO:0003674;GO:0004850;GO:0016740;GO:0016763;GO:0003824;GO:0016757;	molecular_function;uridine phosphorylase activity;transferase activity;transferase activity, transferring pentosyl groups;catalytic activity;transferase activity, transferring glycosyl groups;	1;6;3;5;2;4;	K00757	map00240;map00983;map01100;	Pyrimidine metabolism;Drug metabolism - other enzymes;Metabolic pathways;	IPR010059;IPR000845;	Uridine phosphorylase, eukaryotic;Nucleoside phosphorylase domain;	cytosol	7301520	531	F	[F] Nucleotide transport and metabolism;
B8RJB7	Polymerase delta-interacting protein (Fragment) OS=Culex tarsalis PE=2 SV=1 - [B8RJB7_CULTA]	Up	0.903	1.168	1.046	0.948	0.806	1.21	1.023	0.97	1.39146	0.0240666	1.21065	0.0688562	1.12229	0.170393	0.92702	0.0416706	1.23983	0.0104575	1.14935	0.0231834										K17809			IPR007474;IPR011722;	ApaG domain;Hemimethylated DNA-binding domain;	nucleus	7296747	400	P	[P] Inorganic ion transport and metabolism;
B0WYE7	ATP synthase delta chain, mitochondrial OS=Culex quinquefasciatus GN=CpipJ_CPIJ012335 PE=3 SV=1 - [B0WYE7_CULQU]	Down	1.06	0.849	1.029	1.025	1.076	0.873	1.026	1.035	0.80618	0.00481919	0.96208	0.038097	0.96442	0.0564647	1.00243	0.67925	0.83592	0.00586515	0.83796	0.00523416	GO:0009156;GO:0009167;GO:0009165;GO:0044281;GO:0009161;GO:1901362;GO:0042451;GO:1901360;GO:0044710;GO:0044711;GO:0009199;GO:0098662;GO:0009206;GO:0009205;GO:0009201;GO:0046034;GO:0046129;GO:0046128;GO:0042455;GO:0046483;GO:1901564;GO:1901566;GO:0006163;GO:0006164;GO:0019637;GO:0019438;GO:0009163;GO:0009141;GO:0009142;GO:0009144;GO:0009145;GO:0006807;GO:1901576;GO:0015992;GO:0009127;GO:0044699;GO:…	ribonucleoside monophosphate biosynthetic process;purine ribonucleoside monophosphate metabolic process;nucleotide biosynthetic process;small molecule metabolic process;ribonucleoside monophosphate metabolic process;organic cyclic compound biosynthetic process;purine nucleoside biosynthetic process;organic cyclic compound metabolic process;single-organism metabolic process;single-organism biosynt…	7;8;6;4;7;5;7;4;3;4;7;7;8;8;7;8;8;7;7;4;4;5;6;7;4;5;6;6;6;7;7;3;4;6;7;2;6;5;5;6;5;4;8;7;7;1;2;5;3;5;8;9;5;6;3;5;3;5;9;7;4;4;6;7;6;6;4;6;7;2;4;4;4;5;4;5;5;6;4;3;8;5;4;6;5;6;2;3;3;3;5;4;6;5;	GO:0045261;GO:0016020;GO:0043234;GO:0045259;GO:0044425;GO:0033178;GO:0016469;GO:0044464;GO:0005623;GO:0005622;GO:0044424;GO:0032991;GO:0005575;GO:0098796;	proton-transporting ATP synthase complex, catalytic core F(1);membrane;protein complex;proton-transporting ATP synthase complex;membrane part;proton-transporting two-sector ATPase complex, catalytic domain;proton-transporting two-sector ATPase complex;cell part;cell;intracellular;intracellular part;macromolecular complex;cellular_component;membrane protein complex;	4;2;3;4;2;4;4;2;2;3;3;2;1;3;	GO:0046961;GO:0016818;GO:0019829;GO:0015405;GO:0016817;GO:0003674;GO:0016887;GO:0042626;GO:0042623;GO:0015399;GO:0022804;GO:0016787;GO:0022890;GO:0003824;GO:0043492;GO:0016462;GO:0015077;GO:0015078;GO:0036442;GO:0016820;GO:0046933;GO:0044769;GO:0022891;GO:0005215;GO:0022892;GO:0015075;GO:0022857;GO:0008324;GO:0042625;GO:0017111;GO:0022853;	proton-transporting ATPase activity, rotational mechanism;hydrolase activity, acting on acid anhydrides, in phosphorus-containing anhydrides;cation-transporting ATPase activity;P-P-bond-hydrolysis-driven transmembrane transporter activity;hydrolase activity, acting on acid anhydrides;molecular_function;ATPase activity;ATPase activity, coupled to transmembrane movement of substances;ATPase activit…	8;5;7;6;4;1;8;6;9;5;4;3;7;2;10;6;8;9;8;5;8;7;4;2;3;5;3;6;6;7;5;	K02134	map00190;map01100;map05010;map05012;map05016;	Oxidative phosphorylation;Metabolic pathways;Alzheimer's disease;Parkinson's disease;Huntington's disease;	IPR001469;IPR020546;	ATP synthase, F1 complex, delta/epsilon subunit;ATP synthase, F1 complex, delta/epsilon subunit, N-terminal;	mitochondria	7291126	184	C	[C] Energy production and conversion;
B0WSZ2	Putative uncharacterized protein OS=Culex quinquefasciatus GN=CpipJ_CPIJ009808 PE=3 SV=1 - [B0WSZ2_CULQU]	Down	1.206	0.867	0.939	0.948	1.11	0.906	0.922	1.042	0.76554	0.0345396	0.80354	0.0429744	0.85924	0.136041	1.06932	0.30939	0.89095	0.166635	0.95271	0.1745							GO:0043168;GO:0017076;GO:0030554;GO:0097367;GO:0097159;GO:0005524;GO:1901363;GO:0001882;GO:0043167;GO:0036094;GO:0035639;GO:0032559;GO:0032553;GO:0001883;GO:0032549;GO:0032555;GO:0003674;GO:0000166;GO:0032550;GO:1901265;GO:0005488;	anion binding;purine nucleotide binding;adenyl nucleotide binding;carbohydrate derivative binding;organic cyclic compound binding;ATP binding;heterocyclic compound binding;nucleoside binding;ion binding;small molecule binding;purine ribonucleoside triphosphate binding;adenyl ribonucleotide binding;ribonucleotide binding;purine nucleoside binding;ribonucleoside binding;purine ribonucleotide bindin…	4;5;6;3;3;6;3;4;3;3;5;6;4;5;5;5;1;4;6;4;2;	K05692	map04015;map04145;map04210;map04390;map04391;map04510;map04520;map04530;map04611;map04670;map04745;map04810;map04919;map04921;map05100;map05110;map05130;map05131;map05132;map05164;map05205;map05410;map05412;map05414;map05416;	Rap1 signaling pathway;Phagosome;Apoptosis;Hippo signaling pathway;Hippo signaling pathway - fly;Focal adhesion;Adherens junction;Tight junction;Platelet activation;Leukocyte transendothelial migration;Phototransduction - fly;Regulation of actin cytoskeleton;Thyroid hormone signaling pathway;Oxytocin signaling pathway;Bacterial invasion of epithelial cells;Vibrio cholerae infection;Pathogenic Esc…	IPR020902;IPR004000;IPR004001;	Actin/actin-like conserved site;Actin family;Actin, conserved site;	cytoskeleton	7290649	787	Z	[Z] Cytoskeleton;
B0WR82	Putative uncharacterized protein OS=Culex quinquefasciatus GN=CpipJ_CPIJ009099 PE=4 SV=1 - [B0WR82_CULQU]	Down	1.127	0.849	1.013	1.006	1.145	0.882	1.004	1.01	0.76188	0.0047931	0.88776	0.00617078	0.88732	0.00514796	0.9995	0.928389	0.85863	0.0133327	0.85821	0.0140041													IPR007614;	Retinin-like protein;	extracellular
Q152V2	40S ribosomal protein S4 OS=Culex pipiens pallens PE=2 SV=1 - [Q152V2_CULPA]	Down	1.078	0.895	0.926	1.057	1.105	0.879	0.985	1.039	0.81264	0.00583679	0.8754	0.0524661	0.96015	0.115508	1.09681	0.095514	0.84637	0.00554742	0.92831	0.154305	GO:0044249;GO:0034641;GO:0006807;GO:0034645;GO:1901576;GO:0044260;GO:0043043;GO:0071704;GO:0010467;GO:0044267;GO:0009987;GO:0009058;GO:0009059;GO:0008150;GO:0008152;GO:1901564;GO:0043604;GO:0044238;GO:0044271;GO:0043603;GO:1901566;GO:0019538;GO:0044237;GO:0043170;GO:0006518;GO:0006412;	cellular biosynthetic process;cellular nitrogen compound metabolic process;nitrogen compound metabolic process;cellular macromolecule biosynthetic process;organic substance biosynthetic process;cellular macromolecule metabolic process;peptide biosynthetic process;organic substance metabolic process;gene expression;cellular protein metabolic process;cellular process;biosynthetic process;macromolec…	4;4;3;5;4;4;6;3;5;5;2;3;5;1;2;4;6;3;5;5;5;4;3;4;5;6;	GO:1990904;GO:0043232;GO:0005623;GO:0005622;GO:0043226;GO:0005737;GO:0032991;GO:0030529;GO:0005840;GO:0044464;GO:0043229;GO:0005575;GO:0044444;GO:0043228;GO:0044424;	ribonucleoprotein complex;intracellular non-membrane-bounded organelle;cell;intracellular;organelle;cytoplasm;macromolecular complex;intracellular ribonucleoprotein complex;ribosome;cell part;intracellular organelle;cellular_component;cytoplasmic part;non-membrane-bounded organelle;intracellular part;	3;4;2;3;2;4;2;4;5;2;3;1;4;3;3;	GO:0003676;GO:1901363;GO:0003674;GO:0005198;GO:0003735;GO:0019843;GO:0003723;GO:0097159;GO:0005488;	nucleic acid binding;heterocyclic compound binding;molecular_function;structural molecule activity;structural constituent of ribosome;rRNA binding;RNA binding;organic cyclic compound binding;binding;	4;3;1;2;3;6;5;3;2;	K02987	map03010;	Ribosome;	IPR018199;IPR013843;IPR013845;IPR032277;IPR002942;IPR005824;IPR000876;	Ribosomal protein S4e, N-terminal, conserved site;Ribosomal protein S4e, N-terminal;Ribosomal protein S4e, central region;40S ribosomal protein S4, C-terminal domain;RNA-binding S4 domain;KOW;Ribosomal protein S4e;	cytosol	7294504	436	J	[J] Translation, ribosomal structure and biogenesis;
B0X1C7	WOC protein OS=Culex quinquefasciatus GN=CpipJ_CPIJ013128 PE=4 SV=1 - [B0X1C7_CULQU]	Down	1.13	0.907	0.937	1.01	1.075	0.923	1.073	0.946	0.82993	0.0225455	0.91156	0.315123	0.88707	0.0982226	0.97313	0.753781	0.93558	0.196327	0.91045	0.319197							GO:0043169;GO:0046914;GO:0043167;GO:0003674;GO:0005488;GO:0046872;GO:0008270;	cation binding;transition metal ion binding;ion binding;molecular_function;binding;metal ion binding;zinc ion binding;	4;6;3;1;2;5;7;				IPR010507;IPR011017;	Zinc finger, MYM-type;TRASH domain;	cytosol, nucleus
B0WE16	GTP-binding protein OS=Culex quinquefasciatus GN=CpipJ_CPIJ005170 PE=4 SV=1 - [B0WE16_CULQU]	Up	0.852	1.058	1.068	1.072	0.914	1.074	1.016	1.023	1.20725	0.0292699	1.18007	0.0590728	1.1863	0.0531384	1.00528	0.891777	1.01766	0.547398	1.02303	0.470703							GO:0043168;GO:0019001;GO:0097367;GO:0097159;GO:1901363;GO:0005525;GO:0035639;GO:0000166;GO:0036094;GO:0032561;GO:0001882;GO:0003674;GO:1901265;GO:0001883;GO:0032549;GO:0032555;GO:0017076;GO:0043167;GO:0032550;GO:0032553;GO:0005488;	anion binding;guanyl nucleotide binding;carbohydrate derivative binding;organic cyclic compound binding;heterocyclic compound binding;GTP binding;purine ribonucleoside triphosphate binding;nucleotide binding;small molecule binding;guanyl ribonucleotide binding;nucleoside binding;molecular_function;nucleoside phosphate binding;purine nucleoside binding;ribonucleoside binding;purine ribonucleotide …	4;6;3;3;3;6;5;4;3;6;4;1;4;5;5;5;5;3;6;4;2;	K19788			IPR006073;IPR031167;IPR004396;IPR023192;IPR013029;IPR012676;IPR027417;IPR012675;	GTP binding domain;OBG-type guanine nucleotide-binding (G) domain;Ribosome-binding ATPase YchF/Obg-like ATPase 1;TGS-like domain;Domain of unknown function DUF933;TGS-like;P-loop containing nucleoside triphosphate hydrolase;Beta-grasp domain;	mitochondria	7291084	563	R	[R] General function prediction only;
B0VZQ6	Putative uncharacterized protein OS=Culex quinquefasciatus GN=CpipJ_CPIJ000175 PE=4 SV=1 - [B0VZQ6_CULQU]	Down	1.062	0.845	1.062	1.025	1.186	0.8	1.036	0.987	0.73176	0.0446739	0.93327	0.358083	0.89502	0.210415	0.95901	0.202746	0.81759	0.0248015	0.78408	0.0129079	GO:1901564;GO:0044249;GO:0006807;GO:0044237;GO:0034645;GO:1901576;GO:0044260;GO:0043043;GO:0071704;GO:0010467;GO:1901566;GO:0043170;GO:0044267;GO:0009987;GO:0009058;GO:0009059;GO:0008150;GO:0008152;GO:0044271;GO:0043604;GO:0044238;GO:0019538;GO:0034641;GO:0043603;GO:0006518;GO:0006412;	organonitrogen compound metabolic process;cellular biosynthetic process;nitrogen compound metabolic process;cellular metabolic process;cellular macromolecule biosynthetic process;organic substance biosynthetic process;cellular macromolecule metabolic process;peptide biosynthetic process;organic substance metabolic process;gene expression;organonitrogen compound biosynthetic process;macromolecule …	4;4;3;3;5;4;4;6;3;5;5;4;5;2;3;5;1;2;5;6;3;4;4;5;5;6;	GO:0044464;GO:0043229;GO:0030529;GO:0043226;GO:0005737;GO:0032991;GO:0005840;GO:0043232;GO:1990904;GO:0005623;GO:0005622;GO:0005575;GO:0044444;GO:0043228;GO:0044424;	cell part;intracellular organelle;intracellular ribonucleoprotein complex;organelle;cytoplasm;macromolecular complex;ribosome;intracellular non-membrane-bounded organelle;ribonucleoprotein complex;cell;intracellular;cellular_component;cytoplasmic part;non-membrane-bounded organelle;intracellular part;	2;3;4;2;4;2;5;4;3;2;3;1;4;3;3;	GO:0003674;GO:0005198;GO:0003735;	molecular_function;structural molecule activity;structural constituent of ribosome;	1;2;3;						nucleus
B0X2G4	Mitochondrial oxodicarboxylate carrier OS=Culex quinquefasciatus GN=CpipJ_CPIJ012974 PE=3 SV=1 - [B0X2G4_CULQU]	Up	0.815	1.145	1.207	0.974	0.815	1.083	1.125	0.991	1.36687	0.010579	1.43067	0.0133713	1.20552	0.00256528	0.84262	0.048325	1.13384	0.0548797	0.9554	0.418186	GO:0006810;GO:0008150;GO:0051234;GO:0051179;	transport;biological_process;establishment of localization;localization;	4;1;3;2;	GO:0016021;GO:0016020;GO:0005575;GO:0044425;GO:0031224;	integral component of membrane;membrane;cellular_component;membrane part;intrinsic component of membrane;	4;2;1;2;3;				K15110			IPR018108;IPR023395;	Mitochondrial substrate/solute carrier;Mitochondrial carrier domain;	mitochondria	7290078	404	C	[C] Energy production and conversion;
B0X0W6	Thymosin 1 OS=Culex quinquefasciatus GN=CpipJ_CPIJ012935 PE=4 SV=1 - [B0X0W6_CULQU]	Down	1.054	0.886	0.989	1.078	1.107	0.862	0.984	1.021	0.80888	0.0192735	0.913	0.07167	0.97131	0.509233	1.06386	0.158578	0.83278	0.0296719	0.88596	0.0116643	GO:0006996;GO:0007015;GO:0007010;GO:0030029;GO:0071822;GO:0043933;GO:0071840;GO:0009987;GO:0016043;GO:1902589;GO:0008150;GO:0030036;GO:0044763;GO:0044699;	organelle organization;actin filament organization;cytoskeleton organization;actin filament-based process;protein complex subunit organization;macromolecular complex subunit organization;cellular component organization or biogenesis;cellular process;cellular component organization;single-organism organelle organization;biological_process;actin cytoskeleton organization;single-organism cellular pr…	4;6;5;4;5;4;2;2;3;4;1;5;3;2;										IPR001152;	Beta-thymosin;	cytosol	7290465	157	N	[N] Cell motility;
B0WTL4	Proteasome endopeptidase complex OS=Culex quinquefasciatus GN=CpipJ_CPIJ010114 PE=3 SV=1 - [B0WTL4_CULQU]	Down	1.165	0.843	0.939	1.001	1.158	0.895	0.962	1.022	0.74817	0.00794863	0.81834	0.00322994	0.87086	0.00540038	1.06418	0.0594212	0.85912	0.0366067	0.91426	0.10319	GO:0044248;GO:0044237;GO:0043632;GO:0043170;GO:0044267;GO:1901575;GO:0044265;GO:0044260;GO:0071704;GO:0006508;GO:0051603;GO:0009987;GO:0019941;GO:0008150;GO:0030163;GO:0008152;GO:0044257;GO:0009056;GO:0009057;GO:0044238;GO:0019538;GO:0006511;	cellular catabolic process;cellular metabolic process;modification-dependent macromolecule catabolic process;macromolecule metabolic process;cellular protein metabolic process;organic substance catabolic process;cellular macromolecule catabolic process;cellular macromolecule metabolic process;organic substance metabolic process;proteolysis;proteolysis involved in cellular protein catabolic proces…	4;3;6;4;5;4;5;4;3;5;6;2;7;1;5;2;6;3;5;3;4;8;	GO:0019773;GO:0043229;GO:0043227;GO:0043226;GO:0005839;GO:0005634;GO:0000502;GO:0043234;GO:0032991;GO:0043231;GO:0044464;GO:0005623;GO:0005622;GO:0005575;GO:0044424;	proteasome core complex, alpha-subunit complex;intracellular organelle;membrane-bounded organelle;organelle;proteasome core complex;nucleus;proteasome complex;protein complex;macromolecular complex;intracellular membrane-bounded organelle;cell part;cell;intracellular;cellular_component;intracellular part;	4;3;3;2;4;5;4;3;2;4;2;2;3;1;3;	GO:0004175;GO:0003674;GO:0070003;GO:0070011;GO:0016787;GO:0003824;GO:0004298;GO:0008233;	endopeptidase activity;molecular_function;threonine-type peptidase activity;peptidase activity, acting on L-amino acid peptides;hydrolase activity;catalytic activity;threonine-type endopeptidase activity;peptidase activity;	6;1;6;5;3;2;7;4;	K02729	map03050;	Proteasome;	IPR029055;IPR000426;IPR033812;IPR001353;IPR023332;	Nucleophile aminohydrolases, N-terminal;Proteasome alpha-subunit, N-terminal domain;Proteasome subunit alpha5;Proteasome, subunit alpha/beta;Proteasome alpha-type subunit;	cytosol	7302800	415	O	[O] Posttranslational modification, protein turnover, chaperones;
B0WEN2	Putative uncharacterized protein OS=Culex quinquefasciatus GN=CpipJ_CPIJ005743 PE=4 SV=1 - [B0WEN2_CULQU]	Down	1.161	0.807	0.991	0.993	1.091	0.895	0.969	1.059	0.75577	0.0393478	0.87034	0.0577311	0.91119	0.173187	1.04694	0.316999	0.82943	0.0861961	0.86837	0.104577															nucleus
B0X886	Transferrin OS=Culex quinquefasciatus GN=CpipJ_CPIJ015785 PE=4 SV=1 - [B0X886_CULQU]	Down	1.148	0.928	0.948	0.957	1.162	0.978	0.924	0.913	0.82511	0.0161197	0.81039	0.00399997	0.80952	0.0108338	0.99893	0.971795	1.01925	0.642986	1.01816	0.602278				GO:0005575;GO:0005576;	cellular_component;extracellular region;	1;2;							IPR016357;IPR018195;IPR001156;	Transferrin;Transferrin family, iron binding site;Transferrin-like domain;	extracellular	7293455	530	P	[P] Inorganic ion transport and metabolism;
B0W4E5	Dynein light chain OS=Culex quinquefasciatus GN=CpipJ_CPIJ002048 PE=4 SV=1 - [B0W4E5_CULQU]	Up	0.873	1.07	1.081	1.026	0.889	1.07	1.043	1.024	1.21453	0.00178686	1.20545	0.0127256	1.16345	0.00311998	0.96516	0.191245	1.0439	0.000493462	1.00753	0.714649	GO:0007018;GO:0006928;GO:0044699;GO:0009987;GO:0008150;GO:0007017;GO:0044763;	microtubule-based movement;movement of cell or subcellular component;single-organism process;cellular process;biological_process;microtubule-based process;single-organism cellular process;	5;4;2;2;1;4;3;	GO:0043229;GO:0043228;GO:0030286;GO:0043226;GO:0005856;GO:0005575;GO:0005875;GO:0044430;GO:0015630;GO:1902494;GO:0005868;GO:0043234;GO:0032991;GO:0043232;GO:0044464;GO:0005623;GO:0005622;GO:0044446;GO:0044424;GO:0044422;	intracellular organelle;non-membrane-bounded organelle;dynein complex;organelle;cytoskeleton;cellular_component;microtubule associated complex;cytoskeletal part;microtubule cytoskeleton;catalytic complex;cytoplasmic dynein complex;protein complex;macromolecular complex;intracellular non-membrane-bounded organelle;cell part;cell;intracellular;intracellular organelle part;intracellular part;organel…	3;3;5;2;5;1;4;4;6;4;6;3;2;4;2;2;3;3;3;2;				K10419			IPR004942;IPR016561;	Roadblock/LAMTOR2 domain;Dynein light chain roadblock-type 1/2;	cytosol	7302786	194	DN	[D] Cell cycle control, cell division, chromosome partitioning;[N] Cell motility;
B0W476	Cuticle protein OS=Culex quinquefasciatus GN=CpipJ_CPIJ001836 PE=4 SV=1 - [B0W476_CULQU]	Down	1.06	0.874	0.881	1.104	1.127	0.793	0.891	1.178	0.76223	0.0385197	0.81024	0.0256256	1.04344	0.441707	1.28781	0.0207723	0.7305	0.0303821	0.94074	0.327075							GO:0003674;GO:0042302;GO:0005198;	molecular_function;structural constituent of cuticle;structural molecule activity;	1;3;2;				IPR000618;IPR031311;	Insect cuticle protein;Chitin-binding type R&R consensus;	extracellular
B0W471	Cuticle protein OS=Culex quinquefasciatus GN=CpipJ_CPIJ001831 PE=4 SV=1 - [B0W471_CULQU]	Down	1.076	0.816	0.928	1.13	1.179	0.782	0.837	1.171	0.70865	0.0261899	0.78271	0.0704614	1.0204	0.718463	1.30368	0.0329698	0.69448	0.00569152	0.90538	0.227737							GO:0003674;GO:0042302;GO:0005198;	molecular_function;structural constituent of cuticle;structural molecule activity;	1;3;2;				IPR000618;IPR031311;	Insect cuticle protein;Chitin-binding type R&R consensus;	extracellular
A0A173GY68	Actin OS=Culex pipiens pallens PE=2 SV=1 - [A0A173GY68_CULPA]	Down	1.448	0.566	0.673	1.144	1.695	0.373	0.613	1.225	0.29876	0.0196339	0.40916	0.0182251	0.75374	0.0967062	1.84215	0.00855225	0.39637	0.0207592	0.73017	0.22814										K05692	map04015;map04145;map04210;map04390;map04391;map04510;map04520;map04530;map04611;map04670;map04745;map04810;map04919;map04921;map05100;map05110;map05130;map05131;map05132;map05164;map05205;map05410;map05412;map05414;map05416;	Rap1 signaling pathway;Phagosome;Apoptosis;Hippo signaling pathway;Hippo signaling pathway - fly;Focal adhesion;Adherens junction;Tight junction;Platelet activation;Leukocyte transendothelial migration;Phototransduction - fly;Regulation of actin cytoskeleton;Thyroid hormone signaling pathway;Oxytocin signaling pathway;Bacterial invasion of epithelial cells;Vibrio cholerae infection;Pathogenic Esc…	IPR020902;IPR004000;IPR004001;	Actin/actin-like conserved site;Actin family;Actin, conserved site;	cytoskeleton	7290649	739	Z	[Z] Cytoskeleton;
B0WXZ4	Importin alpha re-exporter OS=Culex quinquefasciatus GN=CpipJ_CPIJ011802 PE=4 SV=1 - [B0WXZ4_CULQU]	Up	0.814	1.048	1.172	1.007	0.829	1.028	1.082	1.029	1.26354	0.00331695	1.37188	0.0215806	1.2392	0.00455914	0.90328	0.142901	1.01965	0.310754	0.92103	0.193272	GO:0051234;GO:0008104;GO:0046907;GO:0070727;GO:0006886;GO:0006810;GO:0045184;GO:0008150;GO:0071702;GO:0015031;GO:0033036;GO:0051649;GO:0051179;GO:0034613;GO:0051641;	establishment of localization;protein localization;intracellular transport;cellular macromolecule localization;intracellular protein transport;transport;establishment of protein localization;biological_process;organic substance transport;protein transport;macromolecule localization;establishment of localization in cell;localization;cellular protein localization;cellular localization;	3;4;5;4;6;4;4;1;5;5;3;4;2;5;3;	GO:0005575;GO:0044464;GO:0005623;GO:0005622;	cellular_component;cell part;cell;intracellular;	1;2;2;3;				K18423			IPR013713;IPR005043;IPR016024;IPR011989;IPR001494;	Exportin/Importin, Cse1-like;CAS/CSE, C-terminal;Armadillo-type fold;Armadillo-like helical;Importin-beta, N-terminal domain;	cytosol	7298347	1339	YU	[Y] Nuclear structure;[U] Intracellular trafficking, secretion, and vesicular transport;
B0X1B3	Acetyl-coa synthetase OS=Culex quinquefasciatus GN=CpipJ_CPIJ012766 PE=4 SV=1 - [B0X1B3_CULQU]	Up	0.912	1.121	1.078	0.92	0.921	1.136	0.958	1.008	1.23131	0.00169778	1.11075	0.233668	1.05183	0.395223	0.94695	0.543421	1.17064	0.0663764	1.10855	0.209154							GO:0003824;GO:0003674;	catalytic activity;molecular_function;	2;1;	K01908	map00640;map01100;	Propanoate metabolism;Metabolic pathways;	IPR000873;IPR025110;	AMP-dependent synthetase/ligase;AMP-binding enzyme, C-terminal domain;	mitochondria	7301149	639	I	[I] Lipid transport and metabolism;
B0XA87	Pyruvate dehydrogenase OS=Culex quinquefasciatus GN=CpipJ_CPIJ016430 PE=4 SV=1 - [B0XA87_CULQU]	Down	1.152	0.819	0.951	1.066	1.123	0.875	0.902	1.074	0.74462	0.0115774	0.81451	0.0177224	0.94066	0.04624	1.15488	0.0286466	0.79159	0.0157091	0.91419	0.166098	GO:0006637;GO:0006732;GO:0019752;GO:0044249;GO:0044281;GO:0044711;GO:0006090;GO:0044699;GO:0044710;GO:0051186;GO:0051188;GO:0071704;GO:0035383;GO:0035384;GO:1901576;GO:0009987;GO:0032787;GO:0009058;GO:0008150;GO:0008152;GO:0043436;GO:0006084;GO:0006085;GO:0006086;GO:0006082;GO:0044272;GO:0044763;GO:0044237;GO:0006790;GO:0071616;GO:0006793;GO:0009108;	acyl-CoA metabolic process;coenzyme metabolic process;carboxylic acid metabolic process;cellular biosynthetic process;small molecule metabolic process;single-organism biosynthetic process;pyruvate metabolic process;single-organism process;single-organism metabolic process;cofactor metabolic process;cofactor biosynthetic process;organic substance metabolic process;thioester metabolic process;thioe…	5;5;6;4;4;4;8;2;3;4;5;3;4;5;4;2;7;3;1;2;5;6;7;5;4;5;3;3;4;6;4;6;				GO:0003674;GO:0016491;GO:0004738;GO:0004739;GO:0016624;GO:0003824;GO:0016903;	molecular_function;oxidoreductase activity;pyruvate dehydrogenase activity;pyruvate dehydrogenase (acetyl-transferring) activity;oxidoreductase activity, acting on the aldehyde or oxo group of donors, disulfide as acceptor;catalytic activity;oxidoreductase activity, acting on the aldehyde or oxo group of donors;	1;3;5;6;5;2;4;	K00162	map00010;map00020;map00620;map01100;map01110;map01120;map01130;map01200;map04066;map04922;map05230;	Glycolysis / Gluconeogenesis;Citrate cycle (TCA cycle);Pyruvate metabolism;Metabolic pathways;Biosynthesis of secondary metabolites;Microbial metabolism in diverse environments;Biosynthesis of antibiotics;Carbon metabolism;HIF-1 signaling pathway;Glucagon signaling pathway;Central carbon metabolism in cancer;	IPR005475;IPR027110;IPR029061;IPR033248;IPR009014;	Transketolase-like, pyrimidine-binding domain;Pyruvate dehydrogenase E1 component subunit beta;Thiamin diphosphate-binding fold;Transketolase, C-terminal domain;Transketolase C-terminal/Pyruvate-ferredoxin oxidoreductase domain II;	mitochondria	CE27647	507	C	[C] Energy production and conversion;
B0W5Z9	Transcription elongation factor B polypeptide 2 OS=Culex quinquefasciatus GN=CpipJ_CPIJ002389 PE=4 SV=1 - [B0W5Z9_CULQU]	Down	1.19	0.829	0.876	1.04	1.355	0.727	0.793	1.127	0.61139	0.0363841	0.6558	0.0416948	0.85147	0.179949	1.29838	0.0536491	0.71804	0.0449242	0.93229	0.480727							GO:0097159;GO:0008135;GO:0003674;GO:0003723;GO:0003676;GO:0003746;GO:1901363;GO:0005488;	organic cyclic compound binding;translation factor activity, RNA binding;molecular_function;RNA binding;nucleic acid binding;translation elongation factor activity;heterocyclic compound binding;binding;	3;6;1;5;4;7;3;2;	K03873	map04066;map04120;map05200;map05211;	HIF-1 signaling pathway;Ubiquitin mediated proteolysis;Pathways in cancer;Renal cell carcinoma;	IPR000626;IPR029071;	Ubiquitin domain;Ubiquitin-related domain;	mitochondria	Hs6005890	127	K	[K] Transcription;
B0WLK3	Putative uncharacterized protein OS=Culex quinquefasciatus GN=CpipJ_CPIJ007693 PE=4 SV=1 - [B0WLK3_CULQU]	Up	0.88	1.11	1.192	0.901	0.895	1.031	1.172	0.927	1.2062	0.045034	1.33183	0.00179671	1.02986	0.21949	0.77327	0.00372436	1.17123	0.06391	0.90567	0.111624													IPR021852;	Domain of unknown function DUF3456;	extracellular	7303809	193	R	[R] General function prediction only;
B0W9B9	Putative uncharacterized protein OS=Culex quinquefasciatus GN=CpipJ_CPIJ003730 PE=4 SV=1 - [B0W9B9_CULQU]	Down	1.132	0.911	0.822	1.098	1.14	0.881	0.962	1.029	0.78873	0.00415795	0.78521	0.0735751	0.93618	0.172104	1.19226	0.159079	0.8425	0.0469214	1.00448	0.960522													IPR031993;	Domain of unknown function DUF4789;	extracellular
B0XHI4	Sterol regulatory element binding protein cleavage-activating protein OS=Culex quinquefasciatus GN=CpipJ_CPIJ018832 PE=4 SV=1 - [B0XHI4_CULQU]	Up	0.902	1.128	1.078	0.973	0.815	1.214	1.1	0.915	1.36401	0.0362406	1.26849	0.0358665	1.09959	0.243592	0.86685	0.0428365	1.24047	0.0484417	1.0753	0.205939							GO:0043168;GO:0017076;GO:0030554;GO:0097367;GO:0097159;GO:0005524;GO:1901363;GO:0001882;GO:0043167;GO:0036094;GO:0035639;GO:0032559;GO:0032553;GO:0001883;GO:0032549;GO:0032555;GO:0003674;GO:0000166;GO:0032550;GO:1901265;GO:0005488;	anion binding;purine nucleotide binding;adenyl nucleotide binding;carbohydrate derivative binding;organic cyclic compound binding;ATP binding;heterocyclic compound binding;nucleoside binding;ion binding;small molecule binding;purine ribonucleoside triphosphate binding;adenyl ribonucleotide binding;ribonucleotide binding;purine nucleoside binding;ribonucleoside binding;purine ribonucleotide bindin…	4;5;6;3;3;6;3;4;3;3;5;6;4;5;5;5;1;4;6;4;2;				IPR027409;IPR002423;	GroEL-like apical domain;Chaperonin Cpn60/TCP-1 family;	plasma membrane	7303510	108	O	[O] Posttranslational modification, protein turnover, chaperones;
B0XBB5	Scavenger receptor cysteine-rich protein OS=Culex quinquefasciatus GN=CpipJ_CPIJ016737 PE=4 SV=1 - [B0XBB5_CULQU]	Down	1.1	0.908	0.928	0.992	1.138	0.943	1.017	0.942	0.82708	0.0173581	0.86908	0.0939642	0.86416	0.0401255	0.99434	0.924026	0.95708	0.306864	0.95167	0.429285													IPR002919;	Trypsin Inhibitor-like, cysteine rich domain;	extracellular	CE24575	100	T	[T] Signal transduction mechanisms;
B0W8R7	Cuticle protein OS=Culex quinquefasciatus GN=CpipJ_CPIJ003492 PE=4 SV=1 - [B0W8R7_CULQU]	Down	1.541	0.646	0.639	1.031	1.595	0.688	0.741	0.963	0.42538	0.00143813	0.44005	0.00429193	0.63584	0.00573182	1.44493	0.037627	0.66901	0.0143499	0.96667	0.717168													IPR031874;	Adult cuticle protein 1;	extracellular
B0WWK2	Putative uncharacterized protein OS=Culex quinquefasciatus GN=CpipJ_CPIJ010960 PE=4 SV=1 - [B0WWK2_CULQU]	Down	1.202	0.88	0.975	0.925	1.165	0.952	0.972	0.921	0.77398	0.0221372	0.82256	0.00772143	0.77989	0.00506368	0.94813	0.00244177	0.99242	0.863994	0.94093	0.251588				GO:0005575;GO:0044425;GO:0016021;GO:0016020;GO:0031224;	cellular_component;membrane part;integral component of membrane;membrane;intrinsic component of membrane;	1;2;4;2;3;				K18264			IPR007084;	BRICHOS domain;	cytosol	7296159	223	S	[S] Function unknown;
B0X5Z8	Serine protease inhibitor 4, serpin-4 OS=Culex quinquefasciatus GN=CpipJ_CPIJ014718 PE=3 SV=1 - [B0X5Z8_CULQU]	Up	0.901	1.086	0.992	1.035	0.853	1.135	1.043	0.998	1.26625	0.0208998	1.16021	0.0568717	1.15906	0.0440888	0.99902	0.977561	1.09247	0.0921581	1.0914	0.119264				GO:0005615;GO:0005575;GO:0005576;GO:0044421;	extracellular space;cellular_component;extracellular region;extracellular region part;	3;1;2;2;	GO:0016787;GO:0003824;GO:0003674;GO:0008233;	hydrolase activity;catalytic activity;molecular_function;peptidase activity;	3;2;1;4;	K13963	map05146;	Amoebiasis;	IPR000215;IPR023796;	Serpin family;Serpin domain;	cytosol	7302315	311	V	[V] Defense mechanisms;
B0X8Q1	Cathepsin B OS=Culex quinquefasciatus GN=CpipJ_CPIJ015762 PE=3 SV=1 - [B0X8Q1_CULQU]	Down	1.176	0.929	0.811	0.991	1.193	0.954	0.832	1.012	0.79485	0.00384735	0.69354	0.00138213	0.8455	0.0054054	1.21911	0.00673686	0.94009	0.0667058	1.14607	0.0180085							GO:0016787;GO:0003824;GO:0070011;GO:0003674;GO:0008233;GO:0008234;	hydrolase activity;catalytic activity;peptidase activity, acting on L-amino acid peptides;molecular_function;peptidase activity;cysteine-type peptidase activity;	3;2;5;1;4;6;				IPR000169;IPR013128;IPR000668;IPR025660;	Cysteine peptidase, cysteine active site;Peptidase C1A;Peptidase C1A, papain C-terminal;Cysteine peptidase, histidine active site;	extracellular	Hs4503139	291	O	[O] Posttranslational modification, protein turnover, chaperones;
B0XEQ0	Predicted protein OS=Culex quinquefasciatus GN=CpipJ_CPIJ017828 PE=4 SV=1 - [B0XEQ0_CULQU]	Down	1.16	0.853	1.035	0.929	1.209	0.824	1.018	0.97	0.70789	0.0067022	0.86661	0.0258969	0.8016	0.017982	0.92499	0.0739679	0.8831	0.0475523	0.81685	0.0078983													IPR004145;	Domain of unknown function DUF243;	extracellular
B0W460	Larval serum protein 2 OS=Culex quinquefasciatus GN=CpipJ_CPIJ001820 PE=4 SV=1 - [B0W460_CULQU]	Down	1.071	0.884	0.936	1.058	1.119	0.897	0.9	1.086	0.81324	0.0144636	0.83836	0.0275459	0.979	0.494841	1.16776	0.0212304	0.83069	0.00715483	0.97004	0.287275													IPR013788;IPR008922;IPR005204;IPR005203;IPR014756;IPR000896;	Hemocyanin/hexamerin;Uncharacterised domain, di-copper centre;Hemocyanin, N-terminal;Hemocyanin, C-terminal;Immunoglobulin E-set;Hemocyanin/hexamerin middle domain;	mitochondria
B0WBL8	Putative uncharacterized protein OS=Culex quinquefasciatus GN=CpipJ_CPIJ004343 PE=4 SV=1 - [B0WBL8_CULQU]	Down	1.271	0.773	0.861	1.016	1.261	0.77	0.881	1.084	0.6094	0.00011142	0.68799	0.000800192	0.82938	0.0243906	1.20551	0.0370358	0.73476	0.0146068	0.88576	0.0101707													IPR024518;IPR006616;IPR022041;	Domain of unknown function DUF3421;DM9 repeat;Farnesoic acid O-methyl transferase;	cytosol
B0W5M7	3-ketoacyl-CoA thiolase OS=Culex quinquefasciatus GN=CpipJ_CPIJ002342 PE=3 SV=1 - [B0W5M7_CULQU]	Down	1.065	0.917	1.043	0.981	1.121	0.872	1.003	0.92	0.81839	0.0312202	0.93596	0.17891	0.86962	0.0750409	0.92913	0.185175	0.94108	0.277585	0.87439	0.0507424							GO:0003824;GO:0016740;GO:0016746;GO:0016747;GO:0003674;	catalytic activity;transferase activity;transferase activity, transferring acyl groups;transferase activity, transferring acyl groups other than amino-acyl groups;molecular_function;	2;3;4;5;1;	K07508	map00062;map00071;map00280;map01100;map01110;map01130;map01212;	Fatty acid elongation;Fatty acid degradation;"Valine, leucine and isoleucine degradation";Metabolic pathways;Biosynthesis of secondary metabolites;Biosynthesis of antibiotics;Fatty acid metabolism;	IPR020615;IPR020617;IPR020616;IPR020610;IPR020613;IPR016039;IPR002155;	Thiolase, acyl-enzyme intermediate active site;Thiolase, C-terminal;Thiolase, N-terminal;Thiolase, active site;Thiolase, conserved site;Thiolase-like;Thiolase;	cytosol	7297572	590	I	[I] Lipid transport and metabolism;
B0W5M2	Ribonucleoside-diphosphate reductase small chain OS=Culex quinquefasciatus GN=CpipJ_CPIJ002337 PE=4 SV=1 - [B0W5M2_CULQU]	Up	0.831	1.19	0.962	1.071	0.921	1.106	0.896	1.016	1.3105	0.0475878	1.0605	0.442476	1.19121	0.0864674	1.12325	0.116633	1.10014	0.17284	1.23574	0.0546547	GO:0009186;GO:0034641;GO:0006807;GO:0044281;GO:0044699;GO:0006139;GO:0044710;GO:0071704;GO:1901360;GO:0009987;GO:0006725;GO:0008150;GO:0008152;GO:0009132;GO:0055086;GO:0046483;GO:0044238;GO:0044237;GO:0006796;GO:0006793;GO:0019637;GO:0044763;GO:0006753;	deoxyribonucleoside diphosphate metabolic process;cellular nitrogen compound metabolic process;nitrogen compound metabolic process;small molecule metabolic process;single-organism process;nucleobase-containing compound metabolic process;single-organism metabolic process;organic substance metabolic process;organic cyclic compound metabolic process;cellular process;cellular aromatic compound metabo…	7;4;3;4;2;4;3;3;4;2;4;1;2;6;4;4;3;3;5;4;4;3;5;				GO:0003674;GO:0016491;GO:0003824;	molecular_function;oxidoreductase activity;catalytic activity;	1;3;2;	K10808	map00230;map00240;map00480;map01100;map04115;	Purine metabolism;Pyrimidine metabolism;Glutathione metabolism;Metabolic pathways;p53 signaling pathway;	IPR033909;IPR009078;IPR030475;IPR000358;	Ribonucleotide reductase small subunit;Ferritin-like superfamily;Ribonucleotide reductase small subunit, acitve site;Ribonucleotide reductase small subunit family;	cytosol	7303545	610	F	[F] Nucleotide transport and metabolism;
B0WSV3	Putative uncharacterized protein OS=Culex quinquefasciatus GN=CpipJ_CPIJ009923 PE=4 SV=1 - [B0WSV3_CULQU]	Down	1.158	0.733	1.021	1.053	1.299	0.689	0.942	1.072	0.57875	0.0197646	0.79894	0.0924391	0.86488	0.144796	1.08253	0.184352	0.66918	0.00461568	0.7244	0.0268194	GO:0044700;GO:0051716;GO:0050896;GO:0009987;GO:0050794;GO:0065007;GO:0008150;GO:0007165;GO:0023052;GO:0007154;GO:0044763;GO:0035556;GO:0050789;GO:0044699;	single organism signaling;cellular response to stimulus;response to stimulus;cellular process;regulation of cellular process;biological regulation;biological_process;signal transduction;signaling;cell communication;single-organism cellular process;intracellular signal transduction;regulation of biological process;single-organism process;	3;3;2;2;3;2;1;4;2;4;3;5;2;2;	GO:0044464;GO:0005623;GO:0005575;GO:0005622;	cell part;cell;cellular_component;intracellular;	2;2;1;3;							IPR003533;	Doublecortin domain;	nucleus	7294350	164	DZ	[D] Cell cycle control, cell division, chromosome partitioning;[Z] Cytoskeleton;

## Sheet: Cx_ddv-vs-Cx_s RegulatedAnnotat
Protein	Description	Regulated-Stage	Cx_s_R1	Cx_cym_R1	Cx_pro_R1	Cx_ddv_R1	Cx_s_R2	Cx_cym_R2	Cx_pro_R2	Cx_ddv_R2	Cx_cym-vs-Cx_s	Cx_cym-vs-Cx_s-p	Cx_pro-vs-Cx_s	Cx_pro-vs-Cx_s-p	Cx_ddv-vs-Cx_s	Cx_ddv-vs-Cx_s-p	Cx_ddv-vs-Cx_pro	Cx_ddv-vs-Cx_pro-p	Cx_cym-vs-Cx_ddv	Cx_cym-vs-Cx_ddv-p	Cx_cym-vs-Cx_pro	Cx_cym-vs-Cx_pro-p	BP_GO_ID	BP_GO_Desc	BP_GO_Level	CC_GO_ID	CC_GO_Desc	CC_GO_Level	MF_GO_ID	MF_GO_Desc	MF_GO_Level	KEGG_KO	KEGG_Pathway_ID	KEGG_Pathway_Desc	Domain_ID	Domain_Desc	SubcellurLocation	COG_Gene	BlastScore	COG_Code	COG_Desc
B0WRP5	60S ribosomal protein L7 OS=Culex quinquefasciatus GN=CpipJ_CPIJ010020 PE=4 SV=1 - [B0WRP5_CULQU]	Up	0.863	0.967	0.979	1.204	0.865	0.928	0.945	1.284	1.09664	0.0505692	1.11343	0.0288935	1.43981	0.0109062	1.29314	0.0229396	0.76166	0.0217917	0.98493	0.631551				GO:0005737;GO:0032991;GO:0005840;GO:0043232;GO:1990904;GO:0044464;GO:0043229;GO:0005623;GO:0005622;GO:0005575;GO:0044444;GO:0043228;GO:0044424;GO:0030529;GO:0043226;	cytoplasm;macromolecular complex;ribosome;intracellular non-membrane-bounded organelle;ribonucleoprotein complex;cell part;intracellular organelle;cell;intracellular;cellular_component;cytoplasmic part;non-membrane-bounded organelle;intracellular part;intracellular ribonucleoprotein complex;organelle;	4;2;5;4;3;2;3;2;3;1;4;3;3;4;2;				K02937	map03010;	Ribosome;	IPR016082;IPR012988;IPR018038;IPR005998;	Ribosomal protein L30, ferredoxin-like fold domain;Ribosomal protein L30, N-terminal;Ribosomal protein L30, conserved site;Ribosomal protein L7, eukaryotic;	cytosol	7297615	340	J	[J] Translation, ribosomal structure and biogenesis;
B0WRN8	Putative uncharacterized protein OS=Culex quinquefasciatus GN=CpipJ_CPIJ010013 PE=4 SV=1 - [B0WRN8_CULQU]	Down	1.381	0.729	0.885	0.925	1.373	0.876	0.882	0.907	0.58279	0.0160229	0.64161	7.49272e-05	0.66521	0.000456113	1.03679	0.0705746	0.87609	0.265041	0.90832	0.385411	GO:0009167;GO:0009165;GO:0044281;GO:0009161;GO:1901362;GO:0042451;GO:1901360;GO:0044711;GO:0009199;GO:0009206;GO:0009205;GO:0009201;GO:0046034;GO:0046129;GO:0046128;GO:0042455;GO:0046483;GO:1901564;GO:1901566;GO:0006163;GO:0006164;GO:0019637;GO:0019438;GO:0009163;GO:0009141;GO:0009142;GO:0009144;GO:0009145;GO:0006807;GO:1901576;GO:0015992;GO:0009259;GO:0098662;GO:0098660;GO:0018130;GO:0006818;GO:…	purine ribonucleoside monophosphate metabolic process;nucleotide biosynthetic process;small molecule metabolic process;ribonucleoside monophosphate metabolic process;organic cyclic compound biosynthetic process;purine nucleoside biosynthetic process;organic cyclic compound metabolic process;single-organism biosynthetic process;ribonucleoside triphosphate metabolic process;purine ribonucleoside tr…	8;6;4;7;5;7;4;4;7;8;8;7;8;8;7;7;4;4;5;6;7;4;5;6;6;6;7;7;3;4;6;6;7;6;5;5;7;5;4;3;8;1;2;5;7;5;5;7;6;3;5;3;6;5;9;7;4;4;6;7;7;6;4;3;6;2;7;8;4;9;5;4;4;2;5;4;5;5;6;4;5;3;2;8;5;4;6;5;6;3;3;3;4;6;	GO:0031975;GO:0045263;GO:0016020;GO:0031967;GO:0031966;GO:0043234;GO:0043231;GO:0045259;GO:0044429;GO:0044422;GO:0043229;GO:0043227;GO:0043226;GO:0044464;GO:0044424;GO:0044425;GO:0033177;GO:0005737;GO:0031090;GO:0005739;GO:0044455;GO:0019866;GO:0005623;GO:0005622;GO:0005743;GO:0005740;GO:0044446;GO:0044444;GO:0098800;GO:0005753;GO:0000276;GO:0016469;GO:0032991;GO:0005575;GO:0098796;GO:0098798;	envelope;proton-transporting ATP synthase complex, coupling factor F(o);membrane;organelle envelope;mitochondrial membrane;protein complex;intracellular membrane-bounded organelle;proton-transporting ATP synthase complex;mitochondrial part;organelle part;intracellular organelle;membrane-bounded organelle;organelle;cell part;intracellular part;membrane part;proton-transporting two-sector ATPase co…	3;4;2;4;4;3;4;4;4;2;3;3;2;2;3;2;4;4;3;5;3;4;2;3;5;5;3;4;4;5;5;4;2;1;3;4;	GO:0003674;GO:0022891;GO:0022890;GO:0022892;GO:0015075;GO:0015077;GO:0015078;GO:0005215;GO:0008324;GO:0022857;	molecular_function;substrate-specific transmembrane transporter activity;inorganic cation transmembrane transporter activity;substrate-specific transporter activity;ion transmembrane transporter activity;monovalent inorganic cation transmembrane transporter activity;hydrogen ion transmembrane transporter activity;transporter activity;cation transmembrane transporter activity;transmembrane transpo…	1;4;7;3;5;8;9;2;6;3;	K02129	map00190;map01100;	Oxidative phosphorylation;Metabolic pathways;	IPR008386;	ATP synthase, F0 complex, subunit E, mitochondrial;	mitochondria	7299873	78.6	C	[C] Energy production and conversion;
B0XFP1	Putative uncharacterized protein OS=Culex quinquefasciatus GN=CpipJ_CPIJ018023 PE=4 SV=1 - [B0XFP1_CULQU]	Down	1.232	1.131	0.789	0.841	1.385	1.014	0.808	0.799	0.81964	0.133879	0.61024	0.0220927	0.62667	0.0253728	1.02693	0.449396	1.30793	0.0555896	1.34314	0.0437392															extracellular
B0W8C4	Putative uncharacterized protein OS=Culex quinquefasciatus GN=CpipJ_CPIJ002802 PE=4 SV=1 - [B0W8C4_CULQU]	Down	1.312	0.678	0.795	1.07	1.286	0.759	0.863	1.066	0.55312	0.00532615	0.63818	0.00594476	0.82217	0.00322639	1.2883	0.0197094	0.67275	0.013195	0.86671	0.171831													IPR022727;	Pupal cuticle protein C1;	extracellular
B0X0G3	General odorant-binding protein 56d OS=Culex quinquefasciatus GN=CpipJ_CPIJ012719 PE=4 SV=1 - [B0X0G3_CULQU]	Up	0.915	0.985	0.938	1.171	0.877	0.982	1.013	1.152	1.09766	0.0443149	1.08873	0.199163	1.29632	0.00634077	1.19067	0.0406379	0.84675	0.00290673	1.0082	0.850955							GO:0005549;GO:0003674;GO:0005488;	odorant binding;molecular_function;binding;	3;1;2;				IPR006170;	Pheromone/general odorant binding protein;	extracellular
B0WWL9	Phosphatidylcholine-sterol acyltransferase OS=Culex quinquefasciatus GN=CpipJ_CPIJ010977 PE=4 SV=1 - [B0WWL9_CULQU]	Down	1.269	0.966	0.825	0.932	1.344	0.836	0.761	0.963	0.68963	0.0325825	0.60697	0.00909109	0.72522	0.0125356	1.19483	0.0490957	0.95092	0.558497	1.13619	0.27453	GO:0044238;GO:0044710;GO:0006629;GO:0071704;GO:0008150;GO:0008152;GO:0044699;	primary metabolic process;single-organism metabolic process;lipid metabolic process;organic substance metabolic process;biological_process;metabolic process;single-organism process;	3;3;4;3;1;2;2;				GO:0003824;GO:0016740;GO:0016746;GO:0016747;GO:0008374;GO:0003674;	catalytic activity;transferase activity;transferase activity, transferring acyl groups;transferase activity, transferring acyl groups other than amino-acyl groups;O-acyltransferase activity;molecular_function;	2;3;4;5;6;1;	K06129	map00564;map04142;	Glycerophospholipid metabolism;Lysosome;	IPR003386;IPR029058;	Lecithin:cholesterol/phospholipid:diacylglycerol acyltransferase;Alpha/Beta hydrolase fold;	extracellular	Hs6912484	292	I	[I] Lipid transport and metabolism;
B0W074	Serine protease OS=Culex quinquefasciatus GN=CpipJ_CPIJ000438 PE=4 SV=1 - [B0W074_CULQU]	Up	0.864	0.818	0.964	1.292	0.89	0.851	0.996	1.275	0.95154	0.180378	1.11745	0.0378033	1.46351	0.00145679	1.30969	0.00354465	0.65018	0.00170445	0.85153	0.0240557							GO:0016787;GO:0008233;GO:0003674;GO:0003824;	hydrolase activity;peptidase activity;molecular_function;catalytic activity;	3;4;1;2;				IPR016186;IPR018378;IPR001304;IPR016187;	C-type lectin-like/link domain;C-type lectin, conserved site;C-type lectin-like;C-type lectin fold;	extracellular	7292051	71.2	TV	[T] Signal transduction mechanisms;[V] Defense mechanisms;
B0X371	Putative uncharacterized protein OS=Culex quinquefasciatus GN=CpipJ_CPIJ013182 PE=4 SV=1 - [B0X371_CULQU]	Up	0.825	1.109	1.004	1.103	0.726	1.106	1.053	1.194	1.42811	0.021534	1.32624	0.0445003	1.48098	0.030989	1.11667	0.145924	0.9643	0.462846	1.07681	0.0844848													IPR033916;IPR003172;IPR014756;	ML domain, Npc2 like;MD-2-related lipid-recognition domain;Immunoglobulin E-set;	extracellular	7299293	101	S	[S] Function unknown;
B0W0Z4	Clip-domain serine protease OS=Culex quinquefasciatus GN=CpipJ_CPIJ000615 PE=4 SV=1 - [B0W0Z4_CULQU]	Down	1.204	0.903	1.002	0.883	1.103	0.995	1.016	0.903	0.82271	0.0958118	0.87473	0.105203	0.77417	0.0369061	0.88503	0.0108925	1.06271	0.356279	0.94054	0.326225							GO:0004252;GO:0004175;GO:0017171;GO:0016787;GO:0003824;GO:0070011;GO:0003674;GO:0008233;GO:0008236;	serine-type endopeptidase activity;endopeptidase activity;serine hydrolase activity;hydrolase activity;catalytic activity;peptidase activity, acting on L-amino acid peptides;molecular_function;peptidase activity;serine-type peptidase activity;	6;6;4;3;2;5;1;4;5;				IPR009003;IPR001254;	Peptidase S1, PA clan;Serine proteases, trypsin domain;	extracellular	7299909	99.8	E	[E] Amino acid transport and metabolism;
B0XJK3	Putative uncharacterized protein OS=Culex quinquefasciatus GN=CpipJ_CPIJ019541 PE=4 SV=1 - [B0XJK3_CULQU]	Down	1.2	0.955	0.891	0.897	1.138	1.015	0.94	0.915	0.8426	0.0508147	0.78315	0.023444	0.77502	0.0147325	0.98962	0.750754	1.0872	0.12775	1.07591	0.214614							GO:0003674;GO:0042302;GO:0005198;	molecular_function;structural constituent of cuticle;structural molecule activity;	1;3;2;				IPR000618;	Insect cuticle protein;	mitochondria
B0X369	Putative uncharacterized protein OS=Culex quinquefasciatus GN=CpipJ_CPIJ013180 PE=4 SV=1 - [B0X369_CULQU]	Up	0.658	1.224	0.678	1.457	0.467	1.193	0.437	1.95	2.14844	0.0217027	0.99111	0.977011	3.02844	0.0497096	3.05561	0.0528217	0.70942	0.182939	2.16771	0.0331088													IPR003172;IPR014756;	MD-2-related lipid-recognition domain;Immunoglobulin E-set;	extracellular	7299293	69.3	S	[S] Function unknown;
B0WMF9	Signal recognition particle subunit SRP68 OS=Culex quinquefasciatus GN=CpipJ_CPIJ008397 PE=3 SV=1 - [B0WMF9_CULQU]	Down	1.254	0.858	0.831	0.994	1.184	0.937	0.911	0.98	0.73626	0.025904	0.71452	0.0225413	0.80968	0.0228612	1.13318	0.103813	0.90932	0.155388	1.03042	0.683778	GO:0008104;GO:0006613;GO:0006612;GO:0006614;GO:0061024;GO:0072594;GO:0044802;GO:0044699;GO:0070972;GO:0070727;GO:0006886;GO:0090150;GO:0016043;GO:0071840;GO:0071702;GO:0033036;GO:0034613;GO:0072599;GO:0006810;GO:0006605;GO:0045184;GO:0033365;GO:0044765;GO:0008150;GO:0072657;GO:0051649;GO:0051234;GO:0051179;GO:1902578;GO:0051641;GO:0045047;GO:1902582;GO:0046907;GO:0044763;GO:0009987;GO:1902580;GO:…	protein localization;cotranslational protein targeting to membrane;protein targeting to membrane;SRP-dependent cotranslational protein targeting to membrane;membrane organization;establishment of protein localization to organelle;single-organism membrane organization;single-organism process;protein localization to endoplasmic reticulum;cellular macromolecule localization;intracellular protein tra…	4;7;6;6;4;5;4;2;7;4;6;5;3;2;5;3;5;6;4;6;4;6;4;1;5;4;3;2;3;3;5;5;5;3;2;4;5;	GO:0005786;GO:1990904;GO:0005737;GO:0030529;GO:0032991;GO:0044464;GO:0005623;GO:0005622;GO:0005575;GO:0044444;GO:0048500;GO:0044424;	signal recognition particle, endoplasmic reticulum targeting;ribonucleoprotein complex;cytoplasm;intracellular ribonucleoprotein complex;macromolecular complex;cell part;cell;intracellular;cellular_component;cytoplasmic part;signal recognition particle;intracellular part;	6;3;4;4;2;2;2;3;1;4;5;3;	GO:0008312;GO:0005488;GO:0003676;GO:1901363;GO:0042277;GO:0043021;GO:0044877;GO:0033218;GO:0030942;GO:0005048;GO:0097159;GO:0005047;GO:0003723;GO:0003674;	7S RNA binding;binding;nucleic acid binding;heterocyclic compound binding;peptide binding;ribonucleoprotein complex binding;macromolecular complex binding;amide binding;endoplasmic reticulum signal peptide binding;signal sequence binding;organic cyclic compound binding;signal recognition particle binding;RNA binding;molecular_function;	6;2;4;3;4;4;3;3;6;5;3;5;5;1;	K03107	map03060;	Protein export;	IPR034652;IPR026258;	Signal recognition particle subunit SRP68, RNA-binding domain;Signal recognition particle subunit SRP68;	nucleus	7295013	776	U	[U] Intracellular trafficking, secretion, and vesicular transport;
B0WZW6	Sugar transporter OS=Culex quinquefasciatus GN=CpipJ_CPIJ012675 PE=3 SV=1 - [B0WZW6_CULQU]	Down	1.169	0.964	0.886	0.957	1.137	0.934	0.988	0.956	0.82307	0.0113615	0.81266	0.0561294	0.82958	0.00657115	1.02081	0.739018	0.99216	0.666831	1.01281	0.842378	GO:0044699;GO:0044765;GO:0008643;GO:0008150;GO:0006810;GO:0071702;GO:1902578;GO:0051234;GO:0051179;	single-organism process;single-organism transport;carbohydrate transport;biological_process;transport;organic substance transport;single-organism localization;establishment of localization;localization;	2;4;5;1;4;5;3;3;2;	GO:0016021;GO:0016020;GO:0005575;GO:0044425;GO:0031224;	integral component of membrane;membrane;cellular_component;membrane part;intrinsic component of membrane;	4;2;1;2;3;	GO:0022891;GO:0022892;GO:0005215;GO:0022857;GO:0003674;	substrate-specific transmembrane transporter activity;substrate-specific transporter activity;transporter activity;transmembrane transporter activity;molecular_function;	4;3;2;3;1;	K08145			IPR003663;IPR005829;IPR005828;IPR020846;	Sugar/inositol transporter;Sugar transporter, conserved site;Major facilitator, sugar transporter-like;Major facilitator superfamily domain;	plasma membrane	7296663	479	R	[R] General function prediction only;
B0WUN8	Putative uncharacterized protein OS=Culex quinquefasciatus GN=CpipJ_CPIJ010337 PE=4 SV=1 - [B0WUN8_CULQU]	Down	1.063	0.99	1.086	0.892	1.031	0.973	1.142	0.828	0.93744	0.0687178	1.06399	0.173343	0.82139	0.0347093	0.77199	0.0268985	1.14128	0.0668949	0.88106	0.045471															cytosol	470166366	67.4	D	[D] Cell cycle control, cell division, chromosome partitioning	COG3087	Cell division protein FtsN
B0WGP5	Putative uncharacterized protein OS=Culex quinquefasciatus GN=CpipJ_CPIJ006342 PE=4 SV=1 - [B0WGP5_CULQU]	Down	1.384	0.78	0.798	0.959	1.378	0.9	0.747	0.98	0.60825	0.0121073	0.55938	0.00177571	0.70203	0.000703494	1.25502	0.0190382	0.86643	0.167383	1.08738	0.409274							GO:0097159;GO:0000166;GO:0036094;GO:0003674;GO:0005488;GO:0003676;GO:1901363;GO:1901265;	organic cyclic compound binding;nucleotide binding;small molecule binding;molecular_function;binding;nucleic acid binding;heterocyclic compound binding;nucleoside phosphate binding;	3;4;3;1;2;4;3;4;	K13098	map05202;	Transcriptional misregulation in cancer;	IPR034870;IPR000504;	TAF15/EWS/TLS family;RNA recognition motif domain;	plasma membrane	7293195	155	R	[R] General function prediction only;
B0W2E0	Plasma glutamate carboxypeptidase OS=Culex quinquefasciatus GN=CpipJ_CPIJ001174 PE=4 SV=1 - [B0W2E0_CULQU]	Down	1.134	0.931	1.015	0.9	1.136	1.001	0.941	0.936	0.8511	0.0403457	0.86167	0.0513379	0.80881	0.00683118	0.93865	0.282145	1.05229	0.346924	0.98773	0.835663							GO:0016787;GO:0003824;GO:0004180;GO:0008238;GO:0070011;GO:0003674;GO:0008233;	hydrolase activity;catalytic activity;carboxypeptidase activity;exopeptidase activity;peptidase activity, acting on L-amino acid peptides;molecular_function;peptidase activity;	3;2;7;6;5;1;4;	K01302			IPR007484;IPR003137;	Peptidase M28;PA domain;	extracellular	Hs7706387	387	OPR	[O] Posttranslational modification, protein turnover, chaperones;[P] Inorganic ion transport and metabolism;[R] General function prediction only;
B0WCJ1	Uricase OS=Culex quinquefasciatus GN=CpipJ_CPIJ004815 PE=4 SV=1 - [B0WCJ1_CULQU]	Down	1.128	0.981	1	0.898	1.126	1.002	1.003	0.957	0.87977	0.00600476	0.88864	0.000206282	0.82298	0.021197	0.92611	0.129171	1.069	0.17766	0.99001	0.4453	GO:0043604;GO:0000255;GO:1901564;GO:1901566;GO:0043603;GO:0071704;GO:0044271;GO:0009987;GO:0034641;GO:0044237;GO:0044249;GO:0009058;GO:0006807;GO:0008150;GO:0008152;GO:1901576;GO:0019428;GO:0046483;GO:1901362;GO:1901360;GO:0018130;	amide biosynthetic process;allantoin metabolic process;organonitrogen compound metabolic process;organonitrogen compound biosynthetic process;cellular amide metabolic process;organic substance metabolic process;cellular nitrogen compound biosynthetic process;cellular process;cellular nitrogen compound metabolic process;cellular metabolic process;cellular biosynthetic process;biosynthetic process;…	6;5;4;5;5;3;5;2;4;3;4;3;3;1;2;4;6;4;5;4;5;							K13485	map00230;map01100;	Purine metabolism;Metabolic pathways;	IPR018020;IPR017580;	Oxo-4-hydroxy-4-carboxy-5-ureidoimidazoline decarboxylase;2-oxo-4-hydroxy-4-carboxy-5-ureidoimidazoline decarboxylase, type 1;	cytosol	15806177	124	F	[F] Nucleotide transport and metabolism	COG3195	2-oxo-4-hydroxy-4-carboxy--5-ureidoimidazoline (OHCU) decarboxylase
B0VZD1	Putative uncharacterized protein OS=Culex quinquefasciatus GN=CpipJ_CPIJ000089 PE=4 SV=1 - [B0VZD1_CULQU]	Down	1.28	0.574	1.17	0.921	1.333	0.622	1.149	0.896	0.45771	0.00253677	0.88749	0.0356041	0.69537	0.00537602	0.78353	0.00420344	0.65823	0.0075097	0.51574	0.00216954							GO:0097159;GO:0003674;GO:0005488;GO:0003676;GO:0003677;GO:1901363;	organic cyclic compound binding;molecular_function;binding;nucleic acid binding;DNA binding;heterocyclic compound binding;	3;1;2;4;5;3;				IPR009057;IPR006600;IPR007889;IPR011991;	Homeobox domain-like;HTH CenpB-type DNA-binding domain;DNA binding HTH domain, Psq-type;Winged helix-turn-helix DNA-binding domain;	cytosol
B0WBU9	Igf2 mRNA binding protein OS=Culex quinquefasciatus GN=CpipJ_CPIJ004648 PE=4 SV=1 - [B0WBU9_CULQU]	Down	1.084	1.092	0.929	0.9	1.121	1.077	0.905	0.895	0.98367	0.462387	0.83175	0.0138383	0.81406	0.00819094	0.97874	0.252621	1.20836	0.00178252	1.18266	0.00706193							GO:0097159;GO:0000166;GO:0036094;GO:0003674;GO:0005488;GO:0003676;GO:1901363;GO:1901265;GO:0003723;	organic cyclic compound binding;nucleotide binding;small molecule binding;molecular_function;binding;nucleic acid binding;heterocyclic compound binding;nucleoside phosphate binding;RNA binding;	3;4;3;1;2;4;3;4;5;	K17391	map05206;	MicroRNAs in cancer;	IPR004087;IPR000504;IPR004088;	K Homology domain;RNA recognition motif domain;K Homology domain, type 1;	mitochondria	7292558	644	AR	[A] RNA processing and modification;[R] General function prediction only;
B0XGE2	Putative uncharacterized protein OS=Culex quinquefasciatus GN=CpipJ_CPIJ018530 PE=4 SV=1 - [B0XGE2_CULQU]	Down	1.127	0.856	0.93	0.92	1.188	0.884	0.998	0.951	0.75162	0.0133534	0.83283	0.0514563	0.80821	0.0229362	0.97044	0.525313	0.92998	0.0884075	0.90249	0.124966															extracellular
B0X2L7	Structural contituent of cuticle OS=Culex quinquefasciatus GN=CpipJ_CPIJ013788 PE=4 SV=1 - [B0X2L7_CULQU]	Up	0.706	0.414	1.019	1.787	0.751	0.443	1.035	1.872	0.58819	0.00786729	1.40975	0.00633916	2.51132	0.00190225	1.7814	0.0028915	0.23422	0.00102578	0.41723	0.000764751							GO:0003674;GO:0042302;GO:0005198;	molecular_function;structural constituent of cuticle;structural molecule activity;	1;3;2;				IPR000618;IPR031311;	Insect cuticle protein;Chitin-binding type R&R consensus;	extracellular
B0X2L2	Pupal cuticle protein OS=Culex quinquefasciatus GN=CpipJ_CPIJ013783 PE=4 SV=1 - [B0X2L2_CULQU]	Up	0.89	0.923	1.075	1.135	0.979	0.866	1.009	1.173	0.9572	0.528104	1.11503	0.191861	1.23488	0.045316	1.10749	0.0987648	0.77513	0.0169802	0.85845	0.0773814							GO:0003674;GO:0042302;GO:0005198;	molecular_function;structural constituent of cuticle;structural molecule activity;	1;3;2;				IPR000618;IPR031311;	Insect cuticle protein;Chitin-binding type R&R consensus;	extracellular
B0X2L3	Cuticle protein OS=Culex quinquefasciatus GN=CpipJ_CPIJ013784 PE=4 SV=1 - [B0X2L3_CULQU]	Up	0.927	0.745	1.016	1.267	0.893	0.72	1.045	1.298	0.80495	0.0138394	1.13242	0.0327056	1.40934	0.00379256	1.24454	0.00701943	0.57115	0.00130817	0.71082	0.00410169							GO:0003674;GO:0042302;GO:0005198;	molecular_function;structural constituent of cuticle;structural molecule activity;	1;3;2;				IPR000618;IPR031311;	Insect cuticle protein;Chitin-binding type R&R consensus;	extracellular
B0W352	Vitellogenin-A1 OS=Culex quinquefasciatus GN=CpipJ_CPIJ001358 PE=4 SV=1 - [B0W352_CULQU]	Down	1.395	0.708	0.657	1.119	1.324	0.833	0.625	1.146	0.56675	0.0145678	0.4715	0.00292421	0.83303	0.0268707	1.76677	0.00180924	0.68035	0.0298113	1.20203	0.182518							GO:0005319;GO:0005215;GO:0022892;GO:0003674;	lipid transporter activity;transporter activity;substrate-specific transporter activity;molecular_function;	4;2;3;1;				IPR015816;IPR011030;IPR015255;IPR001846;IPR001747;IPR015819;	Vitellinogen, beta-sheet N-terminal;Vitellinogen, superhelical;Vitellinogen, open beta-sheet;von Willebrand factor, type D domain;Lipid transport protein, N-terminal;Lipid transport protein, beta-sheet shell;	extracellular
B0WQZ9	Hexamerin 2 beta OS=Culex quinquefasciatus GN=CpipJ_CPIJ009506 PE=4 SV=1 - [B0WQZ9_CULQU]	Up	0.899	1.045	0.935	1.093	0.917	1.018	0.922	1.118	1.13601	0.0168254	1.02258	0.206088	1.21751	0.00602742	1.19063	0.00627639	0.93306	0.0566165	1.11093	0.0205124													IPR013788;IPR008922;IPR005204;IPR005203;IPR014756;IPR000896;	Hemocyanin/hexamerin;Uncharacterised domain, di-copper centre;Hemocyanin, N-terminal;Hemocyanin, C-terminal;Immunoglobulin E-set;Hemocyanin/hexamerin middle domain;	extracellular
B0WY76	Actin OS=Culex quinquefasciatus GN=CpipJ_CPIJ012090 PE=3 SV=1 - [B0WY76_CULQU]	Down	1.56	0.544	0.63	1.077	1.505	0.578	0.722	1.055	0.36607	0.00110564	0.44111	0.00389248	0.6956	0.00400686	1.57692	0.0143907	0.52627	0.00160382	0.82988	0.143673							GO:0043168;GO:0017076;GO:0030554;GO:0097367;GO:0097159;GO:0005524;GO:1901363;GO:0001882;GO:0043167;GO:0036094;GO:0035639;GO:0032559;GO:0032553;GO:0001883;GO:0032549;GO:0032555;GO:0003674;GO:0000166;GO:0032550;GO:1901265;GO:0005488;	anion binding;purine nucleotide binding;adenyl nucleotide binding;carbohydrate derivative binding;organic cyclic compound binding;ATP binding;heterocyclic compound binding;nucleoside binding;ion binding;small molecule binding;purine ribonucleoside triphosphate binding;adenyl ribonucleotide binding;ribonucleotide binding;purine nucleoside binding;ribonucleoside binding;purine ribonucleotide bindin…	4;5;6;3;3;6;3;4;3;3;5;6;4;5;5;5;1;4;6;4;2;	K05692	map04015;map04145;map04210;map04390;map04391;map04510;map04520;map04530;map04611;map04670;map04745;map04810;map04919;map04921;map05100;map05110;map05130;map05131;map05132;map05164;map05205;map05410;map05412;map05414;map05416;	Rap1 signaling pathway;Phagosome;Apoptosis;Hippo signaling pathway;Hippo signaling pathway - fly;Focal adhesion;Adherens junction;Tight junction;Platelet activation;Leukocyte transendothelial migration;Phototransduction - fly;Regulation of actin cytoskeleton;Thyroid hormone signaling pathway;Oxytocin signaling pathway;Bacterial invasion of epithelial cells;Vibrio cholerae infection;Pathogenic Esc…	IPR020902;IPR004000;IPR004001;	Actin/actin-like conserved site;Actin family;Actin, conserved site;	cytoskeleton	7290649	739	Z	[Z] Cytoskeleton;
B8RIZ4	Ribosomal protein S6 (Fragment) OS=Culex tarsalis PE=2 SV=1 - [B8RIZ4_CULTA]	Up	0.83	1.09	1.046	1.049	0.878	1.071	1.065	1.03	1.26522	0.0127391	1.23595	0.016016	1.21721	0.0188172	0.98484	0.355864	1.03944	0.0926894	1.02369	0.203838	GO:1901564;GO:0044249;GO:0006807;GO:0044237;GO:0034645;GO:1901576;GO:0044260;GO:0043043;GO:0071704;GO:0010467;GO:1901566;GO:0043170;GO:0044267;GO:0009987;GO:0009058;GO:0009059;GO:0008150;GO:0008152;GO:0044271;GO:0043604;GO:0044238;GO:0019538;GO:0034641;GO:0043603;GO:0006518;GO:0006412;	organonitrogen compound metabolic process;cellular biosynthetic process;nitrogen compound metabolic process;cellular metabolic process;cellular macromolecule biosynthetic process;organic substance biosynthetic process;cellular macromolecule metabolic process;peptide biosynthetic process;organic substance metabolic process;gene expression;organonitrogen compound biosynthetic process;macromolecule …	4;4;3;3;5;4;4;6;3;5;5;4;5;2;3;5;1;2;5;6;3;4;4;5;5;6;	GO:0044464;GO:0043229;GO:0030529;GO:0043226;GO:0005737;GO:0032991;GO:0005840;GO:0043232;GO:1990904;GO:0005623;GO:0005622;GO:0005575;GO:0044444;GO:0043228;GO:0044424;	cell part;intracellular organelle;intracellular ribonucleoprotein complex;organelle;cytoplasm;macromolecular complex;ribosome;intracellular non-membrane-bounded organelle;ribonucleoprotein complex;cell;intracellular;cellular_component;cytoplasmic part;non-membrane-bounded organelle;intracellular part;	2;3;4;2;4;2;5;4;3;2;3;1;4;3;3;	GO:0003674;GO:0005198;GO:0003735;	molecular_function;structural molecule activity;structural constituent of ribosome;	1;2;3;	K02991	map03010;map04066;map04150;map04151;map04910;map05205;	Ribosome;HIF-1 signaling pathway;mTOR signaling pathway;PI3K-Akt signaling pathway;Insulin signaling pathway;Proteoglycans in cancer;	IPR014401;IPR001377;	Ribosomal protein S6, eukaryotic;Ribosomal protein S6e;	nucleus	7290846	154	J	[J] Translation, ribosomal structure and biogenesis;
B0XDX1	Cuticle protein CP14.6 OS=Culex quinquefasciatus GN=CpipJ_CPIJ017331 PE=4 SV=1 - [B0XDX1_CULQU]	Down	1.446	0.777	0.789	0.812	1.476	0.768	0.828	0.85	0.52875	0.000516969	0.55339	0.00141856	0.56879	0.00147318	1.02783	0.495464	0.9296	0.0956821	0.95547	0.213854							GO:0003674;GO:0042302;GO:0005198;	molecular_function;structural constituent of cuticle;structural molecule activity;	1;3;2;				IPR000618;IPR031311;	Insect cuticle protein;Chitin-binding type R&R consensus;	extracellular
B0XDX2	Flexible cuticle protein 12 OS=Culex quinquefasciatus GN=CpipJ_CPIJ017332 PE=4 SV=1 - [B0XDX2_CULQU]	Down	1.011	1.147	1.196	0.788	0.996	1.052	1.151	0.851	1.09567	0.184005	1.16941	0.0189132	0.81664	0.0296012	0.69834	0.0117475	1.34167	0.0390255	0.93694	0.29447							GO:0003674;GO:0042302;GO:0005198;	molecular_function;structural constituent of cuticle;structural molecule activity;	1;3;2;				IPR000618;IPR031311;	Insect cuticle protein;Chitin-binding type R&R consensus;	extracellular
B0X5W7	Ubiquitin carboxyl-terminal hydrolase 14 OS=Culex quinquefasciatus GN=CpipJ_CPIJ014687 PE=4 SV=1 - [B0X5W7_CULQU]	Up	0.88	1.061	0.995	1.1	0.841	1.097	1.065	1.025	1.25392	0.0144325	1.19698	0.0515878	1.23475	0.041102	1.03155	0.591146	1.01553	0.729934	1.04757	0.339224	GO:0044267;GO:0044260;GO:0070647;GO:0070646;GO:0071704;GO:0006508;GO:0016579;GO:0009987;GO:0006464;GO:0043412;GO:0036211;GO:0008150;GO:0008152;GO:0044238;GO:0019538;GO:0044237;GO:0043170;	cellular protein metabolic process;cellular macromolecule metabolic process;protein modification by small protein conjugation or removal;protein modification by small protein removal;organic substance metabolic process;proteolysis;protein deubiquitination;cellular process;cellular protein modification process;macromolecule modification;protein modification process;biological_process;metabolic pro…	5;4;7;6;3;5;7;2;6;5;5;1;2;3;4;3;4;				GO:0101005;GO:0003674;GO:0008233;GO:0008234;GO:0019783;GO:0016787;GO:0003824;GO:0036459;GO:0070011;	ubiquitinyl hydrolase activity;molecular_function;peptidase activity;cysteine-type peptidase activity;ubiquitin-like protein-specific protease activity;hydrolase activity;catalytic activity;thiol-dependent ubiquitinyl hydrolase activity;peptidase activity, acting on L-amino acid peptides;	4;1;4;6;7;3;2;5;5;	K11843			IPR028889;IPR001394;	Ubiquitin specific protease domain;Peptidase C19, ubiquitin carboxyl-terminal hydrolase;	cytosol, nucleus	7297656	221	O	[O] Posttranslational modification, protein turnover, chaperones;
B0X628	Putative uncharacterized protein OS=Culex quinquefasciatus GN=CpipJ_CPIJ014778 PE=4 SV=1 - [B0X628_CULQU]	Up	0.895	0.929	0.881	1.279	0.899	0.991	1.043	1.291	1.07023	0.17974	1.07246	0.506598	1.43255	0.000265597	1.33576	0.0578044	0.74708	0.00930748	0.99792	0.983696							GO:0003674;GO:0042302;GO:0005198;	molecular_function;structural constituent of cuticle;structural molecule activity;	1;3;2;				IPR000618;IPR031311;	Insect cuticle protein;Chitin-binding type R&R consensus;	extracellular
B0W213	Pupal cuticle protein OS=Culex quinquefasciatus GN=CpipJ_CPIJ001078 PE=4 SV=1 - [B0W213_CULQU]	Up	0.869	0.978	1.108	1.082	0.887	0.948	1.115	1.074	1.09681	0.0398391	1.26595	0.00170594	1.22779	0.00241621	0.96986	0.0242603	0.89332	0.0177396	0.8664	0.010588							GO:0003674;GO:0042302;GO:0005198;	molecular_function;structural constituent of cuticle;structural molecule activity;	1;3;2;				IPR000618;IPR031311;	Insect cuticle protein;Chitin-binding type R&R consensus;	extracellular
B0WKQ4	Putative uncharacterized protein OS=Culex quinquefasciatus GN=CpipJ_CPIJ007785 PE=4 SV=1 - [B0WKQ4_CULQU]	Down	1.19	0.814	0.954	0.922	1.092	1.012	0.981	0.921	0.80018	0.17506	0.84794	0.0761437	0.80762	0.0463977	0.95245	0.0764839	0.99078	0.939401	0.94367	0.640142				GO:0005575;GO:0044425;GO:0016021;GO:0016020;GO:0031224;	cellular_component;membrane part;integral component of membrane;membrane;intrinsic component of membrane;	1;2;4;2;3;							IPR008472;	Domain of unknown function DUF753;	extracellular
B0WCU3	Putative uncharacterized protein OS=Culex quinquefasciatus GN=CpipJ_CPIJ004878 PE=4 SV=1 - [B0WCU3_CULQU]	Down	1.434	0.715	0.862	0.908	1.463	0.749	0.701	0.998	0.50535	0.000971075	0.53952	0.0147076	0.65792	0.00898167	1.21945	0.204026	0.7681	0.0442567	0.93666	0.60853															plasma membrane
B0WFU9	Mitochondrial ribosomal protein, L53 OS=Culex quinquefasciatus GN=CpipJ_CPIJ006139 PE=4 SV=1 - [B0WFU9_CULQU]	Up	0.949	0.934	0.998	1.128	0.935	0.938	0.998	1.151	0.99363	0.496491	1.05945	0.0152681	1.20966	0.00461455	1.14178	0.00654042	0.82141	0.00327394	0.93788	0.00103896				GO:0005737;GO:0032991;GO:0005840;GO:0043232;GO:1990904;GO:0044464;GO:0043229;GO:0005623;GO:0005622;GO:0005575;GO:0044444;GO:0043228;GO:0044424;GO:0030529;GO:0043226;	cytoplasm;macromolecular complex;ribosome;intracellular non-membrane-bounded organelle;ribonucleoprotein complex;cell part;intracellular organelle;cell;intracellular;cellular_component;cytoplasmic part;non-membrane-bounded organelle;intracellular part;intracellular ribonucleoprotein complex;organelle;	4;2;5;4;3;2;3;2;3;1;4;3;3;4;2;				K17434			IPR019716;	Ribosomal protein L53, mitochondrial;	cytosol
B0W3E4	39S ribosomal protein L43, mitochondrial OS=Culex quinquefasciatus GN=CpipJ_CPIJ001688 PE=4 SV=1 - [B0W3E4_CULQU]	Up	0.817	0.894	1.105	1.212	0.827	1.029	1.078	1.093	1.16971	0.175447	1.32786	0.00284134	1.40207	0.031124	1.05589	0.422727	0.83427	0.167786	0.8809	0.199557				GO:0005737;GO:0032991;GO:0005840;GO:0043232;GO:1990904;GO:0044464;GO:0043229;GO:0005623;GO:0005622;GO:0005575;GO:0044444;GO:0043228;GO:0044424;GO:0030529;GO:0043226;	cytoplasm;macromolecular complex;ribosome;intracellular non-membrane-bounded organelle;ribonucleoprotein complex;cell part;intracellular organelle;cell;intracellular;cellular_component;cytoplasmic part;non-membrane-bounded organelle;intracellular part;intracellular ribonucleoprotein complex;organelle;	4;2;5;4;3;2;3;2;3;1;4;3;3;4;2;				K17424			IPR007741;IPR012336;	Ribosomal protein/NADH dehydrogenase domain;Thioredoxin-like fold;	mitochondria	7291624	261	J	[J] Translation, ribosomal structure and biogenesis;
B0VZX6	Putative uncharacterized protein OS=Culex quinquefasciatus GN=CpipJ_CPIJ000340 PE=4 SV=1 - [B0VZX6_CULQU]	Up	0.765	0.809	1.091	1.395	0.851	0.762	1.14	1.238	0.97215	0.691194	1.38057	0.0249377	1.62933	0.0296133	1.18019	0.13444	0.59666	0.0229954	0.70417	0.010418															endoplasmic reticulum
B0VZX7	Putative uncharacterized protein OS=Culex quinquefasciatus GN=CpipJ_CPIJ000341 PE=4 SV=1 - [B0VZX7_CULQU]	Up	0.901	0.81	1.039	1.35	0.805	0.776	1.045	1.335	0.92966	0.359888	1.22157	0.0590725	1.57386	0.00970718	1.28839	0.000721807	0.59069	0.00114144	0.76104	0.004772															extracellular
B0W6N8	Leucine aminopeptidase OS=Culex quinquefasciatus GN=CpipJ_CPIJ002841 PE=4 SV=1 - [B0W6N8_CULQU]	Down	1.166	1.018	0.943	0.982	1.187	1.05	0.868	0.936	0.87888	0.0175626	0.76966	0.0200309	0.81513	0.0132451	1.05908	0.347985	1.07821	0.115809	1.14191	0.0876366				GO:0005737;GO:0044464;GO:0005623;GO:0005622;GO:0005575;GO:0044424;	cytoplasm;cell part;cell;intracellular;cellular_component;intracellular part;	4;2;2;3;1;3;	GO:0004177;GO:0030145;GO:0046872;GO:0046914;GO:0016787;GO:0003824;GO:0043169;GO:0008238;GO:0070011;GO:0003674;GO:0005488;GO:0008233;GO:0043167;GO:0008235;GO:0008237;	aminopeptidase activity;manganese ion binding;metal ion binding;transition metal ion binding;hydrolase activity;catalytic activity;cation binding;exopeptidase activity;peptidase activity, acting on L-amino acid peptides;molecular_function;binding;peptidase activity;ion binding;metalloexopeptidase activity;metallopeptidase activity;	7;7;5;6;3;2;4;6;5;1;2;4;3;7;6;	K11142	map00330;map00480;map01100;	Arginine and proline metabolism;Glutathione metabolism;Metabolic pathways;	IPR000819;IPR011356;IPR008283;	Peptidase M17, leucyl aminopeptidase, C-terminal;Peptidase M17, leucine aminopeptidase/peptidase B;Peptidase M17, leucyl aminopeptidase, N-terminal;	cytosol	Hs7705688	437	R	[R] General function prediction only;
B0X3V8	Charged multivesicular body protein 6-A OS=Culex quinquefasciatus GN=CpipJ_CPIJ013916 PE=3 SV=1 - [B0X3V8_CULQU]	Up	0.916	0.866	1.127	1.113	0.923	0.842	1.085	1.165	0.92877	0.0345437	1.20283	0.0127818	1.23872	0.0139859	1.02984	0.427535	0.74978	0.00994507	0.77215	0.00908665	GO:0007034;GO:0046907;GO:0006810;GO:0044765;GO:0008150;GO:0044699;GO:0051649;GO:1902582;GO:0051234;GO:0051179;GO:1902578;GO:0051641;	vacuolar transport;intracellular transport;transport;single-organism transport;biological_process;single-organism process;establishment of localization in cell;single-organism intracellular transport;establishment of localization;localization;single-organism localization;cellular localization;	6;5;4;4;1;2;4;5;3;2;3;3;	GO:0044464;GO:0005623;GO:0005622;GO:0005575;	cell part;cell;intracellular;cellular_component;	2;2;3;1;				K12195	map04144;	Endocytosis;	IPR005024;	Snf7 family;	nucleus	7291437	238	R	[R] General function prediction only;
B8RJJ0	Ribosomal protein L7 (Fragment) OS=Culex tarsalis PE=2 SV=1 - [B8RJJ0_CULTA]	Up	0.855	1.015	1.15	1.035	0.823	1.003	1.147	1.061	1.20262	0.00995321	1.36889	0.00268514	1.24911	0.0095899	0.91249	0.0165357	0.96279	0.11249	0.87854	0.00195977				GO:0005737;GO:0032991;GO:0005840;GO:0043232;GO:1990904;GO:0044464;GO:0043229;GO:0005623;GO:0005622;GO:0005575;GO:0044444;GO:0043228;GO:0044424;GO:0030529;GO:0043226;	cytoplasm;macromolecular complex;ribosome;intracellular non-membrane-bounded organelle;ribonucleoprotein complex;cell part;intracellular organelle;cell;intracellular;cellular_component;cytoplasmic part;non-membrane-bounded organelle;intracellular part;intracellular ribonucleoprotein complex;organelle;	4;2;5;4;3;2;3;2;3;1;4;3;3;4;2;							IPR016082;IPR018038;	Ribosomal protein L30, ferredoxin-like fold domain;Ribosomal protein L30, conserved site;	cytosol	7297615	286	J	[J] Translation, ribosomal structure and biogenesis;
B0WU78	Pacifastin light chain OS=Culex quinquefasciatus GN=CpipJ_CPIJ010990 PE=3 SV=1 - [B0WU78_CULQU]	Down	1.218	0.854	0.918	0.963	1.267	0.832	0.981	0.969	0.67847	0.0044887	0.76419	0.0180493	0.77746	0.00787502	1.01738	0.654047	0.87267	0.00848358	0.88784	0.085719							GO:0030234;GO:0061134;GO:0003674;GO:0030414;GO:0004857;GO:0098772;	enzyme regulator activity;peptidase regulator activity;molecular_function;peptidase inhibitor activity;enzyme inhibitor activity;molecular function regulator;	3;4;1;5;4;2;				IPR008037;	Pacifastin domain;	extracellular
B0WPT5	Pupal cuticle protein 78E OS=Culex quinquefasciatus GN=CpipJ_CPIJ008830 PE=4 SV=1 - [B0WPT5_CULQU]	Down	1.364	0.664	0.81	1.016	1.283	0.842	0.824	1.006	0.56895	0.0281425	0.6173	0.00652035	0.76388	0.016628	1.23745	0.00196042	0.74481	0.10152	0.92166	0.547858							GO:0003674;GO:0042302;GO:0005198;	molecular_function;structural constituent of cuticle;structural molecule activity;	1;3;2;				IPR000618;IPR031311;	Insect cuticle protein;Chitin-binding type R&R consensus;	cytosol, nucleus
B0WCV8	Alpha-amylase OS=Culex quinquefasciatus GN=CpipJ_CPIJ005061 PE=3 SV=1 - [B0WCV8_CULQU]	Up	0.879	1.031	1.017	1.108	0.855	1.064	1.061	1.044	1.20819	0.0125364	1.19839	0.0205748	1.24106	0.0257125	1.03561	0.441251	0.97351	0.51157	1.00818	0.78648	GO:0071704;GO:0044238;GO:0005975;GO:0008152;GO:0008150;	organic substance metabolic process;primary metabolic process;carbohydrate metabolic process;metabolic process;biological_process;	3;3;4;2;1;				GO:0043169;GO:0016787;GO:0016160;GO:0016798;GO:0043167;GO:0003824;GO:0004556;GO:0003674;GO:0005488;GO:0004553;	cation binding;hydrolase activity;amylase activity;hydrolase activity, acting on glycosyl bonds;ion binding;catalytic activity;alpha-amylase activity;molecular_function;binding;hydrolase activity, hydrolyzing O-glycosyl compounds;	4;3;6;4;3;2;7;1;2;5;	K01176	map00500;map01100;map04973;	Starch and sucrose metabolism;Metabolic pathways;Carbohydrate digestion and absorption;	IPR006048;IPR031319;IPR006046;IPR017853;IPR006047;	Alpha-amylase/branching enzyme, C-terminal all beta;Alpha-amylase, C-terminal domain;Alpha amylase;Glycoside hydrolase superfamily;Glycosyl hydrolase, family 13, catalytic domain;	extracellular	7302820	655	G	[G] Carbohydrate transport and metabolism;
B0WYV4	Laminin beta-2 chain OS=Culex quinquefasciatus GN=CpipJ_CPIJ011713 PE=4 SV=1 - [B0WYV4_CULQU]	Down	1.221	0.839	0.907	0.993	1.181	0.901	0.936	0.978	0.7244	0.0121955	0.76728	0.00772132	0.82057	0.009682	1.06945	0.059332	0.8828	0.0685105	0.94411	0.271297													IPR008211;	Laminin, N-terminal;	extracellular	7297300	139	W	[W] Extracellular structures;
B0W7J6	Sensory appendage protein OS=Culex quinquefasciatus GN=CpipJ_CPIJ002611 PE=4 SV=1 - [B0W7J6_CULQU]	Down	1.446	0.753	0.989	0.765	1.326	0.843	0.978	0.866	0.57576	0.0158827	0.7096	0.021682	0.58838	0.0183772	0.82918	0.0805384	0.97854	0.820044	0.81139	0.0548591													IPR005055;	Insect odorant-binding protein A10/Ejaculatory bulb-specific protein 3;	extracellular
B0WS29	Putative uncharacterized protein OS=Culex quinquefasciatus GN=CpipJ_CPIJ009715 PE=4 SV=1 - [B0WS29_CULQU]	Down	1.009	1.322	0.962	0.763	1.03	1.344	0.943	0.82	1.3075	0.00234465	0.93428	0.041879	0.77636	0.017287	0.83097	0.0330984	1.68414	0.00316762	1.39948	0.00145592															extracellular
B0X5F8	Putative uncharacterized protein OS=Culex quinquefasciatus GN=CpipJ_CPIJ014436 PE=4 SV=1 - [B0X5F8_CULQU]	Down	1.344	0.8	0.79	0.99	1.485	0.708	0.752	1.051	0.53305	0.0158578	0.54507	0.0126311	0.72146	0.0359715	1.32361	0.020119	0.73885	0.0403155	0.97795	0.765221															extracellular
B0W4L9	Odorant-binding protein 56a OS=Culex quinquefasciatus GN=CpipJ_CPIJ001876 PE=4 SV=1 - [B0W4L9_CULQU]	Up	0.852	0.966	0.934	1.246	0.889	1.058	0.917	1.143	1.16255	0.103977	1.06318	0.114055	1.3722	0.0273603	1.29065	0.0356502	0.84722	0.118293	1.09346	0.205678							GO:0005549;GO:0003674;GO:0005488;	odorant binding;molecular_function;binding;	3;1;2;				IPR006170;	Pheromone/general odorant binding protein;	extracellular
B0XA33	LCP18 OS=Culex quinquefasciatus GN=CpipJ_CPIJ016324 PE=4 SV=1 - [B0XA33_CULQU]	Down	1.341	0.781	0.984	0.884	1.356	0.719	1.183	0.743	0.55617	0.00282784	0.80349	0.117343	0.60326	0.0171119	0.75081	0.157241	0.92194	0.496329	0.6922	0.0853388							GO:0003674;GO:0042302;GO:0005198;	molecular_function;structural constituent of cuticle;structural molecule activity;	1;3;2;				IPR000618;IPR031311;	Insect cuticle protein;Chitin-binding type R&R consensus;	extracellular
B0X2T2	28 kDa heat-and acid-stable phosphoprotein OS=Culex quinquefasciatus GN=CpipJ_CPIJ013582 PE=4 SV=1 - [B0X2T2_CULQU]	Down	1.136	1.144	0.913	0.831	1.16	1.165	0.864	0.828	1.00566	0.723028	0.77395	0.0108722	0.72256	0.0014386	0.9336	0.138112	1.3918	0.00106339	1.29938	0.00989279													IPR019380;	Casein kinase substrate, phosphoprotein PP28;	nucleus	7290504	115	R	[R] General function prediction only;
B0WXM4	Putative uncharacterized protein OS=Culex quinquefasciatus GN=CpipJ_CPIJ011933 PE=4 SV=1 - [B0WXM4_CULQU]	Down	1.037	1.006	1.18	0.825	1.025	0.962	1.163	0.883	0.95441	0.175439	1.13628	0.00543902	0.82832	0.0268701	0.72898	0.00893818	1.15222	0.0702419	0.83995	0.0154563							GO:0008410;GO:0016740;GO:0016782;GO:0003674;GO:0003824;	CoA-transferase activity;transferase activity;transferase activity, transferring sulfur-containing groups;molecular_function;catalytic activity;	5;3;4;1;2;				IPR004165;IPR004163;	Coenzyme A transferase family I;Coenzyme A transferase binding site;	mitochondria	CE01467	81.3	C	[C] Energy production and conversion;
B0WXM0	Ubiquinol-cytochrome c reductase complex core protein OS=Culex quinquefasciatus GN=CpipJ_CPIJ011929 PE=4 SV=1 - [B0WXM0_CULQU]	Down	1.248	0.86	0.914	0.957	1.163	0.904	0.916	0.979	0.73165	0.0211912	0.75902	0.0207511	0.80299	0.0325103	1.05792	0.0407927	0.91116	0.0729615	0.96393	0.272747							GO:0043169;GO:0043167;GO:0003824;GO:0003674;GO:0005488;GO:0046872;	cation binding;ion binding;catalytic activity;molecular_function;binding;metal ion binding;	4;3;2;1;2;5;	K00415	map00190;map01100;map04260;map04932;map05010;map05012;map05016;	Oxidative phosphorylation;Metabolic pathways;Cardiac muscle contraction;Non-alcoholic fatty liver disease (NAFLD);Alzheimer's disease;Parkinson's disease;Huntington's disease;	IPR007863;IPR011249;IPR011765;	Peptidase M16, C-terminal;Metalloenzyme, LuxS/M16 peptidase-like;Peptidase M16, N-terminal;	mitochondria	7294089	338	C	[C] Energy production and conversion;
B0W7K3	Chemosensory protein 1 OS=Culex quinquefasciatus GN=CpipJ_CPIJ002618 PE=4 SV=1 - [B0W7K3_CULQU]	Down	1.033	1.265	0.904	0.84	1.032	1.271	0.899	0.82	1.22809	0.000166744	0.87312	0.000378551	0.80387	0.00243582	0.92069	0.0201571	1.52771	0.000567686	1.40654	0.000113514													IPR005055;	Insect odorant-binding protein A10/Ejaculatory bulb-specific protein 3;	extracellular
B0X5I2	Nitrilase and fragile histidine triad fusion protein NitFhit OS=Culex quinquefasciatus GN=CpipJ_CPIJ014558 PE=4 SV=1 - [B0X5I2_CULQU]	Up	0.936	0.929	1.038	1.163	0.901	0.907	1.052	1.155	0.99946	0.982898	1.13772	0.0214871	1.26184	0.00552525	1.10909	0.00496433	0.79206	0.00235046	0.87847	0.0103763	GO:0006807;GO:0008150;GO:0008152;	nitrogen compound metabolic process;biological_process;metabolic process;	3;1;2;				GO:0016787;GO:0016810;GO:0003824;GO:0003674;	hydrolase activity;hydrolase activity, acting on carbon-nitrogen (but not peptide) bonds;catalytic activity;molecular_function;	3;4;2;1;				IPR003010;	Carbon-nitrogen hydrolase;	mitochondria	Hs9910460	285	E	[E] Amino acid transport and metabolism;
B0XG81	Putative uncharacterized protein OS=Culex quinquefasciatus GN=CpipJ_CPIJ018253 PE=4 SV=1 - [B0XG81_CULQU]	Down	1.164	0.985	0.873	0.991	1.204	1.065	0.811	0.966	0.86571	0.0708108	0.71115	0.0114368	0.82644	0.0129172	1.16211	0.0550578	1.04752	0.382724	1.21734	0.0686872															nucleus
B0X8Q0	Cathepsin B OS=Culex quinquefasciatus GN=CpipJ_CPIJ015761 PE=3 SV=1 - [B0X8Q0_CULQU]	Down	1.254	0.913	0.819	0.986	1.228	0.943	0.857	0.98	0.74778	0.00399758	0.67526	0.00324748	0.7921	0.00266344	1.17303	0.0171468	0.94405	0.0693993	1.1074	0.0653354							GO:0016787;GO:0003824;GO:0070011;GO:0003674;GO:0008233;GO:0008234;	hydrolase activity;catalytic activity;peptidase activity, acting on L-amino acid peptides;molecular_function;peptidase activity;cysteine-type peptidase activity;	3;2;5;1;4;6;				IPR000169;IPR013128;IPR000668;IPR025660;	Cysteine peptidase, cysteine active site;Peptidase C1A;Peptidase C1A, papain C-terminal;Cysteine peptidase, histidine active site;	extracellular	7292926	283	O	[O] Posttranslational modification, protein turnover, chaperones;
B0WU22	Acidic ribosomal protein P1 OS=Culex quinquefasciatus GN=CpipJ_CPIJ010918 PE=3 SV=1 - [B0WU22_CULQU]	Down	1.43	0.664	0.717	1.044	1.324	0.805	0.791	1.029	0.53341	0.0183283	0.54757	0.0105937	0.75272	0.0238332	1.37467	0.0173943	0.70863	0.0509384	0.97414	0.829359	GO:0044249;GO:0034641;GO:0006807;GO:0034645;GO:1901576;GO:0044260;GO:0043043;GO:0071704;GO:0010467;GO:0044267;GO:0009987;GO:0009058;GO:0009059;GO:0008150;GO:0008152;GO:0044271;GO:0043604;GO:0044238;GO:1901564;GO:1901566;GO:0043603;GO:0019538;GO:0044237;GO:0043170;GO:0006518;GO:0006414;GO:0006412;	cellular biosynthetic process;cellular nitrogen compound metabolic process;nitrogen compound metabolic process;cellular macromolecule biosynthetic process;organic substance biosynthetic process;cellular macromolecule metabolic process;peptide biosynthetic process;organic substance metabolic process;gene expression;cellular protein metabolic process;cellular process;biosynthetic process;macromolec…	4;4;3;5;4;4;6;3;5;5;2;3;5;1;2;5;6;3;4;5;5;4;3;4;5;6;6;	GO:1990904;GO:0043232;GO:0005623;GO:0005622;GO:0043226;GO:0005737;GO:0032991;GO:0030529;GO:0005840;GO:0044464;GO:0043229;GO:0005575;GO:0044444;GO:0043228;GO:0044424;	ribonucleoprotein complex;intracellular non-membrane-bounded organelle;cell;intracellular;organelle;cytoplasm;macromolecular complex;intracellular ribonucleoprotein complex;ribosome;cell part;intracellular organelle;cellular_component;cytoplasmic part;non-membrane-bounded organelle;intracellular part;	3;4;2;3;2;4;2;4;5;2;3;1;4;3;3;	GO:0003674;GO:0005198;GO:0003735;	molecular_function;structural molecule activity;structural constituent of ribosome;	1;2;3;	K02942	map03010;	Ribosome;	IPR027534;IPR001859;	Ribosomal protein L12 family;Trypanosoma cruzi ribosomal protein P2-like;	cytosol	7296207	132	J	[J] Translation, ribosomal structure and biogenesis;
B0W3A8	Modifier of mdg4 OS=Culex quinquefasciatus GN=CpipJ_CPIJ001652 PE=4 SV=1 - [B0W3A8_CULQU]	Down	1.159	1.043	0.909	0.968	1.182	1.093	0.889	0.853	0.91243	0.0651152	0.76805	0.00313595	0.77787	0.0472866	1.01279	0.862003	1.17298	0.128607	1.18799	0.0244569													IPR011333;IPR000210;	SKP1/BTB/POZ domain;BTB/POZ domain;	nucleus
B0WRC1	Putative uncharacterized protein OS=Culex quinquefasciatus GN=CpipJ_CPIJ009330 PE=4 SV=1 - [B0WRC1_CULQU]	Down	1.102	1.027	1.031	0.875	1.105	1	1.028	0.892	0.91844	0.022028	0.93294	0.000820756	0.80063	0.00153571	0.85818	0.00347681	1.14714	0.0147273	0.98446	0.36							GO:0003674;GO:0042302;GO:0005198;	molecular_function;structural constituent of cuticle;structural molecule activity;	1;3;2;				IPR000618;IPR031311;	Insect cuticle protein;Chitin-binding type R&R consensus;	extracellular
B0XA28	Endocuticle structural glycoprotein SgAbd-2 OS=Culex quinquefasciatus GN=CpipJ_CPIJ016319 PE=4 SV=1 - [B0XA28_CULQU]	Down	1.119	1.017	0.917	0.938	1.159	1.037	0.922	0.921	0.90167	0.0376245	0.80729	0.00832671	0.81607	0.0105892	1.01088	0.376217	1.1049	0.0176416	1.11691	0.00906927							GO:0003674;GO:0042302;GO:0005198;	molecular_function;structural constituent of cuticle;structural molecule activity;	1;3;2;				IPR000618;IPR031311;	Insect cuticle protein;Chitin-binding type R&R consensus;	extracellular
B0XHJ4	Putative uncharacterized protein OS=Culex quinquefasciatus GN=CpipJ_CPIJ018903 PE=4 SV=1 - [B0XHJ4_CULQU]	Down	1.408	0.731	0.836	0.918	1.429	0.711	0.864	1.019	0.50828	0.000431883	0.59922	0.000946234	0.68276	0.0128849	1.13941	0.152159	0.74445	0.0406454	0.84824	0.0173265													IPR011989;IPR008580;	Armadillo-like helical;PPPDE putative peptidase domain;	cytosol
B0XA35	Putative uncharacterized protein OS=Culex quinquefasciatus GN=CpipJ_CPIJ016326 PE=4 SV=1 - [B0XA35_CULQU]	Down	1.149	1.016	0.949	0.88	1.148	1	0.953	0.912	0.87767	0.00323897	0.82804	0.000108939	0.78015	0.00399514	0.94217	0.0762497	1.125	0.0245738	1.05994	0.0202946							GO:0003674;GO:0042302;GO:0005198;	molecular_function;structural constituent of cuticle;structural molecule activity;	1;3;2;				IPR000618;IPR031311;	Insect cuticle protein;Chitin-binding type R&R consensus;	extracellular
B0W8Q9	Cuticle protein OS=Culex quinquefasciatus GN=CpipJ_CPIJ003484 PE=4 SV=1 - [B0W8Q9_CULQU]	Down	1.575	0.789	0.65	0.871	1.705	0.8	0.733	0.751	0.48445	0.00589985	0.42165	0.00654577	0.49451	0.0111953	1.17281	0.243076	0.97965	0.809889	1.14895	0.133014													IPR031874;	Adult cuticle protein 1;	extracellular
B0WKY4	Putative uncharacterized protein OS=Culex quinquefasciatus GN=CpipJ_CPIJ007443 PE=4 SV=1 - [B0WKY4_CULQU]	Up	0.717	0.743	1.118	1.45	0.796	0.709	1.139	1.335	0.95968	0.551701	1.49174	0.0118572	1.84071	0.0118182	1.23394	0.0456869	0.52136	0.00799641	0.64333	0.00245534															extracellular
B0X3B9	Putative uncharacterized protein OS=Culex quinquefasciatus GN=CpipJ_CPIJ014043 PE=4 SV=1 - [B0X3B9_CULQU]	Down	1.179	0.998	0.861	0.922	1.204	0.956	0.835	0.967	0.81997	0.0127334	0.71171	0.00274519	0.7927	0.0106853	1.1138	0.0654712	1.03441	0.401703	1.15212	0.0347566										K10802	map03410;	Base excision repair;	IPR032675;IPR009071;IPR017967;	Leucine-rich repeat domain, L domain-like;High mobility group box domain;HMG box A DNA-binding domain, conserved site;	mitochondria	7293212	330	R	[R] General function prediction only;
B0X221	Alpha-glucosidase OS=Culex quinquefasciatus GN=CpipJ_CPIJ013171 PE=4 SV=1 - [B0X221_CULQU]	Up	0.691	1.305	1.154	0.96	0.702	1.238	1.099	0.995	1.82556	0.0034677	1.61737	0.0042267	1.40345	0.00423455	0.86773	0.0446755	1.30077	0.0161279	1.12872	0.0789148	GO:0044238;GO:0005975;GO:0071704;GO:0008150;GO:0008152;	primary metabolic process;carbohydrate metabolic process;organic substance metabolic process;biological_process;metabolic process;	3;4;3;1;2;	GO:0016021;GO:0016020;GO:0005575;GO:0044425;GO:0031224;	integral component of membrane;membrane;cellular_component;membrane part;intrinsic component of membrane;	4;2;1;2;3;	GO:0043169;GO:0043167;GO:0003824;GO:0003674;GO:0005488;	cation binding;ion binding;catalytic activity;molecular_function;binding;	4;3;2;1;2;				IPR017853;IPR006047;	Glycoside hydrolase superfamily;Glycosyl hydrolase, family 13, catalytic domain;	extracellular	7297882	531	G	[G] Carbohydrate transport and metabolism;
B0WH78	Triacylglycerol lipase OS=Culex quinquefasciatus GN=CpipJ_CPIJ006546 PE=3 SV=1 - [B0WH78_CULQU]	Up	0.183	3.232	0.289	0.644	0.245	2.791	0.373	0.645	14.0724	0.00627587	1.54673	0.154281	3.01168	0.00514668	1.94713	0.0174815	4.67261	0.00856671	9.09819	0.00693944				GO:0005575;GO:0005576;	cellular_component;extracellular region;	1;2;	GO:0016787;GO:0052689;GO:0003824;GO:0003674;GO:0016788;	hydrolase activity;carboxylic ester hydrolase activity;catalytic activity;molecular_function;hydrolase activity, acting on ester bonds;	3;5;2;1;4;				IPR000734;IPR029058;IPR013818;	Triacylglycerol lipase family;Alpha/Beta hydrolase fold;Lipase/vitellogenin;	cytoskeleton	7291097	131	MOI	[M] Cell wall/membrane/envelope biogenesis;[O] Posttranslational modification, protein turnover, chaperones;[I] Lipid transport and metabolism;
B0XGQ7	NADH dehydrogenase iron-sulfur protein 8, mitochondrial OS=Culex quinquefasciatus GN=CpipJ_CPIJ018590 PE=3 SV=1 - [B0XGQ7_CULQU]	Down	1.117	0.966	0.926	0.908	1.121	1.01	0.902	0.933	0.88293	0.0272784	0.8168	0.00350322	0.82261	0.00404238	1.00711	0.743615	1.07333	0.116476	1.08096	0.0980973				GO:0016020;GO:0005575;	membrane;cellular_component;	2;1;	GO:0051539;GO:0016651;GO:0051536;GO:0003824;GO:0003674;GO:0005488;GO:0016491;GO:0051540;	4 iron, 4 sulfur cluster binding;oxidoreductase activity, acting on NAD(P)H;iron-sulfur cluster binding;catalytic activity;molecular_function;binding;oxidoreductase activity;metal cluster binding;	5;4;4;2;1;2;3;3;	K03941	map00190;map01100;map04932;map05010;map05012;map05016;	Oxidative phosphorylation;Metabolic pathways;Non-alcoholic fatty liver disease (NAFLD);Alzheimer's disease;Parkinson's disease;Huntington's disease;	IPR010226;IPR017900;IPR017896;	NADH-quinone oxidoreductase, chain I;4Fe-4S ferredoxin, iron-sulphur binding, conserved site;4Fe-4S ferredoxin-type, iron-sulphur binding domain;	mitochondria	7300064	340	C	[C] Energy production and conversion;
B0W191	Myosin-Id OS=Culex quinquefasciatus GN=CpipJ_CPIJ000852 PE=3 SV=1 - [B0W191_CULQU]	Up	0.933	0.813	1.005	1.173	0.957	0.9	1.005	1.126	0.90635	0.188884	1.06349	0.0377496	1.2164	0.0162441	1.14378	0.0254434	0.74511	0.0273132	0.85224	0.0761371				GO:0015629;GO:0043229;GO:0043228;GO:0044430;GO:0043226;GO:0005856;GO:0005575;GO:0016459;GO:0043234;GO:0032991;GO:0043232;GO:0044464;GO:0005623;GO:0005622;GO:0044446;GO:0044424;GO:0044422;	actin cytoskeleton;intracellular organelle;non-membrane-bounded organelle;cytoskeletal part;organelle;cytoskeleton;cellular_component;myosin complex;protein complex;macromolecular complex;intracellular non-membrane-bounded organelle;cell part;cell;intracellular;intracellular organelle part;intracellular part;organelle part;	6;3;3;4;2;5;1;4;3;2;4;2;2;3;3;3;2;	GO:0035639;GO:1901363;GO:0003674;GO:0000166;GO:1901265;GO:0001882;GO:0043167;GO:0001883;GO:0032549;GO:0017076;GO:0003774;GO:0005524;GO:0016787;GO:0017111;GO:0036094;GO:0003824;GO:0032555;GO:0016818;GO:0030554;GO:0097367;GO:0097159;GO:0016817;GO:0016462;GO:0032550;GO:0032559;GO:0032553;GO:0043168;GO:0005488;	purine ribonucleoside triphosphate binding;heterocyclic compound binding;molecular_function;nucleotide binding;nucleoside phosphate binding;nucleoside binding;ion binding;purine nucleoside binding;ribonucleoside binding;purine nucleotide binding;motor activity;ATP binding;hydrolase activity;nucleoside-triphosphatase activity;small molecule binding;catalytic activity;purine ribonucleotide binding;…	5;3;1;4;4;4;3;5;5;5;8;6;3;7;3;2;5;5;6;3;3;4;6;6;6;4;4;2;	K17751	map04260;map04261;map04530;map05416;	Cardiac muscle contraction;Adrenergic signaling in cardiomyocytes;Tight junction;Viral myocarditis;	IPR008989;IPR027417;IPR001609;IPR004009;	Myosin S1 fragment, N-terminal;P-loop containing nucleoside triphosphate hydrolase;Myosin head, motor domain;Myosin, N-terminal, SH3-like;	nucleus	7298338	372	Z	[Z] Cytoskeleton;
B0VZ41	Larval serum protein 1 beta chain OS=Culex quinquefasciatus GN=CpipJ_CPIJ000056 PE=4 SV=1 - [B0VZ41_CULQU]	Up	0.932	1.102	0.563	1.364	0.985	1.015	0.575	1.443	1.10433	0.188599	0.59364	0.00483095	1.46427	0.0112332	2.46661	0.00228433	0.75419	0.0278025	1.86028	0.00795159													IPR013788;IPR008922;IPR005204;IPR005203;IPR014756;IPR000896;	Hemocyanin/hexamerin;Uncharacterised domain, di-copper centre;Hemocyanin, N-terminal;Hemocyanin, C-terminal;Immunoglobulin E-set;Hemocyanin/hexamerin middle domain;	extracellular
B0X2G4	Mitochondrial oxodicarboxylate carrier OS=Culex quinquefasciatus GN=CpipJ_CPIJ012974 PE=3 SV=1 - [B0X2G4_CULQU]	Up	0.815	1.145	1.207	0.974	0.815	1.083	1.125	0.991	1.36687	0.010579	1.43067	0.0133713	1.20552	0.00256528	0.84262	0.048325	1.13384	0.0548797	0.9554	0.418186	GO:0006810;GO:0008150;GO:0051234;GO:0051179;	transport;biological_process;establishment of localization;localization;	4;1;3;2;	GO:0016021;GO:0016020;GO:0005575;GO:0044425;GO:0031224;	integral component of membrane;membrane;cellular_component;membrane part;intrinsic component of membrane;	4;2;1;2;3;				K15110			IPR018108;IPR023395;	Mitochondrial substrate/solute carrier;Mitochondrial carrier domain;	mitochondria	7290078	404	C	[C] Energy production and conversion;
B0X886	Transferrin OS=Culex quinquefasciatus GN=CpipJ_CPIJ015785 PE=4 SV=1 - [B0X886_CULQU]	Down	1.148	0.928	0.948	0.957	1.162	0.978	0.924	0.913	0.82511	0.0161197	0.81039	0.00399997	0.80952	0.0108338	0.99893	0.971795	1.01925	0.642986	1.01816	0.602278				GO:0005575;GO:0005576;	cellular_component;extracellular region;	1;2;							IPR016357;IPR018195;IPR001156;	Transferrin;Transferrin family, iron binding site;Transferrin-like domain;	extracellular	7293455	530	P	[P] Inorganic ion transport and metabolism;
B0WXZ4	Importin alpha re-exporter OS=Culex quinquefasciatus GN=CpipJ_CPIJ011802 PE=4 SV=1 - [B0WXZ4_CULQU]	Up	0.814	1.048	1.172	1.007	0.829	1.028	1.082	1.029	1.26354	0.00331695	1.37188	0.0215806	1.2392	0.00455914	0.90328	0.142901	1.01965	0.310754	0.92103	0.193272	GO:0051234;GO:0008104;GO:0046907;GO:0070727;GO:0006886;GO:0006810;GO:0045184;GO:0008150;GO:0071702;GO:0015031;GO:0033036;GO:0051649;GO:0051179;GO:0034613;GO:0051641;	establishment of localization;protein localization;intracellular transport;cellular macromolecule localization;intracellular protein transport;transport;establishment of protein localization;biological_process;organic substance transport;protein transport;macromolecule localization;establishment of localization in cell;localization;cellular protein localization;cellular localization;	3;4;5;4;6;4;4;1;5;5;3;4;2;5;3;	GO:0005575;GO:0044464;GO:0005623;GO:0005622;	cellular_component;cell part;cell;intracellular;	1;2;2;3;				K18423			IPR013713;IPR005043;IPR016024;IPR011989;IPR001494;	Exportin/Importin, Cse1-like;CAS/CSE, C-terminal;Armadillo-type fold;Armadillo-like helical;Importin-beta, N-terminal domain;	cytosol	7298347	1339	YU	[Y] Nuclear structure;[U] Intracellular trafficking, secretion, and vesicular transport;
B0W8R7	Cuticle protein OS=Culex quinquefasciatus GN=CpipJ_CPIJ003492 PE=4 SV=1 - [B0W8R7_CULQU]	Down	1.541	0.646	0.639	1.031	1.595	0.688	0.741	0.963	0.42538	0.00143813	0.44005	0.00429193	0.63584	0.00573182	1.44493	0.037627	0.66901	0.0143499	0.96667	0.717168													IPR031874;	Adult cuticle protein 1;	extracellular
B0WWK2	Putative uncharacterized protein OS=Culex quinquefasciatus GN=CpipJ_CPIJ010960 PE=4 SV=1 - [B0WWK2_CULQU]	Down	1.202	0.88	0.975	0.925	1.165	0.952	0.972	0.921	0.77398	0.0221372	0.82256	0.00772143	0.77989	0.00506368	0.94813	0.00244177	0.99242	0.863994	0.94093	0.251588				GO:0005575;GO:0044425;GO:0016021;GO:0016020;GO:0031224;	cellular_component;membrane part;integral component of membrane;membrane;intrinsic component of membrane;	1;2;4;2;3;				K18264			IPR007084;	BRICHOS domain;	cytosol	7296159	223	S	[S] Function unknown;
B0XEQ0	Predicted protein OS=Culex quinquefasciatus GN=CpipJ_CPIJ017828 PE=4 SV=1 - [B0XEQ0_CULQU]	Down	1.16	0.853	1.035	0.929	1.209	0.824	1.018	0.97	0.70789	0.0067022	0.86661	0.0258969	0.8016	0.017982	0.92499	0.0739679	0.8831	0.0475523	0.81685	0.0078983													IPR004145;	Domain of unknown function DUF243;	extracellular
B0WBL8	Putative uncharacterized protein OS=Culex quinquefasciatus GN=CpipJ_CPIJ004343 PE=4 SV=1 - [B0WBL8_CULQU]	Down	1.271	0.773	0.861	1.016	1.261	0.77	0.881	1.084	0.6094	0.00011142	0.68799	0.000800192	0.82938	0.0243906	1.20551	0.0370358	0.73476	0.0146068	0.88576	0.0101707													IPR024518;IPR006616;IPR022041;	Domain of unknown function DUF3421;DM9 repeat;Farnesoic acid O-methyl transferase;	cytosol
B0WGY4	Putative uncharacterized protein OS=Culex quinquefasciatus GN=CpipJ_CPIJ006085 PE=4 SV=1 - [B0WGY4_CULQU]	Up	0.845	0.883	1.02	1.254	0.874	0.785	0.979	1.334	0.97033	0.667249	1.16289	0.030695	1.50553	0.00945294	1.29465	0.02251	0.64451	0.0183884	0.83442	0.0894042															extracellular
B0WPR7	Arylphorin subunit C223 OS=Culex quinquefasciatus GN=CpipJ_CPIJ009033 PE=4 SV=1 - [B0WPR7_CULQU]	Up	0.945	0.857	0.943	1.167	0.951	0.892	0.916	1.188	0.92247	0.0536982	0.98049	0.312809	1.24209	0.00225643	1.26681	0.00472213	0.74268	0.00450595	0.94083	0.130591													IPR013788;IPR000896;IPR005204;IPR005203;IPR014756;IPR008922;	Hemocyanin/hexamerin;Hemocyanin/hexamerin middle domain;Hemocyanin, N-terminal;Hemocyanin, C-terminal;Immunoglobulin E-set;Uncharacterised domain, di-copper centre;	extracellular
B0WVF2	Putative uncharacterized protein OS=Culex quinquefasciatus GN=CpipJ_CPIJ011131 PE=4 SV=1 - [B0WVF2_CULQU]	Down	1.178	1.003	0.883	0.925	1.194	0.996	0.915	0.908	0.84275	0.00218503	0.75801	0.00386246	0.77277	0.00187068	1.01947	0.435997	1.09056	0.0120448	1.11179	0.0255455							GO:0003674;GO:0042302;GO:0005198;	molecular_function;structural constituent of cuticle;structural molecule activity;	1;3;2;				IPR000618;IPR031311;	Insect cuticle protein;Chitin-binding type R&R consensus;	extracellular

## Sheet: Cx_pro-vs-Cx_s RegulatedAnnotat
Protein	Description	Regulated-Stage	Cx_s_R1	Cx_cym_R1	Cx_pro_R1	Cx_ddv_R1	Cx_s_R2	Cx_cym_R2	Cx_pro_R2	Cx_ddv_R2	Cx_cym-vs-Cx_s	Cx_cym-vs-Cx_s-p	Cx_pro-vs-Cx_s	Cx_pro-vs-Cx_s-p	Cx_ddv-vs-Cx_s	Cx_ddv-vs-Cx_s-p	Cx_ddv-vs-Cx_pro	Cx_ddv-vs-Cx_pro-p	Cx_cym-vs-Cx_ddv	Cx_cym-vs-Cx_ddv-p	Cx_cym-vs-Cx_pro	Cx_cym-vs-Cx_pro-p	BP_GO_ID	BP_GO_Desc	BP_GO_Level	CC_GO_ID	CC_GO_Desc	CC_GO_Level	MF_GO_ID	MF_GO_Desc	MF_GO_Level	KEGG_KO	KEGG_Pathway_ID	KEGG_Pathway_Desc	Domain_ID	Domain_Desc	SubcellurLocation	COG_Gene	BlastScore	COG_Code	COG_Desc
B0WRN8	Putative uncharacterized protein OS=Culex quinquefasciatus GN=CpipJ_CPIJ010013 PE=4 SV=1 - [B0WRN8_CULQU]	Down	1.381	0.729	0.885	0.925	1.373	0.876	0.882	0.907	0.58279	0.0160229	0.64161	7.49272e-05	0.66521	0.000456113	1.03679	0.0705746	0.87609	0.265041	0.90832	0.385411	GO:0009167;GO:0009165;GO:0044281;GO:0009161;GO:1901362;GO:0042451;GO:1901360;GO:0044711;GO:0009199;GO:0009206;GO:0009205;GO:0009201;GO:0046034;GO:0046129;GO:0046128;GO:0042455;GO:0046483;GO:1901564;GO:1901566;GO:0006163;GO:0006164;GO:0019637;GO:0019438;GO:0009163;GO:0009141;GO:0009142;GO:0009144;GO:0009145;GO:0006807;GO:1901576;GO:0015992;GO:0009259;GO:0098662;GO:0098660;GO:0018130;GO:0006818;GO:…	purine ribonucleoside monophosphate metabolic process;nucleotide biosynthetic process;small molecule metabolic process;ribonucleoside monophosphate metabolic process;organic cyclic compound biosynthetic process;purine nucleoside biosynthetic process;organic cyclic compound metabolic process;single-organism biosynthetic process;ribonucleoside triphosphate metabolic process;purine ribonucleoside tr…	8;6;4;7;5;7;4;4;7;8;8;7;8;8;7;7;4;4;5;6;7;4;5;6;6;6;7;7;3;4;6;6;7;6;5;5;7;5;4;3;8;1;2;5;7;5;5;7;6;3;5;3;6;5;9;7;4;4;6;7;7;6;4;3;6;2;7;8;4;9;5;4;4;2;5;4;5;5;6;4;5;3;2;8;5;4;6;5;6;3;3;3;4;6;	GO:0031975;GO:0045263;GO:0016020;GO:0031967;GO:0031966;GO:0043234;GO:0043231;GO:0045259;GO:0044429;GO:0044422;GO:0043229;GO:0043227;GO:0043226;GO:0044464;GO:0044424;GO:0044425;GO:0033177;GO:0005737;GO:0031090;GO:0005739;GO:0044455;GO:0019866;GO:0005623;GO:0005622;GO:0005743;GO:0005740;GO:0044446;GO:0044444;GO:0098800;GO:0005753;GO:0000276;GO:0016469;GO:0032991;GO:0005575;GO:0098796;GO:0098798;	envelope;proton-transporting ATP synthase complex, coupling factor F(o);membrane;organelle envelope;mitochondrial membrane;protein complex;intracellular membrane-bounded organelle;proton-transporting ATP synthase complex;mitochondrial part;organelle part;intracellular organelle;membrane-bounded organelle;organelle;cell part;intracellular part;membrane part;proton-transporting two-sector ATPase co…	3;4;2;4;4;3;4;4;4;2;3;3;2;2;3;2;4;4;3;5;3;4;2;3;5;5;3;4;4;5;5;4;2;1;3;4;	GO:0003674;GO:0022891;GO:0022890;GO:0022892;GO:0015075;GO:0015077;GO:0015078;GO:0005215;GO:0008324;GO:0022857;	molecular_function;substrate-specific transmembrane transporter activity;inorganic cation transmembrane transporter activity;substrate-specific transporter activity;ion transmembrane transporter activity;monovalent inorganic cation transmembrane transporter activity;hydrogen ion transmembrane transporter activity;transporter activity;cation transmembrane transporter activity;transmembrane transpo…	1;4;7;3;5;8;9;2;6;3;	K02129	map00190;map01100;	Oxidative phosphorylation;Metabolic pathways;	IPR008386;	ATP synthase, F0 complex, subunit E, mitochondrial;	mitochondria	7299873	78.6	C	[C] Energy production and conversion;
B0XFP1	Putative uncharacterized protein OS=Culex quinquefasciatus GN=CpipJ_CPIJ018023 PE=4 SV=1 - [B0XFP1_CULQU]	Down	1.232	1.131	0.789	0.841	1.385	1.014	0.808	0.799	0.81964	0.133879	0.61024	0.0220927	0.62667	0.0253728	1.02693	0.449396	1.30793	0.0555896	1.34314	0.0437392															extracellular
B0W8C4	Putative uncharacterized protein OS=Culex quinquefasciatus GN=CpipJ_CPIJ002802 PE=4 SV=1 - [B0W8C4_CULQU]	Down	1.312	0.678	0.795	1.07	1.286	0.759	0.863	1.066	0.55312	0.00532615	0.63818	0.00594476	0.82217	0.00322639	1.2883	0.0197094	0.67275	0.013195	0.86671	0.171831													IPR022727;	Pupal cuticle protein C1;	extracellular
B0WWL9	Phosphatidylcholine-sterol acyltransferase OS=Culex quinquefasciatus GN=CpipJ_CPIJ010977 PE=4 SV=1 - [B0WWL9_CULQU]	Down	1.269	0.966	0.825	0.932	1.344	0.836	0.761	0.963	0.68963	0.0325825	0.60697	0.00909109	0.72522	0.0125356	1.19483	0.0490957	0.95092	0.558497	1.13619	0.27453	GO:0044238;GO:0044710;GO:0006629;GO:0071704;GO:0008150;GO:0008152;GO:0044699;	primary metabolic process;single-organism metabolic process;lipid metabolic process;organic substance metabolic process;biological_process;metabolic process;single-organism process;	3;3;4;3;1;2;2;				GO:0003824;GO:0016740;GO:0016746;GO:0016747;GO:0008374;GO:0003674;	catalytic activity;transferase activity;transferase activity, transferring acyl groups;transferase activity, transferring acyl groups other than amino-acyl groups;O-acyltransferase activity;molecular_function;	2;3;4;5;6;1;	K06129	map00564;map04142;	Glycerophospholipid metabolism;Lysosome;	IPR003386;IPR029058;	Lecithin:cholesterol/phospholipid:diacylglycerol acyltransferase;Alpha/Beta hydrolase fold;	extracellular	Hs6912484	292	I	[I] Lipid transport and metabolism;
B0X2A7	Carbamoyl-phosphate synthase large chain OS=Culex quinquefasciatus GN=CpipJ_CPIJ013800 PE=4 SV=1 - [B0X2A7_CULQU]	Up	0.713	1.211	1.237	0.958	0.817	1.132	1.153	0.927	1.53137	0.0248482	1.56209	0.0233224	1.23203	0.0821049	0.7887	0.0300274	1.24297	0.0326611	0.98033	0.723064	GO:0019752;GO:0072528;GO:0044249;GO:0034641;GO:0006807;GO:0044281;GO:0046112;GO:1901362;GO:1901360;GO:0072527;GO:0006139;GO:0044710;GO:0044711;GO:0019856;GO:0006206;GO:0006207;GO:0006520;GO:0071704;GO:0044699;GO:0018130;GO:1901576;GO:0009987;GO:0006725;GO:0009112;GO:0009058;GO:0008150;GO:0008152;GO:0043436;GO:0044271;GO:0055086;GO:0046483;GO:0044238;GO:1901564;GO:0006082;GO:1901566;GO:0044237;GO:…	carboxylic acid metabolic process;pyrimidine-containing compound biosynthetic process;cellular biosynthetic process;cellular nitrogen compound metabolic process;nitrogen compound metabolic process;small molecule metabolic process;nucleobase biosynthetic process;organic cyclic compound biosynthetic process;organic cyclic compound metabolic process;pyrimidine-containing compound metabolic process;n…	6;6;4;4;3;4;5;5;4;5;4;3;4;6;6;7;4;3;2;5;4;2;4;5;3;1;2;5;5;4;4;3;4;4;5;3;3;				GO:0003674;GO:0043168;GO:0016743;GO:0043167;GO:0016740;GO:0016741;GO:0016597;GO:0036094;GO:0003824;GO:0043177;GO:0031406;GO:0004070;GO:0005488;	molecular_function;anion binding;carboxyl- or carbamoyltransferase activity;ion binding;transferase activity;transferase activity, transferring one-carbon groups;amino acid binding;small molecule binding;catalytic activity;organic acid binding;carboxylic acid binding;aspartate carbamoyltransferase activity;binding;	1;4;5;3;3;4;6;3;2;4;5;6;2;				IPR002082;IPR006130;IPR006132;IPR032466;	Aspartate carbamoyltransferase;Aspartate/ornithine carbamoyltransferase;Aspartate/ornithine carbamoyltransferase, carbamoyl-P binding;Metal-dependent hydrolase;	cytosol	7293258	267	R	[R] General function prediction only;
B0X371	Putative uncharacterized protein OS=Culex quinquefasciatus GN=CpipJ_CPIJ013182 PE=4 SV=1 - [B0X371_CULQU]	Up	0.825	1.109	1.004	1.103	0.726	1.106	1.053	1.194	1.42811	0.021534	1.32624	0.0445003	1.48098	0.030989	1.11667	0.145924	0.9643	0.462846	1.07681	0.0844848													IPR033916;IPR003172;IPR014756;	ML domain, Npc2 like;MD-2-related lipid-recognition domain;Immunoglobulin E-set;	extracellular	7299293	101	S	[S] Function unknown;
B8RJA0	ATP synthase subunit beta (Fragment) OS=Culex tarsalis PE=2 SV=1 - [B8RJA0_CULTA]	Down	1.154	0.962	0.882	0.991	1.301	0.839	0.842	0.947	0.7336	0.0762048	0.70224	0.0407939	0.78941	0.0779302	1.12413	0.0692837	0.92931	0.404342	1.04466	0.612016	GO:0009156;GO:0009167;GO:0009165;GO:0044281;GO:0009161;GO:1901362;GO:0042451;GO:1901360;GO:0044710;GO:0044711;GO:0009199;GO:0098662;GO:0009206;GO:0009205;GO:0009201;GO:0046034;GO:0046129;GO:0046128;GO:0042455;GO:0046483;GO:1901564;GO:1901566;GO:0006163;GO:0006164;GO:0019637;GO:0019438;GO:0009163;GO:0009141;GO:0009142;GO:0009144;GO:0009145;GO:0006807;GO:1901576;GO:0015992;GO:0009127;GO:0044699;GO:…	ribonucleoside monophosphate biosynthetic process;purine ribonucleoside monophosphate metabolic process;nucleotide biosynthetic process;small molecule metabolic process;ribonucleoside monophosphate metabolic process;organic cyclic compound biosynthetic process;purine nucleoside biosynthetic process;organic cyclic compound metabolic process;single-organism metabolic process;single-organism biosynt…	7;8;6;4;7;5;7;4;3;4;7;7;8;8;7;8;8;7;7;4;4;5;6;7;4;5;6;6;6;7;7;3;4;6;7;2;6;5;5;6;5;4;8;7;7;1;2;5;3;5;8;9;5;6;3;5;3;5;9;7;4;4;6;7;6;6;4;6;7;2;4;4;4;5;4;5;5;6;4;3;8;5;4;6;5;6;2;3;3;3;5;4;6;5;	GO:0045261;GO:0016020;GO:0043234;GO:0045259;GO:0044425;GO:0033178;GO:0016469;GO:0044464;GO:0005623;GO:0005622;GO:0044424;GO:0032991;GO:0005575;GO:0098796;	proton-transporting ATP synthase complex, catalytic core F(1);membrane;protein complex;proton-transporting ATP synthase complex;membrane part;proton-transporting two-sector ATPase complex, catalytic domain;proton-transporting two-sector ATPase complex;cell part;cell;intracellular;intracellular part;macromolecular complex;cellular_component;membrane protein complex;	4;2;3;4;2;4;4;2;2;3;3;2;1;3;	GO:0000166;GO:0035639;GO:0032549;GO:0016818;GO:0097367;GO:0019829;GO:0022804;GO:0015405;GO:0016817;GO:0003674;GO:0005488;GO:0016887;GO:1901265;GO:0042626;GO:0042623;GO:0015399;GO:0017076;GO:0005524;GO:0016787;GO:0022890;GO:0003824;GO:0097159;GO:0043492;GO:0016462;GO:0015077;GO:0032559;GO:0032555;GO:0032550;GO:0032553;GO:0043168;GO:0016820;GO:0046933;GO:0043167;GO:0044769;GO:0022891;GO:0005215;GO:…	nucleotide binding;purine ribonucleoside triphosphate binding;ribonucleoside binding;hydrolase activity, acting on acid anhydrides, in phosphorus-containing anhydrides;carbohydrate derivative binding;cation-transporting ATPase activity;active transmembrane transporter activity;P-P-bond-hydrolysis-driven transmembrane transporter activity;hydrolase activity, acting on acid anhydrides;molecular_fun…	4;5;5;5;3;7;4;6;4;1;2;8;4;6;9;5;5;6;3;7;2;3;10;6;8;6;5;6;4;4;5;8;3;7;4;2;3;6;3;5;4;5;3;6;6;7;3;9;5;				IPR000194;IPR005722;IPR003593;IPR027417;IPR004100;	ATPase, F1/V1/A1 complex, alpha/beta subunit, nucleotide-binding domain;ATP synthase, F1 complex, beta subunit;AAA+ ATPase domain;P-loop containing nucleoside triphosphate hydrolase;ATPase, F1/V1/A1 complex, alpha/beta subunit, N-terminal domain;	cytosol	7304361	583	C	[C] Energy production and conversion;
B0WJC4	D-amino acid oxidase OS=Culex quinquefasciatus GN=CpipJ_CPIJ007272 PE=4 SV=1 - [B0WJC4_CULQU]	Up	0.873	1.118	1.024	1.033	0.851	1.021	1.113	1.035	1.24072	0.0529235	1.23956	0.0459095	1.19954	0.00409852	0.96771	0.519383	1.03433	0.540422	1.00094	0.989258	GO:0019752;GO:0006807;GO:0044281;GO:0044699;GO:0044710;GO:0006520;GO:0071704;GO:1901605;GO:0009987;GO:0044763;GO:0008152;GO:0043436;GO:0044238;GO:1901564;GO:0006082;GO:0044237;GO:0008150;GO:0046416;	carboxylic acid metabolic process;nitrogen compound metabolic process;small molecule metabolic process;single-organism process;single-organism metabolic process;cellular amino acid metabolic process;organic substance metabolic process;alpha-amino acid metabolic process;cellular process;single-organism cellular process;metabolic process;oxoacid metabolic process;primary metabolic process;organonit…	6;3;4;2;3;4;3;5;2;3;2;5;3;4;4;3;1;6;				GO:0003674;GO:0071949;GO:0043167;GO:1901363;GO:0016491;GO:0043168;GO:0050662;GO:0050660;GO:0016641;GO:0000166;GO:0003884;GO:1901265;GO:0036094;GO:0003824;GO:0016638;GO:0048037;GO:0097159;GO:0005488;	molecular_function;FAD binding;ion binding;heterocyclic compound binding;oxidoreductase activity;anion binding;coenzyme binding;flavin adenine dinucleotide binding;oxidoreductase activity, acting on the CH-NH2 group of donors, oxygen as acceptor;nucleotide binding;D-amino-acid oxidase activity;nucleoside phosphate binding;small molecule binding;catalytic activity;oxidoreductase activity, acting o…	1;6;3;3;3;4;4;5;5;4;6;4;3;2;4;3;3;2;	K00273	map00260;map00311;map00330;map00472;map01100;map01130;map04146;	Glycine, serine and threonine metabolism;Penicillin and cephalosporin biosynthesis;Arginine and proline metabolism;D-Arginine and D-ornithine metabolism;Metabolic pathways;Biosynthesis of antibiotics;Peroxisome;	IPR023209;IPR006076;	D-amino-acid oxidase;FAD dependent oxidoreductase;	extracellular	7297177	330	E	[E] Amino acid transport and metabolism;
B0WNI6	Putative uncharacterized protein OS=Culex quinquefasciatus GN=CpipJ_CPIJ008702 PE=4 SV=1 - [B0WNI6_CULQU]	Down	1.189	0.834	0.885	1.045	1.206	0.808	0.871	1.11	0.68559	0.00169758	0.73319	0.00118568	0.89979	0.0702143	1.22722	0.0266642	0.76195	0.0181184	0.93508	0.0610205													IPR004911;	Gamma interferon inducible lysosomal thiol reductase GILT;	extracellular	7299765	246	O	[O] Posttranslational modification, protein turnover, chaperones;
B0X3N0	Alanine-glyoxylate aminotransferase OS=Culex quinquefasciatus GN=CpipJ_CPIJ013562 PE=3 SV=1 - [B0X3N0_CULQU]	Up	0.878	1.083	1.128	0.976	0.91	1.054	1.051	1	1.19519	0.0149689	1.21868	0.0425951	1.10515	0.0424103	0.90684	0.128193	1.08148	0.0505564	0.98073	0.660495							GO:0043168;GO:0003824;GO:0097159;GO:1901363;GO:0043167;GO:0008483;GO:0016740;GO:0003674;GO:0030170;GO:0048037;GO:0016769;GO:0005488;	anion binding;catalytic activity;organic cyclic compound binding;heterocyclic compound binding;ion binding;transaminase activity;transferase activity;molecular_function;pyridoxal phosphate binding;cofactor binding;transferase activity, transferring nitrogenous groups;binding;	4;2;3;3;3;5;3;1;4;3;4;2;	K00827	map00250;map00260;map00270;map00280;map01100;map01110;	Alanine, aspartate and glutamate metabolism;"Glycine, serine and threonine metabolism";Cysteine and methionine metabolism;"Valine, leucine and isoleucine degradation";Metabolic pathways;Biosynthesis of secondary metabolites;	IPR005814;IPR015422;IPR015424;IPR015421;	Aminotransferase class-III;Pyridoxal phosphate-dependent transferase, subdomain 2;Pyridoxal phosphate-dependent transferase;Pyridoxal phosphate-dependent transferase, major region, subdomain 1;	cytosol	7296572	730	E	[E] Amino acid transport and metabolism;
B0WA21	Putative uncharacterized protein OS=Culex quinquefasciatus GN=CpipJ_CPIJ003887 PE=4 SV=1 - [B0WA21_CULQU]	Down	1.158	0.969	0.873	0.992	1.249	1.085	0.821	0.893	0.85334	0.138981	0.70378	0.0209322	0.78313	0.0604092	1.11275	0.229757	1.08966	0.383208	1.21251	0.105352										K11278			IPR024057;IPR004301;	Nucleoplasmin core domain;Nucleoplasmin family;	nucleus	7301880	115	Y	[Y] Nuclear structure;
B0X411	Sh3beta OS=Culex quinquefasciatus GN=CpipJ_CPIJ013453 PE=4 SV=1 - [B0X411_CULQU]	Up	0.893	1.084	1.126	0.962	0.869	1.058	1.109	0.991	1.21566	0.0085592	1.26844	0.00384401	1.1084	0.0367163	0.87383	0.0139137	1.09677	0.039941	0.95839	0.095808													IPR006993;IPR012336;	SH3-binding, glutamic acid-rich protein;Thioredoxin-like fold;	cytosol	7295248	155	S	[S] Function unknown;
B0XJK3	Putative uncharacterized protein OS=Culex quinquefasciatus GN=CpipJ_CPIJ019541 PE=4 SV=1 - [B0XJK3_CULQU]	Down	1.2	0.955	0.891	0.897	1.138	1.015	0.94	0.915	0.8426	0.0508147	0.78315	0.023444	0.77502	0.0147325	0.98962	0.750754	1.0872	0.12775	1.07591	0.214614							GO:0003674;GO:0042302;GO:0005198;	molecular_function;structural constituent of cuticle;structural molecule activity;	1;3;2;				IPR000618;	Insect cuticle protein;	mitochondria
B0X381	Putative uncharacterized protein OS=Culex quinquefasciatus GN=CpipJ_CPIJ013192 PE=4 SV=1 - [B0X381_CULQU]	Down	1.032	0.871	0.772	1.276	1.125	0.878	0.807	1.199	0.81085	0.048483	0.73204	0.0283065	1.14743	0.118975	1.56745	0.00879376	0.70667	0.0111524	1.10766	0.0413669															extracellular
B0WB40	Hexamerin 2 beta OS=Culex quinquefasciatus GN=CpipJ_CPIJ004282 PE=4 SV=1 - [B0WB40_CULQU]	Up	0.868	1.021	1.217	0.955	0.829	0.842	1.246	1.079	1.09782	0.460516	1.45138	0.00400138	1.19859	0.122119	0.82582	0.0779522	0.91593	0.514539	0.75639	0.0804681													IPR013788;IPR005203;IPR014756;	Hemocyanin/hexamerin;Hemocyanin, C-terminal;Immunoglobulin E-set;	cytosol
B0W244	S-adenosylmethionine synthase OS=Culex quinquefasciatus GN=CpipJ_CPIJ001138 PE=3 SV=1 - [B0W244_CULQU]	Up	0.908	1.127	1.079	0.948	0.911	1.124	1.13	0.861	1.23749	9.64367e-05	1.2144	0.0167303	0.9945	0.919038	0.81892	0.0580801	1.24433	0.0366689	1.01901	0.497429	GO:0042398;GO:0006730;GO:0006732;GO:0044249;GO:0034641;GO:0006807;GO:0009108;GO:0044281;GO:1901137;GO:0072521;GO:0072522;GO:1901362;GO:0009119;GO:1901360;GO:1901576;GO:0044710;GO:0051186;GO:0042278;GO:0051188;GO:0071704;GO:0044699;GO:0006790;GO:0046500;GO:0018130;GO:0006139;GO:0009987;GO:0006725;GO:0009058;GO:0044711;GO:0044763;GO:0009116;GO:0008152;GO:0019438;GO:0034654;GO:1901564;GO:0046129;GO:…	cellular modified amino acid biosynthetic process;one-carbon metabolic process;coenzyme metabolic process;cellular biosynthetic process;cellular nitrogen compound metabolic process;nitrogen compound metabolic process;coenzyme biosynthetic process;small molecule metabolic process;carbohydrate derivative biosynthetic process;purine-containing compound metabolic process;purine-containing compound bi…	5;4;5;4;4;3;6;4;5;5;6;5;6;4;4;3;4;6;5;3;2;4;5;5;4;2;4;3;4;3;5;2;5;5;4;8;7;4;4;3;5;4;5;5;6;4;7;3;4;7;1;5;6;				GO:0005488;GO:0003674;GO:0017076;GO:1901363;GO:0043169;GO:0032559;GO:0001883;GO:0000166;GO:0001882;GO:0043168;GO:0016765;GO:0097367;GO:0035639;GO:0043167;GO:0016740;GO:0032549;GO:0046872;GO:0005524;GO:1901265;GO:0036094;GO:0003824;GO:0004478;GO:0097159;GO:0030554;GO:0032555;GO:0032550;GO:0032553;	binding;molecular_function;purine nucleotide binding;heterocyclic compound binding;cation binding;adenyl ribonucleotide binding;purine nucleoside binding;nucleotide binding;nucleoside binding;anion binding;transferase activity, transferring alkyl or aryl (other than methyl) groups;carbohydrate derivative binding;purine ribonucleoside triphosphate binding;ion binding;transferase activity;ribonucle…	2;1;5;3;4;6;5;4;4;4;4;3;5;3;3;5;5;6;4;3;2;5;3;6;5;6;4;	K00789	map00270;map01100;map01110;map01230;	Cysteine and methionine metabolism;Metabolic pathways;Biosynthesis of secondary metabolites;Biosynthesis of amino acids;	IPR022636;IPR022631;IPR022630;IPR022628;IPR022629;IPR002133;	S-adenosylmethionine synthetase superfamily;S-adenosylmethionine synthetase, conserved site;S-adenosylmethionine synthetase, C-terminal;S-adenosylmethionine synthetase, N-terminal;S-adenosylmethionine synthetase, central domain;S-adenosylmethionine synthetase;	cytosol	7296263	669	H	[H] Coenzyme transport and metabolism;
B0WMF9	Signal recognition particle subunit SRP68 OS=Culex quinquefasciatus GN=CpipJ_CPIJ008397 PE=3 SV=1 - [B0WMF9_CULQU]	Down	1.254	0.858	0.831	0.994	1.184	0.937	0.911	0.98	0.73626	0.025904	0.71452	0.0225413	0.80968	0.0228612	1.13318	0.103813	0.90932	0.155388	1.03042	0.683778	GO:0008104;GO:0006613;GO:0006612;GO:0006614;GO:0061024;GO:0072594;GO:0044802;GO:0044699;GO:0070972;GO:0070727;GO:0006886;GO:0090150;GO:0016043;GO:0071840;GO:0071702;GO:0033036;GO:0034613;GO:0072599;GO:0006810;GO:0006605;GO:0045184;GO:0033365;GO:0044765;GO:0008150;GO:0072657;GO:0051649;GO:0051234;GO:0051179;GO:1902578;GO:0051641;GO:0045047;GO:1902582;GO:0046907;GO:0044763;GO:0009987;GO:1902580;GO:…	protein localization;cotranslational protein targeting to membrane;protein targeting to membrane;SRP-dependent cotranslational protein targeting to membrane;membrane organization;establishment of protein localization to organelle;single-organism membrane organization;single-organism process;protein localization to endoplasmic reticulum;cellular macromolecule localization;intracellular protein tra…	4;7;6;6;4;5;4;2;7;4;6;5;3;2;5;3;5;6;4;6;4;6;4;1;5;4;3;2;3;3;5;5;5;3;2;4;5;	GO:0005786;GO:1990904;GO:0005737;GO:0030529;GO:0032991;GO:0044464;GO:0005623;GO:0005622;GO:0005575;GO:0044444;GO:0048500;GO:0044424;	signal recognition particle, endoplasmic reticulum targeting;ribonucleoprotein complex;cytoplasm;intracellular ribonucleoprotein complex;macromolecular complex;cell part;cell;intracellular;cellular_component;cytoplasmic part;signal recognition particle;intracellular part;	6;3;4;4;2;2;2;3;1;4;5;3;	GO:0008312;GO:0005488;GO:0003676;GO:1901363;GO:0042277;GO:0043021;GO:0044877;GO:0033218;GO:0030942;GO:0005048;GO:0097159;GO:0005047;GO:0003723;GO:0003674;	7S RNA binding;binding;nucleic acid binding;heterocyclic compound binding;peptide binding;ribonucleoprotein complex binding;macromolecular complex binding;amide binding;endoplasmic reticulum signal peptide binding;signal sequence binding;organic cyclic compound binding;signal recognition particle binding;RNA binding;molecular_function;	6;2;4;3;4;4;3;3;6;5;3;5;5;1;	K03107	map03060;	Protein export;	IPR034652;IPR026258;	Signal recognition particle subunit SRP68, RNA-binding domain;Signal recognition particle subunit SRP68;	nucleus	7295013	776	U	[U] Intracellular trafficking, secretion, and vesicular transport;
B0W5K7	Putative uncharacterized protein OS=Culex quinquefasciatus GN=CpipJ_CPIJ002322 PE=4 SV=1 - [B0W5K7_CULQU]	Up	0.881	1.084	1.092	0.983	0.898	1.124	1.081	0.924	1.24115	0.0101086	1.22147	0.00263072	1.07195	0.172452	0.87759	0.0473229	1.15784	0.0517651	1.01611	0.487671							GO:0043169;GO:0046872;GO:0003674;GO:0005488;GO:0043167;	cation binding;metal ion binding;molecular_function;binding;ion binding;	4;5;1;2;3;				IPR013087;IPR022755;	Zinc finger C2H2-type;Zinc finger, double-stranded RNA binding;	nucleus	7293958	326	TD	[T] Signal transduction mechanisms;[D] Cell cycle control, cell division, chromosome partitioning;
B0XKC4	Mitochondrial ribosomal protein, S26 OS=Culex quinquefasciatus GN=CpipJ_CPIJ019848 PE=4 SV=1 - [B0XKC4_CULQU]	Up	0.836	1.198	1.109	0.941	0.917	0.993	1.087	0.987	1.24986	0.185271	1.25271	0.0340741	1.09983	0.201063	0.87796	0.0343455	1.13641	0.337199	0.99772	0.982854				GO:0015935;GO:0044464;GO:0031974;GO:0043229;GO:0043228;GO:0043227;GO:0043226;GO:0005737;GO:0005575;GO:0005739;GO:0030529;GO:0005759;GO:0044429;GO:0000314;GO:0000313;GO:0044391;GO:0043231;GO:0032991;GO:0005840;GO:0043232;GO:0043233;GO:1990904;GO:0005623;GO:0005622;GO:0044446;GO:0070013;GO:0044444;GO:0005761;GO:0005763;GO:0044424;GO:0044422;	small ribosomal subunit;cell part;membrane-enclosed lumen;intracellular organelle;non-membrane-bounded organelle;membrane-bounded organelle;organelle;cytoplasm;cellular_component;mitochondrion;intracellular ribonucleoprotein complex;mitochondrial matrix;mitochondrial part;organellar small ribosomal subunit;organellar ribosome;ribosomal subunit;intracellular membrane-bounded organelle;macromolecul…	5;2;2;3;3;3;2;4;1;5;4;5;4;4;3;4;4;2;5;4;3;3;2;3;3;4;4;4;5;3;2;				K17405			IPR026140;	28S ribosomal protein S26;	cytosol	7293916	94.7	S	[S] Function unknown;
B0WQ31	Dynein-1-beta heavy chain OS=Culex quinquefasciatus GN=CpipJ_CPIJ009153 PE=4 SV=1 - [B0WQ31_CULQU]	Down	1.206	0.683	1.038	1.029	1.272	0.636	0.946	1.038	0.53228	0.00485175	0.80065	0.0487256	0.83414	0.0252751	1.04183	0.464003	0.63812	0.00406795	0.66482	0.0232948	GO:0001539;GO:0006928;GO:0051179;GO:0044699;GO:0040011;GO:0009987;GO:0008150;GO:0007017;GO:0048870;GO:0007018;GO:0051674;GO:0044763;	cilium or flagellum-dependent cell motility;movement of cell or subcellular component;localization;single-organism process;locomotion;cellular process;biological_process;microtubule-based process;cell motility;microtubule-based movement;localization of cell;single-organism cellular process;	4;4;2;2;2;2;1;4;3;5;3;3;	GO:0044464;GO:0043229;GO:0043228;GO:0005929;GO:0030286;GO:0043226;GO:0005856;GO:0044446;GO:0005858;GO:0005875;GO:0044430;GO:0015630;GO:1902494;GO:0042995;GO:0005930;GO:0043234;GO:0032991;GO:0043232;GO:0044463;GO:0005623;GO:0005622;GO:0005575;GO:0044447;GO:0097014;GO:0044441;GO:0044424;GO:0044422;	cell part;intracellular organelle;non-membrane-bounded organelle;cilium;dynein complex;organelle;cytoskeleton;intracellular organelle part;axonemal dynein complex;microtubule associated complex;cytoskeletal part;microtubule cytoskeleton;catalytic complex;cell projection;axoneme;protein complex;macromolecular complex;intracellular non-membrane-bounded organelle;cell projection part;cell;intracellu…	2;3;3;3;5;2;5;3;5;4;4;6;4;3;4;3;2;4;3;2;3;1;4;4;3;3;2;	GO:0032550;GO:0016787;GO:0035639;GO:1901363;GO:0032553;GO:0003674;GO:0005488;GO:0016887;GO:0043167;GO:0001882;GO:0016462;GO:0005524;GO:0032555;GO:1901265;GO:0032549;GO:0017076;GO:0003774;GO:0003777;GO:0001883;GO:0000166;GO:0017111;GO:0036094;GO:0003824;GO:0016818;GO:0030554;GO:0097367;GO:0097159;GO:0016817;GO:0032559;GO:0043168;	purine ribonucleoside binding;hydrolase activity;purine ribonucleoside triphosphate binding;heterocyclic compound binding;ribonucleotide binding;molecular_function;binding;ATPase activity;ion binding;nucleoside binding;pyrophosphatase activity;ATP binding;purine ribonucleotide binding;nucleoside phosphate binding;ribonucleoside binding;purine nucleotide binding;motor activity;microtubule motor ac…	6;3;5;3;4;1;2;8;3;4;6;6;5;4;5;5;8;9;5;4;7;3;2;5;6;3;3;4;6;4;	K10408	map05016;	Huntington's disease;	IPR018247;IPR011704;IPR004273;IPR035699;IPR025662;IPR013602;IPR003593;IPR024743;IPR024317;IPR026983;IPR027417;IPR035706;	EF-Hand 1, calcium-binding site;ATPase, dynein-related, AAA domain;Dynein heavy chain domain;Dynein heavy chain, hydrolytic ATP-binding dynein motor region D1;Sigma-54 interaction domain, ATP-binding site 1;Dynein heavy chain, domain-2;AAA+ ATPase domain;Dynein heavy chain, coiled coil stalk;Dynein heavy chain, AAA module D4;Dynein heavy chain;P-loop containing nucleoside triphosphate hydrolase;D…	cytosol	7293415	4398	Z	[Z] Cytoskeleton;
B0WVI2	Putative uncharacterized protein OS=Culex quinquefasciatus GN=CpipJ_CPIJ010904 PE=4 SV=1 - [B0WVI2_CULQU]	Up	0.908	1.133	1.115	0.952	0.838	1.144	1.057	1.003	1.30412	0.0173455	1.24399	0.0426459	1.1197	0.13724	0.90009	0.106769	1.16471	0.0252623	1.04834	0.217267							GO:0003824;GO:0003674;GO:0016491;	catalytic activity;molecular_function;oxidoreductase activity;	2;1;3;	K00109	map00650;	Butanoate metabolism;	IPR006076;	FAD dependent oxidoreductase;	cytosol	7298510	253	S	[S] Function unknown;
B0W9W6	Putative uncharacterized protein OS=Culex quinquefasciatus GN=CpipJ_CPIJ003863 PE=4 SV=1 - [B0W9W6_CULQU]	Down	1.075	1.105	0.758	1.02	1.097	1.1	0.788	1.091	1.01519	0.281078	0.71179	0.00351313	0.97192	0.498091	1.36546	0.0181068	1.04453	0.317477	1.42626	0.00212318							GO:0005549;GO:0003674;GO:0005488;	odorant binding;molecular_function;binding;	3;1;2;				IPR006170;	Pheromone/general odorant binding protein;	extracellular
B0XDZ8	Putative uncharacterized protein OS=Culex quinquefasciatus GN=CpipJ_CPIJ017687 PE=4 SV=1 - [B0XDZ8_CULQU]	Down	1.06	0.941	0.86	1.036	1.1	1.019	0.869	1.024	0.90741	0.150036	0.80046	0.00892825	0.9537	0.138954	1.19144	0.00204735	0.95146	0.332681	1.1336	0.0987214													IPR032150;	Protein of unknown function DUF4820;	cytosol
B0WGP5	Putative uncharacterized protein OS=Culex quinquefasciatus GN=CpipJ_CPIJ006342 PE=4 SV=1 - [B0WGP5_CULQU]	Down	1.384	0.78	0.798	0.959	1.378	0.9	0.747	0.98	0.60825	0.0121073	0.55938	0.00177571	0.70203	0.000703494	1.25502	0.0190382	0.86643	0.167383	1.08738	0.409274							GO:0097159;GO:0000166;GO:0036094;GO:0003674;GO:0005488;GO:0003676;GO:1901363;GO:1901265;	organic cyclic compound binding;nucleotide binding;small molecule binding;molecular_function;binding;nucleic acid binding;heterocyclic compound binding;nucleoside phosphate binding;	3;4;3;1;2;4;3;4;	K13098	map05202;	Transcriptional misregulation in cancer;	IPR034870;IPR000504;	TAF15/EWS/TLS family;RNA recognition motif domain;	plasma membrane	7293195	155	R	[R] General function prediction only;
B0XA25	Pupal cuticle protein 78E OS=Culex quinquefasciatus GN=CpipJ_CPIJ016316 PE=4 SV=1 - [B0XA25_CULQU]	Down	1.089	1.032	0.853	1.019	1.066	1.056	0.848	1.049	0.96891	0.181404	0.78933	0.00267702	0.95963	0.148	1.21576	0.00679773	1.00967	0.654556	1.22751	0.00398885							GO:0003674;GO:0042302;GO:0005198;	molecular_function;structural constituent of cuticle;structural molecule activity;	1;3;2;				IPR000618;	Insect cuticle protein;	extracellular
B0WZ30	Histone H2B OS=Culex quinquefasciatus GN=CpipJ_CPIJ012376 PE=3 SV=1 - [B0WZ30_CULQU]	Down	1.083	0.944	0.869	0.973	1.192	0.979	0.858	0.938	0.84527	0.0914911	0.75912	0.0377194	0.84	0.0863035	1.10654	0.0375326	1.00628	0.831036	1.11349	0.0332974				GO:0000786;GO:0043232;GO:0044815;GO:0043229;GO:0043228;GO:0043227;GO:0043226;GO:0005575;GO:0005634;GO:0005694;GO:0043234;GO:0032991;GO:0043231;GO:0032993;GO:0044464;GO:0005623;GO:0005622;GO:0044446;GO:0044424;GO:0000785;GO:0044427;GO:0044422;	nucleosome;intracellular non-membrane-bounded organelle;DNA packaging complex;intracellular organelle;non-membrane-bounded organelle;membrane-bounded organelle;organelle;cellular_component;nucleus;chromosome;protein complex;macromolecular complex;intracellular membrane-bounded organelle;protein-DNA complex;cell part;cell;intracellular;intracellular organelle part;intracellular part;chromatin;chro…	4;4;4;3;3;3;2;1;5;5;3;2;4;3;2;2;3;3;3;3;4;2;	GO:0003674;GO:0005488;GO:0003676;GO:0003677;GO:1901363;GO:0097159;	molecular_function;binding;nucleic acid binding;DNA binding;heterocyclic compound binding;organic cyclic compound binding;	1;2;4;5;3;3;	K11252	map05034;map05203;map05322;	Alcoholism;Viral carcinogenesis;Systemic lupus erythematosus;	IPR000558;IPR007125;IPR009072;	Histone H2B;Histone H2A/H2B/H3;Histone-fold;	nucleus	CE07075E	184	B	[B] Chromatin structure and dynamics;
B0WZ31	Histone H1 OS=Culex quinquefasciatus GN=CpipJ_CPIJ012377 PE=3 SV=1 - [B0WZ31_CULQU]	Down	1.212	1.118	0.82	0.838	1.168	1.106	0.828	0.973	0.93445	0.0758709	0.69244	0.0037118	0.76092	0.0569992	1.09891	0.351349	1.22805	0.0929253	1.34951	0.00062634	GO:0034728;GO:0071103;GO:0022607;GO:0031497;GO:0070271;GO:0043933;GO:0034622;GO:0071840;GO:0016043;GO:0071824;GO:0071822;GO:0006325;GO:0006323;GO:0065003;GO:0065004;GO:0006461;GO:0009987;GO:0008150;GO:0051276;GO:0006996;GO:0006334;GO:0006333;GO:0044085;	nucleosome organization;DNA conformation change;cellular component assembly;chromatin assembly;protein complex biogenesis;macromolecular complex subunit organization;cellular macromolecular complex assembly;cellular component organization or biogenesis;cellular component organization;protein-DNA complex subunit organization;protein complex subunit organization;chromatin organization;DNA packaging…	6;6;4;6;4;4;6;2;3;5;5;5;7;5;6;5;2;1;5;4;6;6;3;	GO:0043232;GO:0044815;GO:0043229;GO:0043228;GO:0043227;GO:0043226;GO:0044446;GO:0005634;GO:0005694;GO:0043234;GO:0000786;GO:0032991;GO:0043231;GO:0032993;GO:0044464;GO:0005623;GO:0005622;GO:0005575;GO:0044424;GO:0000785;GO:0044427;GO:0044422;	intracellular non-membrane-bounded organelle;DNA packaging complex;intracellular organelle;non-membrane-bounded organelle;membrane-bounded organelle;organelle;intracellular organelle part;nucleus;chromosome;protein complex;nucleosome;macromolecular complex;intracellular membrane-bounded organelle;protein-DNA complex;cell part;cell;intracellular;cellular_component;intracellular part;chromatin;chro…	4;4;3;3;3;2;3;5;5;3;4;2;4;3;2;2;3;1;3;3;4;2;	GO:0003674;GO:0005488;GO:0003676;GO:0003677;GO:1901363;GO:0097159;	molecular_function;binding;nucleic acid binding;DNA binding;heterocyclic compound binding;organic cyclic compound binding;	1;2;4;5;3;3;	K11275			IPR011991;IPR005818;IPR005819;	Winged helix-turn-helix DNA-binding domain;Linker histone H1/H5, domain H15;Histone H5;	nucleus	CE04443	82.8	B	[B] Chromatin structure and dynamics;
B0X3L6	Tropomyosin invertebrate OS=Culex quinquefasciatus GN=CpipJ_CPIJ013364 PE=3 SV=1 - [B0X3L6_CULQU]	Down	1.165	0.827	0.884	1.054	1.142	0.83	0.922	1.114	0.71825	0.00127095	0.78283	0.00776904	0.93975	0.163	1.20044	0.0364021	0.7643	0.0135411	0.9175	0.0596515										K10373	map04260;map04261;map05206;map05410;map05414;	Cardiac muscle contraction;Adrenergic signaling in cardiomyocytes;MicroRNAs in cancer;Hypertrophic cardiomyopathy (HCM);Dilated cardiomyopathy;	IPR000533;	Tropomyosin;	cytosol	7299991	461	Z	[Z] Cytoskeleton;
B0WBU9	Igf2 mRNA binding protein OS=Culex quinquefasciatus GN=CpipJ_CPIJ004648 PE=4 SV=1 - [B0WBU9_CULQU]	Down	1.084	1.092	0.929	0.9	1.121	1.077	0.905	0.895	0.98367	0.462387	0.83175	0.0138383	0.81406	0.00819094	0.97874	0.252621	1.20836	0.00178252	1.18266	0.00706193							GO:0097159;GO:0000166;GO:0036094;GO:0003674;GO:0005488;GO:0003676;GO:1901363;GO:1901265;GO:0003723;	organic cyclic compound binding;nucleotide binding;small molecule binding;molecular_function;binding;nucleic acid binding;heterocyclic compound binding;nucleoside phosphate binding;RNA binding;	3;4;3;1;2;4;3;4;5;	K17391	map05206;	MicroRNAs in cancer;	IPR004087;IPR000504;IPR004088;	K Homology domain;RNA recognition motif domain;K Homology domain, type 1;	mitochondria	7292558	644	AR	[A] RNA processing and modification;[R] General function prediction only;
B0W9T8	Putative uncharacterized protein OS=Culex quinquefasciatus GN=CpipJ_CPIJ003835 PE=4 SV=1 - [B0W9T8_CULQU]	Up	0.798	1.213	1.099	0.95	0.861	1.082	1.046	0.956	1.38336	0.0484712	1.29295	0.0275175	1.14888	0.0598165	0.88858	0.0463697	1.20409	0.097336	1.06993	0.399712							GO:0005319;GO:0005215;GO:0022892;GO:0003674;	lipid transporter activity;transporter activity;substrate-specific transporter activity;molecular_function;	4;2;3;1;	K14463	map04975;	Fat digestion and absorption;	IPR015816;IPR001747;IPR015819;IPR011030;	Vitellinogen, beta-sheet N-terminal;Lipid transport protein, N-terminal;Lipid transport protein, beta-sheet shell;Vitellinogen, superhelical;	endoplasmic reticulum	7298734	486	IU	[I] Lipid transport and metabolism;[U] Intracellular trafficking, secretion, and vesicular transport;
B8RJ71	Ubiquinol-cytochrome c reductase complex core protein (Fragment) OS=Culex tarsalis PE=2 SV=1 - [B8RJ71_CULTA]	Down	1.387	0.597	0.77	1.096	1.644	0.493	0.695	1.215	0.35962	0.0197983	0.48334	0.0280047	0.76245	0.126113	1.57747	0.0265491	0.47166	0.016344	0.74403	0.09973							GO:0043169;GO:0043167;GO:0003824;GO:0003674;GO:0005488;GO:0046872;	cation binding;ion binding;catalytic activity;molecular_function;binding;metal ion binding;	4;3;2;1;2;5;				IPR011249;IPR011765;	Metalloenzyme, LuxS/M16 peptidase-like;Peptidase M16, N-terminal;	mitochondria	7294089	224	C	[C] Energy production and conversion;
B0X2L7	Structural contituent of cuticle OS=Culex quinquefasciatus GN=CpipJ_CPIJ013788 PE=4 SV=1 - [B0X2L7_CULQU]	Up	0.706	0.414	1.019	1.787	0.751	0.443	1.035	1.872	0.58819	0.00786729	1.40975	0.00633916	2.51132	0.00190225	1.7814	0.0028915	0.23422	0.00102578	0.41723	0.000764751							GO:0003674;GO:0042302;GO:0005198;	molecular_function;structural constituent of cuticle;structural molecule activity;	1;3;2;				IPR000618;IPR031311;	Insect cuticle protein;Chitin-binding type R&R consensus;	extracellular
B0XI14	Pupal cuticle protein OS=Culex quinquefasciatus GN=CpipJ_CPIJ019022 PE=4 SV=1 - [B0XI14_CULQU]	Down	1.195	0.777	0.911	1.046	1.291	0.758	0.966	0.966	0.61746	0.010424	0.75503	0.0314562	0.80933	0.0630069	1.07192	0.298879	0.76292	0.0284528	0.81779	0.0277497							GO:0003674;GO:0042302;GO:0005198;	molecular_function;structural constituent of cuticle;structural molecule activity;	1;3;2;				IPR031311;IPR000618;	Chitin-binding type R&R consensus;Insect cuticle protein;	extracellular
B0X2L1	Pupal cuticle protein OS=Culex quinquefasciatus GN=CpipJ_CPIJ013782 PE=4 SV=1 - [B0X2L1_CULQU]	Down	1.022	0.912	0.849	1.147	1.104	0.954	0.876	1.097	0.8777	0.105975	0.81138	0.0433571	1.0555	0.344161	1.30087	0.0117763	0.83155	0.0285697	1.08174	0.105856							GO:0003674;GO:0042302;GO:0005198;	molecular_function;structural constituent of cuticle;structural molecule activity;	1;3;2;				IPR000618;	Insect cuticle protein;	extracellular
B0XGK3	Glutathione-s-transferase theta, gst OS=Culex quinquefasciatus GN=CpipJ_CPIJ018632 PE=3 SV=1 - [B0XGK3_CULQU]	Down	1.143	0.755	0.861	1.162	1.172	0.781	0.914	1.142	0.6635	0.0024905	0.76674	0.0122869	0.99525	0.784397	1.29803	0.0112737	0.66667	0.0018193	0.86535	0.0559405							GO:0003824;GO:0016740;GO:0003674;	catalytic activity;transferase activity;molecular_function;	2;3;1;	K00799	map00480;map00980;map00982;map05204;	Glutathione metabolism;Metabolism of xenobiotics by cytochrome P450;Drug metabolism - cytochrome P450;Chemical carcinogenesis;	IPR004045;IPR004046;IPR012336;IPR010987;	Glutathione S-transferase, N-terminal;Glutathione S-transferase, C-terminal;Thioredoxin-like fold;Glutathione S-transferase, C-terminal-like;	cytosol	7291847	249	O	[O] Posttranslational modification, protein turnover, chaperones;
B0XCI9	Putative uncharacterized protein OS=Culex quinquefasciatus GN=CpipJ_CPIJ016715 PE=4 SV=1 - [B0XCI9_CULQU]	Down	1.154	0.825	0.947	1.019	1.206	0.814	0.929	1.036	0.69449	0.00539045	0.79492	0.0126807	0.87076	0.0307002	1.09542	0.0185996	0.79757	0.00236079	0.87367	0.0078296							GO:0003674;GO:0042302;GO:0005198;	molecular_function;structural constituent of cuticle;structural molecule activity;	1;3;2;				IPR000618;	Insect cuticle protein;	extracellular
B0WVG3	Rhythmically expressed gene 2 protein OS=Culex quinquefasciatus GN=CpipJ_CPIJ010885 PE=4 SV=1 - [B0WVG3_CULQU]	Up	0.875	1.121	1.065	0.988	0.869	1.068	1.165	0.99	1.25516	0.0140645	1.27867	0.0399605	1.13417	0.000729714	0.887	0.127981	1.10667	0.0577634	0.98161	0.751852							GO:0016787;GO:0003674;GO:0003824;	hydrolase activity;molecular_function;catalytic activity;	3;1;2;				IPR006439;IPR023214;IPR011949;	HAD hydrolase, subfamily IA;HAD-like domain;HAD-superfamily hydrolase, subfamily IA, REG-2-like;	cytosol	7291981	279	R	[R] General function prediction only;
B0W352	Vitellogenin-A1 OS=Culex quinquefasciatus GN=CpipJ_CPIJ001358 PE=4 SV=1 - [B0W352_CULQU]	Down	1.395	0.708	0.657	1.119	1.324	0.833	0.625	1.146	0.56675	0.0145678	0.4715	0.00292421	0.83303	0.0268707	1.76677	0.00180924	0.68035	0.0298113	1.20203	0.182518							GO:0005319;GO:0005215;GO:0022892;GO:0003674;	lipid transporter activity;transporter activity;substrate-specific transporter activity;molecular_function;	4;2;3;1;				IPR015816;IPR011030;IPR015255;IPR001846;IPR001747;IPR015819;	Vitellinogen, beta-sheet N-terminal;Vitellinogen, superhelical;Vitellinogen, open beta-sheet;von Willebrand factor, type D domain;Lipid transport protein, N-terminal;Lipid transport protein, beta-sheet shell;	extracellular
B0WY76	Actin OS=Culex quinquefasciatus GN=CpipJ_CPIJ012090 PE=3 SV=1 - [B0WY76_CULQU]	Down	1.56	0.544	0.63	1.077	1.505	0.578	0.722	1.055	0.36607	0.00110564	0.44111	0.00389248	0.6956	0.00400686	1.57692	0.0143907	0.52627	0.00160382	0.82988	0.143673							GO:0043168;GO:0017076;GO:0030554;GO:0097367;GO:0097159;GO:0005524;GO:1901363;GO:0001882;GO:0043167;GO:0036094;GO:0035639;GO:0032559;GO:0032553;GO:0001883;GO:0032549;GO:0032555;GO:0003674;GO:0000166;GO:0032550;GO:1901265;GO:0005488;	anion binding;purine nucleotide binding;adenyl nucleotide binding;carbohydrate derivative binding;organic cyclic compound binding;ATP binding;heterocyclic compound binding;nucleoside binding;ion binding;small molecule binding;purine ribonucleoside triphosphate binding;adenyl ribonucleotide binding;ribonucleotide binding;purine nucleoside binding;ribonucleoside binding;purine ribonucleotide bindin…	4;5;6;3;3;6;3;4;3;3;5;6;4;5;5;5;1;4;6;4;2;	K05692	map04015;map04145;map04210;map04390;map04391;map04510;map04520;map04530;map04611;map04670;map04745;map04810;map04919;map04921;map05100;map05110;map05130;map05131;map05132;map05164;map05205;map05410;map05412;map05414;map05416;	Rap1 signaling pathway;Phagosome;Apoptosis;Hippo signaling pathway;Hippo signaling pathway - fly;Focal adhesion;Adherens junction;Tight junction;Platelet activation;Leukocyte transendothelial migration;Phototransduction - fly;Regulation of actin cytoskeleton;Thyroid hormone signaling pathway;Oxytocin signaling pathway;Bacterial invasion of epithelial cells;Vibrio cholerae infection;Pathogenic Esc…	IPR020902;IPR004000;IPR004001;	Actin/actin-like conserved site;Actin family;Actin, conserved site;	cytoskeleton	7290649	739	Z	[Z] Cytoskeleton;
B8RIZ4	Ribosomal protein S6 (Fragment) OS=Culex tarsalis PE=2 SV=1 - [B8RIZ4_CULTA]	Up	0.83	1.09	1.046	1.049	0.878	1.071	1.065	1.03	1.26522	0.0127391	1.23595	0.016016	1.21721	0.0188172	0.98484	0.355864	1.03944	0.0926894	1.02369	0.203838	GO:1901564;GO:0044249;GO:0006807;GO:0044237;GO:0034645;GO:1901576;GO:0044260;GO:0043043;GO:0071704;GO:0010467;GO:1901566;GO:0043170;GO:0044267;GO:0009987;GO:0009058;GO:0009059;GO:0008150;GO:0008152;GO:0044271;GO:0043604;GO:0044238;GO:0019538;GO:0034641;GO:0043603;GO:0006518;GO:0006412;	organonitrogen compound metabolic process;cellular biosynthetic process;nitrogen compound metabolic process;cellular metabolic process;cellular macromolecule biosynthetic process;organic substance biosynthetic process;cellular macromolecule metabolic process;peptide biosynthetic process;organic substance metabolic process;gene expression;organonitrogen compound biosynthetic process;macromolecule …	4;4;3;3;5;4;4;6;3;5;5;4;5;2;3;5;1;2;5;6;3;4;4;5;5;6;	GO:0044464;GO:0043229;GO:0030529;GO:0043226;GO:0005737;GO:0032991;GO:0005840;GO:0043232;GO:1990904;GO:0005623;GO:0005622;GO:0005575;GO:0044444;GO:0043228;GO:0044424;	cell part;intracellular organelle;intracellular ribonucleoprotein complex;organelle;cytoplasm;macromolecular complex;ribosome;intracellular non-membrane-bounded organelle;ribonucleoprotein complex;cell;intracellular;cellular_component;cytoplasmic part;non-membrane-bounded organelle;intracellular part;	2;3;4;2;4;2;5;4;3;2;3;1;4;3;3;	GO:0003674;GO:0005198;GO:0003735;	molecular_function;structural molecule activity;structural constituent of ribosome;	1;2;3;	K02991	map03010;map04066;map04150;map04151;map04910;map05205;	Ribosome;HIF-1 signaling pathway;mTOR signaling pathway;PI3K-Akt signaling pathway;Insulin signaling pathway;Proteoglycans in cancer;	IPR014401;IPR001377;	Ribosomal protein S6, eukaryotic;Ribosomal protein S6e;	nucleus	7290846	154	J	[J] Translation, ribosomal structure and biogenesis;
B0XDX1	Cuticle protein CP14.6 OS=Culex quinquefasciatus GN=CpipJ_CPIJ017331 PE=4 SV=1 - [B0XDX1_CULQU]	Down	1.446	0.777	0.789	0.812	1.476	0.768	0.828	0.85	0.52875	0.000516969	0.55339	0.00141856	0.56879	0.00147318	1.02783	0.495464	0.9296	0.0956821	0.95547	0.213854							GO:0003674;GO:0042302;GO:0005198;	molecular_function;structural constituent of cuticle;structural molecule activity;	1;3;2;				IPR000618;IPR031311;	Insect cuticle protein;Chitin-binding type R&R consensus;	extracellular
B0WGR4	Equilibrative nucleoside transporter OS=Culex quinquefasciatus GN=CpipJ_CPIJ006361 PE=4 SV=1 - [B0WGR4_CULQU]	Up	0.846	1.221	1.109	0.917	0.874	1.188	1.054	0.913	1.40058	0.00392228	1.25756	0.0188616	1.06395	0.0602066	0.84605	0.0263449	1.31639	0.00327993	1.11373	0.0617519				GO:0016021;GO:0016020;GO:0005575;GO:0044425;GO:0031224;	integral component of membrane;membrane;cellular_component;membrane part;intrinsic component of membrane;	4;2;1;2;3;	GO:0022891;GO:0015932;GO:0022892;GO:0005337;GO:0005215;GO:0022857;GO:0003674;GO:1901505;	substrate-specific transmembrane transporter activity;nucleobase-containing compound transmembrane transporter activity;substrate-specific transporter activity;nucleoside transmembrane transporter activity;transporter activity;transmembrane transporter activity;molecular_function;carbohydrate derivative transporter activity;	4;5;3;4;2;3;1;3;	K15014			IPR020846;IPR002259;	Major facilitator superfamily domain;Equilibrative nucleoside transporter;	plasma membrane	7297138	567	F	[F] Nucleotide transport and metabolism;
B0WUR5	Secretory carrier-associated membrane protein OS=Culex quinquefasciatus GN=CpipJ_CPIJ010513 PE=3 SV=1 - [B0WUR5_CULQU]	Down	1.281	0.834	0.882	0.956	1.292	0.809	0.806	1.099	0.63855	0.000861413	0.65604	0.00744515	0.79868	0.0688392	1.21742	0.151633	0.79951	0.104965	0.97334	0.630439	GO:0033036;GO:0008104;GO:0006810;GO:0045184;GO:0008150;GO:0071702;GO:0015031;GO:0051234;GO:0051179;	macromolecule localization;protein localization;transport;establishment of protein localization;biological_process;organic substance transport;protein transport;establishment of localization;localization;	3;4;4;4;1;5;5;3;2;	GO:0005575;GO:0016021;GO:0044425;GO:0016020;GO:0031224;	cellular_component;integral component of membrane;membrane part;membrane;intrinsic component of membrane;	1;4;2;2;3;				K19995			IPR007273;	SCAMP;	plasma membrane	7293067	340	U	[U] Intracellular trafficking, secretion, and vesicular transport;
B0WQU6	Ribosomal protein L37 OS=Culex quinquefasciatus GN=CpipJ_CPIJ009411 PE=3 SV=1 - [B0WQU6_CULQU]	Down	1.048	0.905	0.911	1.07	1.125	0.866	0.896	1.099	0.815	0.0431392	0.83157	0.0429991	0.99816	0.965645	1.20033	0.00803674	0.81651	0.0145858	0.98008	0.479734	GO:1901566;GO:1901564;GO:0044249;GO:0034645;GO:0044260;GO:0043043;GO:0071704;GO:0010467;GO:0044267;GO:0043170;GO:1901576;GO:0009987;GO:0009058;GO:0009059;GO:0008150;GO:0008152;GO:0044271;GO:0006518;GO:0043604;GO:0044238;GO:0019538;GO:0034641;GO:0006807;GO:0043603;GO:0044237;GO:0006412;	organonitrogen compound biosynthetic process;organonitrogen compound metabolic process;cellular biosynthetic process;cellular macromolecule biosynthetic process;cellular macromolecule metabolic process;peptide biosynthetic process;organic substance metabolic process;gene expression;cellular protein metabolic process;macromolecule metabolic process;organic substance biosynthetic process;cellular p…	5;4;4;5;4;6;3;5;5;4;4;2;3;5;1;2;5;5;6;3;4;4;3;5;3;6;	GO:0044464;GO:0043229;GO:0043228;GO:0043226;GO:0005737;GO:0030529;GO:0032991;GO:0005840;GO:0043232;GO:1990904;GO:0005623;GO:0005622;GO:0005575;GO:0044444;GO:0044424;	cell part;intracellular organelle;non-membrane-bounded organelle;organelle;cytoplasm;intracellular ribonucleoprotein complex;macromolecular complex;ribosome;intracellular non-membrane-bounded organelle;ribonucleoprotein complex;cell;intracellular;cellular_component;cytoplasmic part;intracellular part;	2;3;3;2;4;4;2;5;4;3;2;3;1;4;3;	GO:0003676;GO:1901363;GO:0003674;GO:0005488;GO:0043167;GO:0043169;GO:0005198;GO:0003735;GO:0046872;GO:0003723;GO:0097159;GO:0019843;	nucleic acid binding;heterocyclic compound binding;molecular_function;binding;ion binding;cation binding;structural molecule activity;structural constituent of ribosome;metal ion binding;RNA binding;organic cyclic compound binding;rRNA binding;	4;3;1;2;3;4;2;3;5;5;3;6;	K02922	map03010;	Ribosome;	IPR011332;IPR001569;IPR011331;IPR018267;	Zinc-binding ribosomal protein;Ribosomal protein L37e;Ribosomal protein L37ae/L37e;Ribosomal protein L37e, conserved site;	cytosol	7293042	162	J	[J] Translation, ribosomal structure and biogenesis;
B0W213	Pupal cuticle protein OS=Culex quinquefasciatus GN=CpipJ_CPIJ001078 PE=4 SV=1 - [B0W213_CULQU]	Up	0.869	0.978	1.108	1.082	0.887	0.948	1.115	1.074	1.09681	0.0398391	1.26595	0.00170594	1.22779	0.00241621	0.96986	0.0242603	0.89332	0.0177396	0.8664	0.010588							GO:0003674;GO:0042302;GO:0005198;	molecular_function;structural constituent of cuticle;structural molecule activity;	1;3;2;				IPR000618;IPR031311;	Insect cuticle protein;Chitin-binding type R&R consensus;	extracellular
B0WCU3	Putative uncharacterized protein OS=Culex quinquefasciatus GN=CpipJ_CPIJ004878 PE=4 SV=1 - [B0WCU3_CULQU]	Down	1.434	0.715	0.862	0.908	1.463	0.749	0.701	0.998	0.50535	0.000971075	0.53952	0.0147076	0.65792	0.00898167	1.21945	0.204026	0.7681	0.0442567	0.93666	0.60853															plasma membrane
B0W3E4	39S ribosomal protein L43, mitochondrial OS=Culex quinquefasciatus GN=CpipJ_CPIJ001688 PE=4 SV=1 - [B0W3E4_CULQU]	Up	0.817	0.894	1.105	1.212	0.827	1.029	1.078	1.093	1.16971	0.175447	1.32786	0.00284134	1.40207	0.031124	1.05589	0.422727	0.83427	0.167786	0.8809	0.199557				GO:0005737;GO:0032991;GO:0005840;GO:0043232;GO:1990904;GO:0044464;GO:0043229;GO:0005623;GO:0005622;GO:0005575;GO:0044444;GO:0043228;GO:0044424;GO:0030529;GO:0043226;	cytoplasm;macromolecular complex;ribosome;intracellular non-membrane-bounded organelle;ribonucleoprotein complex;cell part;intracellular organelle;cell;intracellular;cellular_component;cytoplasmic part;non-membrane-bounded organelle;intracellular part;intracellular ribonucleoprotein complex;organelle;	4;2;5;4;3;2;3;2;3;1;4;3;3;4;2;				K17424			IPR007741;IPR012336;	Ribosomal protein/NADH dehydrogenase domain;Thioredoxin-like fold;	mitochondria	7291624	261	J	[J] Translation, ribosomal structure and biogenesis;
B0VZX6	Putative uncharacterized protein OS=Culex quinquefasciatus GN=CpipJ_CPIJ000340 PE=4 SV=1 - [B0VZX6_CULQU]	Up	0.765	0.809	1.091	1.395	0.851	0.762	1.14	1.238	0.97215	0.691194	1.38057	0.0249377	1.62933	0.0296133	1.18019	0.13444	0.59666	0.0229954	0.70417	0.010418															endoplasmic reticulum
B0XG51	Calmodulin OS=Culex quinquefasciatus GN=CpipJ_CPIJ018366 PE=4 SV=1 - [B0XG51_CULQU]	Down	1.228	0.85	0.904	1.004	1.117	0.936	0.937	1.018	0.76162	0.0576919	0.78507	0.0489483	0.86226	0.101956	1.09832	0.0370569	0.88328	0.113558	0.97012	0.611043							GO:0043169;GO:0043167;GO:0003674;GO:0005488;GO:0046872;GO:0005509;	cation binding;ion binding;molecular_function;binding;metal ion binding;calcium ion binding;	4;3;1;2;5;6;	K02183	map04014;map04015;map04020;map04022;map04024;map04070;map04114;map04261;map04270;map04626;map04713;map04720;map04722;map04728;map04740;map04744;map04745;map04750;map04910;map04912;map04915;map04916;map04921;map04922;map04924;map04925;map04970;map04971;map05010;map05031;map05034;map05133;map05152;map05214;	Ras signaling pathway;Rap1 signaling pathway;Calcium signaling pathway;cGMP-PKG signaling pathway;cAMP signaling pathway;Phosphatidylinositol signaling system;Oocyte meiosis;Adrenergic signaling in cardiomyocytes;Vascular smooth muscle contraction;Plant-pathogen interaction;Circadian entrainment;Long-term potentiation;Neurotrophin signaling pathway;Dopaminergic synapse;Olfactory transduction;Phot…	IPR011992;IPR018247;IPR002048;	EF-hand domain pair;EF-Hand 1, calcium-binding site;EF-hand domain;	cytosol, nucleus	7303485	297	T	[T] Signal transduction mechanisms;
B0W6N8	Leucine aminopeptidase OS=Culex quinquefasciatus GN=CpipJ_CPIJ002841 PE=4 SV=1 - [B0W6N8_CULQU]	Down	1.166	1.018	0.943	0.982	1.187	1.05	0.868	0.936	0.87888	0.0175626	0.76966	0.0200309	0.81513	0.0132451	1.05908	0.347985	1.07821	0.115809	1.14191	0.0876366				GO:0005737;GO:0044464;GO:0005623;GO:0005622;GO:0005575;GO:0044424;	cytoplasm;cell part;cell;intracellular;cellular_component;intracellular part;	4;2;2;3;1;3;	GO:0004177;GO:0030145;GO:0046872;GO:0046914;GO:0016787;GO:0003824;GO:0043169;GO:0008238;GO:0070011;GO:0003674;GO:0005488;GO:0008233;GO:0043167;GO:0008235;GO:0008237;	aminopeptidase activity;manganese ion binding;metal ion binding;transition metal ion binding;hydrolase activity;catalytic activity;cation binding;exopeptidase activity;peptidase activity, acting on L-amino acid peptides;molecular_function;binding;peptidase activity;ion binding;metalloexopeptidase activity;metallopeptidase activity;	7;7;5;6;3;2;4;6;5;1;2;4;3;7;6;	K11142	map00330;map00480;map01100;	Arginine and proline metabolism;Glutathione metabolism;Metabolic pathways;	IPR000819;IPR011356;IPR008283;	Peptidase M17, leucyl aminopeptidase, C-terminal;Peptidase M17, leucine aminopeptidase/peptidase B;Peptidase M17, leucyl aminopeptidase, N-terminal;	cytosol	Hs7705688	437	R	[R] General function prediction only;
B0X7P5	Nucleosome assembly protein OS=Culex quinquefasciatus GN=CpipJ_CPIJ015259 PE=3 SV=1 - [B0X7P5_CULQU]	Up	0.804	0.961	1.352	0.975	0.839	0.941	1.178	1.062	1.15764	0.0233783	1.53987	0.0377838	1.23981	0.0522491	0.80514	0.126769	0.93373	0.269608	0.75178	0.0697429	GO:0034728;GO:0071103;GO:0022607;GO:0070271;GO:0043933;GO:0016043;GO:0031497;GO:0034622;GO:0071840;GO:0071824;GO:0071822;GO:0006325;GO:0006323;GO:0065003;GO:0065004;GO:0006461;GO:0009987;GO:0008150;GO:0051276;GO:0006996;GO:0006334;GO:0006333;GO:0044085;	nucleosome organization;DNA conformation change;cellular component assembly;protein complex biogenesis;macromolecular complex subunit organization;cellular component organization;chromatin assembly;cellular macromolecular complex assembly;cellular component organization or biogenesis;protein-DNA complex subunit organization;protein complex subunit organization;chromatin organization;DNA packaging…	6;6;4;4;4;3;6;6;2;5;5;5;7;5;6;5;2;1;5;4;6;6;3;	GO:0043229;GO:0043227;GO:0043226;GO:0005634;GO:0043231;GO:0044464;GO:0005623;GO:0005622;GO:0005575;GO:0044424;	intracellular organelle;membrane-bounded organelle;organelle;nucleus;intracellular membrane-bounded organelle;cell part;cell;intracellular;cellular_component;intracellular part;	3;3;2;5;4;2;2;3;1;3;				K11279			IPR002164;	Nucleosome assembly protein (NAP);	cytosol, nucleus	7291675	329	BD	[B] Chromatin structure and dynamics;[D] Cell cycle control, cell division, chromosome partitioning;
B0WGS7	Prolylcarboxypeptidase OS=Culex quinquefasciatus GN=CpipJ_CPIJ006123 PE=4 SV=1 - [B0WGS7_CULQU]	Up	0.859	1.085	1.074	1.014	0.861	1.116	1.071	0.943	1.27965	0.00414506	1.24709	7.19645e-05	1.13779	0.0792835	0.91235	0.1181	1.12468	0.0877469	1.02611	0.213992							GO:0016787;GO:0003824;GO:0004180;GO:0017171;GO:0008238;GO:0070011;GO:0003674;GO:0008233;GO:0008236;	hydrolase activity;catalytic activity;carboxypeptidase activity;serine hydrolase activity;exopeptidase activity;peptidase activity, acting on L-amino acid peptides;molecular_function;peptidase activity;serine-type peptidase activity;	3;2;7;4;6;5;1;4;5;				IPR008758;IPR029058;	Peptidase S28;Alpha/Beta hydrolase fold;	extracellular	7300508	187	OR	[O] Posttranslational modification, protein turnover, chaperones;[R] General function prediction only;
B0X3V8	Charged multivesicular body protein 6-A OS=Culex quinquefasciatus GN=CpipJ_CPIJ013916 PE=3 SV=1 - [B0X3V8_CULQU]	Up	0.916	0.866	1.127	1.113	0.923	0.842	1.085	1.165	0.92877	0.0345437	1.20283	0.0127818	1.23872	0.0139859	1.02984	0.427535	0.74978	0.00994507	0.77215	0.00908665	GO:0007034;GO:0046907;GO:0006810;GO:0044765;GO:0008150;GO:0044699;GO:0051649;GO:1902582;GO:0051234;GO:0051179;GO:1902578;GO:0051641;	vacuolar transport;intracellular transport;transport;single-organism transport;biological_process;single-organism process;establishment of localization in cell;single-organism intracellular transport;establishment of localization;localization;single-organism localization;cellular localization;	6;5;4;4;1;2;4;5;3;2;3;3;	GO:0044464;GO:0005623;GO:0005622;GO:0005575;	cell part;cell;intracellular;cellular_component;	2;2;3;1;				K12195	map04144;	Endocytosis;	IPR005024;	Snf7 family;	nucleus	7291437	238	R	[R] General function prediction only;
B0WYC9	Brain chitinase and chia OS=Culex quinquefasciatus GN=CpipJ_CPIJ012317 PE=4 SV=1 - [B0WYC9_CULQU]	Up	0.93	1.028	1.129	0.966	0.89	1.06	1.106	0.97	1.14725	0.0346463	1.22802	0.0121371	1.06374	0.102042	0.86622	0.00604094	1.07851	0.0421859	0.93423	0.0649453	GO:0046348;GO:0006807;GO:0006022;GO:1901575;GO:0071704;GO:0006032;GO:0008150;GO:0008152;GO:0006030;GO:1901564;GO:0009056;GO:0009057;GO:0044238;GO:0005975;GO:1901565;GO:1901136;GO:1901135;GO:0043170;GO:0006040;GO:1901072;GO:1901071;GO:0006026;	amino sugar catabolic process;nitrogen compound metabolic process;aminoglycan metabolic process;organic substance catabolic process;organic substance metabolic process;chitin catabolic process;biological_process;metabolic process;chitin metabolic process;organonitrogen compound metabolic process;catabolic process;macromolecule catabolic process;primary metabolic process;carbohydrate metabolic pro…	6;3;5;4;3;7;1;2;6;4;3;5;3;4;5;5;4;4;5;7;6;6;	GO:0005575;GO:0005576;	cellular_component;extracellular region;	1;2;	GO:0016798;GO:0003674;GO:0005488;GO:0004568;GO:0016787;GO:0003824;GO:0097367;GO:0004553;GO:0008061;	hydrolase activity, acting on glycosyl bonds;molecular_function;binding;chitinase activity;hydrolase activity;catalytic activity;carbohydrate derivative binding;hydrolase activity, hydrolyzing O-glycosyl compounds;chitin binding;	4;1;2;6;3;2;3;5;4;	K01183	map00520;map01100;	Amino sugar and nucleotide sugar metabolism;Metabolic pathways;	IPR001223;IPR029070;IPR011583;IPR002557;IPR017853;IPR001579;	Glycoside hydrolase family 18, catalytic domain;Chitinase insertion domain;Chitinase II;Chitin binding domain;Glycoside hydrolase superfamily;Glycoside hydrolase, chitinase active site;	endoplasmic reticulum	7291109	1050	G	[G] Carbohydrate transport and metabolism;
B8RJJ0	Ribosomal protein L7 (Fragment) OS=Culex tarsalis PE=2 SV=1 - [B8RJJ0_CULTA]	Up	0.855	1.015	1.15	1.035	0.823	1.003	1.147	1.061	1.20262	0.00995321	1.36889	0.00268514	1.24911	0.0095899	0.91249	0.0165357	0.96279	0.11249	0.87854	0.00195977				GO:0005737;GO:0032991;GO:0005840;GO:0043232;GO:1990904;GO:0044464;GO:0043229;GO:0005623;GO:0005622;GO:0005575;GO:0044444;GO:0043228;GO:0044424;GO:0030529;GO:0043226;	cytoplasm;macromolecular complex;ribosome;intracellular non-membrane-bounded organelle;ribonucleoprotein complex;cell part;intracellular organelle;cell;intracellular;cellular_component;cytoplasmic part;non-membrane-bounded organelle;intracellular part;intracellular ribonucleoprotein complex;organelle;	4;2;5;4;3;2;3;2;3;1;4;3;3;4;2;							IPR016082;IPR018038;	Ribosomal protein L30, ferredoxin-like fold domain;Ribosomal protein L30, conserved site;	cytosol	7297615	286	J	[J] Translation, ribosomal structure and biogenesis;
B0WU78	Pacifastin light chain OS=Culex quinquefasciatus GN=CpipJ_CPIJ010990 PE=3 SV=1 - [B0WU78_CULQU]	Down	1.218	0.854	0.918	0.963	1.267	0.832	0.981	0.969	0.67847	0.0044887	0.76419	0.0180493	0.77746	0.00787502	1.01738	0.654047	0.87267	0.00848358	0.88784	0.085719							GO:0030234;GO:0061134;GO:0003674;GO:0030414;GO:0004857;GO:0098772;	enzyme regulator activity;peptidase regulator activity;molecular_function;peptidase inhibitor activity;enzyme inhibitor activity;molecular function regulator;	3;4;1;5;4;2;				IPR008037;	Pacifastin domain;	extracellular
B0X4J0	EndoU protein OS=Culex quinquefasciatus GN=CpipJ_CPIJ014120 PE=4 SV=1 - [B0X4J0_CULQU]	Down	1.131	0.838	0.944	1.054	1.1	0.922	0.908	1.042	0.78888	0.0342905	0.83012	0.0153519	0.93949	0.0556207	1.13175	0.0233435	0.83969	0.0582581	0.95032	0.420086							GO:0016787;GO:0003674;GO:0016788;GO:0003824;	hydrolase activity;molecular_function;hydrolase activity, acting on ester bonds;catalytic activity;	3;1;4;2;	K14648			IPR018998;	Endoribonuclease XendoU;	extracellular	7300079	194	R	[R] General function prediction only;
B0WZS2	Pyrroline-5-carboxylate reductase OS=Culex quinquefasciatus GN=CpipJ_CPIJ012704 PE=3 SV=1 - [B0WZS2_CULQU]	Up	0.884	1.036	1.108	1.021	0.915	0.961	1.12	1.027	1.11006	0.134835	1.23847	0.00595056	1.13841	0.0157026	0.91921	0.00550968	0.9751	0.567781	0.89632	0.0932387	GO:0009064;GO:0019752;GO:0044249;GO:0006807;GO:0044281;GO:0044283;GO:0055129;GO:1901362;GO:0044699;GO:1901576;GO:0044710;GO:0044711;GO:0006561;GO:0006560;GO:0006520;GO:0071704;GO:1901360;GO:1901605;GO:1901607;GO:0018130;GO:0008652;GO:0009987;GO:0009058;GO:0008150;GO:0008152;GO:0009084;GO:0043436;GO:0046483;GO:0044238;GO:1901564;GO:1901566;GO:0006082;GO:0046394;GO:0016053;GO:0044237;GO:0044763;	glutamine family amino acid metabolic process;carboxylic acid metabolic process;cellular biosynthetic process;nitrogen compound metabolic process;small molecule metabolic process;small molecule biosynthetic process;L-proline biosynthetic process;organic cyclic compound biosynthetic process;single-organism process;organic substance biosynthetic process;single-organism metabolic process;single-orga…	6;6;4;3;4;5;7;5;2;4;3;4;6;5;4;3;4;5;6;5;5;2;3;1;2;7;5;4;3;4;5;4;6;5;3;3;				GO:0016646;GO:0003674;GO:0016491;GO:0004735;GO:0016645;GO:0003824;	oxidoreductase activity, acting on the CH-NH group of donors, NAD or NADP as acceptor;molecular_function;oxidoreductase activity;pyrroline-5-carboxylate reductase activity;oxidoreductase activity, acting on the CH-NH group of donors;catalytic activity;	5;1;3;6;4;2;	K00286	map00330;map01100;map01110;map01130;map01230;	Arginine and proline metabolism;Metabolic pathways;Biosynthesis of secondary metabolites;Biosynthesis of antibiotics;Biosynthesis of amino acids;	IPR028939;IPR008927;IPR029036;IPR000304;IPR016040;	Pyrroline-5-carboxylate reductase, catalytic, N-terminal;6-phosphogluconate dehydrogenase C-terminal domain-like;Pyrroline-5-carboxylate reductase, dimerisation domain;Pyrroline-5-carboxylate reductase;NAD(P)-binding domain;	cytosol	7300266	310	E	[E] Amino acid transport and metabolism;
B0WCD7	Putative uncharacterized protein OS=Culex quinquefasciatus GN=CpipJ_CPIJ004607 PE=4 SV=1 - [B0WCD7_CULQU]	Down	1.093	0.89	0.951	1.065	1.176	0.958	0.933	0.952	0.81446	0.0592431	0.83032	0.045376	0.88894	0.21411	1.07059	0.365045	0.91621	0.328535	0.98089	0.65971													IPR016186;IPR018378;IPR001304;IPR016187;	C-type lectin-like/link domain;C-type lectin, conserved site;C-type lectin-like;C-type lectin fold;	extracellular	7297257	251	TV	[T] Signal transduction mechanisms;[V] Defense mechanisms;
B0WPT5	Pupal cuticle protein 78E OS=Culex quinquefasciatus GN=CpipJ_CPIJ008830 PE=4 SV=1 - [B0WPT5_CULQU]	Down	1.364	0.664	0.81	1.016	1.283	0.842	0.824	1.006	0.56895	0.0281425	0.6173	0.00652035	0.76388	0.016628	1.23745	0.00196042	0.74481	0.10152	0.92166	0.547858							GO:0003674;GO:0042302;GO:0005198;	molecular_function;structural constituent of cuticle;structural molecule activity;	1;3;2;				IPR000618;IPR031311;	Insect cuticle protein;Chitin-binding type R&R consensus;	cytosol, nucleus
B0X5L2	Putative uncharacterized protein OS=Culex quinquefasciatus GN=CpipJ_CPIJ014886 PE=4 SV=1 - [B0X5L2_CULQU]	Down	1.186	0.781	0.873	1.102	1.288	0.824	0.775	1.061	0.64875	0.0158412	0.66613	0.0280954	0.87429	0.105535	1.3125	0.0400124	0.74202	0.011148	0.97391	0.726702													IPR013032;IPR000742;	EGF-like, conserved site;EGF-like domain;	extracellular	7289281	524	T	[T] Signal transduction mechanisms;
B0W470	Larval cuticle protein A3A OS=Culex quinquefasciatus GN=CpipJ_CPIJ001830 PE=4 SV=1 - [B0W470_CULQU]	Down	1.398	0.713	0.681	1.045	1.234	0.778	0.815	1.099	0.56649	0.0230803	0.56839	0.0330426	0.81459	0.105705	1.43316	0.046283	0.69543	0.0163376	0.99666	0.976268							GO:0003674;GO:0042302;GO:0005198;	molecular_function;structural constituent of cuticle;structural molecule activity;	1;3;2;				IPR000618;IPR031311;	Insect cuticle protein;Chitin-binding type R&R consensus;	extracellular
B0WGF9	Thioredoxin reductase 1, mitochondrial OS=Culex quinquefasciatus GN=CpipJ_CPIJ005552 PE=4 SV=1 - [B0WGF9_CULQU]	Down	1.168	0.768	0.836	1.052	1.23	0.789	0.912	1.057	0.64929	0.00600391	0.72894	0.02202	0.87948	0.0433348	1.20652	0.0417456	0.73826	0.00152585	0.89073	0.136401	GO:0042592;GO:0044699;GO:0065007;GO:0065008;GO:0019725;GO:0009987;GO:0050794;GO:0045454;GO:0044763;GO:0050789;GO:0008150;	homeostatic process;single-organism process;biological regulation;regulation of biological quality;cellular homeostasis;cellular process;regulation of cellular process;cell redox homeostasis;single-organism cellular process;regulation of biological process;biological_process;	4;2;2;3;4;2;3;4;3;2;1;	GO:0005575;GO:0005623;	cellular_component;cell;	1;2;	GO:0003674;GO:0005488;GO:0043167;GO:1901363;GO:0016491;GO:0043168;GO:0050662;GO:0050660;GO:0000166;GO:1901265;GO:0016667;GO:0016668;GO:0016209;GO:0036094;GO:0003824;GO:0048037;GO:0097159;GO:0016651;GO:0004791;	molecular_function;binding;ion binding;heterocyclic compound binding;oxidoreductase activity;anion binding;coenzyme binding;flavin adenine dinucleotide binding;nucleotide binding;nucleoside phosphate binding;oxidoreductase activity, acting on a sulfur group of donors;oxidoreductase activity, acting on a sulfur group of donors, NAD(P) as acceptor;antioxidant activity;small molecule binding;catalyt…	1;2;3;3;3;4;4;5;4;4;4;5;2;3;2;3;3;4;3;	K22182			IPR012999;IPR006338;IPR023753;IPR004099;IPR016156;	Pyridine nucleotide-disulphide oxidoreductase, class I, active site;Thioredoxin/glutathione reductase selenoprotein;FAD/NAD(P)-binding domain;Pyridine nucleotide-disulphide oxidoreductase, dimerisation domain;FAD/NAD-linked reductase, dimerisation domain;	extracellular	7290913	704	O	[O] Posttranslational modification, protein turnover, chaperones;
B0W1S8	Epoxide hydrolase OS=Culex quinquefasciatus GN=CpipJ_CPIJ000992 PE=3 SV=1 - [B0W1S8_CULQU]	Up	0.932	1.111	1.119	0.901	0.841	0.983	1.164	1.038	1.18105	0.177655	1.28765	0.0374137	1.09363	0.419083	0.84932	0.139796	1.07994	0.495333	0.91721	0.29826							GO:0016787;GO:0033961;GO:0016801;GO:0016803;GO:0003824;GO:0003674;	hydrolase activity;cis-stilbene-oxide hydrolase activity;hydrolase activity, acting on ether bonds;ether hydrolase activity;catalytic activity;molecular_function;	3;6;4;5;2;1;	K10719	map00981;	Insect hormone biosynthesis;	IPR000639;IPR029058;IPR016292;IPR010497;	Epoxide hydrolase-like;Alpha/Beta hydrolase fold;Epoxide hydrolase;Epoxide hydrolase, N-terminal;	mitochondria	7302539	510	R	[R] General function prediction only;
B0WYV4	Laminin beta-2 chain OS=Culex quinquefasciatus GN=CpipJ_CPIJ011713 PE=4 SV=1 - [B0WYV4_CULQU]	Down	1.221	0.839	0.907	0.993	1.181	0.901	0.936	0.978	0.7244	0.0121955	0.76728	0.00772132	0.82057	0.009682	1.06945	0.059332	0.8828	0.0685105	0.94411	0.271297													IPR008211;	Laminin, N-terminal;	extracellular	7297300	139	W	[W] Extracellular structures;
Q49MF5	Vitellogenin C1 OS=Culex quinquefasciatus GN=Vg-C1 PE=4 SV=1 - [Q49MF5_CULQU]	Down	1.293	0.788	0.639	1.148	1.523	0.65	0.67	1.086	0.51065	0.0358618	0.46484	0.0229047	0.79332	0.13453	1.70665	0.00556891	0.64369	0.0342764	1.09855	0.458017							GO:0005319;GO:0005215;GO:0022892;GO:0003674;	lipid transporter activity;transporter activity;substrate-specific transporter activity;molecular_function;	4;2;3;1;				IPR015816;IPR011030;IPR015255;IPR001846;IPR001747;IPR015819;	Vitellinogen, beta-sheet N-terminal;Vitellinogen, superhelical;Vitellinogen, open beta-sheet;von Willebrand factor, type D domain;Lipid transport protein, N-terminal;Lipid transport protein, beta-sheet shell;	extracellular
Q49MF4	Vitellogenin C2 (Fragment) OS=Culex quinquefasciatus GN=Vg-C2 PE=4 SV=1 - [Q49MF4_CULQU]	Down	1.159	1.211	0.735	0.972	1.132	1.185	0.708	1.003	1.04583	0.107312	0.62986	0.00202138	0.86207	0.0165065	1.36868	0.00591827	1.21316	0.00910999	1.66043	0.00154342							GO:0005319;GO:0005215;GO:0022892;GO:0003674;	lipid transporter activity;transporter activity;substrate-specific transporter activity;molecular_function;	4;2;3;1;				IPR015816;IPR011030;IPR015255;IPR001846;IPR001747;IPR015819;	Vitellinogen, beta-sheet N-terminal;Vitellinogen, superhelical;Vitellinogen, open beta-sheet;von Willebrand factor, type D domain;Lipid transport protein, N-terminal;Lipid transport protein, beta-sheet shell;	nucleus
B0W7J6	Sensory appendage protein OS=Culex quinquefasciatus GN=CpipJ_CPIJ002611 PE=4 SV=1 - [B0W7J6_CULQU]	Down	1.446	0.753	0.989	0.765	1.326	0.843	0.978	0.866	0.57576	0.0158827	0.7096	0.021682	0.58838	0.0183772	0.82918	0.0805384	0.97854	0.820044	0.81139	0.0548591													IPR005055;	Insect odorant-binding protein A10/Ejaculatory bulb-specific protein 3;	extracellular
B0WS28	Putative uncharacterized protein OS=Culex quinquefasciatus GN=CpipJ_CPIJ009714 PE=4 SV=1 - [B0WS28_CULQU]	Up	0.829	1.188	1.091	1	0.842	1.157	1.056	0.929	1.40335	0.00247823	1.28486	0.00609626	1.1544	0.0701359	0.89846	0.110434	1.21566	0.0329764	1.09222	0.0514909															extracellular
B0X5F8	Putative uncharacterized protein OS=Culex quinquefasciatus GN=CpipJ_CPIJ014436 PE=4 SV=1 - [B0X5F8_CULQU]	Down	1.344	0.8	0.79	0.99	1.485	0.708	0.752	1.051	0.53305	0.0158578	0.54507	0.0126311	0.72146	0.0359715	1.32361	0.020119	0.73885	0.0403155	0.97795	0.765221															extracellular
B0WEY6	Actin-2 OS=Culex quinquefasciatus GN=CpipJ_CPIJ005786 PE=3 SV=1 - [B0WEY6_CULQU]	Down	1.097	0.893	0.948	1.015	1.144	0.933	0.866	1.071	0.81481	0.0214088	0.80946	0.0456641	0.93083	0.168096	1.14994	0.111434	0.87536	0.0634628	1.00662	0.907396							GO:0043168;GO:0017076;GO:0030554;GO:0097367;GO:0097159;GO:0005524;GO:1901363;GO:0001882;GO:0043167;GO:0036094;GO:0035639;GO:0032559;GO:0032553;GO:0001883;GO:0032549;GO:0032555;GO:0003674;GO:0000166;GO:0032550;GO:1901265;GO:0005488;	anion binding;purine nucleotide binding;adenyl nucleotide binding;carbohydrate derivative binding;organic cyclic compound binding;ATP binding;heterocyclic compound binding;nucleoside binding;ion binding;small molecule binding;purine ribonucleoside triphosphate binding;adenyl ribonucleotide binding;ribonucleotide binding;purine nucleoside binding;ribonucleoside binding;purine ribonucleotide bindin…	4;5;6;3;3;6;3;4;3;3;5;6;4;5;5;5;1;4;6;4;2;	K05692	map04015;map04145;map04210;map04390;map04391;map04510;map04520;map04530;map04611;map04670;map04745;map04810;map04919;map04921;map05100;map05110;map05130;map05131;map05132;map05164;map05205;map05410;map05412;map05414;map05416;	Rap1 signaling pathway;Phagosome;Apoptosis;Hippo signaling pathway;Hippo signaling pathway - fly;Focal adhesion;Adherens junction;Tight junction;Platelet activation;Leukocyte transendothelial migration;Phototransduction - fly;Regulation of actin cytoskeleton;Thyroid hormone signaling pathway;Oxytocin signaling pathway;Bacterial invasion of epithelial cells;Vibrio cholerae infection;Pathogenic Esc…	IPR020902;IPR004000;IPR004001;	Actin/actin-like conserved site;Actin family;Actin, conserved site;	cytoskeleton	7290649	744	Z	[Z] Cytoskeleton;
B0X3T6	Cellular retinaldehyde-binding protein OS=Culex quinquefasciatus GN=CpipJ_CPIJ014229 PE=4 SV=1 - [B0X3T6_CULQU]	Up	0.902	0.975	1.117	1.012	0.844	0.99	1.129	1.013	1.12543	0.0673586	1.28637	0.0137434	1.15979	0.0406138	0.9016	0.00295566	0.97037	0.0574237	0.87489	0.00464069				GO:0044464;GO:0005623;GO:0005622;GO:0005575;	cell part;cell;intracellular;cellular_component;	2;2;3;1;	GO:0005215;GO:0003674;	transporter activity;molecular_function;	2;1;				IPR001251;IPR011074;IPR001071;	CRAL-TRIO lipid binding domain;CRAL/TRIO, N-terminal domain;Cellular retinaldehyde binding/alpha-tocopherol transport;	cytosol	7297252	350	I	[I] Lipid transport and metabolism;
B0X654	Sterol carrier protein-2 OS=Culex quinquefasciatus GN=CpipJ_CPIJ015124 PE=4 SV=1 - [B0X654_CULQU]	Up	0.859	1.063	1.102	1.036	0.864	1.115	1.013	0.987	1.26407	0.0129269	1.22751	0.0480164	1.17411	0.0259124	0.9565	0.460761	1.07662	0.162285	1.02979	0.603287													IPR003033;	SCP2 sterol-binding domain;	cytosol	7300457	44.7	I	[I] Lipid transport and metabolism;
B0X309	Allergen OS=Culex quinquefasciatus GN=CpipJ_CPIJ013698 PE=3 SV=1 - [B0X309_CULQU]	Down	1.146	0.824	0.881	1.04	1.11	0.896	0.911	1.034	0.76241	0.0218196	0.79433	0.0100465	0.91933	0.0379389	1.15737	0.0115662	0.82932	0.0392205	0.95982	0.453415							GO:0005215;GO:0003674;GO:0008289;GO:0005488;	transporter activity;molecular_function;lipid binding;binding;	2;1;3;2;				IPR000566;IPR031259;IPR000463;IPR012674;	Lipocalin/cytosolic fatty-acid binding domain;Intracellular lipid binding protein;Cytosolic fatty-acid binding;Calycin;	cytosol	7299467	159	I	[I] Lipid transport and metabolism;
B0W4L2	Putative uncharacterized protein OS=Culex quinquefasciatus GN=CpipJ_CPIJ001869 PE=4 SV=1 - [B0W4L2_CULQU]	Up	0.721	1.096	1.478	0.852	0.744	1.008	1.378	0.898	1.43618	0.0196653	1.94949	0.00539766	1.19454	0.0310549	0.61275	0.0097601	1.20229	0.0704658	0.73669	0.0299737							GO:0005549;GO:0003674;GO:0005488;	odorant binding;molecular_function;binding;	3;1;2;				IPR006170;	Pheromone/general odorant binding protein;	extracellular
B0WUY1	NADH-ubiquinone oxidoreductase B8 subunit OS=Culex quinquefasciatus GN=CpipJ_CPIJ010610 PE=4 SV=1 - [B0WUY1_CULQU]	Down	1.095	0.918	0.898	1.056	1.121	0.957	0.948	0.989	0.84612	0.0183747	0.83303	0.0224221	0.92283	0.140378	1.1078	0.140282	0.91687	0.15961	1.01571	0.692307										K03946	map00190;map01100;map04932;map05010;map05012;map05016;	Oxidative phosphorylation;Metabolic pathways;Non-alcoholic fatty liver disease (NAFLD);Alzheimer's disease;Parkinson's disease;Huntington's disease;	IPR007741;IPR016464;IPR012336;	Ribosomal protein/NADH dehydrogenase domain;NADH dehydrogenase [ubiquinone] (complex I), alpha subcomplex, subunit 2;Thioredoxin-like fold;	mitochondria	7295703	111	C	[C] Energy production and conversion;
B0WUY7	Putative uncharacterized protein OS=Culex quinquefasciatus GN=CpipJ_CPIJ010616 PE=3 SV=1 - [B0WUY7_CULQU]	Up	0.784	1.502	1.037	0.809	0.88	1.223	1.048	0.879	1.63762	0.0693824	1.253	0.0488517	1.01442	0.858598	0.80959	0.0304116	1.61434	0.0690659	1.30695	0.148951				GO:0071944;GO:0031224;GO:0005575;GO:0016021;GO:0016020;GO:0005886;GO:0044464;GO:0005623;GO:0044425;	cell periphery;intrinsic component of membrane;cellular_component;integral component of membrane;membrane;plasma membrane;cell part;cell;membrane part;	3;3;1;4;2;3;2;2;2;	GO:0060089;GO:0003674;GO:0004872;GO:0015276;GO:0022803;GO:0005230;GO:0005215;GO:0005216;GO:0022891;GO:0022892;GO:0015075;GO:0022857;GO:0015267;GO:0022836;GO:0022834;GO:0022838;GO:0099600;	molecular transducer activity;molecular_function;receptor activity;ligand-gated ion channel activity;passive transmembrane transporter activity;extracellular ligand-gated ion channel activity;transporter activity;ion channel activity;substrate-specific transmembrane transporter activity;substrate-specific transporter activity;ion transmembrane transporter activity;transmembrane transporter activi…	2;1;3;6;4;7;2;6;4;3;5;3;5;6;5;5;4;	K05273			IPR006029;IPR006202;IPR006028;IPR015680;IPR006201;	Neurotransmitter-gated ion-channel transmembrane domain;Neurotransmitter-gated ion-channel ligand-binding domain;Gamma-aminobutyric acid A receptor/Glycine receptor alpha;Glutamate-Gated Chloride Channel;Neurotransmitter-gated ion-channel;	plasma membrane	7300542	523	T	[T] Signal transduction mechanisms;
B0W0L1	Putative uncharacterized protein OS=Culex quinquefasciatus GN=CpipJ_CPIJ000680 PE=4 SV=1 - [B0W0L1_CULQU]	Up	0.844	1.008	1.212	0.978	0.897	0.985	1.118	0.998	1.14474	0.0487518	1.33831	0.0319659	1.13498	0.0534883	0.84807	0.0664406	1.0086	0.633113	0.85536	0.0734868	GO:1901564;GO:0006040;GO:1901135;GO:0043170;GO:0071704;GO:0006807;GO:0008150;GO:0008152;GO:0006022;GO:0006030;GO:1901071;	organonitrogen compound metabolic process;amino sugar metabolic process;carbohydrate derivative metabolic process;macromolecule metabolic process;organic substance metabolic process;nitrogen compound metabolic process;biological_process;metabolic process;aminoglycan metabolic process;chitin metabolic process;glucosamine-containing compound metabolic process;	4;5;4;4;3;3;1;2;5;6;6;	GO:0005575;GO:0005576;	cellular_component;extracellular region;	1;2;	GO:0005488;GO:0003674;GO:0097367;GO:0008061;	binding;molecular_function;carbohydrate derivative binding;chitin binding;	2;1;3;4;				IPR002557;	Chitin binding domain;	extracellular
B8RJF6	60S ribosomal protein L9 (Fragment) OS=Culex tarsalis PE=2 SV=1 - [B8RJF6_CULTA]	Down	1.047	1.147	0.758	1.048	1.055	1.107	0.79	1.072	1.07231	0.0650711	0.73644	0.0035262	1.00856	0.550561	1.36951	0.00485463	1.06321	0.102831	1.45607	0.00522326	GO:0044249;GO:0034641;GO:0006807;GO:0034645;GO:1901576;GO:0044260;GO:0043043;GO:0071704;GO:0010467;GO:0044267;GO:0009987;GO:0009058;GO:0009059;GO:0008150;GO:0008152;GO:1901564;GO:0043604;GO:0044238;GO:0044271;GO:0043603;GO:1901566;GO:0019538;GO:0044237;GO:0043170;GO:0006518;GO:0006412;	cellular biosynthetic process;cellular nitrogen compound metabolic process;nitrogen compound metabolic process;cellular macromolecule biosynthetic process;organic substance biosynthetic process;cellular macromolecule metabolic process;peptide biosynthetic process;organic substance metabolic process;gene expression;cellular protein metabolic process;cellular process;biosynthetic process;macromolec…	4;4;3;5;4;4;6;3;5;5;2;3;5;1;2;4;6;3;5;5;5;4;3;4;5;6;	GO:1990904;GO:0043232;GO:0005623;GO:0005622;GO:0043226;GO:0005737;GO:0032991;GO:0030529;GO:0005840;GO:0044464;GO:0043229;GO:0005575;GO:0044444;GO:0043228;GO:0044424;	ribonucleoprotein complex;intracellular non-membrane-bounded organelle;cell;intracellular;organelle;cytoplasm;macromolecular complex;intracellular ribonucleoprotein complex;ribosome;cell part;intracellular organelle;cellular_component;cytoplasmic part;non-membrane-bounded organelle;intracellular part;	3;4;2;3;2;4;2;4;5;2;3;1;4;3;3;	GO:0003676;GO:1901363;GO:0003674;GO:0005198;GO:0003735;GO:0019843;GO:0003723;GO:0097159;GO:0005488;	nucleic acid binding;heterocyclic compound binding;molecular_function;structural molecule activity;structural constituent of ribosome;rRNA binding;RNA binding;organic cyclic compound binding;binding;	4;3;1;2;3;6;5;3;2;				IPR002359;IPR020040;IPR000702;	Ribosomal protein L6, conserved site-2;Ribosomal protein L6, alpha-beta domain;Ribosomal protein L6;	cytosol	7297799	174	J	[J] Translation, ribosomal structure and biogenesis;
B0XCU6	Odorant-binding protein OS=Culex quinquefasciatus GN=CpipJ_CPIJ017342 PE=4 SV=1 - [B0XCU6_CULQU]	Down	1.1	0.965	0.873	1.007	1.208	1.016	0.804	0.96	0.85832	0.111528	0.7266	0.0388633	0.85225	0.10147	1.17293	0.073818	1.00712	0.858694	1.18128	0.0712523							GO:0005549;GO:0003674;GO:0005488;	odorant binding;molecular_function;binding;	3;1;2;				IPR006170;	Pheromone/general odorant binding protein;	extracellular
B0W3V9	Chymotrypsin BI OS=Culex quinquefasciatus GN=CpipJ_CPIJ002125 PE=3 SV=1 - [B0W3V9_CULQU]	Up	0.855	1.148	1.089	0.976	0.839	1.043	1.159	0.986	1.29339	0.0427623	1.32704	0.0163876	1.15821	0.00492001	0.87278	0.0560388	1.11672	0.162082	0.97464	0.695752							GO:0004252;GO:0004175;GO:0017171;GO:0016787;GO:0003824;GO:0070011;GO:0003674;GO:0008233;GO:0008236;	serine-type endopeptidase activity;endopeptidase activity;serine hydrolase activity;hydrolase activity;catalytic activity;peptidase activity, acting on L-amino acid peptides;molecular_function;peptidase activity;serine-type peptidase activity;	6;6;4;3;2;5;1;4;5;				IPR033116;IPR009003;IPR001254;IPR018114;IPR001314;	Serine proteases, trypsin family, serine active site;Peptidase S1, PA clan;Serine proteases, trypsin domain;Serine proteases, trypsin family, histidine active site;Peptidase S1A, chymotrypsin family;	extracellular	7295391	209	E	[E] Amino acid transport and metabolism;
B0WQ56	Putative uncharacterized protein OS=Culex quinquefasciatus GN=CpipJ_CPIJ009298 PE=4 SV=1 - [B0WQ56_CULQU]	Down	1.183	0.793	0.84	1.11	1.328	0.685	0.831	1.158	0.58861	0.0292944	0.66547	0.0286336	0.90323	0.252598	1.35727	0.00662532	0.65168	0.0216566	0.8845	0.216889							GO:0043169;GO:0046914;GO:0043167;GO:0003674;GO:0005488;GO:0046872;GO:0008270;	cation binding;transition metal ion binding;ion binding;molecular_function;binding;metal ion binding;zinc ion binding;	4;6;3;1;2;5;7;				IPR001781;	Zinc finger, LIM-type;	extracellular	7294040	123	TZR	[T] Signal transduction mechanisms;[Z] Cytoskeleton;[R] General function prediction only;
B0WQ55	Putative uncharacterized protein OS=Culex quinquefasciatus GN=CpipJ_CPIJ009297 PE=4 SV=1 - [B0WQ55_CULQU]	Up	0.89	1.022	1.079	1.052	0.888	1.036	1.064	1.031	1.15748	0.0025413	1.20529	0.00171448	1.17154	0.00474961	0.972	0.145642	0.988	0.42631	0.96034	0.0536258							GO:0043169;GO:0046914;GO:0043167;GO:0003674;GO:0005488;GO:0046872;GO:0008270;	cation binding;transition metal ion binding;ion binding;molecular_function;binding;metal ion binding;zinc ion binding;	4;6;3;1;2;5;7;				IPR001781;	Zinc finger, LIM-type;	extracellular	7294040	136	TZR	[T] Signal transduction mechanisms;[Z] Cytoskeleton;[R] General function prediction only;
B0X2T2	28 kDa heat-and acid-stable phosphoprotein OS=Culex quinquefasciatus GN=CpipJ_CPIJ013582 PE=4 SV=1 - [B0X2T2_CULQU]	Down	1.136	1.144	0.913	0.831	1.16	1.165	0.864	0.828	1.00566	0.723028	0.77395	0.0108722	0.72256	0.0014386	0.9336	0.138112	1.3918	0.00106339	1.29938	0.00989279													IPR019380;	Casein kinase substrate, phosphoprotein PP28;	nucleus	7290504	115	R	[R] General function prediction only;
B0WXM6	Putative uncharacterized protein OS=Culex quinquefasciatus GN=CpipJ_CPIJ011935 PE=4 SV=1 - [B0WXM6_CULQU]	Down	1.14	0.848	0.837	1.077	1.232	0.906	0.921	0.923	0.73946	0.0296013	0.74115	0.0387881	0.84317	0.173831	1.13766	0.30172	0.877	0.273562	0.99772	0.972302							GO:0003674;GO:0042302;GO:0005198;	molecular_function;structural constituent of cuticle;structural molecule activity;	1;3;2;				IPR000618;IPR031311;	Insect cuticle protein;Chitin-binding type R&R consensus;	extracellular
B0WXM0	Ubiquinol-cytochrome c reductase complex core protein OS=Culex quinquefasciatus GN=CpipJ_CPIJ011929 PE=4 SV=1 - [B0WXM0_CULQU]	Down	1.248	0.86	0.914	0.957	1.163	0.904	0.916	0.979	0.73165	0.0211912	0.75902	0.0207511	0.80299	0.0325103	1.05792	0.0407927	0.91116	0.0729615	0.96393	0.272747							GO:0043169;GO:0043167;GO:0003824;GO:0003674;GO:0005488;GO:0046872;	cation binding;ion binding;catalytic activity;molecular_function;binding;metal ion binding;	4;3;2;1;2;5;	K00415	map00190;map01100;map04260;map04932;map05010;map05012;map05016;	Oxidative phosphorylation;Metabolic pathways;Cardiac muscle contraction;Non-alcoholic fatty liver disease (NAFLD);Alzheimer's disease;Parkinson's disease;Huntington's disease;	IPR007863;IPR011249;IPR011765;	Peptidase M16, C-terminal;Metalloenzyme, LuxS/M16 peptidase-like;Peptidase M16, N-terminal;	mitochondria	7294089	338	C	[C] Energy production and conversion;
B0XBY0	Putative uncharacterized protein OS=Culex quinquefasciatus GN=CpipJ_CPIJ016871 PE=4 SV=1 - [B0XBY0_CULQU]	Down	1.078	1.032	0.876	1.027	1.06	1.115	0.818	1	1.00421	0.925277	0.79233	0.0181988	0.94808	0.075866	1.19658	0.0349853	1.0592	0.302938	1.26741	0.0465059	GO:1901564;GO:0006040;GO:1901135;GO:0043170;GO:0071704;GO:0006807;GO:0008150;GO:0008152;GO:0006022;GO:0006030;GO:1901071;	organonitrogen compound metabolic process;amino sugar metabolic process;carbohydrate derivative metabolic process;macromolecule metabolic process;organic substance metabolic process;nitrogen compound metabolic process;biological_process;metabolic process;aminoglycan metabolic process;chitin metabolic process;glucosamine-containing compound metabolic process;	4;5;4;4;3;3;1;2;5;6;6;	GO:0005575;GO:0005576;	cellular_component;extracellular region;	1;2;	GO:0005488;GO:0003674;GO:0097367;GO:0008061;	binding;molecular_function;carbohydrate derivative binding;chitin binding;	2;1;3;4;				IPR002557;	Chitin binding domain;	extracellular
B0W7K7	Chemosensory protein 1 OS=Culex quinquefasciatus GN=CpipJ_CPIJ002622 PE=4 SV=1 - [B0W7K7_CULQU]	Down	1.099	1.038	0.907	0.96	1.077	1.306	0.83	0.803	1.07721	0.595902	0.79825	0.0317022	0.8102	0.121147	1.01497	0.89544	1.32955	0.202317	1.34945	0.161425													IPR005055;	Insect odorant-binding protein A10/Ejaculatory bulb-specific protein 3;	extracellular
B0WHN7	Larval serum protein 1 beta chain OS=Culex quinquefasciatus GN=CpipJ_CPIJ006537 PE=4 SV=1 - [B0WHN7_CULQU]	Down	1.092	1.068	0.863	0.98	1.158	1.15	0.809	0.949	0.98578	0.789837	0.74311	0.0210811	0.85733	0.047922	1.15371	0.0539892	1.14982	0.0809916	1.32656	0.030848													IPR013788;IPR000896;IPR005204;IPR005203;IPR014756;IPR008922;	Hemocyanin/hexamerin;Hemocyanin/hexamerin middle domain;Hemocyanin, N-terminal;Hemocyanin, C-terminal;Immunoglobulin E-set;Uncharacterised domain, di-copper centre;	endoplasmic reticulum
B0X5I3	Hydrolase OS=Culex quinquefasciatus GN=CpipJ_CPIJ014559 PE=4 SV=1 - [B0X5I3_CULQU]	Up	0.949	0.997	1.218	0.939	0.869	1.051	1.153	0.952	1.12651	0.140041	1.30418	0.0330321	1.04015	0.462814	0.79755	0.0185424	1.08302	0.105685	0.86377	0.0621356	GO:0006807;GO:0008150;GO:0008152;	nitrogen compound metabolic process;biological_process;metabolic process;	3;1;2;				GO:0016787;GO:0016810;GO:0003824;GO:0003674;	hydrolase activity;hydrolase activity, acting on carbon-nitrogen (but not peptide) bonds;catalytic activity;molecular_function;	3;4;2;1;	K13566	map00250;	Alanine, aspartate and glutamate metabolism;	IPR003010;	Carbon-nitrogen hydrolase;	cytosol	Hs9910460	271	E	[E] Amino acid transport and metabolism;
B0XG81	Putative uncharacterized protein OS=Culex quinquefasciatus GN=CpipJ_CPIJ018253 PE=4 SV=1 - [B0XG81_CULQU]	Down	1.164	0.985	0.873	0.991	1.204	1.065	0.811	0.966	0.86571	0.0708108	0.71115	0.0114368	0.82644	0.0129172	1.16211	0.0550578	1.04752	0.382724	1.21734	0.0686872															nucleus
B0W3W1	Elastase-2B OS=Culex quinquefasciatus GN=CpipJ_CPIJ002127 PE=3 SV=1 - [B0W3W1_CULQU]	Up	0.847	1.12	1.077	0.972	0.851	1.105	1.115	0.931	1.31037	0.000866625	1.29093	0.00592956	1.12073	0.0380886	0.86816	0.0354387	1.16921	0.0178909	1.01505	0.504026							GO:0004252;GO:0004175;GO:0017171;GO:0016787;GO:0003824;GO:0070011;GO:0003674;GO:0008233;GO:0008236;	serine-type endopeptidase activity;endopeptidase activity;serine hydrolase activity;hydrolase activity;catalytic activity;peptidase activity, acting on L-amino acid peptides;molecular_function;peptidase activity;serine-type peptidase activity;	6;6;4;3;2;5;1;4;5;				IPR033116;IPR009003;IPR001254;IPR018114;IPR001314;	Serine proteases, trypsin family, serine active site;Peptidase S1, PA clan;Serine proteases, trypsin domain;Serine proteases, trypsin family, histidine active site;Peptidase S1A, chymotrypsin family;	extracellular	7295391	197	E	[E] Amino acid transport and metabolism;
B0X8Q0	Cathepsin B OS=Culex quinquefasciatus GN=CpipJ_CPIJ015761 PE=3 SV=1 - [B0X8Q0_CULQU]	Down	1.254	0.913	0.819	0.986	1.228	0.943	0.857	0.98	0.74778	0.00399758	0.67526	0.00324748	0.7921	0.00266344	1.17303	0.0171468	0.94405	0.0693993	1.1074	0.0653354							GO:0016787;GO:0003824;GO:0070011;GO:0003674;GO:0008233;GO:0008234;	hydrolase activity;catalytic activity;peptidase activity, acting on L-amino acid peptides;molecular_function;peptidase activity;cysteine-type peptidase activity;	3;2;5;1;4;6;				IPR000169;IPR013128;IPR000668;IPR025660;	Cysteine peptidase, cysteine active site;Peptidase C1A;Peptidase C1A, papain C-terminal;Cysteine peptidase, histidine active site;	extracellular	7292926	283	O	[O] Posttranslational modification, protein turnover, chaperones;
B0W351	Vitellogenin-A1 OS=Culex quinquefasciatus GN=CpipJ_CPIJ001357 PE=4 SV=1 - [B0W351_CULQU]	Down	1.286	0.834	0.636	1.169	1.207	0.891	0.7	1.242	0.69194	0.0157114	0.5359	0.00763366	0.96711	0.525496	1.80464	0.00805732	0.71547	0.0177442	1.29117	0.0452687							GO:0005319;GO:0005215;GO:0022892;GO:0003674;	lipid transporter activity;transporter activity;substrate-specific transporter activity;molecular_function;	4;2;3;1;				IPR015816;IPR011030;IPR015255;IPR001846;IPR001747;IPR015819;	Vitellinogen, beta-sheet N-terminal;Vitellinogen, superhelical;Vitellinogen, open beta-sheet;von Willebrand factor, type D domain;Lipid transport protein, N-terminal;Lipid transport protein, beta-sheet shell;	extracellular
B0WWX0	Zinc finger CDGSH domain-containing protein 1 OS=Culex quinquefasciatus GN=CpipJ_CPIJ011511 PE=4 SV=1 - [B0WWX0_CULQU]	Up	0.896	1.029	1.127	0.994	0.889	1.02	1.089	0.961	1.1479	0.00186004	1.24146	0.00794159	1.09524	0.0371941	0.88222	0.0352306	1.04808	0.11083	0.92464	0.0505692				GO:0043231;GO:0044464;GO:0005623;GO:0005622;GO:0005575;GO:0043229;GO:0044424;GO:0043227;GO:0043226;	intracellular membrane-bounded organelle;cell part;cell;intracellular;cellular_component;intracellular organelle;intracellular part;membrane-bounded organelle;organelle;	4;2;2;3;1;3;3;3;2;	GO:0051536;GO:0051537;GO:0003674;GO:0005488;GO:0051540;	iron-sulfur cluster binding;2 iron, 2 sulfur cluster binding;molecular_function;binding;metal cluster binding;	4;5;1;2;3;				IPR019610;IPR018967;	Iron sulphur domain-containing, mitoNEET, N-terminal;Iron sulphur-containing domain, CDGSH-type;	extracellular	7301766	142	R	[R] General function prediction only;
B0WU22	Acidic ribosomal protein P1 OS=Culex quinquefasciatus GN=CpipJ_CPIJ010918 PE=3 SV=1 - [B0WU22_CULQU]	Down	1.43	0.664	0.717	1.044	1.324	0.805	0.791	1.029	0.53341	0.0183283	0.54757	0.0105937	0.75272	0.0238332	1.37467	0.0173943	0.70863	0.0509384	0.97414	0.829359	GO:0044249;GO:0034641;GO:0006807;GO:0034645;GO:1901576;GO:0044260;GO:0043043;GO:0071704;GO:0010467;GO:0044267;GO:0009987;GO:0009058;GO:0009059;GO:0008150;GO:0008152;GO:0044271;GO:0043604;GO:0044238;GO:1901564;GO:1901566;GO:0043603;GO:0019538;GO:0044237;GO:0043170;GO:0006518;GO:0006414;GO:0006412;	cellular biosynthetic process;cellular nitrogen compound metabolic process;nitrogen compound metabolic process;cellular macromolecule biosynthetic process;organic substance biosynthetic process;cellular macromolecule metabolic process;peptide biosynthetic process;organic substance metabolic process;gene expression;cellular protein metabolic process;cellular process;biosynthetic process;macromolec…	4;4;3;5;4;4;6;3;5;5;2;3;5;1;2;5;6;3;4;5;5;4;3;4;5;6;6;	GO:1990904;GO:0043232;GO:0005623;GO:0005622;GO:0043226;GO:0005737;GO:0032991;GO:0030529;GO:0005840;GO:0044464;GO:0043229;GO:0005575;GO:0044444;GO:0043228;GO:0044424;	ribonucleoprotein complex;intracellular non-membrane-bounded organelle;cell;intracellular;organelle;cytoplasm;macromolecular complex;intracellular ribonucleoprotein complex;ribosome;cell part;intracellular organelle;cellular_component;cytoplasmic part;non-membrane-bounded organelle;intracellular part;	3;4;2;3;2;4;2;4;5;2;3;1;4;3;3;	GO:0003674;GO:0005198;GO:0003735;	molecular_function;structural molecule activity;structural constituent of ribosome;	1;2;3;	K02942	map03010;	Ribosome;	IPR027534;IPR001859;	Ribosomal protein L12 family;Trypanosoma cruzi ribosomal protein P2-like;	cytosol	7296207	132	J	[J] Translation, ribosomal structure and biogenesis;
B0W3A8	Modifier of mdg4 OS=Culex quinquefasciatus GN=CpipJ_CPIJ001652 PE=4 SV=1 - [B0W3A8_CULQU]	Down	1.159	1.043	0.909	0.968	1.182	1.093	0.889	0.853	0.91243	0.0651152	0.76805	0.00313595	0.77787	0.0472866	1.01279	0.862003	1.17298	0.128607	1.18799	0.0244569													IPR011333;IPR000210;	SKP1/BTB/POZ domain;BTB/POZ domain;	nucleus
B0W5W4	Triosephosphate isomerase OS=Culex quinquefasciatus GN=CpipJ_CPIJ002354 PE=3 SV=1 - [B0W5W4_CULQU]	Up	0.87	1.071	1.206	0.944	0.887	1.094	1.097	0.946	1.23221	0.00487805	1.31076	0.038482	1.0757	0.0161635	0.82067	0.06315	1.1455	0.00697429	0.94008	0.341092	GO:0009167;GO:0044281;GO:0009161;GO:1901360;GO:0044712;GO:0044710;GO:0044711;GO:0009199;GO:0006733;GO:0009205;GO:0046034;GO:0046031;GO:0032787;GO:0043436;GO:0046128;GO:0009179;GO:0046483;GO:1901564;GO:0016052;GO:0016051;GO:0006163;GO:0006165;GO:0019637;GO:0009141;GO:0044283;GO:0009144;GO:0006807;GO:0046496;GO:1901576;GO:1901575;GO:0051186;GO:0019318;GO:0019319;GO:0009150;GO:0008150;GO:0008152;GO:…	purine ribonucleoside monophosphate metabolic process;small molecule metabolic process;ribonucleoside monophosphate metabolic process;organic cyclic compound metabolic process;single-organism catabolic process;single-organism metabolic process;single-organism biosynthetic process;ribonucleoside triphosphate metabolic process;oxidoreduction coenzyme metabolic process;purine ribonucleoside triphosp…	8;4;7;4;4;3;4;7;6;8;8;8;7;5;7;8;4;4;5;5;6;7;4;6;5;7;3;7;4;4;4;6;7;7;1;2;4;5;6;5;5;8;5;6;4;6;7;6;2;4;6;7;2;4;5;6;7;4;4;5;4;7;7;6;6;6;5;4;5;4;8;5;6;8;5;3;3;3;5;6;3;3;4;3;4;5;4;6;				GO:0016860;GO:0003674;GO:0016861;GO:0003824;GO:0016853;GO:0004807;	intramolecular oxidoreductase activity;molecular_function;intramolecular oxidoreductase activity, interconverting aldoses and ketoses;catalytic activity;isomerase activity;triose-phosphate isomerase activity;	4;1;5;2;3;6;	K01803	map00010;map00051;map00562;map00710;map01100;map01110;map01120;map01130;map01200;map01230;	Glycolysis / Gluconeogenesis;Fructose and mannose metabolism;Inositol phosphate metabolism;Carbon fixation in photosynthetic organisms;Metabolic pathways;Biosynthesis of secondary metabolites;Microbial metabolism in diverse environments;Biosynthesis of antibiotics;Carbon metabolism;Biosynthesis of amino acids;	IPR022896;IPR013785;IPR000652;IPR020861;	Triosephosphate isomerase, bacterial/eukaryotic;Aldolase-type TIM barrel;Triosephosphate isomerase;Triosephosphate isomerase, active site;	cytosol	7301903	335	G	[G] Carbohydrate transport and metabolism;
B0WEM1	GTP-binding protein 128up OS=Culex quinquefasciatus GN=CpipJ_CPIJ005732 PE=4 SV=1 - [B0WEM1_CULQU]	Up	0.882	1.127	1.106	0.94	0.909	1.102	1.067	0.949	1.24456	0.00698397	1.21329	0.0150713	1.05472	0.0749776	0.86931	0.0192893	1.17999	0.00605188	1.02577	0.350241							GO:0043168;GO:0019001;GO:0097367;GO:0097159;GO:1901363;GO:0005525;GO:0035639;GO:0000166;GO:0036094;GO:0032561;GO:0001882;GO:0003674;GO:1901265;GO:0001883;GO:0032549;GO:0032555;GO:0017076;GO:0043167;GO:0032550;GO:0032553;GO:0005488;	anion binding;guanyl nucleotide binding;carbohydrate derivative binding;organic cyclic compound binding;heterocyclic compound binding;GTP binding;purine ribonucleoside triphosphate binding;nucleotide binding;small molecule binding;guanyl ribonucleotide binding;nucleoside binding;molecular_function;nucleoside phosphate binding;purine nucleoside binding;ribonucleoside binding;purine ribonucleotide …	4;6;3;3;3;6;5;4;3;6;4;1;4;5;5;5;5;3;6;4;2;				IPR004095;IPR006073;IPR006074;IPR031167;IPR031662;IPR005225;IPR012676;IPR027417;IPR012675;	TGS;GTP binding domain;GTP1/OBG, conserved site;OBG-type guanine nucleotide-binding (G) domain;GTP binding protein, second domain;Small GTP-binding protein domain;TGS-like;P-loop containing nucleoside triphosphate hydrolase;Beta-grasp domain;	cytosol	7303536	660	T	[T] Signal transduction mechanisms;
B0W0Q9	Putative uncharacterized protein OS=Culex quinquefasciatus GN=CpipJ_CPIJ000728 PE=4 SV=1 - [B0W0Q9_CULQU]	Up	0.896	1.077	1.131	0.971	0.915	1.014	1.07	0.998	1.15461	0.0510383	1.21535	0.0258034	1.08724	0.0409966	0.89459	0.0736585	1.06196	0.217047	0.95002	0.336434	GO:0009167;GO:0044281;GO:0009161;GO:1901360;GO:0044710;GO:0071704;GO:0009199;GO:0022900;GO:0022904;GO:0009205;GO:0046034;GO:0046128;GO:0055114;GO:0046483;GO:1901564;GO:0006163;GO:0019637;GO:0009144;GO:0006807;GO:0044699;GO:0006119;GO:0009150;GO:0008150;GO:0008152;GO:0015980;GO:0044763;GO:0006753;GO:0016310;GO:0034641;GO:0009123;GO:0009126;GO:0009259;GO:0006139;GO:0042278;GO:0009141;GO:0009987;GO:…	purine ribonucleoside monophosphate metabolic process;small molecule metabolic process;ribonucleoside monophosphate metabolic process;organic cyclic compound metabolic process;single-organism metabolic process;organic substance metabolic process;ribonucleoside triphosphate metabolic process;electron transport chain;respiratory electron transport chain;purine ribonucleoside triphosphate metabolic …	8;4;7;4;3;3;7;4;5;8;8;7;4;4;4;6;4;7;3;2;5;7;1;2;4;3;5;6;4;6;7;6;4;6;6;2;4;4;4;6;3;5;4;4;5;6;5;6;7;6;3;5;5;4;	GO:0031975;GO:0016021;GO:0016020;GO:1902495;GO:1902494;GO:0031967;GO:0031966;GO:0043234;GO:0043231;GO:0044429;GO:0044425;GO:0044422;GO:0044464;GO:0043229;GO:0043227;GO:0043226;GO:1990351;GO:0044424;GO:0044446;GO:0044444;GO:1990204;GO:0031224;GO:0005737;GO:0031090;GO:0005739;GO:0044455;GO:0019866;GO:0005623;GO:0005622;GO:0005743;GO:0005740;GO:0005746;GO:0070469;GO:0098803;GO:0070069;GO:0098800;GO:…	envelope;integral component of membrane;membrane;transmembrane transporter complex;catalytic complex;organelle envelope;mitochondrial membrane;protein complex;intracellular membrane-bounded organelle;mitochondrial part;membrane part;organelle part;cell part;intracellular organelle;membrane-bounded organelle;organelle;transporter complex;intracellular part;intracellular organelle part;cytoplasmic …	3;4;2;4;4;4;4;3;4;4;2;2;2;3;3;2;4;3;3;4;3;3;4;3;5;3;4;2;3;5;5;4;3;4;4;4;5;2;4;1;3;4;				K00419	map00190;map01100;map04260;map04932;map05010;map05012;map05016;	Oxidative phosphorylation;Metabolic pathways;Cardiac muscle contraction;Non-alcoholic fatty liver disease (NAFLD);Alzheimer's disease;Parkinson's disease;Huntington's disease;	IPR008027;	Cytochrome b-c1 complex subunit 9;	mitochondria	7303402	62.8	C	[C] Energy production and conversion;
B0XFI3	Carboxylic ester hydrolase OS=Culex quinquefasciatus GN=CpipJ_CPIJ018233 PE=3 SV=1 - [B0XFI3_CULQU]	Up	0.837	1.217	1.167	0.895	0.76	1.198	1.179	0.889	1.51221	0.00926984	1.469	0.0106526	1.11709	0.136505	0.76044	0.000569415	1.3537	0.000995595	1.02941	0.091712							GO:0016787;GO:0003674;GO:0003824;	hydrolase activity;molecular_function;catalytic activity;	3;1;2;				IPR019826;IPR019819;IPR029058;IPR002018;	Carboxylesterase type B, active site;Carboxylesterase type B, conserved site;Alpha/Beta hydrolase fold;Carboxylesterase, type B;	extracellular	7301005	333	R	[R] General function prediction only;
B0WPA9	Yellow-g2 OS=Culex quinquefasciatus GN=CpipJ_CPIJ008962 PE=4 SV=1 - [B0WPA9_CULQU]	Down	0.955	1.43	0.724	0.974	1.066	1.169	0.721	1.013	1.286	0.17844	0.71499	0.0352124	0.98318	0.799792	1.37509	0.00516792	1.308	0.146227	1.79862	0.0475409													IPR017996;IPR011042;	Major royal jelly protein/protein yellow;Six-bladed beta-propeller, TolB-like;	extracellular
B0W2P7	Kinesin-like protein OS=Culex quinquefasciatus GN=CpipJ_CPIJ001422 PE=3 SV=1 - [B0W2P7_CULQU]	Down	1.083	0.876	0.914	1.093	1.179	0.842	0.883	1.106	0.7595	0.033307	0.79443	0.0439847	0.97215	0.582213	1.22371	0.00691991	0.78126	0.00567825	0.95604	0.228119	GO:0006928;GO:0044699;GO:0009987;GO:0044763;GO:0007017;GO:0007018;GO:0008150;	movement of cell or subcellular component;single-organism process;cellular process;single-organism cellular process;microtubule-based process;microtubule-based movement;biological_process;	4;2;2;3;4;5;1;	GO:0099512;GO:0099513;GO:0044464;GO:0043229;GO:0043228;GO:0005874;GO:0005856;GO:0044446;GO:0043226;GO:0044430;GO:0015630;GO:0043232;GO:0005623;GO:0005622;GO:0005575;GO:0044424;GO:0044422;	supramolecular fiber;polymeric cytoskeletal fiber;cell part;intracellular organelle;non-membrane-bounded organelle;microtubule;cytoskeleton;intracellular organelle part;organelle;cytoskeletal part;microtubule cytoskeleton;intracellular non-membrane-bounded organelle;cell;intracellular;cellular_component;intracellular part;organelle part;	2;3;2;3;3;4;5;3;2;4;6;4;2;3;1;3;2;	GO:0035639;GO:0003674;GO:0005488;GO:0003676;GO:0005524;GO:0001883;GO:0043167;GO:1901363;GO:0001882;GO:1901265;GO:0032549;GO:0017076;GO:0003774;GO:0003777;GO:0016787;GO:0000166;GO:0017111;GO:0036094;GO:0003824;GO:0032555;GO:0016818;GO:0030554;GO:0097367;GO:0097159;GO:0016817;GO:0016462;GO:0032550;GO:0032559;GO:0032553;GO:0043168;	purine ribonucleoside triphosphate binding;molecular_function;binding;nucleic acid binding;ATP binding;purine nucleoside binding;ion binding;heterocyclic compound binding;nucleoside binding;nucleoside phosphate binding;ribonucleoside binding;purine nucleotide binding;motor activity;microtubule motor activity;hydrolase activity;nucleotide binding;nucleoside-triphosphatase activity;small molecule b…	5;1;2;4;6;5;3;3;4;4;5;5;8;9;3;4;7;3;2;5;5;6;3;3;4;6;6;6;4;4;				IPR027417;IPR001752;IPR028763;IPR006612;IPR019821;	P-loop containing nucleoside triphosphate hydrolase;Kinesin motor domain;Kinesin-like protein KIF12;Zinc finger, C2CH-type;Kinesin motor domain, conserved site;	cytosol, nucleus	7302758_1	534	Z	[Z] Cytoskeleton;
B0W4N4	Putative uncharacterized protein OS=Culex quinquefasciatus GN=CpipJ_CPIJ001891 PE=4 SV=1 - [B0W4N4_CULQU]	Down	1.168	0.784	0.841	1.147	1.159	0.882	0.917	1.034	0.71594	0.0214557	0.75548	0.017614	0.93726	0.326667	1.24061	0.0898889	0.76387	0.0749894	0.94767	0.535472							GO:0043169;GO:0046914;GO:0097159;GO:0043167;GO:0003674;GO:0005488;GO:0003676;GO:0046872;GO:1901363;GO:0008270;	cation binding;transition metal ion binding;organic cyclic compound binding;ion binding;molecular_function;binding;nucleic acid binding;metal ion binding;heterocyclic compound binding;zinc ion binding;	4;6;3;3;1;2;4;5;3;7;	K09250			IPR001878;	Zinc finger, CCHC-type;	extracellular	7291506	138	O	[O] Posttranslational modification, protein turnover, chaperones;
B0W0N0	Salivary Cys-rich secreted peptide OS=Culex quinquefasciatus GN=CpipJ_CPIJ000699 PE=4 SV=1 - [B0W0N0_CULQU]	Up	0.758	1.251	1.132	0.963	0.839	0.964	1.08	1.143	1.38698	0.174003	1.3851	0.0236312	1.31872	0.123199	0.95208	0.628571	1.05176	0.77816	1.00136	0.992727													IPR029277;	Single domain Von Willebrand factor type C domain;	extracellular
B0XA28	Endocuticle structural glycoprotein SgAbd-2 OS=Culex quinquefasciatus GN=CpipJ_CPIJ016319 PE=4 SV=1 - [B0XA28_CULQU]	Down	1.119	1.017	0.917	0.938	1.159	1.037	0.922	0.921	0.90167	0.0376245	0.80729	0.00832671	0.81607	0.0105892	1.01088	0.376217	1.1049	0.0176416	1.11691	0.00906927							GO:0003674;GO:0042302;GO:0005198;	molecular_function;structural constituent of cuticle;structural molecule activity;	1;3;2;				IPR000618;IPR031311;	Insect cuticle protein;Chitin-binding type R&R consensus;	extracellular
Q45FA2	Putative myosin light chain 2 OS=Culex pipiens pallens PE=2 SV=1 - [Q45FA2_CULPA]	Down	1.326	0.63	0.781	1.116	1.267	0.677	0.796	1.142	0.50405	0.00342291	0.60818	0.00357098	0.87081	0.0351029	1.43183	0.00193717	0.57883	0.00317477	0.82879	0.031804							GO:0043169;GO:0043167;GO:0003674;GO:0005488;GO:0046872;GO:0005509;	cation binding;ion binding;molecular_function;binding;metal ion binding;calcium ion binding;	4;3;1;2;5;6;				IPR011992;IPR018247;IPR002048;	EF-hand domain pair;EF-Hand 1, calcium-binding site;EF-hand domain;	cytosol	7301908	229	Z	[Z] Cytoskeleton;
B0WY92	Cytochrome c oxidase,-subunit VIb OS=Culex quinquefasciatus GN=CpipJ_CPIJ012223 PE=4 SV=1 - [B0WY92_CULQU]	Down	1.143	0.878	0.952	1.021	1.105	1.045	0.895	1.05	0.85543	0.198181	0.82162	0.0279666	0.92126	0.0658167	1.12128	0.072732	0.92854	0.474649	1.04115	0.708665				GO:0044444;GO:0043229;GO:0043227;GO:0043226;GO:0005737;GO:0005575;GO:0005739;GO:0043231;GO:0044464;GO:0005623;GO:0005622;GO:0044424;	cytoplasmic part;intracellular organelle;membrane-bounded organelle;organelle;cytoplasm;cellular_component;mitochondrion;intracellular membrane-bounded organelle;cell part;cell;intracellular;intracellular part;	4;3;3;2;4;1;5;4;2;2;3;3;	GO:0003674;GO:0016491;GO:0022857;GO:0015002;GO:0004129;GO:0005215;GO:0008324;GO:0003824;GO:0009055;GO:0022891;GO:0022890;GO:0022892;GO:0015075;GO:0015077;GO:0016676;GO:0016675;GO:0015078;	molecular_function;oxidoreductase activity;transmembrane transporter activity;heme-copper terminal oxidase activity;cytochrome-c oxidase activity;transporter activity;cation transmembrane transporter activity;catalytic activity;electron carrier activity;substrate-specific transmembrane transporter activity;inorganic cation transmembrane transporter activity;substrate-specific transporter activity…	1;3;3;4;3;2;6;2;2;4;7;3;5;8;5;4;9;	K02267	map00190;map01100;map04260;map04932;map05010;map05012;map05016;	Oxidative phosphorylation;Metabolic pathways;Cardiac muscle contraction;Non-alcoholic fatty liver disease (NAFLD);Alzheimer's disease;Parkinson's disease;Huntington's disease;	IPR003213;	Cytochrome c oxidase, subunit VIb;	extracellular	7293644	109	C	[C] Energy production and conversion;
B0XE11	General odorant-binding protein 99a OS=Culex quinquefasciatus GN=CpipJ_CPIJ017326 PE=4 SV=1 - [B0XE11_CULQU]	Down	1.154	0.791	0.866	1.107	1.188	0.813	0.877	1.1	0.68488	0.00299761	0.74424	0.00354019	0.94236	0.0602085	1.26621	0.000788677	0.72678	0.00146265	0.92025	0.0299151							GO:0005549;GO:0003674;GO:0005488;	odorant binding;molecular_function;binding;	3;1;2;				IPR006170;	Pheromone/general odorant binding protein;	extracellular
B0XHJ4	Putative uncharacterized protein OS=Culex quinquefasciatus GN=CpipJ_CPIJ018903 PE=4 SV=1 - [B0XHJ4_CULQU]	Down	1.408	0.731	0.836	0.918	1.429	0.711	0.864	1.019	0.50828	0.000431883	0.59922	0.000946234	0.68276	0.0128849	1.13941	0.152159	0.74445	0.0406454	0.84824	0.0173265													IPR011989;IPR008580;	Armadillo-like helical;PPPDE putative peptidase domain;	cytosol
B0XFJ1	Serine protease OS=Culex quinquefasciatus GN=CpipJ_CPIJ017789 PE=3 SV=1 - [B0XFJ1_CULQU]	Down	1.129	1.003	0.942	0.954	1.085	0.968	0.897	1.01	0.89024	0.0495841	0.83062	0.0270303	0.88708	0.072444	1.06797	0.223992	1.00356	0.925256	1.07178	0.146591							GO:0004252;GO:0004175;GO:0017171;GO:0016787;GO:0003824;GO:0070011;GO:0003674;GO:0008233;GO:0008236;	serine-type endopeptidase activity;endopeptidase activity;serine hydrolase activity;hydrolase activity;catalytic activity;peptidase activity, acting on L-amino acid peptides;molecular_function;peptidase activity;serine-type peptidase activity;	6;6;4;3;2;5;1;4;5;				IPR009003;IPR001254;IPR018114;IPR001314;	Peptidase S1, PA clan;Serine proteases, trypsin domain;Serine proteases, trypsin family, histidine active site;Peptidase S1A, chymotrypsin family;	extracellular	7297652	368	E	[E] Amino acid transport and metabolism;
B0XDR8	Myosin light chain 2 OS=Culex quinquefasciatus GN=CpipJ_CPIJ017123 PE=4 SV=1 - [B0XDR8_CULQU]	Down	1.198	0.897	0.913	0.978	1.127	0.901	0.93	1.024	0.77333	0.0177257	0.79269	0.0221816	0.86108	0.0622621	1.08627	0.0834022	0.8981	0.047602	0.97558	0.123358							GO:0043169;GO:0043167;GO:0003674;GO:0005488;GO:0046872;GO:0005509;	cation binding;ion binding;molecular_function;binding;metal ion binding;calcium ion binding;	4;3;1;2;5;6;				IPR011992;IPR018247;IPR002048;	EF-hand domain pair;EF-Hand 1, calcium-binding site;EF-hand domain;	cytosol	7301908	230	Z	[Z] Cytoskeleton;
B0WEB5	Glyceraldehyde-3-phosphate dehydrogenase OS=Culex quinquefasciatus GN=CpipJ_CPIJ005597 PE=3 SV=1 - [B0WEB5_CULQU]	Down	1.113	0.822	0.929	1.063	1.153	0.768	0.913	1.067	0.70168	0.00973824	0.81289	0.0101668	0.93998	0.0773669	1.15635	0.00326328	0.74648	0.00990572	0.86319	0.0464937	GO:0009167;GO:0044281;GO:0009161;GO:1901360;GO:0044712;GO:0044710;GO:0009199;GO:0016310;GO:0009205;GO:0046034;GO:0046031;GO:0032787;GO:0043436;GO:0046128;GO:0009179;GO:0046483;GO:1901564;GO:0016052;GO:0006163;GO:0006165;GO:0019637;GO:0009141;GO:0009144;GO:0006807;GO:0046496;GO:1901575;GO:0051186;GO:0019318;GO:0009150;GO:0008150;GO:0008152;GO:0044723;GO:0044724;GO:0044763;GO:0006753;GO:0006757;GO:…	purine ribonucleoside monophosphate metabolic process;small molecule metabolic process;ribonucleoside monophosphate metabolic process;organic cyclic compound metabolic process;single-organism catabolic process;single-organism metabolic process;ribonucleoside triphosphate metabolic process;phosphorylation;purine ribonucleoside triphosphate metabolic process;ATP metabolic process;ADP metabolic proc…	8;4;7;4;4;3;7;6;8;8;8;7;5;7;8;4;4;5;6;7;4;6;7;3;7;4;4;6;7;1;2;4;5;3;5;5;5;6;4;6;7;6;2;4;6;7;2;4;6;7;4;4;5;4;7;7;6;5;5;4;8;5;6;3;6;5;6;3;3;4;3;4;5;4;6;				GO:0051287;GO:1901363;GO:0043891;GO:0000166;GO:0003674;GO:1901265;GO:0004365;GO:0003824;GO:0097159;GO:0016620;GO:0016491;GO:0048037;GO:0005488;GO:0050662;GO:0050661;GO:0036094;GO:0016903;	NAD binding;heterocyclic compound binding;glyceraldehyde-3-phosphate dehydrogenase (NAD(P)+) (phosphorylating) activity;nucleotide binding;molecular_function;nucleoside phosphate binding;glyceraldehyde-3-phosphate dehydrogenase (NAD+) (phosphorylating) activity;catalytic activity;organic cyclic compound binding;oxidoreductase activity, acting on the aldehyde or oxo group of donors, NAD or NADP as…	5;3;6;4;1;4;7;2;3;5;3;3;2;4;5;3;4;	K00134	map00010;map00710;map01100;map01110;map01120;map01130;map01200;map01230;map04066;map05010;	Glycolysis / Gluconeogenesis;Carbon fixation in photosynthetic organisms;Metabolic pathways;Biosynthesis of secondary metabolites;Microbial metabolism in diverse environments;Biosynthesis of antibiotics;Carbon metabolism;Biosynthesis of amino acids;HIF-1 signaling pathway;Alzheimer's disease;	IPR020831;IPR020830;IPR020828;IPR020829;IPR016040;IPR006424;	Glyceraldehyde/Erythrose phosphate dehydrogenase family;Glyceraldehyde 3-phosphate dehydrogenase, active site;Glyceraldehyde 3-phosphate dehydrogenase, NAD(P) binding domain;Glyceraldehyde 3-phosphate dehydrogenase, catalytic domain;NAD(P)-binding domain;Glyceraldehyde-3-phosphate dehydrogenase, type I;	cytosol	7293147	589	G	[G] Carbohydrate transport and metabolism;
B0XA35	Putative uncharacterized protein OS=Culex quinquefasciatus GN=CpipJ_CPIJ016326 PE=4 SV=1 - [B0XA35_CULQU]	Down	1.149	1.016	0.949	0.88	1.148	1	0.953	0.912	0.87767	0.00323897	0.82804	0.000108939	0.78015	0.00399514	0.94217	0.0762497	1.125	0.0245738	1.05994	0.0202946							GO:0003674;GO:0042302;GO:0005198;	molecular_function;structural constituent of cuticle;structural molecule activity;	1;3;2;				IPR000618;IPR031311;	Insect cuticle protein;Chitin-binding type R&R consensus;	extracellular
B0W6W0	Troponin C OS=Culex quinquefasciatus GN=CpipJ_CPIJ003058 PE=4 SV=1 - [B0W6W0_CULQU]	Down	1.129	0.957	0.887	1.007	1.106	1.024	0.957	0.962	0.88635	0.0697406	0.82506	0.0337251	0.88098	0.0342521	1.06779	0.271913	1.00609	0.895442	1.0743	0.292978							GO:0043169;GO:0043167;GO:0003674;GO:0005488;GO:0046872;GO:0005509;	cation binding;ion binding;molecular_function;binding;metal ion binding;calcium ion binding;	4;3;1;2;5;6;				IPR002048;IPR018247;IPR011992;	EF-hand domain;EF-Hand 1, calcium-binding site;EF-hand domain pair;	cytoskeleton	7294015	246	T	[T] Signal transduction mechanisms;
B0W8Q9	Cuticle protein OS=Culex quinquefasciatus GN=CpipJ_CPIJ003484 PE=4 SV=1 - [B0W8Q9_CULQU]	Down	1.575	0.789	0.65	0.871	1.705	0.8	0.733	0.751	0.48445	0.00589985	0.42165	0.00654577	0.49451	0.0111953	1.17281	0.243076	0.97965	0.809889	1.14895	0.133014													IPR031874;	Adult cuticle protein 1;	extracellular
B0X042	Putative uncharacterized protein OS=Culex quinquefasciatus GN=CpipJ_CPIJ012948 PE=4 SV=1 - [B0X042_CULQU]	Up	0.866	1.225	1.169	0.866	0.881	1.026	1.134	0.976	1.28849	0.127484	1.31826	0.00465775	1.05438	0.48231	0.79983	0.0573583	1.22204	0.213873	0.97742	0.820962	GO:0023051;GO:0046578;GO:0007165;GO:1902531;GO:0035023;GO:0035556;GO:0010646;GO:0050789;GO:0044699;GO:0051716;GO:0009966;GO:0065007;GO:0051056;GO:0009987;GO:0048583;GO:0050794;GO:0008150;GO:0007266;GO:0007265;GO:0007264;GO:0044700;GO:0050896;GO:0044763;GO:0007154;GO:0023052;	regulation of signaling;regulation of Ras protein signal transduction;signal transduction;regulation of intracellular signal transduction;regulation of Rho protein signal transduction;intracellular signal transduction;regulation of cell communication;regulation of biological process;single-organism process;cellular response to stimulus;regulation of signal transduction;biological regulation;regul…	3;7;4;5;8;5;4;2;2;3;4;2;6;2;3;3;1;8;7;6;3;2;3;4;2;				GO:0005089;GO:0005088;GO:0003674;GO:0098772;GO:0005085;	Rho guanyl-nucleotide exchange factor activity;Ras guanyl-nucleotide exchange factor activity;molecular_function;molecular function regulator;guanyl-nucleotide exchange factor activity;	5;4;1;2;3;				IPR011993;IPR000219;	PH domain-like;Dbl homology (DH) domain;	cytosol	7302824	155	T	[T] Signal transduction mechanisms;
B0WKY4	Putative uncharacterized protein OS=Culex quinquefasciatus GN=CpipJ_CPIJ007443 PE=4 SV=1 - [B0WKY4_CULQU]	Up	0.717	0.743	1.118	1.45	0.796	0.709	1.139	1.335	0.95968	0.551701	1.49174	0.0118572	1.84071	0.0118182	1.23394	0.0456869	0.52136	0.00799641	0.64333	0.00245534															extracellular
B0W289	40S ribosomal protein S21 OS=Culex quinquefasciatus GN=CpipJ_CPIJ001119 PE=3 SV=1 - [B0W289_CULQU]	Down	1.187	0.757	0.831	1.124	1.131	0.968	0.927	1.029	0.74418	0.11301	0.75841	0.0372036	0.92882	0.273255	1.22469	0.0997278	0.80121	0.205602	0.98123	0.899845	GO:1901564;GO:0044249;GO:0006807;GO:0044237;GO:0034645;GO:1901576;GO:0044260;GO:0043043;GO:0071704;GO:0010467;GO:1901566;GO:0043170;GO:0044267;GO:0009987;GO:0009058;GO:0009059;GO:0008150;GO:0008152;GO:0044271;GO:0043604;GO:0044238;GO:0019538;GO:0034641;GO:0043603;GO:0006518;GO:0006412;	organonitrogen compound metabolic process;cellular biosynthetic process;nitrogen compound metabolic process;cellular metabolic process;cellular macromolecule biosynthetic process;organic substance biosynthetic process;cellular macromolecule metabolic process;peptide biosynthetic process;organic substance metabolic process;gene expression;organonitrogen compound biosynthetic process;macromolecule …	4;4;3;3;5;4;4;6;3;5;5;4;5;2;3;5;1;2;5;6;3;4;4;5;5;6;	GO:0044464;GO:0043229;GO:0030529;GO:0043226;GO:0005737;GO:0032991;GO:0005840;GO:0043232;GO:1990904;GO:0005623;GO:0005622;GO:0005575;GO:0044444;GO:0043228;GO:0044424;	cell part;intracellular organelle;intracellular ribonucleoprotein complex;organelle;cytoplasm;macromolecular complex;ribosome;intracellular non-membrane-bounded organelle;ribonucleoprotein complex;cell;intracellular;cellular_component;cytoplasmic part;non-membrane-bounded organelle;intracellular part;	2;3;4;2;4;2;5;4;3;2;3;1;4;3;3;	GO:0003674;GO:0005198;GO:0003735;	molecular_function;structural molecule activity;structural constituent of ribosome;	1;2;3;	K02971	map03010;	Ribosome;	IPR001931;IPR018279;	Ribosomal protein S21e;Ribosomal protein S21e, conserved site;	extracellular	7295891	140	J	[J] Translation, ribosomal structure and biogenesis;
B0WR94	Putative uncharacterized protein OS=Culex quinquefasciatus GN=CpipJ_CPIJ009111 PE=4 SV=1 - [B0WR94_CULQU]	Down	1.114	0.899	0.91	1.003	1.133	0.958	0.899	0.964	0.82644	0.0243412	0.80507	0.00250303	0.87539	0.0231739	1.08734	0.0599234	0.94408	0.260127	1.02653	0.507738															extracellular
B0X3B9	Putative uncharacterized protein OS=Culex quinquefasciatus GN=CpipJ_CPIJ014043 PE=4 SV=1 - [B0X3B9_CULQU]	Down	1.179	0.998	0.861	0.922	1.204	0.956	0.835	0.967	0.81997	0.0127334	0.71171	0.00274519	0.7927	0.0106853	1.1138	0.0654712	1.03441	0.401703	1.15212	0.0347566										K10802	map03410;	Base excision repair;	IPR032675;IPR009071;IPR017967;	Leucine-rich repeat domain, L domain-like;High mobility group box domain;HMG box A DNA-binding domain, conserved site;	mitochondria	7293212	330	R	[R] General function prediction only;
B0X3B7	Putative uncharacterized protein OS=Culex quinquefasciatus GN=CpipJ_CPIJ014041 PE=4 SV=1 - [B0X3B7_CULQU]	Down	1.064	1.016	0.916	0.974	1.085	1.1	0.866	1.006	0.98464	0.739786	0.82922	0.0211454	0.92136	0.0476568	1.11111	0.0793386	1.06869	0.26945	1.18743	0.0760215													IPR014720;	Double-stranded RNA-binding domain;	nucleus
B0X221	Alpha-glucosidase OS=Culex quinquefasciatus GN=CpipJ_CPIJ013171 PE=4 SV=1 - [B0X221_CULQU]	Up	0.691	1.305	1.154	0.96	0.702	1.238	1.099	0.995	1.82556	0.0034677	1.61737	0.0042267	1.40345	0.00423455	0.86773	0.0446755	1.30077	0.0161279	1.12872	0.0789148	GO:0044238;GO:0005975;GO:0071704;GO:0008150;GO:0008152;	primary metabolic process;carbohydrate metabolic process;organic substance metabolic process;biological_process;metabolic process;	3;4;3;1;2;	GO:0016021;GO:0016020;GO:0005575;GO:0044425;GO:0031224;	integral component of membrane;membrane;cellular_component;membrane part;intrinsic component of membrane;	4;2;1;2;3;	GO:0043169;GO:0043167;GO:0003824;GO:0003674;GO:0005488;	cation binding;ion binding;catalytic activity;molecular_function;binding;	4;3;2;1;2;				IPR017853;IPR006047;	Glycoside hydrolase superfamily;Glycosyl hydrolase, family 13, catalytic domain;	extracellular	7297882	531	G	[G] Carbohydrate transport and metabolism;
B0WFC8	Na+/K+ ATPase alpha subunit OS=Culex quinquefasciatus GN=CpipJ_CPIJ005964 PE=4 SV=1 - [B0WFC8_CULQU]	Up	0.833	0.864	1.049	1.265	0.908	0.992	1.082	1.041	1.06605	0.519341	1.22401	0.0414189	1.32453	0.13921	1.08212	0.520422	0.80486	0.223237	0.87095	0.172987				GO:0005575;GO:0044425;GO:0016021;GO:0016020;GO:0031224;	cellular_component;membrane part;integral component of membrane;membrane;intrinsic component of membrane;	1;2;4;2;3;							IPR006068;IPR023298;	Cation-transporting P-type ATPase, C-terminal;P-type ATPase, transmembrane domain;	plasma membrane	7300679	320	P	[P] Inorganic ion transport and metabolism;
B0WDS0	Oxysterol-binding protein OS=Culex quinquefasciatus GN=CpipJ_CPIJ005418 PE=3 SV=1 - [B0WDS0_CULQU]	Up	0.759	1.189	1.226	0.936	0.861	1.075	1.113	0.978	1.39753	0.0520551	1.44383	0.0420203	1.18148	0.116651	0.8183	0.0718909	1.18286	0.102328	0.96794	0.686286	GO:0051234;GO:0006869;GO:0006810;GO:0044765;GO:0008150;GO:1902578;GO:0071702;GO:0033036;GO:0010876;GO:0051179;GO:0044699;	establishment of localization;lipid transport;transport;single-organism transport;biological_process;single-organism localization;organic substance transport;macromolecule localization;lipid localization;localization;single-organism process;	3;5;4;4;1;3;5;3;4;2;2;							K20456			IPR000648;IPR001849;IPR018494;IPR011993;	Oxysterol-binding protein;Pleckstrin homology domain;Oxysterol-binding protein, conserved site;PH domain-like;	cytosol	7301240	977	I	[I] Lipid transport and metabolism;
B0WF13	Putative uncharacterized protein OS=Culex quinquefasciatus GN=CpipJ_CPIJ005984 PE=4 SV=1 - [B0WF13_CULQU]	Down	1.149	0.78	0.911	1.114	1.204	0.993	0.874	0.91	0.75351	0.118769	0.75861	0.0133475	0.86018	0.259735	1.13389	0.368182	0.87599	0.484384	0.99328	0.960781													IPR018378;IPR001304;IPR016186;IPR016187;	C-type lectin, conserved site;C-type lectin-like;C-type lectin-like/link domain;C-type lectin fold;	extracellular	7297257	210	TV	[T] Signal transduction mechanisms;[V] Defense mechanisms;
B0WHE1	Tak1 OS=Culex quinquefasciatus GN=CpipJ_CPIJ006376 PE=4 SV=1 - [B0WHE1_CULQU]	Down	1.393	0.699	0.837	0.956	1.191	0.872	0.856	1.072	0.60797	0.0625332	0.65519	0.0481394	0.78483	0.139669	1.19787	0.104224	0.77465	0.159476	0.92794	0.555891	GO:0080090;GO:0019222;GO:0007165;GO:1901362;GO:1901360;GO:0051716;GO:0010605;GO:0044092;GO:0048519;GO:0060255;GO:2001141;GO:0043433;GO:0046483;GO:0044700;GO:0019438;GO:0009892;GO:0009890;GO:0010629;GO:0006807;GO:0050789;GO:0097659;GO:1901576;GO:0044260;GO:0065007;GO:0065009;GO:0018130;GO:0009889;GO:0050794;GO:0008150;GO:0008152;GO:0034654;GO:0016070;GO:0044271;GO:0050896;GO:0032088;GO:0006355;GO:…	regulation of primary metabolic process;regulation of metabolic process;signal transduction;organic cyclic compound biosynthetic process;organic cyclic compound metabolic process;cellular response to stimulus;negative regulation of macromolecule metabolic process;negative regulation of molecular function;negative regulation of biological process;regulation of macromolecule metabolic process;regul…	4;3;4;5;4;3;4;4;2;4;6;5;4;3;5;3;4;5;3;2;7;4;4;2;3;5;4;3;1;2;5;5;5;2;6;6;5;6;6;4;4;2;5;2;4;2;4;7;7;6;4;5;5;4;5;5;4;4;5;6;6;3;5;5;5;5;6;3;5;3;4;4;4;3;3;5;3;				GO:1901363;GO:0000166;GO:0016740;GO:0097367;GO:0003674;GO:0005488;GO:0032549;GO:0017076;GO:0005524;GO:0016301;GO:0003824;GO:0036094;GO:0016773;GO:0097159;GO:0032559;GO:0032555;GO:0032550;GO:0032553;GO:0035639;GO:0043168;GO:0043167;GO:0030554;GO:0016772;GO:0001883;GO:0001882;GO:1901265;GO:0004672;	heterocyclic compound binding;nucleotide binding;transferase activity;carbohydrate derivative binding;molecular_function;binding;ribonucleoside binding;purine nucleotide binding;ATP binding;kinase activity;catalytic activity;small molecule binding;phosphotransferase activity, alcohol group as acceptor;organic cyclic compound binding;adenyl ribonucleotide binding;purine ribonucleotide binding;puri…	3;4;3;3;1;2;5;5;6;5;2;3;5;3;6;5;6;4;5;4;3;6;4;5;4;4;6;	K16175	map04390;map04391;map05203;	Hippo signaling pathway;Hippo signaling pathway - fly;Viral carcinogenesis;	IPR011009;IPR000719;IPR003591;IPR001245;IPR001611;IPR032675;	Protein kinase-like domain;Protein kinase domain;Leucine-rich repeat, typical subtype;Serine-threonine/tyrosine-protein kinase, catalytic domain;Leucine-rich repeat;Leucine-rich repeat domain, L domain-like;	nucleus	7301474	423	R	[R] General function prediction only;
B0X180	Predicted protein OS=Culex quinquefasciatus GN=CpipJ_CPIJ012786 PE=4 SV=1 - [B0X180_CULQU]	Up	0.928	0.963	1.189	0.965	0.967	0.897	1.164	0.99	0.98153	0.692781	1.24169	0.0100762	1.03166	0.324605	0.83085	0.00779902	0.95141	0.310562	0.79048	0.0198846							GO:0005549;GO:0003674;GO:0005488;	odorant binding;molecular_function;binding;	3;1;2;				IPR006170;	Pheromone/general odorant binding protein;	extracellular
B0X890	Uridine phosphorylase OS=Culex quinquefasciatus GN=CpipJ_CPIJ015789 PE=4 SV=1 - [B0X890_CULQU]	Up	0.868	1.055	1.097	1.004	0.854	1.072	1.059	1.031	1.23519	0.00294382	1.25203	0.00859483	1.18177	0.00931011	0.94388	0.121873	1.04521	0.102172	0.98655	0.558114	GO:0046434;GO:0044237;GO:0009166;GO:0034641;GO:0006807;GO:0044281;GO:0044699;GO:1901361;GO:0006139;GO:0044710;GO:1901657;GO:0071704;GO:1901360;GO:0019637;GO:0044712;GO:0044238;GO:0009987;GO:0006725;GO:1901575;GO:0046700;GO:0019439;GO:0008150;GO:0009116;GO:0008152;GO:0034655;GO:0009056;GO:0055086;GO:0046483;GO:0044248;GO:1901564;GO:0044270;GO:1901135;GO:0044763;GO:0006796;GO:1901292;GO:0006793;GO:…	organophosphate catabolic process;cellular metabolic process;nucleotide catabolic process;cellular nitrogen compound metabolic process;nitrogen compound metabolic process;small molecule metabolic process;single-organism process;organic cyclic compound catabolic process;nucleobase-containing compound metabolic process;single-organism metabolic process;glycosyl compound metabolic process;organic su…	5;3;6;4;3;4;2;5;4;3;4;3;4;4;4;3;2;4;4;5;5;1;5;2;5;3;4;4;4;4;5;4;3;5;5;4;6;5;	GO:0005737;GO:0044464;GO:0005623;GO:0005622;GO:0005575;GO:0044424;	cytoplasm;cell part;cell;intracellular;cellular_component;intracellular part;	4;2;2;3;1;3;	GO:0003674;GO:0004850;GO:0016740;GO:0016763;GO:0003824;GO:0016757;	molecular_function;uridine phosphorylase activity;transferase activity;transferase activity, transferring pentosyl groups;catalytic activity;transferase activity, transferring glycosyl groups;	1;6;3;5;2;4;	K00757	map00240;map00983;map01100;	Pyrimidine metabolism;Drug metabolism - other enzymes;Metabolic pathways;	IPR010059;IPR000845;	Uridine phosphorylase, eukaryotic;Nucleoside phosphorylase domain;	cytosol	7301520	531	F	[F] Nucleotide transport and metabolism;
B0XGQ7	NADH dehydrogenase iron-sulfur protein 8, mitochondrial OS=Culex quinquefasciatus GN=CpipJ_CPIJ018590 PE=3 SV=1 - [B0XGQ7_CULQU]	Down	1.117	0.966	0.926	0.908	1.121	1.01	0.902	0.933	0.88293	0.0272784	0.8168	0.00350322	0.82261	0.00404238	1.00711	0.743615	1.07333	0.116476	1.08096	0.0980973				GO:0016020;GO:0005575;	membrane;cellular_component;	2;1;	GO:0051539;GO:0016651;GO:0051536;GO:0003824;GO:0003674;GO:0005488;GO:0016491;GO:0051540;	4 iron, 4 sulfur cluster binding;oxidoreductase activity, acting on NAD(P)H;iron-sulfur cluster binding;catalytic activity;molecular_function;binding;oxidoreductase activity;metal cluster binding;	5;4;4;2;1;2;3;3;	K03941	map00190;map01100;map04932;map05010;map05012;map05016;	Oxidative phosphorylation;Metabolic pathways;Non-alcoholic fatty liver disease (NAFLD);Alzheimer's disease;Parkinson's disease;Huntington's disease;	IPR010226;IPR017900;IPR017896;	NADH-quinone oxidoreductase, chain I;4Fe-4S ferredoxin, iron-sulphur binding, conserved site;4Fe-4S ferredoxin-type, iron-sulphur binding domain;	mitochondria	7300064	340	C	[C] Energy production and conversion;
B0WSZ2	Putative uncharacterized protein OS=Culex quinquefasciatus GN=CpipJ_CPIJ009808 PE=3 SV=1 - [B0WSZ2_CULQU]	Down	1.206	0.867	0.939	0.948	1.11	0.906	0.922	1.042	0.76554	0.0345396	0.80354	0.0429744	0.85924	0.136041	1.06932	0.30939	0.89095	0.166635	0.95271	0.1745							GO:0043168;GO:0017076;GO:0030554;GO:0097367;GO:0097159;GO:0005524;GO:1901363;GO:0001882;GO:0043167;GO:0036094;GO:0035639;GO:0032559;GO:0032553;GO:0001883;GO:0032549;GO:0032555;GO:0003674;GO:0000166;GO:0032550;GO:1901265;GO:0005488;	anion binding;purine nucleotide binding;adenyl nucleotide binding;carbohydrate derivative binding;organic cyclic compound binding;ATP binding;heterocyclic compound binding;nucleoside binding;ion binding;small molecule binding;purine ribonucleoside triphosphate binding;adenyl ribonucleotide binding;ribonucleotide binding;purine nucleoside binding;ribonucleoside binding;purine ribonucleotide bindin…	4;5;6;3;3;6;3;4;3;3;5;6;4;5;5;5;1;4;6;4;2;	K05692	map04015;map04145;map04210;map04390;map04391;map04510;map04520;map04530;map04611;map04670;map04745;map04810;map04919;map04921;map05100;map05110;map05130;map05131;map05132;map05164;map05205;map05410;map05412;map05414;map05416;	Rap1 signaling pathway;Phagosome;Apoptosis;Hippo signaling pathway;Hippo signaling pathway - fly;Focal adhesion;Adherens junction;Tight junction;Platelet activation;Leukocyte transendothelial migration;Phototransduction - fly;Regulation of actin cytoskeleton;Thyroid hormone signaling pathway;Oxytocin signaling pathway;Bacterial invasion of epithelial cells;Vibrio cholerae infection;Pathogenic Esc…	IPR020902;IPR004000;IPR004001;	Actin/actin-like conserved site;Actin family;Actin, conserved site;	cytoskeleton	7290649	787	Z	[Z] Cytoskeleton;
B0WX66	Serine protease inhibitor, serpin OS=Culex quinquefasciatus GN=CpipJ_CPIJ012016 PE=3 SV=1 - [B0WX66_CULQU]	Up	0.794	0.852	1.389	1.04	0.704	0.807	1.328	1.189	1.10748	0.250725	1.81375	0.00786144	1.48798	0.0522967	0.82039	0.093788	0.74428	0.0671418	0.6106	0.00509408				GO:0005615;GO:0005575;GO:0005576;GO:0044421;	extracellular space;cellular_component;extracellular region;extracellular region part;	3;1;2;2;	GO:0016787;GO:0003824;GO:0003674;GO:0008233;	hydrolase activity;catalytic activity;molecular_function;peptidase activity;	3;2;1;4;				IPR000215;IPR023796;	Serpin family;Serpin domain;	nucleus	7297327	213	V	[V] Defense mechanisms;
B0VZ41	Larval serum protein 1 beta chain OS=Culex quinquefasciatus GN=CpipJ_CPIJ000056 PE=4 SV=1 - [B0VZ41_CULQU]	Down	0.932	1.102	0.563	1.364	0.985	1.015	0.575	1.443	1.10433	0.188599	0.59364	0.00483095	1.46427	0.0112332	2.46661	0.00228433	0.75419	0.0278025	1.86028	0.00795159													IPR013788;IPR008922;IPR005204;IPR005203;IPR014756;IPR000896;	Hemocyanin/hexamerin;Uncharacterised domain, di-copper centre;Hemocyanin, N-terminal;Hemocyanin, C-terminal;Immunoglobulin E-set;Hemocyanin/hexamerin middle domain;	extracellular
B0W874	Putative uncharacterized protein OS=Culex quinquefasciatus GN=CpipJ_CPIJ003016 PE=4 SV=1 - [B0W874_CULQU]	Up	0.782	0.884	1.092	1.267	0.791	1.071	1.123	1.045	1.24285	0.178113	1.40814	0.00251857	1.4698	0.0797311	1.04379	0.7074	0.84559	0.343771	0.88262	0.303777							GO:0003674;GO:0042302;GO:0005198;	molecular_function;structural constituent of cuticle;structural molecule activity;	1;3;2;				IPR000618;IPR031311;	Insect cuticle protein;Chitin-binding type R&R consensus;	nucleus
B0X2G4	Mitochondrial oxodicarboxylate carrier OS=Culex quinquefasciatus GN=CpipJ_CPIJ012974 PE=3 SV=1 - [B0X2G4_CULQU]	Up	0.815	1.145	1.207	0.974	0.815	1.083	1.125	0.991	1.36687	0.010579	1.43067	0.0133713	1.20552	0.00256528	0.84262	0.048325	1.13384	0.0548797	0.9554	0.418186	GO:0006810;GO:0008150;GO:0051234;GO:0051179;	transport;biological_process;establishment of localization;localization;	4;1;3;2;	GO:0016021;GO:0016020;GO:0005575;GO:0044425;GO:0031224;	integral component of membrane;membrane;cellular_component;membrane part;intrinsic component of membrane;	4;2;1;2;3;				K15110			IPR018108;IPR023395;	Mitochondrial substrate/solute carrier;Mitochondrial carrier domain;	mitochondria	7290078	404	C	[C] Energy production and conversion;
B0WTL4	Proteasome endopeptidase complex OS=Culex quinquefasciatus GN=CpipJ_CPIJ010114 PE=3 SV=1 - [B0WTL4_CULQU]	Down	1.165	0.843	0.939	1.001	1.158	0.895	0.962	1.022	0.74817	0.00794863	0.81834	0.00322994	0.87086	0.00540038	1.06418	0.0594212	0.85912	0.0366067	0.91426	0.10319	GO:0044248;GO:0044237;GO:0043632;GO:0043170;GO:0044267;GO:1901575;GO:0044265;GO:0044260;GO:0071704;GO:0006508;GO:0051603;GO:0009987;GO:0019941;GO:0008150;GO:0030163;GO:0008152;GO:0044257;GO:0009056;GO:0009057;GO:0044238;GO:0019538;GO:0006511;	cellular catabolic process;cellular metabolic process;modification-dependent macromolecule catabolic process;macromolecule metabolic process;cellular protein metabolic process;organic substance catabolic process;cellular macromolecule catabolic process;cellular macromolecule metabolic process;organic substance metabolic process;proteolysis;proteolysis involved in cellular protein catabolic proces…	4;3;6;4;5;4;5;4;3;5;6;2;7;1;5;2;6;3;5;3;4;8;	GO:0019773;GO:0043229;GO:0043227;GO:0043226;GO:0005839;GO:0005634;GO:0000502;GO:0043234;GO:0032991;GO:0043231;GO:0044464;GO:0005623;GO:0005622;GO:0005575;GO:0044424;	proteasome core complex, alpha-subunit complex;intracellular organelle;membrane-bounded organelle;organelle;proteasome core complex;nucleus;proteasome complex;protein complex;macromolecular complex;intracellular membrane-bounded organelle;cell part;cell;intracellular;cellular_component;intracellular part;	4;3;3;2;4;5;4;3;2;4;2;2;3;1;3;	GO:0004175;GO:0003674;GO:0070003;GO:0070011;GO:0016787;GO:0003824;GO:0004298;GO:0008233;	endopeptidase activity;molecular_function;threonine-type peptidase activity;peptidase activity, acting on L-amino acid peptides;hydrolase activity;catalytic activity;threonine-type endopeptidase activity;peptidase activity;	6;1;6;5;3;2;7;4;	K02729	map03050;	Proteasome;	IPR029055;IPR000426;IPR033812;IPR001353;IPR023332;	Nucleophile aminohydrolases, N-terminal;Proteasome alpha-subunit, N-terminal domain;Proteasome subunit alpha5;Proteasome, subunit alpha/beta;Proteasome alpha-type subunit;	cytosol	7302800	415	O	[O] Posttranslational modification, protein turnover, chaperones;
B0XKX4	Serine protease OS=Culex quinquefasciatus GN=CpipJ_CPIJ019882 PE=3 SV=1 - [B0XKX4_CULQU]	Up	0.893	1.146	1.071	0.956	0.901	1.037	1.091	0.995	1.21683	0.0706722	1.20513	0.00340877	1.08751	0.0586982	0.90241	0.0405423	1.11891	0.182957	1.00971	0.867192							GO:0004252;GO:0004175;GO:0017171;GO:0016787;GO:0003824;GO:0070011;GO:0003674;GO:0008233;GO:0008236;	serine-type endopeptidase activity;endopeptidase activity;serine hydrolase activity;hydrolase activity;catalytic activity;peptidase activity, acting on L-amino acid peptides;molecular_function;peptidase activity;serine-type peptidase activity;	6;6;4;3;2;5;1;4;5;				IPR033116;IPR009003;IPR001254;IPR001314;IPR018114;	Serine proteases, trypsin family, serine active site;Peptidase S1, PA clan;Serine proteases, trypsin domain;Peptidase S1A, chymotrypsin family;Serine proteases, trypsin family, histidine active site;	cytosol	7296876	191	E	[E] Amino acid transport and metabolism;
B0X886	Transferrin OS=Culex quinquefasciatus GN=CpipJ_CPIJ015785 PE=4 SV=1 - [B0X886_CULQU]	Down	1.148	0.928	0.948	0.957	1.162	0.978	0.924	0.913	0.82511	0.0161197	0.81039	0.00399997	0.80952	0.0108338	0.99893	0.971795	1.01925	0.642986	1.01816	0.602278				GO:0005575;GO:0005576;	cellular_component;extracellular region;	1;2;							IPR016357;IPR018195;IPR001156;	Transferrin;Transferrin family, iron binding site;Transferrin-like domain;	extracellular	7293455	530	P	[P] Inorganic ion transport and metabolism;
B0W4E5	Dynein light chain OS=Culex quinquefasciatus GN=CpipJ_CPIJ002048 PE=4 SV=1 - [B0W4E5_CULQU]	Up	0.873	1.07	1.081	1.026	0.889	1.07	1.043	1.024	1.21453	0.00178686	1.20545	0.0127256	1.16345	0.00311998	0.96516	0.191245	1.0439	0.000493462	1.00753	0.714649	GO:0007018;GO:0006928;GO:0044699;GO:0009987;GO:0008150;GO:0007017;GO:0044763;	microtubule-based movement;movement of cell or subcellular component;single-organism process;cellular process;biological_process;microtubule-based process;single-organism cellular process;	5;4;2;2;1;4;3;	GO:0043229;GO:0043228;GO:0030286;GO:0043226;GO:0005856;GO:0005575;GO:0005875;GO:0044430;GO:0015630;GO:1902494;GO:0005868;GO:0043234;GO:0032991;GO:0043232;GO:0044464;GO:0005623;GO:0005622;GO:0044446;GO:0044424;GO:0044422;	intracellular organelle;non-membrane-bounded organelle;dynein complex;organelle;cytoskeleton;cellular_component;microtubule associated complex;cytoskeletal part;microtubule cytoskeleton;catalytic complex;cytoplasmic dynein complex;protein complex;macromolecular complex;intracellular non-membrane-bounded organelle;cell part;cell;intracellular;intracellular organelle part;intracellular part;organel…	3;3;5;2;5;1;4;4;6;4;6;3;2;4;2;2;3;3;3;2;				K10419			IPR004942;IPR016561;	Roadblock/LAMTOR2 domain;Dynein light chain roadblock-type 1/2;	cytosol	7302786	194	DN	[D] Cell cycle control, cell division, chromosome partitioning;[N] Cell motility;
B0W476	Cuticle protein OS=Culex quinquefasciatus GN=CpipJ_CPIJ001836 PE=4 SV=1 - [B0W476_CULQU]	Down	1.06	0.874	0.881	1.104	1.127	0.793	0.891	1.178	0.76223	0.0385197	0.81024	0.0256256	1.04344	0.441707	1.28781	0.0207723	0.7305	0.0303821	0.94074	0.327075							GO:0003674;GO:0042302;GO:0005198;	molecular_function;structural constituent of cuticle;structural molecule activity;	1;3;2;				IPR000618;IPR031311;	Insect cuticle protein;Chitin-binding type R&R consensus;	extracellular
A0A173GY68	Actin OS=Culex pipiens pallens PE=2 SV=1 - [A0A173GY68_CULPA]	Down	1.448	0.566	0.673	1.144	1.695	0.373	0.613	1.225	0.29876	0.0196339	0.40916	0.0182251	0.75374	0.0967062	1.84215	0.00855225	0.39637	0.0207592	0.73017	0.22814										K05692	map04015;map04145;map04210;map04390;map04391;map04510;map04520;map04530;map04611;map04670;map04745;map04810;map04919;map04921;map05100;map05110;map05130;map05131;map05132;map05164;map05205;map05410;map05412;map05414;map05416;	Rap1 signaling pathway;Phagosome;Apoptosis;Hippo signaling pathway;Hippo signaling pathway - fly;Focal adhesion;Adherens junction;Tight junction;Platelet activation;Leukocyte transendothelial migration;Phototransduction - fly;Regulation of actin cytoskeleton;Thyroid hormone signaling pathway;Oxytocin signaling pathway;Bacterial invasion of epithelial cells;Vibrio cholerae infection;Pathogenic Esc…	IPR020902;IPR004000;IPR004001;	Actin/actin-like conserved site;Actin family;Actin, conserved site;	cytoskeleton	7290649	739	Z	[Z] Cytoskeleton;
B0WCT7	Phosphatase 2C beta OS=Culex quinquefasciatus GN=CpipJ_CPIJ004872 PE=3 SV=1 - [B0WCT7_CULQU]	Up	0.881	1.013	1.147	1.014	0.849	1.052	1.074	1.052	1.19364	0.0219343	1.28382	0.0253542	1.19422	0.0211691	0.93021	0.20034	0.99952	0.987015	0.92976	0.200116							GO:0043169;GO:0004722;GO:0016791;GO:0046914;GO:0016787;GO:0000287;GO:0030145;GO:0016788;GO:0043167;GO:0042578;GO:0003824;GO:0003674;GO:0005488;GO:0004721;GO:0046872;	cation binding;protein serine/threonine phosphatase activity;phosphatase activity;transition metal ion binding;hydrolase activity;magnesium ion binding;manganese ion binding;hydrolase activity, acting on ester bonds;ion binding;phosphoric ester hydrolase activity;catalytic activity;molecular_function;binding;phosphoprotein phosphatase activity;metal ion binding;	4;8;6;6;3;6;7;4;3;5;2;1;2;7;5;	K04461	map04010;	MAPK signaling pathway;	IPR000222;IPR012911;IPR001932;IPR015655;	PPM-type phosphatase, divalent cation binding;Protein serine/threonine phosphatase 2C, C-terminal;PPM-type phosphatase domain;Protein phosphatase 2C family;	cytosol	7301795	487	T	[T] Signal transduction mechanisms;
B0WXZ4	Importin alpha re-exporter OS=Culex quinquefasciatus GN=CpipJ_CPIJ011802 PE=4 SV=1 - [B0WXZ4_CULQU]	Up	0.814	1.048	1.172	1.007	0.829	1.028	1.082	1.029	1.26354	0.00331695	1.37188	0.0215806	1.2392	0.00455914	0.90328	0.142901	1.01965	0.310754	0.92103	0.193272	GO:0051234;GO:0008104;GO:0046907;GO:0070727;GO:0006886;GO:0006810;GO:0045184;GO:0008150;GO:0071702;GO:0015031;GO:0033036;GO:0051649;GO:0051179;GO:0034613;GO:0051641;	establishment of localization;protein localization;intracellular transport;cellular macromolecule localization;intracellular protein transport;transport;establishment of protein localization;biological_process;organic substance transport;protein transport;macromolecule localization;establishment of localization in cell;localization;cellular protein localization;cellular localization;	3;4;5;4;6;4;4;1;5;5;3;4;2;5;3;	GO:0005575;GO:0044464;GO:0005623;GO:0005622;	cellular_component;cell part;cell;intracellular;	1;2;2;3;				K18423			IPR013713;IPR005043;IPR016024;IPR011989;IPR001494;	Exportin/Importin, Cse1-like;CAS/CSE, C-terminal;Armadillo-type fold;Armadillo-like helical;Importin-beta, N-terminal domain;	cytosol	7298347	1339	YU	[Y] Nuclear structure;[U] Intracellular trafficking, secretion, and vesicular transport;
B0XA87	Pyruvate dehydrogenase OS=Culex quinquefasciatus GN=CpipJ_CPIJ016430 PE=4 SV=1 - [B0XA87_CULQU]	Down	1.152	0.819	0.951	1.066	1.123	0.875	0.902	1.074	0.74462	0.0115774	0.81451	0.0177224	0.94066	0.04624	1.15488	0.0286466	0.79159	0.0157091	0.91419	0.166098	GO:0006637;GO:0006732;GO:0019752;GO:0044249;GO:0044281;GO:0044711;GO:0006090;GO:0044699;GO:0044710;GO:0051186;GO:0051188;GO:0071704;GO:0035383;GO:0035384;GO:1901576;GO:0009987;GO:0032787;GO:0009058;GO:0008150;GO:0008152;GO:0043436;GO:0006084;GO:0006085;GO:0006086;GO:0006082;GO:0044272;GO:0044763;GO:0044237;GO:0006790;GO:0071616;GO:0006793;GO:0009108;	acyl-CoA metabolic process;coenzyme metabolic process;carboxylic acid metabolic process;cellular biosynthetic process;small molecule metabolic process;single-organism biosynthetic process;pyruvate metabolic process;single-organism process;single-organism metabolic process;cofactor metabolic process;cofactor biosynthetic process;organic substance metabolic process;thioester metabolic process;thioe…	5;5;6;4;4;4;8;2;3;4;5;3;4;5;4;2;7;3;1;2;5;6;7;5;4;5;3;3;4;6;4;6;				GO:0003674;GO:0016491;GO:0004738;GO:0004739;GO:0016624;GO:0003824;GO:0016903;	molecular_function;oxidoreductase activity;pyruvate dehydrogenase activity;pyruvate dehydrogenase (acetyl-transferring) activity;oxidoreductase activity, acting on the aldehyde or oxo group of donors, disulfide as acceptor;catalytic activity;oxidoreductase activity, acting on the aldehyde or oxo group of donors;	1;3;5;6;5;2;4;	K00162	map00010;map00020;map00620;map01100;map01110;map01120;map01130;map01200;map04066;map04922;map05230;	Glycolysis / Gluconeogenesis;Citrate cycle (TCA cycle);Pyruvate metabolism;Metabolic pathways;Biosynthesis of secondary metabolites;Microbial metabolism in diverse environments;Biosynthesis of antibiotics;Carbon metabolism;HIF-1 signaling pathway;Glucagon signaling pathway;Central carbon metabolism in cancer;	IPR005475;IPR027110;IPR029061;IPR033248;IPR009014;	Transketolase-like, pyrimidine-binding domain;Pyruvate dehydrogenase E1 component subunit beta;Thiamin diphosphate-binding fold;Transketolase, C-terminal domain;Transketolase C-terminal/Pyruvate-ferredoxin oxidoreductase domain II;	mitochondria	CE27647	507	C	[C] Energy production and conversion;
B0WPS2	Odorant binding protein 1 OS=Culex quinquefasciatus GN=CpipJ_CPIJ009038 PE=4 SV=1 - [B0WPS2_CULQU]	Down	1.156	0.946	0.914	1.007	1.157	1.012	0.826	1.019	0.84652	0.032877	0.75227	0.022786	0.87592	0.00175574	1.16437	0.084405	0.96644	0.417419	1.12529	0.186							GO:0005549;GO:0003674;GO:0005488;	odorant binding;molecular_function;binding;	3;1;2;				IPR006170;	Pheromone/general odorant binding protein;	cytosol
B0W5Z9	Transcription elongation factor B polypeptide 2 OS=Culex quinquefasciatus GN=CpipJ_CPIJ002389 PE=4 SV=1 - [B0W5Z9_CULQU]	Down	1.19	0.829	0.876	1.04	1.355	0.727	0.793	1.127	0.61139	0.0363841	0.6558	0.0416948	0.85147	0.179949	1.29838	0.0536491	0.71804	0.0449242	0.93229	0.480727							GO:0097159;GO:0008135;GO:0003674;GO:0003723;GO:0003676;GO:0003746;GO:1901363;GO:0005488;	organic cyclic compound binding;translation factor activity, RNA binding;molecular_function;RNA binding;nucleic acid binding;translation elongation factor activity;heterocyclic compound binding;binding;	3;6;1;5;4;7;3;2;	K03873	map04066;map04120;map05200;map05211;	HIF-1 signaling pathway;Ubiquitin mediated proteolysis;Pathways in cancer;Renal cell carcinoma;	IPR000626;IPR029071;	Ubiquitin domain;Ubiquitin-related domain;	mitochondria	Hs6005890	127	K	[K] Transcription;
B0WLK3	Putative uncharacterized protein OS=Culex quinquefasciatus GN=CpipJ_CPIJ007693 PE=4 SV=1 - [B0WLK3_CULQU]	Up	0.88	1.11	1.192	0.901	0.895	1.031	1.172	0.927	1.2062	0.045034	1.33183	0.00179671	1.02986	0.21949	0.77327	0.00372436	1.17123	0.06391	0.90567	0.111624													IPR021852;	Domain of unknown function DUF3456;	extracellular	7303809	193	R	[R] General function prediction only;
B0WY25	3-hydroxyisobutyryl-CoA hydrolase, mitochondrial OS=Culex quinquefasciatus GN=CpipJ_CPIJ012030 PE=3 SV=1 - [B0WY25_CULQU]	Up	0.866	1.06	1.191	0.942	0.936	1.036	1.143	0.88	1.16315	0.0579052	1.29523	0.0245213	1.0111	0.850463	0.78063	0.0226587	1.15038	0.0541371	0.89803	0.047268							GO:0016787;GO:0016835;GO:0016836;GO:0003824;GO:0003674;GO:0016829;	hydrolase activity;carbon-oxygen lyase activity;hydro-lyase activity;catalytic activity;molecular_function;lyase activity;	3;4;5;2;1;3;	K05605	map00280;map00410;map00640;map01100;map01200;	Valine, leucine and isoleucine degradation;beta-Alanine metabolism;Propanoate metabolism;Metabolic pathways;Carbon metabolism;	IPR032259;IPR029045;	Enoyl-CoA hydratase/isomerase, HIBYL-CoA-H type;ClpP/crotonase-like domain;	mitochondria	7300009	327	I	[I] Lipid transport and metabolism;
B0XHI4	Sterol regulatory element binding protein cleavage-activating protein OS=Culex quinquefasciatus GN=CpipJ_CPIJ018832 PE=4 SV=1 - [B0XHI4_CULQU]	Up	0.902	1.128	1.078	0.973	0.815	1.214	1.1	0.915	1.36401	0.0362406	1.26849	0.0358665	1.09959	0.243592	0.86685	0.0428365	1.24047	0.0484417	1.0753	0.205939							GO:0043168;GO:0017076;GO:0030554;GO:0097367;GO:0097159;GO:0005524;GO:1901363;GO:0001882;GO:0043167;GO:0036094;GO:0035639;GO:0032559;GO:0032553;GO:0001883;GO:0032549;GO:0032555;GO:0003674;GO:0000166;GO:0032550;GO:1901265;GO:0005488;	anion binding;purine nucleotide binding;adenyl nucleotide binding;carbohydrate derivative binding;organic cyclic compound binding;ATP binding;heterocyclic compound binding;nucleoside binding;ion binding;small molecule binding;purine ribonucleoside triphosphate binding;adenyl ribonucleotide binding;ribonucleotide binding;purine nucleoside binding;ribonucleoside binding;purine ribonucleotide bindin…	4;5;6;3;3;6;3;4;3;3;5;6;4;5;5;5;1;4;6;4;2;				IPR027409;IPR002423;	GroEL-like apical domain;Chaperonin Cpn60/TCP-1 family;	plasma membrane	7303510	108	O	[O] Posttranslational modification, protein turnover, chaperones;
B8RIW4	40S ribosomal protein S27 OS=Culex tarsalis PE=2 SV=1 - [B8RIW4_CULTA]	Down	1.077	0.954	0.928	0.993	1.166	0.814	0.93	1.025	0.78823	0.103402	0.82835	0.0495276	0.89969	0.140413	1.08611	0.0378887	0.87611	0.223842	0.95156	0.586215	GO:1901566;GO:1901564;GO:0044249;GO:0034645;GO:0044260;GO:0043043;GO:0071704;GO:0010467;GO:0044267;GO:0043170;GO:1901576;GO:0009987;GO:0009058;GO:0009059;GO:0008150;GO:0008152;GO:0044271;GO:0006518;GO:0043604;GO:0044238;GO:0019538;GO:0034641;GO:0006807;GO:0043603;GO:0044237;GO:0006412;	organonitrogen compound biosynthetic process;organonitrogen compound metabolic process;cellular biosynthetic process;cellular macromolecule biosynthetic process;cellular macromolecule metabolic process;peptide biosynthetic process;organic substance metabolic process;gene expression;cellular protein metabolic process;macromolecule metabolic process;organic substance biosynthetic process;cellular p…	5;4;4;5;4;6;3;5;5;4;4;2;3;5;1;2;5;5;6;3;4;4;3;5;3;6;	GO:0044464;GO:0043229;GO:0043228;GO:0043226;GO:0005737;GO:0030529;GO:0032991;GO:0005840;GO:0043232;GO:1990904;GO:0005623;GO:0005622;GO:0005575;GO:0044444;GO:0044424;	cell part;intracellular organelle;non-membrane-bounded organelle;organelle;cytoplasm;intracellular ribonucleoprotein complex;macromolecular complex;ribosome;intracellular non-membrane-bounded organelle;ribonucleoprotein complex;cell;intracellular;cellular_component;cytoplasmic part;intracellular part;	2;3;3;2;4;4;2;5;4;3;2;3;1;4;3;	GO:0003674;GO:0005488;GO:0043167;GO:0043169;GO:0005198;GO:0003735;GO:0046872;	molecular_function;binding;ion binding;cation binding;structural molecule activity;structural constituent of ribosome;metal ion binding;	1;2;3;4;2;3;5;	K02978	map03010;	Ribosome;	IPR011332;IPR000592;IPR023407;	Zinc-binding ribosomal protein;Ribosomal protein S27e;Ribosomal protein S27e, zinc-binding domain;	extracellular	7301299	158	J	[J] Translation, ribosomal structure and biogenesis;
B0W8R7	Cuticle protein OS=Culex quinquefasciatus GN=CpipJ_CPIJ003492 PE=4 SV=1 - [B0W8R7_CULQU]	Down	1.541	0.646	0.639	1.031	1.595	0.688	0.741	0.963	0.42538	0.00143813	0.44005	0.00429193	0.63584	0.00573182	1.44493	0.037627	0.66901	0.0143499	0.96667	0.717168													IPR031874;	Adult cuticle protein 1;	extracellular
B0WWK2	Putative uncharacterized protein OS=Culex quinquefasciatus GN=CpipJ_CPIJ010960 PE=4 SV=1 - [B0WWK2_CULQU]	Down	1.202	0.88	0.975	0.925	1.165	0.952	0.972	0.921	0.77398	0.0221372	0.82256	0.00772143	0.77989	0.00506368	0.94813	0.00244177	0.99242	0.863994	0.94093	0.251588				GO:0005575;GO:0044425;GO:0016021;GO:0016020;GO:0031224;	cellular_component;membrane part;integral component of membrane;membrane;intrinsic component of membrane;	1;2;4;2;3;				K18264			IPR007084;	BRICHOS domain;	cytosol	7296159	223	S	[S] Function unknown;
B0WIY4	Putative uncharacterized protein OS=Culex quinquefasciatus GN=CpipJ_CPIJ007300 PE=4 SV=1 - [B0WIY4_CULQU]	Up	0.651	1.313	1.014	0.849	0.71	1.022	0.972	0.983	1.71565	0.081704	1.45922	0.0131627	1.34607	0.0845563	0.92246	0.387208	1.27456	0.256979	1.17573	0.357102	GO:1901564;GO:0006040;GO:1901135;GO:0043170;GO:0071704;GO:0006807;GO:0008150;GO:0008152;GO:0006022;GO:0006030;GO:1901071;	organonitrogen compound metabolic process;amino sugar metabolic process;carbohydrate derivative metabolic process;macromolecule metabolic process;organic substance metabolic process;nitrogen compound metabolic process;biological_process;metabolic process;aminoglycan metabolic process;chitin metabolic process;glucosamine-containing compound metabolic process;	4;5;4;4;3;3;1;2;5;6;6;	GO:0005575;GO:0005576;	cellular_component;extracellular region;	1;2;	GO:0005488;GO:0003674;GO:0097367;GO:0008061;	binding;molecular_function;carbohydrate derivative binding;chitin binding;	2;1;3;4;				IPR002557;	Chitin binding domain;	extracellular
B0X8Q1	Cathepsin B OS=Culex quinquefasciatus GN=CpipJ_CPIJ015762 PE=3 SV=1 - [B0X8Q1_CULQU]	Down	1.176	0.929	0.811	0.991	1.193	0.954	0.832	1.012	0.79485	0.00384735	0.69354	0.00138213	0.8455	0.0054054	1.21911	0.00673686	0.94009	0.0667058	1.14607	0.0180085							GO:0016787;GO:0003824;GO:0070011;GO:0003674;GO:0008233;GO:0008234;	hydrolase activity;catalytic activity;peptidase activity, acting on L-amino acid peptides;molecular_function;peptidase activity;cysteine-type peptidase activity;	3;2;5;1;4;6;				IPR000169;IPR013128;IPR000668;IPR025660;	Cysteine peptidase, cysteine active site;Peptidase C1A;Peptidase C1A, papain C-terminal;Cysteine peptidase, histidine active site;	extracellular	Hs4503139	291	O	[O] Posttranslational modification, protein turnover, chaperones;
B0WBL8	Putative uncharacterized protein OS=Culex quinquefasciatus GN=CpipJ_CPIJ004343 PE=4 SV=1 - [B0WBL8_CULQU]	Down	1.271	0.773	0.861	1.016	1.261	0.77	0.881	1.084	0.6094	0.00011142	0.68799	0.000800192	0.82938	0.0243906	1.20551	0.0370358	0.73476	0.0146068	0.88576	0.0101707													IPR024518;IPR006616;IPR022041;	Domain of unknown function DUF3421;DM9 repeat;Farnesoic acid O-methyl transferase;	cytosol
B0WVF2	Putative uncharacterized protein OS=Culex quinquefasciatus GN=CpipJ_CPIJ011131 PE=4 SV=1 - [B0WVF2_CULQU]	Down	1.178	1.003	0.883	0.925	1.194	0.996	0.915	0.908	0.84275	0.00218503	0.75801	0.00386246	0.77277	0.00187068	1.01947	0.435997	1.09056	0.0120448	1.11179	0.0255455							GO:0003674;GO:0042302;GO:0005198;	molecular_function;structural constituent of cuticle;structural molecule activity;	1;3;2;				IPR000618;IPR031311;	Insect cuticle protein;Chitin-binding type R&R consensus;	extracellular
