# Supplementary material for: Comparative proteomics reveals mechanisms that underlie insecticide resistance in Culex pipiens pallens Coquillett
Source: PLoS Negl Trop Dis. 2021 Mar 25;15(3):e0009237. doi: 10.1371/journal.pntd.0009237 (PMC7993597; doi:10.1371/journal.pntd.0009237)
Supplement: S4 Table — (XLSX) [file pntd.0009237.s011.xlsx]

## Sheet: MH20170112P02_P3_1_PRM
ReplicateName	ProteinName	ProteinDescription	PeptideSequence	PrecursorMz	PrecursorCharge	ProductMz	ProductCharge	Area	AreaNormalized	RetentionTime
cx_cym-m-1	tr|B0WRN8|B0WRN8_CULQU	Putative uncharacterized protein OS=Culex quinquefasciatus GN=CpipJ_CPIJ010013 PE=4 SV=1	AIAELSGPAK	478.774	2	772.42	1	724000000	0.007049	44.638
cx_cym-m-2	tr|B0WRN8|B0WRN8_CULQU	Putative uncharacterized protein OS=Culex quinquefasciatus GN=CpipJ_CPIJ010013 PE=4 SV=1	AIAELSGPAK	478.774	2	772.42	1	711000000	0.007254	44.7458
cx_cym-m-3	tr|B0WRN8|B0WRN8_CULQU	Putative uncharacterized protein OS=Culex quinquefasciatus GN=CpipJ_CPIJ010013 PE=4 SV=1	AIAELSGPAK	478.774	2	772.42	1	720000000	0.007572	44.9914
cx_ddv-m-1	tr|B0WRN8|B0WRN8_CULQU	Putative uncharacterized protein OS=Culex quinquefasciatus GN=CpipJ_CPIJ010013 PE=4 SV=1	AIAELSGPAK	478.774	2	772.42	1	94500000	0.001176	45.896
cx_ddv-m-2	tr|B0WRN8|B0WRN8_CULQU	Putative uncharacterized protein OS=Culex quinquefasciatus GN=CpipJ_CPIJ010013 PE=4 SV=1	AIAELSGPAK	478.774	2	772.42	1	88700000	0.001128	45.8698
cx_ddv-m-3	tr|B0WRN8|B0WRN8_CULQU	Putative uncharacterized protein OS=Culex quinquefasciatus GN=CpipJ_CPIJ010013 PE=4 SV=1	AIAELSGPAK	478.774	2	772.42	1	90600000	0.001175	46.042
cx_pro-m-1	tr|B0WRN8|B0WRN8_CULQU	Putative uncharacterized protein OS=Culex quinquefasciatus GN=CpipJ_CPIJ010013 PE=4 SV=1	AIAELSGPAK	478.774	2	772.42	1	327000000	0.003757	45.2536
cx_pro-m-2	tr|B0WRN8|B0WRN8_CULQU	Putative uncharacterized protein OS=Culex quinquefasciatus GN=CpipJ_CPIJ010013 PE=4 SV=1	AIAELSGPAK	478.774	2	772.42	1	313000000	0.003543	44.8828
cx_pro-m-3	tr|B0WRN8|B0WRN8_CULQU	Putative uncharacterized protein OS=Culex quinquefasciatus GN=CpipJ_CPIJ010013 PE=4 SV=1	AIAELSGPAK	478.774	2	772.42	1	330000000	0.003624	44.8176
cx-s-m-1	tr|B0WRN8|B0WRN8_CULQU	Putative uncharacterized protein OS=Culex quinquefasciatus GN=CpipJ_CPIJ010013 PE=4 SV=1	AIAELSGPAK	478.774	2	772.42	1	197000000	0.002899	46.17
cx-s-m-2	tr|B0WRN8|B0WRN8_CULQU	Putative uncharacterized protein OS=Culex quinquefasciatus GN=CpipJ_CPIJ010013 PE=4 SV=1	AIAELSGPAK	478.774	2	772.42	1	202000000	0.00281	45.9917
cx-s-m-3	tr|B0WRN8|B0WRN8_CULQU	Putative uncharacterized protein OS=Culex quinquefasciatus GN=CpipJ_CPIJ010013 PE=4 SV=1	AIAELSGPAK	478.774	2	772.42	1	193000000	0.002575	45.7442
cx_cym-m-1	tr|B0WRN8|B0WRN8_CULQU	Putative uncharacterized protein OS=Culex quinquefasciatus GN=CpipJ_CPIJ010013 PE=4 SV=1	AIAELSGPAK	478.774	2	701.383	1	178000000	0.001733	44.638
cx_cym-m-2	tr|B0WRN8|B0WRN8_CULQU	Putative uncharacterized protein OS=Culex quinquefasciatus GN=CpipJ_CPIJ010013 PE=4 SV=1	AIAELSGPAK	478.774	2	701.383	1	179000000	0.00183	44.7458
cx_cym-m-3	tr|B0WRN8|B0WRN8_CULQU	Putative uncharacterized protein OS=Culex quinquefasciatus GN=CpipJ_CPIJ010013 PE=4 SV=1	AIAELSGPAK	478.774	2	701.383	1	181000000	0.001901	44.9914
cx_ddv-m-1	tr|B0WRN8|B0WRN8_CULQU	Putative uncharacterized protein OS=Culex quinquefasciatus GN=CpipJ_CPIJ010013 PE=4 SV=1	AIAELSGPAK	478.774	2	701.383	1	23900000	0.000297	45.896
cx_ddv-m-2	tr|B0WRN8|B0WRN8_CULQU	Putative uncharacterized protein OS=Culex quinquefasciatus GN=CpipJ_CPIJ010013 PE=4 SV=1	AIAELSGPAK	478.774	2	701.383	1	21000000	0.000267	45.8698
cx_ddv-m-3	tr|B0WRN8|B0WRN8_CULQU	Putative uncharacterized protein OS=Culex quinquefasciatus GN=CpipJ_CPIJ010013 PE=4 SV=1	AIAELSGPAK	478.774	2	701.383	1	22400000	0.00029	46.042
cx_pro-m-1	tr|B0WRN8|B0WRN8_CULQU	Putative uncharacterized protein OS=Culex quinquefasciatus GN=CpipJ_CPIJ010013 PE=4 SV=1	AIAELSGPAK	478.774	2	701.383	1	73600000	0.000846	45.2536
cx_pro-m-2	tr|B0WRN8|B0WRN8_CULQU	Putative uncharacterized protein OS=Culex quinquefasciatus GN=CpipJ_CPIJ010013 PE=4 SV=1	AIAELSGPAK	478.774	2	701.383	1	74800000	0.000847	44.8828
cx_pro-m-3	tr|B0WRN8|B0WRN8_CULQU	Putative uncharacterized protein OS=Culex quinquefasciatus GN=CpipJ_CPIJ010013 PE=4 SV=1	AIAELSGPAK	478.774	2	701.383	1	77100000	0.000847	44.8176
cx-s-m-1	tr|B0WRN8|B0WRN8_CULQU	Putative uncharacterized protein OS=Culex quinquefasciatus GN=CpipJ_CPIJ010013 PE=4 SV=1	AIAELSGPAK	478.774	2	701.383	1	46600000	0.000684	46.17
cx-s-m-2	tr|B0WRN8|B0WRN8_CULQU	Putative uncharacterized protein OS=Culex quinquefasciatus GN=CpipJ_CPIJ010013 PE=4 SV=1	AIAELSGPAK	478.774	2	701.383	1	48800000	0.00068	45.9917
cx-s-m-3	tr|B0WRN8|B0WRN8_CULQU	Putative uncharacterized protein OS=Culex quinquefasciatus GN=CpipJ_CPIJ010013 PE=4 SV=1	AIAELSGPAK	478.774	2	701.383	1	47100000	0.000629	45.7442
cx_cym-m-1	tr|B0WRN8|B0WRN8_CULQU	Putative uncharacterized protein OS=Culex quinquefasciatus GN=CpipJ_CPIJ010013 PE=4 SV=1	AIAELSGPAK	478.774	2	572.34	1	327000000	0.003181	44.638
cx_cym-m-2	tr|B0WRN8|B0WRN8_CULQU	Putative uncharacterized protein OS=Culex quinquefasciatus GN=CpipJ_CPIJ010013 PE=4 SV=1	AIAELSGPAK	478.774	2	572.34	1	331000000	0.003372	44.7458
cx_cym-m-3	tr|B0WRN8|B0WRN8_CULQU	Putative uncharacterized protein OS=Culex quinquefasciatus GN=CpipJ_CPIJ010013 PE=4 SV=1	AIAELSGPAK	478.774	2	572.34	1	318000000	0.003347	44.9914
cx_ddv-m-1	tr|B0WRN8|B0WRN8_CULQU	Putative uncharacterized protein OS=Culex quinquefasciatus GN=CpipJ_CPIJ010013 PE=4 SV=1	AIAELSGPAK	478.774	2	572.34	1	40300000	0.000501	45.896
cx_ddv-m-2	tr|B0WRN8|B0WRN8_CULQU	Putative uncharacterized protein OS=Culex quinquefasciatus GN=CpipJ_CPIJ010013 PE=4 SV=1	AIAELSGPAK	478.774	2	572.34	1	37100000	0.000471	45.8698
cx_ddv-m-3	tr|B0WRN8|B0WRN8_CULQU	Putative uncharacterized protein OS=Culex quinquefasciatus GN=CpipJ_CPIJ010013 PE=4 SV=1	AIAELSGPAK	478.774	2	572.34	1	38700000	0.000502	46.042
cx_pro-m-1	tr|B0WRN8|B0WRN8_CULQU	Putative uncharacterized protein OS=Culex quinquefasciatus GN=CpipJ_CPIJ010013 PE=4 SV=1	AIAELSGPAK	478.774	2	572.34	1	131000000	0.001503	45.2536
cx_pro-m-2	tr|B0WRN8|B0WRN8_CULQU	Putative uncharacterized protein OS=Culex quinquefasciatus GN=CpipJ_CPIJ010013 PE=4 SV=1	AIAELSGPAK	478.774	2	572.34	1	135000000	0.001532	44.8828
cx_pro-m-3	tr|B0WRN8|B0WRN8_CULQU	Putative uncharacterized protein OS=Culex quinquefasciatus GN=CpipJ_CPIJ010013 PE=4 SV=1	AIAELSGPAK	478.774	2	572.34	1	134000000	0.001469	44.8176
cx-s-m-1	tr|B0WRN8|B0WRN8_CULQU	Putative uncharacterized protein OS=Culex quinquefasciatus GN=CpipJ_CPIJ010013 PE=4 SV=1	AIAELSGPAK	478.774	2	572.34	1	78500000	0.001152	46.17
cx-s-m-2	tr|B0WRN8|B0WRN8_CULQU	Putative uncharacterized protein OS=Culex quinquefasciatus GN=CpipJ_CPIJ010013 PE=4 SV=1	AIAELSGPAK	478.774	2	572.34	1	89300000	0.001244	45.9917
cx-s-m-3	tr|B0WRN8|B0WRN8_CULQU	Putative uncharacterized protein OS=Culex quinquefasciatus GN=CpipJ_CPIJ010013 PE=4 SV=1	AIAELSGPAK	478.774	2	572.34	1	81700000	0.001091	45.7442
cx_cym-m-1	tr|B0WRN8|B0WRN8_CULQU	Putative uncharacterized protein OS=Culex quinquefasciatus GN=CpipJ_CPIJ010013 PE=4 SV=1	AIAELSGPAK	478.774	2	459.256	1	339000000	0.003303	44.638
cx_cym-m-2	tr|B0WRN8|B0WRN8_CULQU	Putative uncharacterized protein OS=Culex quinquefasciatus GN=CpipJ_CPIJ010013 PE=4 SV=1	AIAELSGPAK	478.774	2	459.256	1	333000000	0.003394	44.7458
cx_cym-m-3	tr|B0WRN8|B0WRN8_CULQU	Putative uncharacterized protein OS=Culex quinquefasciatus GN=CpipJ_CPIJ010013 PE=4 SV=1	AIAELSGPAK	478.774	2	459.256	1	344000000	0.00362	44.9914
cx_ddv-m-1	tr|B0WRN8|B0WRN8_CULQU	Putative uncharacterized protein OS=Culex quinquefasciatus GN=CpipJ_CPIJ010013 PE=4 SV=1	AIAELSGPAK	478.774	2	459.256	1	42400000	0.000527	45.896
cx_ddv-m-2	tr|B0WRN8|B0WRN8_CULQU	Putative uncharacterized protein OS=Culex quinquefasciatus GN=CpipJ_CPIJ010013 PE=4 SV=1	AIAELSGPAK	478.774	2	459.256	1	37200000	0.000472	45.8698
cx_ddv-m-3	tr|B0WRN8|B0WRN8_CULQU	Putative uncharacterized protein OS=Culex quinquefasciatus GN=CpipJ_CPIJ010013 PE=4 SV=1	AIAELSGPAK	478.774	2	459.256	1	39600000	0.000513	46.042
cx_pro-m-1	tr|B0WRN8|B0WRN8_CULQU	Putative uncharacterized protein OS=Culex quinquefasciatus GN=CpipJ_CPIJ010013 PE=4 SV=1	AIAELSGPAK	478.774	2	459.256	1	128000000	0.001468	45.2536
cx_pro-m-2	tr|B0WRN8|B0WRN8_CULQU	Putative uncharacterized protein OS=Culex quinquefasciatus GN=CpipJ_CPIJ010013 PE=4 SV=1	AIAELSGPAK	478.774	2	459.256	1	136000000	0.001542	44.8828
cx_pro-m-3	tr|B0WRN8|B0WRN8_CULQU	Putative uncharacterized protein OS=Culex quinquefasciatus GN=CpipJ_CPIJ010013 PE=4 SV=1	AIAELSGPAK	478.774	2	459.256	1	145000000	0.001594	44.8176
cx-s-m-1	tr|B0WRN8|B0WRN8_CULQU	Putative uncharacterized protein OS=Culex quinquefasciatus GN=CpipJ_CPIJ010013 PE=4 SV=1	AIAELSGPAK	478.774	2	459.256	1	88300000	0.001297	46.17
cx-s-m-2	tr|B0WRN8|B0WRN8_CULQU	Putative uncharacterized protein OS=Culex quinquefasciatus GN=CpipJ_CPIJ010013 PE=4 SV=1	AIAELSGPAK	478.774	2	459.256	1	91700000	0.001279	45.9917
cx-s-m-3	tr|B0WRN8|B0WRN8_CULQU	Putative uncharacterized protein OS=Culex quinquefasciatus GN=CpipJ_CPIJ010013 PE=4 SV=1	AIAELSGPAK	478.774	2	459.256	1	88600000	0.001183	45.7442
cx_cym-m-1	tr|B0WRN8|B0WRN8_CULQU	Putative uncharacterized protein OS=Culex quinquefasciatus GN=CpipJ_CPIJ010013 PE=4 SV=1	AIAELSGPAK	478.774	2	372.224	1	286000000	0.002788	44.638
cx_cym-m-2	tr|B0WRN8|B0WRN8_CULQU	Putative uncharacterized protein OS=Culex quinquefasciatus GN=CpipJ_CPIJ010013 PE=4 SV=1	AIAELSGPAK	478.774	2	372.224	1	261000000	0.002663	44.7458
cx_cym-m-3	tr|B0WRN8|B0WRN8_CULQU	Putative uncharacterized protein OS=Culex quinquefasciatus GN=CpipJ_CPIJ010013 PE=4 SV=1	AIAELSGPAK	478.774	2	372.224	1	280000000	0.002944	44.9914
cx_ddv-m-1	tr|B0WRN8|B0WRN8_CULQU	Putative uncharacterized protein OS=Culex quinquefasciatus GN=CpipJ_CPIJ010013 PE=4 SV=1	AIAELSGPAK	478.774	2	372.224	1	35000000	0.000435	45.896
cx_ddv-m-2	tr|B0WRN8|B0WRN8_CULQU	Putative uncharacterized protein OS=Culex quinquefasciatus GN=CpipJ_CPIJ010013 PE=4 SV=1	AIAELSGPAK	478.774	2	372.224	1	33100000	0.000421	45.8698
cx_ddv-m-3	tr|B0WRN8|B0WRN8_CULQU	Putative uncharacterized protein OS=Culex quinquefasciatus GN=CpipJ_CPIJ010013 PE=4 SV=1	AIAELSGPAK	478.774	2	372.224	1	33800000	0.000439	46.042
cx_pro-m-1	tr|B0WRN8|B0WRN8_CULQU	Putative uncharacterized protein OS=Culex quinquefasciatus GN=CpipJ_CPIJ010013 PE=4 SV=1	AIAELSGPAK	478.774	2	372.224	1	111000000	0.001275	45.2536
cx_pro-m-2	tr|B0WRN8|B0WRN8_CULQU	Putative uncharacterized protein OS=Culex quinquefasciatus GN=CpipJ_CPIJ010013 PE=4 SV=1	AIAELSGPAK	478.774	2	372.224	1	113000000	0.001285	44.8828
cx_pro-m-3	tr|B0WRN8|B0WRN8_CULQU	Putative uncharacterized protein OS=Culex quinquefasciatus GN=CpipJ_CPIJ010013 PE=4 SV=1	AIAELSGPAK	478.774	2	372.224	1	115000000	0.001259	44.8176
cx-s-m-1	tr|B0WRN8|B0WRN8_CULQU	Putative uncharacterized protein OS=Culex quinquefasciatus GN=CpipJ_CPIJ010013 PE=4 SV=1	AIAELSGPAK	478.774	2	372.224	1	68000000	0.000998	46.17
cx-s-m-2	tr|B0WRN8|B0WRN8_CULQU	Putative uncharacterized protein OS=Culex quinquefasciatus GN=CpipJ_CPIJ010013 PE=4 SV=1	AIAELSGPAK	478.774	2	372.224	1	74700000	0.001042	45.9917
cx-s-m-3	tr|B0WRN8|B0WRN8_CULQU	Putative uncharacterized protein OS=Culex quinquefasciatus GN=CpipJ_CPIJ010013 PE=4 SV=1	AIAELSGPAK	478.774	2	372.224	1	69600000	0.000929	45.7442
cx_cym-m-1	tr|B0WRN8|B0WRN8_CULQU	Putative uncharacterized protein OS=Culex quinquefasciatus GN=CpipJ_CPIJ010013 PE=4 SV=1	AIAELSGPAK	478.774	2	315.203	1	227000000	0.002213	44.638
cx_cym-m-2	tr|B0WRN8|B0WRN8_CULQU	Putative uncharacterized protein OS=Culex quinquefasciatus GN=CpipJ_CPIJ010013 PE=4 SV=1	AIAELSGPAK	478.774	2	315.203	1	234000000	0.002384	44.7458
cx_cym-m-3	tr|B0WRN8|B0WRN8_CULQU	Putative uncharacterized protein OS=Culex quinquefasciatus GN=CpipJ_CPIJ010013 PE=4 SV=1	AIAELSGPAK	478.774	2	315.203	1	233000000	0.002449	44.9914
cx_ddv-m-1	tr|B0WRN8|B0WRN8_CULQU	Putative uncharacterized protein OS=Culex quinquefasciatus GN=CpipJ_CPIJ010013 PE=4 SV=1	AIAELSGPAK	478.774	2	315.203	1	28400000	0.000353	45.896
cx_ddv-m-2	tr|B0WRN8|B0WRN8_CULQU	Putative uncharacterized protein OS=Culex quinquefasciatus GN=CpipJ_CPIJ010013 PE=4 SV=1	AIAELSGPAK	478.774	2	315.203	1	26900000	0.000342	45.8698
cx_ddv-m-3	tr|B0WRN8|B0WRN8_CULQU	Putative uncharacterized protein OS=Culex quinquefasciatus GN=CpipJ_CPIJ010013 PE=4 SV=1	AIAELSGPAK	478.774	2	315.203	1	26400000	0.000343	46.042
cx_pro-m-1	tr|B0WRN8|B0WRN8_CULQU	Putative uncharacterized protein OS=Culex quinquefasciatus GN=CpipJ_CPIJ010013 PE=4 SV=1	AIAELSGPAK	478.774	2	315.203	1	86600000	0.000995	45.2536
cx_pro-m-2	tr|B0WRN8|B0WRN8_CULQU	Putative uncharacterized protein OS=Culex quinquefasciatus GN=CpipJ_CPIJ010013 PE=4 SV=1	AIAELSGPAK	478.774	2	315.203	1	92900000	0.001052	44.8828
cx_pro-m-3	tr|B0WRN8|B0WRN8_CULQU	Putative uncharacterized protein OS=Culex quinquefasciatus GN=CpipJ_CPIJ010013 PE=4 SV=1	AIAELSGPAK	478.774	2	315.203	1	97000000	0.001065	44.8176
cx-s-m-1	tr|B0WRN8|B0WRN8_CULQU	Putative uncharacterized protein OS=Culex quinquefasciatus GN=CpipJ_CPIJ010013 PE=4 SV=1	AIAELSGPAK	478.774	2	315.203	1	55800000	0.000819	46.17
cx-s-m-2	tr|B0WRN8|B0WRN8_CULQU	Putative uncharacterized protein OS=Culex quinquefasciatus GN=CpipJ_CPIJ010013 PE=4 SV=1	AIAELSGPAK	478.774	2	315.203	1	60900000	0.000849	45.9917
cx-s-m-3	tr|B0WRN8|B0WRN8_CULQU	Putative uncharacterized protein OS=Culex quinquefasciatus GN=CpipJ_CPIJ010013 PE=4 SV=1	AIAELSGPAK	478.774	2	315.203	1	56100000	0.000749	45.7442
cx_cym-m-1	tr|B0WY76|B0WY76_CULQU	Actin OS=Culex quinquefasciatus GN=CpipJ_CPIJ012090 PE=3 SV=1	VAPEEHPILLTEAPLNPK	656.698	3	869.473	1	5400000000	0.05256	59.9526
cx_cym-m-2	tr|B0WY76|B0WY76_CULQU	Actin OS=Culex quinquefasciatus GN=CpipJ_CPIJ012090 PE=3 SV=1	VAPEEHPILLTEAPLNPK	656.698	3	869.473	1	4630000000	0.047193	60.1689
cx_cym-m-3	tr|B0WY76|B0WY76_CULQU	Actin OS=Culex quinquefasciatus GN=CpipJ_CPIJ012090 PE=3 SV=1	VAPEEHPILLTEAPLNPK	656.698	3	869.473	1	4500000000	0.047328	60.308
cx_ddv-m-1	tr|B0WY76|B0WY76_CULQU	Actin OS=Culex quinquefasciatus GN=CpipJ_CPIJ012090 PE=3 SV=1	VAPEEHPILLTEAPLNPK	656.698	3	869.473	1	1630000000	0.020284	61.2847
cx_ddv-m-2	tr|B0WY76|B0WY76_CULQU	Actin OS=Culex quinquefasciatus GN=CpipJ_CPIJ012090 PE=3 SV=1	VAPEEHPILLTEAPLNPK	656.698	3	869.473	1	1720000000	0.021858	61.2887
cx_ddv-m-3	tr|B0WY76|B0WY76_CULQU	Actin OS=Culex quinquefasciatus GN=CpipJ_CPIJ012090 PE=3 SV=1	VAPEEHPILLTEAPLNPK	656.698	3	869.473	1	1770000000	0.022908	61.3833
cx_pro-m-1	tr|B0WY76|B0WY76_CULQU	Actin OS=Culex quinquefasciatus GN=CpipJ_CPIJ012090 PE=3 SV=1	VAPEEHPILLTEAPLNPK	656.698	3	869.473	1	4460000000	0.051257	60.4666
cx_pro-m-2	tr|B0WY76|B0WY76_CULQU	Actin OS=Culex quinquefasciatus GN=CpipJ_CPIJ012090 PE=3 SV=1	VAPEEHPILLTEAPLNPK	656.698	3	869.473	1	4250000000	0.048182	60.2186
cx_pro-m-3	tr|B0WY76|B0WY76_CULQU	Actin OS=Culex quinquefasciatus GN=CpipJ_CPIJ012090 PE=3 SV=1	VAPEEHPILLTEAPLNPK	656.698	3	869.473	1	4280000000	0.046958	60.1362
cx-s-m-1	tr|B0WY76|B0WY76_CULQU	Actin OS=Culex quinquefasciatus GN=CpipJ_CPIJ012090 PE=3 SV=1	VAPEEHPILLTEAPLNPK	656.698	3	869.473	1	1770000000	0.025947	61.4427
cx-s-m-2	tr|B0WY76|B0WY76_CULQU	Actin OS=Culex quinquefasciatus GN=CpipJ_CPIJ012090 PE=3 SV=1	VAPEEHPILLTEAPLNPK	656.698	3	869.473	1	1730000000	0.024101	61.3075
cx-s-m-3	tr|B0WY76|B0WY76_CULQU	Actin OS=Culex quinquefasciatus GN=CpipJ_CPIJ012090 PE=3 SV=1	VAPEEHPILLTEAPLNPK	656.698	3	869.473	1	1630000000	0.021744	61.0471
cx_cym-m-1	tr|B0WY76|B0WY76_CULQU	Actin OS=Culex quinquefasciatus GN=CpipJ_CPIJ012090 PE=3 SV=1	VAPEEHPILLTEAPLNPK	656.698	3	768.425	1	3500000000	0.034088	59.9526
cx_cym-m-2	tr|B0WY76|B0WY76_CULQU	Actin OS=Culex quinquefasciatus GN=CpipJ_CPIJ012090 PE=3 SV=1	VAPEEHPILLTEAPLNPK	656.698	3	768.425	1	3100000000	0.031632	60.1689
cx_cym-m-3	tr|B0WY76|B0WY76_CULQU	Actin OS=Culex quinquefasciatus GN=CpipJ_CPIJ012090 PE=3 SV=1	VAPEEHPILLTEAPLNPK	656.698	3	768.425	1	3140000000	0.033073	60.308
cx_ddv-m-1	tr|B0WY76|B0WY76_CULQU	Actin OS=Culex quinquefasciatus GN=CpipJ_CPIJ012090 PE=3 SV=1	VAPEEHPILLTEAPLNPK	656.698	3	768.425	1	1110000000	0.013758	61.2847
cx_ddv-m-2	tr|B0WY76|B0WY76_CULQU	Actin OS=Culex quinquefasciatus GN=CpipJ_CPIJ012090 PE=3 SV=1	VAPEEHPILLTEAPLNPK	656.698	3	768.425	1	1140000000	0.014468	61.2887
cx_ddv-m-3	tr|B0WY76|B0WY76_CULQU	Actin OS=Culex quinquefasciatus GN=CpipJ_CPIJ012090 PE=3 SV=1	VAPEEHPILLTEAPLNPK	656.698	3	768.425	1	1110000000	0.014373	61.3833
cx_pro-m-1	tr|B0WY76|B0WY76_CULQU	Actin OS=Culex quinquefasciatus GN=CpipJ_CPIJ012090 PE=3 SV=1	VAPEEHPILLTEAPLNPK	656.698	3	768.425	1	3130000000	0.035935	60.4666
cx_pro-m-2	tr|B0WY76|B0WY76_CULQU	Actin OS=Culex quinquefasciatus GN=CpipJ_CPIJ012090 PE=3 SV=1	VAPEEHPILLTEAPLNPK	656.698	3	768.425	1	2780000000	0.031433	60.2186
cx_pro-m-3	tr|B0WY76|B0WY76_CULQU	Actin OS=Culex quinquefasciatus GN=CpipJ_CPIJ012090 PE=3 SV=1	VAPEEHPILLTEAPLNPK	656.698	3	768.425	1	2790000000	0.030582	60.1362
cx-s-m-1	tr|B0WY76|B0WY76_CULQU	Actin OS=Culex quinquefasciatus GN=CpipJ_CPIJ012090 PE=3 SV=1	VAPEEHPILLTEAPLNPK	656.698	3	768.425	1	1180000000	0.017259	61.4427
cx-s-m-2	tr|B0WY76|B0WY76_CULQU	Actin OS=Culex quinquefasciatus GN=CpipJ_CPIJ012090 PE=3 SV=1	VAPEEHPILLTEAPLNPK	656.698	3	768.425	1	1200000000	0.016687	61.3075
cx-s-m-3	tr|B0WY76|B0WY76_CULQU	Actin OS=Culex quinquefasciatus GN=CpipJ_CPIJ012090 PE=3 SV=1	VAPEEHPILLTEAPLNPK	656.698	3	768.425	1	1060000000	0.014175	61.0471
cx_cym-m-1	tr|B0WY76|B0WY76_CULQU	Actin OS=Culex quinquefasciatus GN=CpipJ_CPIJ012090 PE=3 SV=1	VAPEEHPILLTEAPLNPK	656.698	3	639.382	1	5790000000	0.056376	59.8605
cx_cym-m-2	tr|B0WY76|B0WY76_CULQU	Actin OS=Culex quinquefasciatus GN=CpipJ_CPIJ012090 PE=3 SV=1	VAPEEHPILLTEAPLNPK	656.698	3	639.382	1	5150000000	0.052526	60.1689
cx_cym-m-3	tr|B0WY76|B0WY76_CULQU	Actin OS=Culex quinquefasciatus GN=CpipJ_CPIJ012090 PE=3 SV=1	VAPEEHPILLTEAPLNPK	656.698	3	639.382	1	5080000000	0.053495	60.308
cx_ddv-m-1	tr|B0WY76|B0WY76_CULQU	Actin OS=Culex quinquefasciatus GN=CpipJ_CPIJ012090 PE=3 SV=1	VAPEEHPILLTEAPLNPK	656.698	3	639.382	1	1820000000	0.022679	61.2847
cx_ddv-m-2	tr|B0WY76|B0WY76_CULQU	Actin OS=Culex quinquefasciatus GN=CpipJ_CPIJ012090 PE=3 SV=1	VAPEEHPILLTEAPLNPK	656.698	3	639.382	1	1840000000	0.023399	61.2887
cx_ddv-m-3	tr|B0WY76|B0WY76_CULQU	Actin OS=Culex quinquefasciatus GN=CpipJ_CPIJ012090 PE=3 SV=1	VAPEEHPILLTEAPLNPK	656.698	3	639.382	1	2000000000	0.025889	61.3833
cx_pro-m-1	tr|B0WY76|B0WY76_CULQU	Actin OS=Culex quinquefasciatus GN=CpipJ_CPIJ012090 PE=3 SV=1	VAPEEHPILLTEAPLNPK	656.698	3	639.382	1	5070000000	0.058274	60.4666
cx_pro-m-2	tr|B0WY76|B0WY76_CULQU	Actin OS=Culex quinquefasciatus GN=CpipJ_CPIJ012090 PE=3 SV=1	VAPEEHPILLTEAPLNPK	656.698	3	639.382	1	4600000000	0.052136	60.2186
cx_pro-m-3	tr|B0WY76|B0WY76_CULQU	Actin OS=Culex quinquefasciatus GN=CpipJ_CPIJ012090 PE=3 SV=1	VAPEEHPILLTEAPLNPK	656.698	3	639.382	1	4670000000	0.051254	60.1362
cx-s-m-1	tr|B0WY76|B0WY76_CULQU	Actin OS=Culex quinquefasciatus GN=CpipJ_CPIJ012090 PE=3 SV=1	VAPEEHPILLTEAPLNPK	656.698	3	639.382	1	1970000000	0.02899	61.4427
cx-s-m-2	tr|B0WY76|B0WY76_CULQU	Actin OS=Culex quinquefasciatus GN=CpipJ_CPIJ012090 PE=3 SV=1	VAPEEHPILLTEAPLNPK	656.698	3	639.382	1	1990000000	0.027738	61.3075
cx-s-m-3	tr|B0WY76|B0WY76_CULQU	Actin OS=Culex quinquefasciatus GN=CpipJ_CPIJ012090 PE=3 SV=1	VAPEEHPILLTEAPLNPK	656.698	3	639.382	1	1770000000	0.023623	61.0471
cx_cym-m-1	tr|B0WY76|B0WY76_CULQU	Actin OS=Culex quinquefasciatus GN=CpipJ_CPIJ012090 PE=3 SV=1	VAPEEHPILLTEAPLNPK	656.698	3	568.345	1	10100000000	0.098117	59.8605
cx_cym-m-2	tr|B0WY76|B0WY76_CULQU	Actin OS=Culex quinquefasciatus GN=CpipJ_CPIJ012090 PE=3 SV=1	VAPEEHPILLTEAPLNPK	656.698	3	568.345	1	8710000000	0.088792	60.1689
cx_cym-m-3	tr|B0WY76|B0WY76_CULQU	Actin OS=Culex quinquefasciatus GN=CpipJ_CPIJ012090 PE=3 SV=1	VAPEEHPILLTEAPLNPK	656.698	3	568.345	1	9020000000	0.094933	60.308
cx_ddv-m-1	tr|B0WY76|B0WY76_CULQU	Actin OS=Culex quinquefasciatus GN=CpipJ_CPIJ012090 PE=3 SV=1	VAPEEHPILLTEAPLNPK	656.698	3	568.345	1	3150000000	0.039124	61.2847
cx_ddv-m-2	tr|B0WY76|B0WY76_CULQU	Actin OS=Culex quinquefasciatus GN=CpipJ_CPIJ012090 PE=3 SV=1	VAPEEHPILLTEAPLNPK	656.698	3	568.345	1	3290000000	0.041866	61.2887
cx_ddv-m-3	tr|B0WY76|B0WY76_CULQU	Actin OS=Culex quinquefasciatus GN=CpipJ_CPIJ012090 PE=3 SV=1	VAPEEHPILLTEAPLNPK	656.698	3	568.345	1	3400000000	0.044088	61.3833
cx_pro-m-1	tr|B0WY76|B0WY76_CULQU	Actin OS=Culex quinquefasciatus GN=CpipJ_CPIJ012090 PE=3 SV=1	VAPEEHPILLTEAPLNPK	656.698	3	568.345	1	8690000000	0.099826	60.4666
cx_pro-m-2	tr|B0WY76|B0WY76_CULQU	Actin OS=Culex quinquefasciatus GN=CpipJ_CPIJ012090 PE=3 SV=1	VAPEEHPILLTEAPLNPK	656.698	3	568.345	1	8120000000	0.091975	60.2186
cx_pro-m-3	tr|B0WY76|B0WY76_CULQU	Actin OS=Culex quinquefasciatus GN=CpipJ_CPIJ012090 PE=3 SV=1	VAPEEHPILLTEAPLNPK	656.698	3	568.345	1	8220000000	0.090224	60.1362
cx-s-m-1	tr|B0WY76|B0WY76_CULQU	Actin OS=Culex quinquefasciatus GN=CpipJ_CPIJ012090 PE=3 SV=1	VAPEEHPILLTEAPLNPK	656.698	3	568.345	1	3410000000	0.050005	61.4427
cx-s-m-2	tr|B0WY76|B0WY76_CULQU	Actin OS=Culex quinquefasciatus GN=CpipJ_CPIJ012090 PE=3 SV=1	VAPEEHPILLTEAPLNPK	656.698	3	568.345	1	3440000000	0.047994	61.3075
cx-s-m-3	tr|B0WY76|B0WY76_CULQU	Actin OS=Culex quinquefasciatus GN=CpipJ_CPIJ012090 PE=3 SV=1	VAPEEHPILLTEAPLNPK	656.698	3	568.345	1	3100000000	0.041419	61.0471
cx_cym-m-1	tr|B0WU22|B0WU22_CULQU	Acidic ribosomal protein P1 OS=Culex quinquefasciatus GN=CpipJ_CPIJ010918 PE=3 SV=1	AANVDIEPYWPGLFAK	895.959	2	1207.61	1	32900000	0.00032	76.4936
cx_cym-m-2	tr|B0WU22|B0WU22_CULQU	Acidic ribosomal protein P1 OS=Culex quinquefasciatus GN=CpipJ_CPIJ010918 PE=3 SV=1	AANVDIEPYWPGLFAK	895.959	2	1207.61	1	31900000	0.000325	76.6708
cx_cym-m-3	tr|B0WU22|B0WU22_CULQU	Acidic ribosomal protein P1 OS=Culex quinquefasciatus GN=CpipJ_CPIJ010918 PE=3 SV=1	AANVDIEPYWPGLFAK	895.959	2	1207.61	1	28900000	0.000304	76.9155
cx_ddv-m-1	tr|B0WU22|B0WU22_CULQU	Acidic ribosomal protein P1 OS=Culex quinquefasciatus GN=CpipJ_CPIJ010918 PE=3 SV=1	AANVDIEPYWPGLFAK	895.959	2	1207.61	1	84900000	0.001055	77.5765
cx_ddv-m-2	tr|B0WU22|B0WU22_CULQU	Acidic ribosomal protein P1 OS=Culex quinquefasciatus GN=CpipJ_CPIJ010918 PE=3 SV=1	AANVDIEPYWPGLFAK	895.959	2	1207.61	1	75900000	0.000965	77.61
cx_ddv-m-3	tr|B0WU22|B0WU22_CULQU	Acidic ribosomal protein P1 OS=Culex quinquefasciatus GN=CpipJ_CPIJ010918 PE=3 SV=1	AANVDIEPYWPGLFAK	895.959	2	1207.61	1	70600000	0.000915	77.6868
cx_pro-m-1	tr|B0WU22|B0WU22_CULQU	Acidic ribosomal protein P1 OS=Culex quinquefasciatus GN=CpipJ_CPIJ010918 PE=3 SV=1	AANVDIEPYWPGLFAK	895.959	2	1207.61	1	36400000	0.000418	76.9016
cx_pro-m-2	tr|B0WU22|B0WU22_CULQU	Acidic ribosomal protein P1 OS=Culex quinquefasciatus GN=CpipJ_CPIJ010918 PE=3 SV=1	AANVDIEPYWPGLFAK	895.959	2	1207.61	1	38600000	0.000437	76.4944
cx_pro-m-3	tr|B0WU22|B0WU22_CULQU	Acidic ribosomal protein P1 OS=Culex quinquefasciatus GN=CpipJ_CPIJ010918 PE=3 SV=1	AANVDIEPYWPGLFAK	895.959	2	1207.61	1	33700000	0.000371	76.557
cx-s-m-1	tr|B0WU22|B0WU22_CULQU	Acidic ribosomal protein P1 OS=Culex quinquefasciatus GN=CpipJ_CPIJ010918 PE=3 SV=1	AANVDIEPYWPGLFAK	895.959	2	1207.61	1	29900000	0.000439	77.7978
cx-s-m-2	tr|B0WU22|B0WU22_CULQU	Acidic ribosomal protein P1 OS=Culex quinquefasciatus GN=CpipJ_CPIJ010918 PE=3 SV=1	AANVDIEPYWPGLFAK	895.959	2	1207.61	1	29300000	0.000408	77.6522
cx-s-m-3	tr|B0WU22|B0WU22_CULQU	Acidic ribosomal protein P1 OS=Culex quinquefasciatus GN=CpipJ_CPIJ010918 PE=3 SV=1	AANVDIEPYWPGLFAK	895.959	2	1207.61	1	33700000	0.000451	77.3154
cx_cym-m-1	tr|B0WU22|B0WU22_CULQU	Acidic ribosomal protein P1 OS=Culex quinquefasciatus GN=CpipJ_CPIJ010918 PE=3 SV=1	AANVDIEPYWPGLFAK	895.959	2	1078.57	1	102000000	0.000993	76.4936
cx_cym-m-2	tr|B0WU22|B0WU22_CULQU	Acidic ribosomal protein P1 OS=Culex quinquefasciatus GN=CpipJ_CPIJ010918 PE=3 SV=1	AANVDIEPYWPGLFAK	895.959	2	1078.57	1	96500000	0.000984	76.6708
cx_cym-m-3	tr|B0WU22|B0WU22_CULQU	Acidic ribosomal protein P1 OS=Culex quinquefasciatus GN=CpipJ_CPIJ010918 PE=3 SV=1	AANVDIEPYWPGLFAK	895.959	2	1078.57	1	88900000	0.000936	76.9155
cx_ddv-m-1	tr|B0WU22|B0WU22_CULQU	Acidic ribosomal protein P1 OS=Culex quinquefasciatus GN=CpipJ_CPIJ010918 PE=3 SV=1	AANVDIEPYWPGLFAK	895.959	2	1078.57	1	274000000	0.003407	77.5765
cx_ddv-m-2	tr|B0WU22|B0WU22_CULQU	Acidic ribosomal protein P1 OS=Culex quinquefasciatus GN=CpipJ_CPIJ010918 PE=3 SV=1	AANVDIEPYWPGLFAK	895.959	2	1078.57	1	238000000	0.003026	77.61
cx_ddv-m-3	tr|B0WU22|B0WU22_CULQU	Acidic ribosomal protein P1 OS=Culex quinquefasciatus GN=CpipJ_CPIJ010918 PE=3 SV=1	AANVDIEPYWPGLFAK	895.959	2	1078.57	1	244000000	0.00317	77.6868
cx_pro-m-1	tr|B0WU22|B0WU22_CULQU	Acidic ribosomal protein P1 OS=Culex quinquefasciatus GN=CpipJ_CPIJ010918 PE=3 SV=1	AANVDIEPYWPGLFAK	895.959	2	1078.57	1	124000000	0.001427	76.9016
cx_pro-m-2	tr|B0WU22|B0WU22_CULQU	Acidic ribosomal protein P1 OS=Culex quinquefasciatus GN=CpipJ_CPIJ010918 PE=3 SV=1	AANVDIEPYWPGLFAK	895.959	2	1078.57	1	124000000	0.001404	76.4944
cx_pro-m-3	tr|B0WU22|B0WU22_CULQU	Acidic ribosomal protein P1 OS=Culex quinquefasciatus GN=CpipJ_CPIJ010918 PE=3 SV=1	AANVDIEPYWPGLFAK	895.959	2	1078.57	1	108000000	0.001189	76.557
cx-s-m-1	tr|B0WU22|B0WU22_CULQU	Acidic ribosomal protein P1 OS=Culex quinquefasciatus GN=CpipJ_CPIJ010918 PE=3 SV=1	AANVDIEPYWPGLFAK	895.959	2	1078.57	1	91900000	0.001349	77.7978
cx-s-m-2	tr|B0WU22|B0WU22_CULQU	Acidic ribosomal protein P1 OS=Culex quinquefasciatus GN=CpipJ_CPIJ010918 PE=3 SV=1	AANVDIEPYWPGLFAK	895.959	2	1078.57	1	98700000	0.001375	77.6522
cx-s-m-3	tr|B0WU22|B0WU22_CULQU	Acidic ribosomal protein P1 OS=Culex quinquefasciatus GN=CpipJ_CPIJ010918 PE=3 SV=1	AANVDIEPYWPGLFAK	895.959	2	1078.57	1	109000000	0.001457	77.3154
cx_cym-m-1	tr|B0WU22|B0WU22_CULQU	Acidic ribosomal protein P1 OS=Culex quinquefasciatus GN=CpipJ_CPIJ010918 PE=3 SV=1	AANVDIEPYWPGLFAK	895.959	2	818.456	1	32100000	0.000312	76.4936
cx_cym-m-2	tr|B0WU22|B0WU22_CULQU	Acidic ribosomal protein P1 OS=Culex quinquefasciatus GN=CpipJ_CPIJ010918 PE=3 SV=1	AANVDIEPYWPGLFAK	895.959	2	818.456	1	32000000	0.000326	76.6708
cx_cym-m-3	tr|B0WU22|B0WU22_CULQU	Acidic ribosomal protein P1 OS=Culex quinquefasciatus GN=CpipJ_CPIJ010918 PE=3 SV=1	AANVDIEPYWPGLFAK	895.959	2	818.456	1	28300000	0.000298	76.9155
cx_ddv-m-1	tr|B0WU22|B0WU22_CULQU	Acidic ribosomal protein P1 OS=Culex quinquefasciatus GN=CpipJ_CPIJ010918 PE=3 SV=1	AANVDIEPYWPGLFAK	895.959	2	818.456	1	89300000	0.00111	77.5765
cx_ddv-m-2	tr|B0WU22|B0WU22_CULQU	Acidic ribosomal protein P1 OS=Culex quinquefasciatus GN=CpipJ_CPIJ010918 PE=3 SV=1	AANVDIEPYWPGLFAK	895.959	2	818.456	1	77500000	0.000985	77.61
cx_ddv-m-3	tr|B0WU22|B0WU22_CULQU	Acidic ribosomal protein P1 OS=Culex quinquefasciatus GN=CpipJ_CPIJ010918 PE=3 SV=1	AANVDIEPYWPGLFAK	895.959	2	818.456	1	77000000	0.000998	77.6868
cx_pro-m-1	tr|B0WU22|B0WU22_CULQU	Acidic ribosomal protein P1 OS=Culex quinquefasciatus GN=CpipJ_CPIJ010918 PE=3 SV=1	AANVDIEPYWPGLFAK	895.959	2	818.456	1	40100000	0.000461	76.9016
cx_pro-m-2	tr|B0WU22|B0WU22_CULQU	Acidic ribosomal protein P1 OS=Culex quinquefasciatus GN=CpipJ_CPIJ010918 PE=3 SV=1	AANVDIEPYWPGLFAK	895.959	2	818.456	1	37800000	0.000428	76.4944
cx_pro-m-3	tr|B0WU22|B0WU22_CULQU	Acidic ribosomal protein P1 OS=Culex quinquefasciatus GN=CpipJ_CPIJ010918 PE=3 SV=1	AANVDIEPYWPGLFAK	895.959	2	818.456	1	34300000	0.000376	76.557
cx-s-m-1	tr|B0WU22|B0WU22_CULQU	Acidic ribosomal protein P1 OS=Culex quinquefasciatus GN=CpipJ_CPIJ010918 PE=3 SV=1	AANVDIEPYWPGLFAK	895.959	2	818.456	1	29100000	0.000428	77.7978
cx-s-m-2	tr|B0WU22|B0WU22_CULQU	Acidic ribosomal protein P1 OS=Culex quinquefasciatus GN=CpipJ_CPIJ010918 PE=3 SV=1	AANVDIEPYWPGLFAK	895.959	2	818.456	1	30800000	0.000429	77.6522
cx-s-m-3	tr|B0WU22|B0WU22_CULQU	Acidic ribosomal protein P1 OS=Culex quinquefasciatus GN=CpipJ_CPIJ010918 PE=3 SV=1	AANVDIEPYWPGLFAK	895.959	2	818.456	1	31700000	0.000423	77.3154
cx_cym-m-1	tr|B0WU22|B0WU22_CULQU	Acidic ribosomal protein P1 OS=Culex quinquefasciatus GN=CpipJ_CPIJ010918 PE=3 SV=1	AANVDIEPYWPGLFAK	895.959	2	632.377	1	180000000	0.001755	76.4936
cx_cym-m-2	tr|B0WU22|B0WU22_CULQU	Acidic ribosomal protein P1 OS=Culex quinquefasciatus GN=CpipJ_CPIJ010918 PE=3 SV=1	AANVDIEPYWPGLFAK	895.959	2	632.377	1	173000000	0.001761	76.6708
cx_cym-m-3	tr|B0WU22|B0WU22_CULQU	Acidic ribosomal protein P1 OS=Culex quinquefasciatus GN=CpipJ_CPIJ010918 PE=3 SV=1	AANVDIEPYWPGLFAK	895.959	2	632.377	1	155000000	0.001627	76.9155
cx_ddv-m-1	tr|B0WU22|B0WU22_CULQU	Acidic ribosomal protein P1 OS=Culex quinquefasciatus GN=CpipJ_CPIJ010918 PE=3 SV=1	AANVDIEPYWPGLFAK	895.959	2	632.377	1	459000000	0.005706	77.5765
cx_ddv-m-2	tr|B0WU22|B0WU22_CULQU	Acidic ribosomal protein P1 OS=Culex quinquefasciatus GN=CpipJ_CPIJ010918 PE=3 SV=1	AANVDIEPYWPGLFAK	895.959	2	632.377	1	413000000	0.005248	77.61
cx_ddv-m-3	tr|B0WU22|B0WU22_CULQU	Acidic ribosomal protein P1 OS=Culex quinquefasciatus GN=CpipJ_CPIJ010918 PE=3 SV=1	AANVDIEPYWPGLFAK	895.959	2	632.377	1	410000000	0.005317	77.6868
cx_pro-m-1	tr|B0WU22|B0WU22_CULQU	Acidic ribosomal protein P1 OS=Culex quinquefasciatus GN=CpipJ_CPIJ010918 PE=3 SV=1	AANVDIEPYWPGLFAK	895.959	2	632.377	1	211000000	0.002425	76.9016
cx_pro-m-2	tr|B0WU22|B0WU22_CULQU	Acidic ribosomal protein P1 OS=Culex quinquefasciatus GN=CpipJ_CPIJ010918 PE=3 SV=1	AANVDIEPYWPGLFAK	895.959	2	632.377	1	215000000	0.002438	76.4944
cx_pro-m-3	tr|B0WU22|B0WU22_CULQU	Acidic ribosomal protein P1 OS=Culex quinquefasciatus GN=CpipJ_CPIJ010918 PE=3 SV=1	AANVDIEPYWPGLFAK	895.959	2	632.377	1	189000000	0.002072	76.557
cx-s-m-1	tr|B0WU22|B0WU22_CULQU	Acidic ribosomal protein P1 OS=Culex quinquefasciatus GN=CpipJ_CPIJ010918 PE=3 SV=1	AANVDIEPYWPGLFAK	895.959	2	632.377	1	156000000	0.002289	77.7978
cx-s-m-2	tr|B0WU22|B0WU22_CULQU	Acidic ribosomal protein P1 OS=Culex quinquefasciatus GN=CpipJ_CPIJ010918 PE=3 SV=1	AANVDIEPYWPGLFAK	895.959	2	632.377	1	161000000	0.002248	77.6522
cx-s-m-3	tr|B0WU22|B0WU22_CULQU	Acidic ribosomal protein P1 OS=Culex quinquefasciatus GN=CpipJ_CPIJ010918 PE=3 SV=1	AANVDIEPYWPGLFAK	895.959	2	632.377	1	182000000	0.002429	77.3154
cx_cym-m-1	tr|B0WU22|B0WU22_CULQU	Acidic ribosomal protein P1 OS=Culex quinquefasciatus GN=CpipJ_CPIJ010918 PE=3 SV=1	AANVDIEPYWPGLFAK	895.959	2	257.124	1	79500000	0.000774	76.4936
cx_cym-m-2	tr|B0WU22|B0WU22_CULQU	Acidic ribosomal protein P1 OS=Culex quinquefasciatus GN=CpipJ_CPIJ010918 PE=3 SV=1	AANVDIEPYWPGLFAK	895.959	2	257.124	1	75300000	0.000768	76.6708
cx_cym-m-3	tr|B0WU22|B0WU22_CULQU	Acidic ribosomal protein P1 OS=Culex quinquefasciatus GN=CpipJ_CPIJ010918 PE=3 SV=1	AANVDIEPYWPGLFAK	895.959	2	257.124	1	66800000	0.000703	76.9155
cx_ddv-m-1	tr|B0WU22|B0WU22_CULQU	Acidic ribosomal protein P1 OS=Culex quinquefasciatus GN=CpipJ_CPIJ010918 PE=3 SV=1	AANVDIEPYWPGLFAK	895.959	2	257.124	1	206000000	0.002557	77.5765
cx_ddv-m-2	tr|B0WU22|B0WU22_CULQU	Acidic ribosomal protein P1 OS=Culex quinquefasciatus GN=CpipJ_CPIJ010918 PE=3 SV=1	AANVDIEPYWPGLFAK	895.959	2	257.124	1	191000000	0.002434	77.61
cx_ddv-m-3	tr|B0WU22|B0WU22_CULQU	Acidic ribosomal protein P1 OS=Culex quinquefasciatus GN=CpipJ_CPIJ010918 PE=3 SV=1	AANVDIEPYWPGLFAK	895.959	2	257.124	1	187000000	0.002426	77.6868
cx_pro-m-1	tr|B0WU22|B0WU22_CULQU	Acidic ribosomal protein P1 OS=Culex quinquefasciatus GN=CpipJ_CPIJ010918 PE=3 SV=1	AANVDIEPYWPGLFAK	895.959	2	257.124	1	92900000	0.001068	76.9016
cx_pro-m-2	tr|B0WU22|B0WU22_CULQU	Acidic ribosomal protein P1 OS=Culex quinquefasciatus GN=CpipJ_CPIJ010918 PE=3 SV=1	AANVDIEPYWPGLFAK	895.959	2	257.124	1	91700000	0.001038	76.4944
cx_pro-m-3	tr|B0WU22|B0WU22_CULQU	Acidic ribosomal protein P1 OS=Culex quinquefasciatus GN=CpipJ_CPIJ010918 PE=3 SV=1	AANVDIEPYWPGLFAK	895.959	2	257.124	1	83000000	0.000912	76.557
cx-s-m-1	tr|B0WU22|B0WU22_CULQU	Acidic ribosomal protein P1 OS=Culex quinquefasciatus GN=CpipJ_CPIJ010918 PE=3 SV=1	AANVDIEPYWPGLFAK	895.959	2	257.124	1	73000000	0.001072	77.7978
cx-s-m-2	tr|B0WU22|B0WU22_CULQU	Acidic ribosomal protein P1 OS=Culex quinquefasciatus GN=CpipJ_CPIJ010918 PE=3 SV=1	AANVDIEPYWPGLFAK	895.959	2	257.124	1	75900000	0.001058	77.6522
cx-s-m-3	tr|B0WU22|B0WU22_CULQU	Acidic ribosomal protein P1 OS=Culex quinquefasciatus GN=CpipJ_CPIJ010918 PE=3 SV=1	AANVDIEPYWPGLFAK	895.959	2	257.124	1	81700000	0.001091	77.3154
cx_cym-m-1	tr|B0WU22|B0WU22_CULQU	Acidic ribosomal protein P1 OS=Culex quinquefasciatus GN=CpipJ_CPIJ010918 PE=3 SV=1	AANVDIEPYWPGLFAK	895.959	2	471.22	1	30300000	0.000295	76.4936
cx_cym-m-2	tr|B0WU22|B0WU22_CULQU	Acidic ribosomal protein P1 OS=Culex quinquefasciatus GN=CpipJ_CPIJ010918 PE=3 SV=1	AANVDIEPYWPGLFAK	895.959	2	471.22	1	27800000	0.000283	76.6708
cx_cym-m-3	tr|B0WU22|B0WU22_CULQU	Acidic ribosomal protein P1 OS=Culex quinquefasciatus GN=CpipJ_CPIJ010918 PE=3 SV=1	AANVDIEPYWPGLFAK	895.959	2	471.22	1	25400000	0.000267	76.9155
cx_ddv-m-1	tr|B0WU22|B0WU22_CULQU	Acidic ribosomal protein P1 OS=Culex quinquefasciatus GN=CpipJ_CPIJ010918 PE=3 SV=1	AANVDIEPYWPGLFAK	895.959	2	471.22	1	75800000	0.000942	77.5765
cx_ddv-m-2	tr|B0WU22|B0WU22_CULQU	Acidic ribosomal protein P1 OS=Culex quinquefasciatus GN=CpipJ_CPIJ010918 PE=3 SV=1	AANVDIEPYWPGLFAK	895.959	2	471.22	1	70100000	0.000892	77.61
cx_ddv-m-3	tr|B0WU22|B0WU22_CULQU	Acidic ribosomal protein P1 OS=Culex quinquefasciatus GN=CpipJ_CPIJ010918 PE=3 SV=1	AANVDIEPYWPGLFAK	895.959	2	471.22	1	70200000	0.00091	77.6868
cx_pro-m-1	tr|B0WU22|B0WU22_CULQU	Acidic ribosomal protein P1 OS=Culex quinquefasciatus GN=CpipJ_CPIJ010918 PE=3 SV=1	AANVDIEPYWPGLFAK	895.959	2	471.22	1	32400000	0.000372	76.9016
cx_pro-m-2	tr|B0WU22|B0WU22_CULQU	Acidic ribosomal protein P1 OS=Culex quinquefasciatus GN=CpipJ_CPIJ010918 PE=3 SV=1	AANVDIEPYWPGLFAK	895.959	2	471.22	1	34600000	0.000392	76.4944
cx_pro-m-3	tr|B0WU22|B0WU22_CULQU	Acidic ribosomal protein P1 OS=Culex quinquefasciatus GN=CpipJ_CPIJ010918 PE=3 SV=1	AANVDIEPYWPGLFAK	895.959	2	471.22	1	31900000	0.00035	76.557
cx-s-m-1	tr|B0WU22|B0WU22_CULQU	Acidic ribosomal protein P1 OS=Culex quinquefasciatus GN=CpipJ_CPIJ010918 PE=3 SV=1	AANVDIEPYWPGLFAK	895.959	2	471.22	1	26200000	0.000384	77.7978
cx-s-m-2	tr|B0WU22|B0WU22_CULQU	Acidic ribosomal protein P1 OS=Culex quinquefasciatus GN=CpipJ_CPIJ010918 PE=3 SV=1	AANVDIEPYWPGLFAK	895.959	2	471.22	1	27800000	0.000388	77.6522
cx-s-m-3	tr|B0WU22|B0WU22_CULQU	Acidic ribosomal protein P1 OS=Culex quinquefasciatus GN=CpipJ_CPIJ010918 PE=3 SV=1	AANVDIEPYWPGLFAK	895.959	2	471.22	1	30900000	0.000413	77.3154
cx_cym-m-1	tr|B0WU22|B0WU22_CULQU	Acidic ribosomal protein P1 OS=Culex quinquefasciatus GN=CpipJ_CPIJ010918 PE=3 SV=1	DLITNIGSGVGSGGGAPAAGGAAAAAAPAAAEK	1361.19	2	1365.71	1	25200000	0.000245	61.7478
cx_cym-m-2	tr|B0WU22|B0WU22_CULQU	Acidic ribosomal protein P1 OS=Culex quinquefasciatus GN=CpipJ_CPIJ010918 PE=3 SV=1	DLITNIGSGVGSGGGAPAAGGAAAAAAPAAAEK	1361.19	2	1365.71	1	17100000	0.000174	62.0723
cx_cym-m-3	tr|B0WU22|B0WU22_CULQU	Acidic ribosomal protein P1 OS=Culex quinquefasciatus GN=CpipJ_CPIJ010918 PE=3 SV=1	DLITNIGSGVGSGGGAPAAGGAAAAAAPAAAEK	1361.19	2	1365.71	1	25700000	0.00027	62.258
cx_ddv-m-1	tr|B0WU22|B0WU22_CULQU	Acidic ribosomal protein P1 OS=Culex quinquefasciatus GN=CpipJ_CPIJ010918 PE=3 SV=1	DLITNIGSGVGSGGGAPAAGGAAAAAAPAAAEK	1361.19	2	1365.71	1	53200000	0.000661	62.9357
cx_ddv-m-2	tr|B0WU22|B0WU22_CULQU	Acidic ribosomal protein P1 OS=Culex quinquefasciatus GN=CpipJ_CPIJ010918 PE=3 SV=1	DLITNIGSGVGSGGGAPAAGGAAAAAAPAAAEK	1361.19	2	1365.71	1	43800000	0.000557	63.0071
cx_ddv-m-3	tr|B0WU22|B0WU22_CULQU	Acidic ribosomal protein P1 OS=Culex quinquefasciatus GN=CpipJ_CPIJ010918 PE=3 SV=1	DLITNIGSGVGSGGGAPAAGGAAAAAAPAAAEK	1361.19	2	1365.71	1	40300000	0.000523	63.1206
cx_pro-m-1	tr|B0WU22|B0WU22_CULQU	Acidic ribosomal protein P1 OS=Culex quinquefasciatus GN=CpipJ_CPIJ010918 PE=3 SV=1	DLITNIGSGVGSGGGAPAAGGAAAAAAPAAAEK	1361.19	2	1365.71	1	16200000	0.000186	62.3175
cx_pro-m-2	tr|B0WU22|B0WU22_CULQU	Acidic ribosomal protein P1 OS=Culex quinquefasciatus GN=CpipJ_CPIJ010918 PE=3 SV=1	DLITNIGSGVGSGGGAPAAGGAAAAAAPAAAEK	1361.19	2	1365.71	1	13000000	0.000148	61.9742
cx_pro-m-3	tr|B0WU22|B0WU22_CULQU	Acidic ribosomal protein P1 OS=Culex quinquefasciatus GN=CpipJ_CPIJ010918 PE=3 SV=1	DLITNIGSGVGSGGGAPAAGGAAAAAAPAAAEK	1361.19	2	1365.71	1	14700000	0.000161	61.9752
cx-s-m-1	tr|B0WU22|B0WU22_CULQU	Acidic ribosomal protein P1 OS=Culex quinquefasciatus GN=CpipJ_CPIJ010918 PE=3 SV=1	DLITNIGSGVGSGGGAPAAGGAAAAAAPAAAEK	1361.19	2	1365.71	1	13800000	0.000202	63.1308
cx-s-m-2	tr|B0WU22|B0WU22_CULQU	Acidic ribosomal protein P1 OS=Culex quinquefasciatus GN=CpipJ_CPIJ010918 PE=3 SV=1	DLITNIGSGVGSGGGAPAAGGAAAAAAPAAAEK	1361.19	2	1365.71	1	15300000	0.000214	63.0481
cx-s-m-3	tr|B0WU22|B0WU22_CULQU	Acidic ribosomal protein P1 OS=Culex quinquefasciatus GN=CpipJ_CPIJ010918 PE=3 SV=1	DLITNIGSGVGSGGGAPAAGGAAAAAAPAAAEK	1361.19	2	1365.71	1	21800000	0.000292	62.846
cx_cym-m-1	tr|B0WU22|B0WU22_CULQU	Acidic ribosomal protein P1 OS=Culex quinquefasciatus GN=CpipJ_CPIJ010918 PE=3 SV=1	DLITNIGSGVGSGGGAPAAGGAAAAAAPAAAEK	1361.19	2	799.431	1	8930000	8.7e-05	61.7478
cx_cym-m-2	tr|B0WU22|B0WU22_CULQU	Acidic ribosomal protein P1 OS=Culex quinquefasciatus GN=CpipJ_CPIJ010918 PE=3 SV=1	DLITNIGSGVGSGGGAPAAGGAAAAAAPAAAEK	1361.19	2	799.431	1	5870000	6e-05	62.0723
cx_cym-m-3	tr|B0WU22|B0WU22_CULQU	Acidic ribosomal protein P1 OS=Culex quinquefasciatus GN=CpipJ_CPIJ010918 PE=3 SV=1	DLITNIGSGVGSGGGAPAAGGAAAAAAPAAAEK	1361.19	2	799.431	1	8830000	9.3e-05	62.258
cx_ddv-m-1	tr|B0WU22|B0WU22_CULQU	Acidic ribosomal protein P1 OS=Culex quinquefasciatus GN=CpipJ_CPIJ010918 PE=3 SV=1	DLITNIGSGVGSGGGAPAAGGAAAAAAPAAAEK	1361.19	2	799.431	1	18000000	0.000224	62.9357
cx_ddv-m-2	tr|B0WU22|B0WU22_CULQU	Acidic ribosomal protein P1 OS=Culex quinquefasciatus GN=CpipJ_CPIJ010918 PE=3 SV=1	DLITNIGSGVGSGGGAPAAGGAAAAAAPAAAEK	1361.19	2	799.431	1	14700000	0.000187	63.0071
cx_ddv-m-3	tr|B0WU22|B0WU22_CULQU	Acidic ribosomal protein P1 OS=Culex quinquefasciatus GN=CpipJ_CPIJ010918 PE=3 SV=1	DLITNIGSGVGSGGGAPAAGGAAAAAAPAAAEK	1361.19	2	799.431	1	13800000	0.000179	63.1206
cx_pro-m-1	tr|B0WU22|B0WU22_CULQU	Acidic ribosomal protein P1 OS=Culex quinquefasciatus GN=CpipJ_CPIJ010918 PE=3 SV=1	DLITNIGSGVGSGGGAPAAGGAAAAAAPAAAEK	1361.19	2	799.431	1	5370000	6.2e-05	62.3175
cx_pro-m-2	tr|B0WU22|B0WU22_CULQU	Acidic ribosomal protein P1 OS=Culex quinquefasciatus GN=CpipJ_CPIJ010918 PE=3 SV=1	DLITNIGSGVGSGGGAPAAGGAAAAAAPAAAEK	1361.19	2	799.431	1	4430000	5e-05	61.9742
cx_pro-m-3	tr|B0WU22|B0WU22_CULQU	Acidic ribosomal protein P1 OS=Culex quinquefasciatus GN=CpipJ_CPIJ010918 PE=3 SV=1	DLITNIGSGVGSGGGAPAAGGAAAAAAPAAAEK	1361.19	2	799.431	1	4710000	5.2e-05	61.9752
cx-s-m-1	tr|B0WU22|B0WU22_CULQU	Acidic ribosomal protein P1 OS=Culex quinquefasciatus GN=CpipJ_CPIJ010918 PE=3 SV=1	DLITNIGSGVGSGGGAPAAGGAAAAAAPAAAEK	1361.19	2	799.431	1	5080000	7.5e-05	63.1308
cx-s-m-2	tr|B0WU22|B0WU22_CULQU	Acidic ribosomal protein P1 OS=Culex quinquefasciatus GN=CpipJ_CPIJ010918 PE=3 SV=1	DLITNIGSGVGSGGGAPAAGGAAAAAAPAAAEK	1361.19	2	799.431	1	5290000	7.4e-05	63.0481
cx-s-m-3	tr|B0WU22|B0WU22_CULQU	Acidic ribosomal protein P1 OS=Culex quinquefasciatus GN=CpipJ_CPIJ010918 PE=3 SV=1	DLITNIGSGVGSGGGAPAAGGAAAAAAPAAAEK	1361.19	2	799.431	1	7230000	9.7e-05	62.846
cx_cym-m-1	tr|B0WU22|B0WU22_CULQU	Acidic ribosomal protein P1 OS=Culex quinquefasciatus GN=CpipJ_CPIJ010918 PE=3 SV=1	DLITNIGSGVGSGGGAPAAGGAAAAAAPAAAEK	1361.19	2	728.394	1	9160000	8.9e-05	61.7478
cx_cym-m-2	tr|B0WU22|B0WU22_CULQU	Acidic ribosomal protein P1 OS=Culex quinquefasciatus GN=CpipJ_CPIJ010918 PE=3 SV=1	DLITNIGSGVGSGGGAPAAGGAAAAAAPAAAEK	1361.19	2	728.394	1	6320000	6.4e-05	62.0723
cx_cym-m-3	tr|B0WU22|B0WU22_CULQU	Acidic ribosomal protein P1 OS=Culex quinquefasciatus GN=CpipJ_CPIJ010918 PE=3 SV=1	DLITNIGSGVGSGGGAPAAGGAAAAAAPAAAEK	1361.19	2	728.394	1	9820000	0.000103	62.258
cx_ddv-m-1	tr|B0WU22|B0WU22_CULQU	Acidic ribosomal protein P1 OS=Culex quinquefasciatus GN=CpipJ_CPIJ010918 PE=3 SV=1	DLITNIGSGVGSGGGAPAAGGAAAAAAPAAAEK	1361.19	2	728.394	1	19100000	0.000238	62.9357
cx_ddv-m-2	tr|B0WU22|B0WU22_CULQU	Acidic ribosomal protein P1 OS=Culex quinquefasciatus GN=CpipJ_CPIJ010918 PE=3 SV=1	DLITNIGSGVGSGGGAPAAGGAAAAAAPAAAEK	1361.19	2	728.394	1	15900000	0.000202	63.0071
cx_ddv-m-3	tr|B0WU22|B0WU22_CULQU	Acidic ribosomal protein P1 OS=Culex quinquefasciatus GN=CpipJ_CPIJ010918 PE=3 SV=1	DLITNIGSGVGSGGGAPAAGGAAAAAAPAAAEK	1361.19	2	728.394	1	14600000	0.00019	63.1206
cx_pro-m-1	tr|B0WU22|B0WU22_CULQU	Acidic ribosomal protein P1 OS=Culex quinquefasciatus GN=CpipJ_CPIJ010918 PE=3 SV=1	DLITNIGSGVGSGGGAPAAGGAAAAAAPAAAEK	1361.19	2	728.394	1	5890000	6.8e-05	62.3175
cx_pro-m-2	tr|B0WU22|B0WU22_CULQU	Acidic ribosomal protein P1 OS=Culex quinquefasciatus GN=CpipJ_CPIJ010918 PE=3 SV=1	DLITNIGSGVGSGGGAPAAGGAAAAAAPAAAEK	1361.19	2	728.394	1	4970000	5.6e-05	61.9742
cx_pro-m-3	tr|B0WU22|B0WU22_CULQU	Acidic ribosomal protein P1 OS=Culex quinquefasciatus GN=CpipJ_CPIJ010918 PE=3 SV=1	DLITNIGSGVGSGGGAPAAGGAAAAAAPAAAEK	1361.19	2	728.394	1	5000000	5.5e-05	61.9752
cx-s-m-1	tr|B0WU22|B0WU22_CULQU	Acidic ribosomal protein P1 OS=Culex quinquefasciatus GN=CpipJ_CPIJ010918 PE=3 SV=1	DLITNIGSGVGSGGGAPAAGGAAAAAAPAAAEK	1361.19	2	728.394	1	5130000	7.5e-05	63.1308
cx-s-m-2	tr|B0WU22|B0WU22_CULQU	Acidic ribosomal protein P1 OS=Culex quinquefasciatus GN=CpipJ_CPIJ010918 PE=3 SV=1	DLITNIGSGVGSGGGAPAAGGAAAAAAPAAAEK	1361.19	2	728.394	1	5650000	7.9e-05	63.0481
cx-s-m-3	tr|B0WU22|B0WU22_CULQU	Acidic ribosomal protein P1 OS=Culex quinquefasciatus GN=CpipJ_CPIJ010918 PE=3 SV=1	DLITNIGSGVGSGGGAPAAGGAAAAAAPAAAEK	1361.19	2	728.394	1	7990000	0.000107	62.846
cx_cym-m-1	tr|B0WU22|B0WU22_CULQU	Acidic ribosomal protein P1 OS=Culex quinquefasciatus GN=CpipJ_CPIJ010918 PE=3 SV=1	DLITNIGSGVGSGGGAPAAGGAAAAAAPAAAEK	1361.19	2	657.357	1	15400000	0.00015	61.7478
cx_cym-m-2	tr|B0WU22|B0WU22_CULQU	Acidic ribosomal protein P1 OS=Culex quinquefasciatus GN=CpipJ_CPIJ010918 PE=3 SV=1	DLITNIGSGVGSGGGAPAAGGAAAAAAPAAAEK	1361.19	2	657.357	1	11600000	0.000119	62.0723
cx_cym-m-3	tr|B0WU22|B0WU22_CULQU	Acidic ribosomal protein P1 OS=Culex quinquefasciatus GN=CpipJ_CPIJ010918 PE=3 SV=1	DLITNIGSGVGSGGGAPAAGGAAAAAAPAAAEK	1361.19	2	657.357	1	16100000	0.000169	62.258
cx_ddv-m-1	tr|B0WU22|B0WU22_CULQU	Acidic ribosomal protein P1 OS=Culex quinquefasciatus GN=CpipJ_CPIJ010918 PE=3 SV=1	DLITNIGSGVGSGGGAPAAGGAAAAAAPAAAEK	1361.19	2	657.357	1	31600000	0.000393	62.9357
cx_ddv-m-2	tr|B0WU22|B0WU22_CULQU	Acidic ribosomal protein P1 OS=Culex quinquefasciatus GN=CpipJ_CPIJ010918 PE=3 SV=1	DLITNIGSGVGSGGGAPAAGGAAAAAAPAAAEK	1361.19	2	657.357	1	26100000	0.000332	63.0071
cx_ddv-m-3	tr|B0WU22|B0WU22_CULQU	Acidic ribosomal protein P1 OS=Culex quinquefasciatus GN=CpipJ_CPIJ010918 PE=3 SV=1	DLITNIGSGVGSGGGAPAAGGAAAAAAPAAAEK	1361.19	2	657.357	1	24200000	0.000313	63.1206
cx_pro-m-1	tr|B0WU22|B0WU22_CULQU	Acidic ribosomal protein P1 OS=Culex quinquefasciatus GN=CpipJ_CPIJ010918 PE=3 SV=1	DLITNIGSGVGSGGGAPAAGGAAAAAAPAAAEK	1361.19	2	657.357	1	10300000	0.000118	62.3175
cx_pro-m-2	tr|B0WU22|B0WU22_CULQU	Acidic ribosomal protein P1 OS=Culex quinquefasciatus GN=CpipJ_CPIJ010918 PE=3 SV=1	DLITNIGSGVGSGGGAPAAGGAAAAAAPAAAEK	1361.19	2	657.357	1	8640000	9.8e-05	61.9742
cx_pro-m-3	tr|B0WU22|B0WU22_CULQU	Acidic ribosomal protein P1 OS=Culex quinquefasciatus GN=CpipJ_CPIJ010918 PE=3 SV=1	DLITNIGSGVGSGGGAPAAGGAAAAAAPAAAEK	1361.19	2	657.357	1	9250000	0.000102	61.9752
cx-s-m-1	tr|B0WU22|B0WU22_CULQU	Acidic ribosomal protein P1 OS=Culex quinquefasciatus GN=CpipJ_CPIJ010918 PE=3 SV=1	DLITNIGSGVGSGGGAPAAGGAAAAAAPAAAEK	1361.19	2	657.357	1	8410000	0.000123	63.1308
cx-s-m-2	tr|B0WU22|B0WU22_CULQU	Acidic ribosomal protein P1 OS=Culex quinquefasciatus GN=CpipJ_CPIJ010918 PE=3 SV=1	DLITNIGSGVGSGGGAPAAGGAAAAAAPAAAEK	1361.19	2	657.357	1	9050000	0.000126	63.0481
cx-s-m-3	tr|B0WU22|B0WU22_CULQU	Acidic ribosomal protein P1 OS=Culex quinquefasciatus GN=CpipJ_CPIJ010918 PE=3 SV=1	DLITNIGSGVGSGGGAPAAGGAAAAAAPAAAEK	1361.19	2	657.357	1	12300000	0.000164	62.846
cx_cym-m-1	tr|B0WU22|B0WU22_CULQU	Acidic ribosomal protein P1 OS=Culex quinquefasciatus GN=CpipJ_CPIJ010918 PE=3 SV=1	DLITNIGSGVGSGGGAPAAGGAAAAAAPAAAEK	1361.19	2	586.32	1	42800000	0.000417	61.7478
cx_cym-m-2	tr|B0WU22|B0WU22_CULQU	Acidic ribosomal protein P1 OS=Culex quinquefasciatus GN=CpipJ_CPIJ010918 PE=3 SV=1	DLITNIGSGVGSGGGAPAAGGAAAAAAPAAAEK	1361.19	2	586.32	1	29300000	0.000299	62.0723
cx_cym-m-3	tr|B0WU22|B0WU22_CULQU	Acidic ribosomal protein P1 OS=Culex quinquefasciatus GN=CpipJ_CPIJ010918 PE=3 SV=1	DLITNIGSGVGSGGGAPAAGGAAAAAAPAAAEK	1361.19	2	586.32	1	43500000	0.000458	62.258
cx_ddv-m-1	tr|B0WU22|B0WU22_CULQU	Acidic ribosomal protein P1 OS=Culex quinquefasciatus GN=CpipJ_CPIJ010918 PE=3 SV=1	DLITNIGSGVGSGGGAPAAGGAAAAAAPAAAEK	1361.19	2	586.32	1	83800000	0.001042	62.9357
cx_ddv-m-2	tr|B0WU22|B0WU22_CULQU	Acidic ribosomal protein P1 OS=Culex quinquefasciatus GN=CpipJ_CPIJ010918 PE=3 SV=1	DLITNIGSGVGSGGGAPAAGGAAAAAAPAAAEK	1361.19	2	586.32	1	71700000	0.000912	63.0071
cx_ddv-m-3	tr|B0WU22|B0WU22_CULQU	Acidic ribosomal protein P1 OS=Culex quinquefasciatus GN=CpipJ_CPIJ010918 PE=3 SV=1	DLITNIGSGVGSGGGAPAAGGAAAAAAPAAAEK	1361.19	2	586.32	1	66700000	0.000865	63.1206
cx_pro-m-1	tr|B0WU22|B0WU22_CULQU	Acidic ribosomal protein P1 OS=Culex quinquefasciatus GN=CpipJ_CPIJ010918 PE=3 SV=1	DLITNIGSGVGSGGGAPAAGGAAAAAAPAAAEK	1361.19	2	586.32	1	27800000	0.00032	62.3175
cx_pro-m-2	tr|B0WU22|B0WU22_CULQU	Acidic ribosomal protein P1 OS=Culex quinquefasciatus GN=CpipJ_CPIJ010918 PE=3 SV=1	DLITNIGSGVGSGGGAPAAGGAAAAAAPAAAEK	1361.19	2	586.32	1	21400000	0.000243	61.9742
cx_pro-m-3	tr|B0WU22|B0WU22_CULQU	Acidic ribosomal protein P1 OS=Culex quinquefasciatus GN=CpipJ_CPIJ010918 PE=3 SV=1	DLITNIGSGVGSGGGAPAAGGAAAAAAPAAAEK	1361.19	2	586.32	1	23200000	0.000254	61.9752
cx-s-m-1	tr|B0WU22|B0WU22_CULQU	Acidic ribosomal protein P1 OS=Culex quinquefasciatus GN=CpipJ_CPIJ010918 PE=3 SV=1	DLITNIGSGVGSGGGAPAAGGAAAAAAPAAAEK	1361.19	2	586.32	1	23200000	0.000341	63.1308
cx-s-m-2	tr|B0WU22|B0WU22_CULQU	Acidic ribosomal protein P1 OS=Culex quinquefasciatus GN=CpipJ_CPIJ010918 PE=3 SV=1	DLITNIGSGVGSGGGAPAAGGAAAAAAPAAAEK	1361.19	2	586.32	1	24400000	0.00034	63.0481
cx-s-m-3	tr|B0WU22|B0WU22_CULQU	Acidic ribosomal protein P1 OS=Culex quinquefasciatus GN=CpipJ_CPIJ010918 PE=3 SV=1	DLITNIGSGVGSGGGAPAAGGAAAAAAPAAAEK	1361.19	2	586.32	1	34700000	0.000463	62.846
cx_cym-m-1	tr|B0WU22|B0WU22_CULQU	Acidic ribosomal protein P1 OS=Culex quinquefasciatus GN=CpipJ_CPIJ010918 PE=3 SV=1	DLITNIGSGVGSGGGAPAAGGAAAAAAPAAAEK	1361.19	2	670.377	1	9240000	9e-05	61.7478
cx_cym-m-2	tr|B0WU22|B0WU22_CULQU	Acidic ribosomal protein P1 OS=Culex quinquefasciatus GN=CpipJ_CPIJ010918 PE=3 SV=1	DLITNIGSGVGSGGGAPAAGGAAAAAAPAAAEK	1361.19	2	670.377	1	6080000	6.2e-05	62.0723
cx_cym-m-3	tr|B0WU22|B0WU22_CULQU	Acidic ribosomal protein P1 OS=Culex quinquefasciatus GN=CpipJ_CPIJ010918 PE=3 SV=1	DLITNIGSGVGSGGGAPAAGGAAAAAAPAAAEK	1361.19	2	670.377	1	9040000	9.5e-05	62.258
cx_ddv-m-1	tr|B0WU22|B0WU22_CULQU	Acidic ribosomal protein P1 OS=Culex quinquefasciatus GN=CpipJ_CPIJ010918 PE=3 SV=1	DLITNIGSGVGSGGGAPAAGGAAAAAAPAAAEK	1361.19	2	670.377	1	18600000	0.000232	62.9357
cx_ddv-m-2	tr|B0WU22|B0WU22_CULQU	Acidic ribosomal protein P1 OS=Culex quinquefasciatus GN=CpipJ_CPIJ010918 PE=3 SV=1	DLITNIGSGVGSGGGAPAAGGAAAAAAPAAAEK	1361.19	2	670.377	1	15000000	0.000191	63.0071
cx_ddv-m-3	tr|B0WU22|B0WU22_CULQU	Acidic ribosomal protein P1 OS=Culex quinquefasciatus GN=CpipJ_CPIJ010918 PE=3 SV=1	DLITNIGSGVGSGGGAPAAGGAAAAAAPAAAEK	1361.19	2	670.377	1	14200000	0.000184	63.1206
cx_pro-m-1	tr|B0WU22|B0WU22_CULQU	Acidic ribosomal protein P1 OS=Culex quinquefasciatus GN=CpipJ_CPIJ010918 PE=3 SV=1	DLITNIGSGVGSGGGAPAAGGAAAAAAPAAAEK	1361.19	2	670.377	1	5980000	6.9e-05	62.3175
cx_pro-m-2	tr|B0WU22|B0WU22_CULQU	Acidic ribosomal protein P1 OS=Culex quinquefasciatus GN=CpipJ_CPIJ010918 PE=3 SV=1	DLITNIGSGVGSGGGAPAAGGAAAAAAPAAAEK	1361.19	2	670.377	1	4810000	5.4e-05	61.9742
cx_pro-m-3	tr|B0WU22|B0WU22_CULQU	Acidic ribosomal protein P1 OS=Culex quinquefasciatus GN=CpipJ_CPIJ010918 PE=3 SV=1	DLITNIGSGVGSGGGAPAAGGAAAAAAPAAAEK	1361.19	2	670.377	1	5190000	5.7e-05	61.9752
cx-s-m-1	tr|B0WU22|B0WU22_CULQU	Acidic ribosomal protein P1 OS=Culex quinquefasciatus GN=CpipJ_CPIJ010918 PE=3 SV=1	DLITNIGSGVGSGGGAPAAGGAAAAAAPAAAEK	1361.19	2	670.377	1	5160000	7.6e-05	63.1308
cx-s-m-2	tr|B0WU22|B0WU22_CULQU	Acidic ribosomal protein P1 OS=Culex quinquefasciatus GN=CpipJ_CPIJ010918 PE=3 SV=1	DLITNIGSGVGSGGGAPAAGGAAAAAAPAAAEK	1361.19	2	670.377	1	5280000	7.4e-05	63.0481
cx-s-m-3	tr|B0WU22|B0WU22_CULQU	Acidic ribosomal protein P1 OS=Culex quinquefasciatus GN=CpipJ_CPIJ010918 PE=3 SV=1	DLITNIGSGVGSGGGAPAAGGAAAAAAPAAAEK	1361.19	2	670.377	1	7750000	0.000103	62.846
cx_cym-m-1	tr|B0WUR5|B0WUR5_CULQU	Secretory carrier-associated membrane protein OS=Culex quinquefasciatus GN=CpipJ_CPIJ010513 PE=3 SV=1	ATVQSQFNQNR	646.821	2	1021.48	1	4580000	4.5e-05	41.0234
cx_cym-m-2	tr|B0WUR5|B0WUR5_CULQU	Secretory carrier-associated membrane protein OS=Culex quinquefasciatus GN=CpipJ_CPIJ010513 PE=3 SV=1	ATVQSQFNQNR	646.821	2	1021.48	1	4580000	4.7e-05	41.1841
cx_cym-m-3	tr|B0WUR5|B0WUR5_CULQU	Secretory carrier-associated membrane protein OS=Culex quinquefasciatus GN=CpipJ_CPIJ010513 PE=3 SV=1	ATVQSQFNQNR	646.821	2	1021.48	1	4710000	5e-05	41.4468
cx_ddv-m-1	tr|B0WUR5|B0WUR5_CULQU	Secretory carrier-associated membrane protein OS=Culex quinquefasciatus GN=CpipJ_CPIJ010513 PE=3 SV=1	ATVQSQFNQNR	646.821	2	1021.48	1	226000	3e-06	42.3534
cx_ddv-m-2	tr|B0WUR5|B0WUR5_CULQU	Secretory carrier-associated membrane protein OS=Culex quinquefasciatus GN=CpipJ_CPIJ010513 PE=3 SV=1	ATVQSQFNQNR	646.821	2	1021.48	1	163000	2e-06	42.5352
cx_ddv-m-3	tr|B0WUR5|B0WUR5_CULQU	Secretory carrier-associated membrane protein OS=Culex quinquefasciatus GN=CpipJ_CPIJ010513 PE=3 SV=1	ATVQSQFNQNR	646.821	2	1021.48	1	203000	3e-06	42.6062
cx_pro-m-1	tr|B0WUR5|B0WUR5_CULQU	Secretory carrier-associated membrane protein OS=Culex quinquefasciatus GN=CpipJ_CPIJ010513 PE=3 SV=1	ATVQSQFNQNR	646.821	2	1021.48	1	1110000	1.3e-05	41.6604
cx_pro-m-2	tr|B0WUR5|B0WUR5_CULQU	Secretory carrier-associated membrane protein OS=Culex quinquefasciatus GN=CpipJ_CPIJ010513 PE=3 SV=1	ATVQSQFNQNR	646.821	2	1021.48	1	1060000	1.2e-05	41.3046
cx_pro-m-3	tr|B0WUR5|B0WUR5_CULQU	Secretory carrier-associated membrane protein OS=Culex quinquefasciatus GN=CpipJ_CPIJ010513 PE=3 SV=1	ATVQSQFNQNR	646.821	2	1021.48	1	1050000	1.2e-05	41.1982
cx-s-m-1	tr|B0WUR5|B0WUR5_CULQU	Secretory carrier-associated membrane protein OS=Culex quinquefasciatus GN=CpipJ_CPIJ010513 PE=3 SV=1	ATVQSQFNQNR	646.821	2	1021.48	1	184000	3e-06	42.6853
cx-s-m-2	tr|B0WUR5|B0WUR5_CULQU	Secretory carrier-associated membrane protein OS=Culex quinquefasciatus GN=CpipJ_CPIJ010513 PE=3 SV=1	ATVQSQFNQNR	646.821	2	1021.48	1	135000	2e-06	42.4228
cx-s-m-3	tr|B0WUR5|B0WUR5_CULQU	Secretory carrier-associated membrane protein OS=Culex quinquefasciatus GN=CpipJ_CPIJ010513 PE=3 SV=1	ATVQSQFNQNR	646.821	2	1021.48	1	200000	3e-06	42.2917
cx_cym-m-1	tr|B0WUR5|B0WUR5_CULQU	Secretory carrier-associated membrane protein OS=Culex quinquefasciatus GN=CpipJ_CPIJ010513 PE=3 SV=1	ATVQSQFNQNR	646.821	2	893.422	1	11000000	0.000107	41.0234
cx_cym-m-2	tr|B0WUR5|B0WUR5_CULQU	Secretory carrier-associated membrane protein OS=Culex quinquefasciatus GN=CpipJ_CPIJ010513 PE=3 SV=1	ATVQSQFNQNR	646.821	2	893.422	1	11000000	0.000112	41.1841
cx_cym-m-3	tr|B0WUR5|B0WUR5_CULQU	Secretory carrier-associated membrane protein OS=Culex quinquefasciatus GN=CpipJ_CPIJ010513 PE=3 SV=1	ATVQSQFNQNR	646.821	2	893.422	1	11200000	0.000118	41.4468
cx_ddv-m-1	tr|B0WUR5|B0WUR5_CULQU	Secretory carrier-associated membrane protein OS=Culex quinquefasciatus GN=CpipJ_CPIJ010513 PE=3 SV=1	ATVQSQFNQNR	646.821	2	893.422	1	529000	7e-06	42.3534
cx_ddv-m-2	tr|B0WUR5|B0WUR5_CULQU	Secretory carrier-associated membrane protein OS=Culex quinquefasciatus GN=CpipJ_CPIJ010513 PE=3 SV=1	ATVQSQFNQNR	646.821	2	893.422	1	588000	7e-06	42.5352
cx_ddv-m-3	tr|B0WUR5|B0WUR5_CULQU	Secretory carrier-associated membrane protein OS=Culex quinquefasciatus GN=CpipJ_CPIJ010513 PE=3 SV=1	ATVQSQFNQNR	646.821	2	893.422	1	483000	6e-06	42.6062
cx_pro-m-1	tr|B0WUR5|B0WUR5_CULQU	Secretory carrier-associated membrane protein OS=Culex quinquefasciatus GN=CpipJ_CPIJ010513 PE=3 SV=1	ATVQSQFNQNR	646.821	2	893.422	1	2580000	3e-05	41.6604
cx_pro-m-2	tr|B0WUR5|B0WUR5_CULQU	Secretory carrier-associated membrane protein OS=Culex quinquefasciatus GN=CpipJ_CPIJ010513 PE=3 SV=1	ATVQSQFNQNR	646.821	2	893.422	1	2470000	2.8e-05	41.3046
cx_pro-m-3	tr|B0WUR5|B0WUR5_CULQU	Secretory carrier-associated membrane protein OS=Culex quinquefasciatus GN=CpipJ_CPIJ010513 PE=3 SV=1	ATVQSQFNQNR	646.821	2	893.422	1	2570000	2.8e-05	41.1982
cx-s-m-1	tr|B0WUR5|B0WUR5_CULQU	Secretory carrier-associated membrane protein OS=Culex quinquefasciatus GN=CpipJ_CPIJ010513 PE=3 SV=1	ATVQSQFNQNR	646.821	2	893.422	1	305000	4e-06	42.7277
cx-s-m-2	tr|B0WUR5|B0WUR5_CULQU	Secretory carrier-associated membrane protein OS=Culex quinquefasciatus GN=CpipJ_CPIJ010513 PE=3 SV=1	ATVQSQFNQNR	646.821	2	893.422	1	340000	5e-06	42.4228
cx-s-m-3	tr|B0WUR5|B0WUR5_CULQU	Secretory carrier-associated membrane protein OS=Culex quinquefasciatus GN=CpipJ_CPIJ010513 PE=3 SV=1	ATVQSQFNQNR	646.821	2	893.422	1	408000	5e-06	42.2917
cx_cym-m-1	tr|B0WUR5|B0WUR5_CULQU	Secretory carrier-associated membrane protein OS=Culex quinquefasciatus GN=CpipJ_CPIJ010513 PE=3 SV=1	ATVQSQFNQNR	646.821	2	806.39	1	3110000	3e-05	41.0234
cx_cym-m-2	tr|B0WUR5|B0WUR5_CULQU	Secretory carrier-associated membrane protein OS=Culex quinquefasciatus GN=CpipJ_CPIJ010513 PE=3 SV=1	ATVQSQFNQNR	646.821	2	806.39	1	3210000	3.3e-05	41.1841
cx_cym-m-3	tr|B0WUR5|B0WUR5_CULQU	Secretory carrier-associated membrane protein OS=Culex quinquefasciatus GN=CpipJ_CPIJ010513 PE=3 SV=1	ATVQSQFNQNR	646.821	2	806.39	1	2940000	3.1e-05	41.4468
cx_ddv-m-1	tr|B0WUR5|B0WUR5_CULQU	Secretory carrier-associated membrane protein OS=Culex quinquefasciatus GN=CpipJ_CPIJ010513 PE=3 SV=1	ATVQSQFNQNR	646.821	2	806.39	1	128000	2e-06	42.3534
cx_ddv-m-2	tr|B0WUR5|B0WUR5_CULQU	Secretory carrier-associated membrane protein OS=Culex quinquefasciatus GN=CpipJ_CPIJ010513 PE=3 SV=1	ATVQSQFNQNR	646.821	2	806.39	1	105000	1e-06	42.4928
cx_ddv-m-3	tr|B0WUR5|B0WUR5_CULQU	Secretory carrier-associated membrane protein OS=Culex quinquefasciatus GN=CpipJ_CPIJ010513 PE=3 SV=1	ATVQSQFNQNR	646.821	2	806.39	1	131000	2e-06	42.6062
cx_pro-m-1	tr|B0WUR5|B0WUR5_CULQU	Secretory carrier-associated membrane protein OS=Culex quinquefasciatus GN=CpipJ_CPIJ010513 PE=3 SV=1	ATVQSQFNQNR	646.821	2	806.39	1	749000	9e-06	41.6604
cx_pro-m-2	tr|B0WUR5|B0WUR5_CULQU	Secretory carrier-associated membrane protein OS=Culex quinquefasciatus GN=CpipJ_CPIJ010513 PE=3 SV=1	ATVQSQFNQNR	646.821	2	806.39	1	772000	9e-06	41.3046
cx_pro-m-3	tr|B0WUR5|B0WUR5_CULQU	Secretory carrier-associated membrane protein OS=Culex quinquefasciatus GN=CpipJ_CPIJ010513 PE=3 SV=1	ATVQSQFNQNR	646.821	2	806.39	1	789000	9e-06	41.1982
cx-s-m-1	tr|B0WUR5|B0WUR5_CULQU	Secretory carrier-associated membrane protein OS=Culex quinquefasciatus GN=CpipJ_CPIJ010513 PE=3 SV=1	ATVQSQFNQNR	646.821	2	806.39	1	81300	1e-06	42.7277
cx-s-m-2	tr|B0WUR5|B0WUR5_CULQU	Secretory carrier-associated membrane protein OS=Culex quinquefasciatus GN=CpipJ_CPIJ010513 PE=3 SV=1	ATVQSQFNQNR	646.821	2	806.39	1	64400	1e-06	42.4228
cx-s-m-3	tr|B0WUR5|B0WUR5_CULQU	Secretory carrier-associated membrane protein OS=Culex quinquefasciatus GN=CpipJ_CPIJ010513 PE=3 SV=1	ATVQSQFNQNR	646.821	2	806.39	1	117000	2e-06	42.2917
cx_cym-m-1	tr|B0WUR5|B0WUR5_CULQU	Secretory carrier-associated membrane protein OS=Culex quinquefasciatus GN=CpipJ_CPIJ010513 PE=3 SV=1	ATVQSQFNQNR	646.821	2	678.332	1	4870000	4.7e-05	41.0234
cx_cym-m-2	tr|B0WUR5|B0WUR5_CULQU	Secretory carrier-associated membrane protein OS=Culex quinquefasciatus GN=CpipJ_CPIJ010513 PE=3 SV=1	ATVQSQFNQNR	646.821	2	678.332	1	5020000	5.1e-05	41.1841
cx_cym-m-3	tr|B0WUR5|B0WUR5_CULQU	Secretory carrier-associated membrane protein OS=Culex quinquefasciatus GN=CpipJ_CPIJ010513 PE=3 SV=1	ATVQSQFNQNR	646.821	2	678.332	1	4690000	4.9e-05	41.4468
cx_ddv-m-1	tr|B0WUR5|B0WUR5_CULQU	Secretory carrier-associated membrane protein OS=Culex quinquefasciatus GN=CpipJ_CPIJ010513 PE=3 SV=1	ATVQSQFNQNR	646.821	2	678.332	1	164000	2e-06	42.4104
cx_ddv-m-2	tr|B0WUR5|B0WUR5_CULQU	Secretory carrier-associated membrane protein OS=Culex quinquefasciatus GN=CpipJ_CPIJ010513 PE=3 SV=1	ATVQSQFNQNR	646.821	2	678.332	1	220000	3e-06	42.4928
cx_ddv-m-3	tr|B0WUR5|B0WUR5_CULQU	Secretory carrier-associated membrane protein OS=Culex quinquefasciatus GN=CpipJ_CPIJ010513 PE=3 SV=1	ATVQSQFNQNR	646.821	2	678.332	1	197000	3e-06	42.6062
cx_pro-m-1	tr|B0WUR5|B0WUR5_CULQU	Secretory carrier-associated membrane protein OS=Culex quinquefasciatus GN=CpipJ_CPIJ010513 PE=3 SV=1	ATVQSQFNQNR	646.821	2	678.332	1	1220000	1.4e-05	41.6604
cx_pro-m-2	tr|B0WUR5|B0WUR5_CULQU	Secretory carrier-associated membrane protein OS=Culex quinquefasciatus GN=CpipJ_CPIJ010513 PE=3 SV=1	ATVQSQFNQNR	646.821	2	678.332	1	1170000	1.3e-05	41.3046
cx_pro-m-3	tr|B0WUR5|B0WUR5_CULQU	Secretory carrier-associated membrane protein OS=Culex quinquefasciatus GN=CpipJ_CPIJ010513 PE=3 SV=1	ATVQSQFNQNR	646.821	2	678.332	1	1190000	1.3e-05	41.1982
cx-s-m-1	tr|B0WUR5|B0WUR5_CULQU	Secretory carrier-associated membrane protein OS=Culex quinquefasciatus GN=CpipJ_CPIJ010513 PE=3 SV=1	ATVQSQFNQNR	646.821	2	678.332	1	101000	1e-06	42.7277
cx-s-m-2	tr|B0WUR5|B0WUR5_CULQU	Secretory carrier-associated membrane protein OS=Culex quinquefasciatus GN=CpipJ_CPIJ010513 PE=3 SV=1	ATVQSQFNQNR	646.821	2	678.332	1	107000	1e-06	42.5037
cx-s-m-3	tr|B0WUR5|B0WUR5_CULQU	Secretory carrier-associated membrane protein OS=Culex quinquefasciatus GN=CpipJ_CPIJ010513 PE=3 SV=1	ATVQSQFNQNR	646.821	2	678.332	1	140000	2e-06	42.2917
cx_cym-m-1	tr|B0WUR5|B0WUR5_CULQU	Secretory carrier-associated membrane protein OS=Culex quinquefasciatus GN=CpipJ_CPIJ010513 PE=3 SV=1	ATVQSQFNQNR	646.821	2	531.263	1	3220000	3.1e-05	41.0234
cx_cym-m-2	tr|B0WUR5|B0WUR5_CULQU	Secretory carrier-associated membrane protein OS=Culex quinquefasciatus GN=CpipJ_CPIJ010513 PE=3 SV=1	ATVQSQFNQNR	646.821	2	531.263	1	3400000	3.5e-05	41.1841
cx_cym-m-3	tr|B0WUR5|B0WUR5_CULQU	Secretory carrier-associated membrane protein OS=Culex quinquefasciatus GN=CpipJ_CPIJ010513 PE=3 SV=1	ATVQSQFNQNR	646.821	2	531.263	1	3380000	3.6e-05	41.4468
cx_ddv-m-1	tr|B0WUR5|B0WUR5_CULQU	Secretory carrier-associated membrane protein OS=Culex quinquefasciatus GN=CpipJ_CPIJ010513 PE=3 SV=1	ATVQSQFNQNR	646.821	2	531.263	1	144000	2e-06	42.4104
cx_ddv-m-2	tr|B0WUR5|B0WUR5_CULQU	Secretory carrier-associated membrane protein OS=Culex quinquefasciatus GN=CpipJ_CPIJ010513 PE=3 SV=1	ATVQSQFNQNR	646.821	2	531.263	1	116000	1e-06	42.5352
cx_ddv-m-3	tr|B0WUR5|B0WUR5_CULQU	Secretory carrier-associated membrane protein OS=Culex quinquefasciatus GN=CpipJ_CPIJ010513 PE=3 SV=1	ATVQSQFNQNR	646.821	2	531.263	1	142000	2e-06	42.6062
cx_pro-m-1	tr|B0WUR5|B0WUR5_CULQU	Secretory carrier-associated membrane protein OS=Culex quinquefasciatus GN=CpipJ_CPIJ010513 PE=3 SV=1	ATVQSQFNQNR	646.821	2	531.263	1	831000	1e-05	41.6604
cx_pro-m-2	tr|B0WUR5|B0WUR5_CULQU	Secretory carrier-associated membrane protein OS=Culex quinquefasciatus GN=CpipJ_CPIJ010513 PE=3 SV=1	ATVQSQFNQNR	646.821	2	531.263	1	752000	9e-06	41.3423
cx_pro-m-3	tr|B0WUR5|B0WUR5_CULQU	Secretory carrier-associated membrane protein OS=Culex quinquefasciatus GN=CpipJ_CPIJ010513 PE=3 SV=1	ATVQSQFNQNR	646.821	2	531.263	1	811000	9e-06	41.1982
cx-s-m-1	tr|B0WUR5|B0WUR5_CULQU	Secretory carrier-associated membrane protein OS=Culex quinquefasciatus GN=CpipJ_CPIJ010513 PE=3 SV=1	ATVQSQFNQNR	646.821	2	531.263	1	57000	1e-06	42.6853
cx-s-m-2	tr|B0WUR5|B0WUR5_CULQU	Secretory carrier-associated membrane protein OS=Culex quinquefasciatus GN=CpipJ_CPIJ010513 PE=3 SV=1	ATVQSQFNQNR	646.821	2	531.263	1	93300	1e-06	42.4228
cx-s-m-3	tr|B0WUR5|B0WUR5_CULQU	Secretory carrier-associated membrane protein OS=Culex quinquefasciatus GN=CpipJ_CPIJ010513 PE=3 SV=1	ATVQSQFNQNR	646.821	2	531.263	1	63700	1e-06	42.2917
cx_cym-m-1	tr|B0WUR5|B0WUR5_CULQU	Secretory carrier-associated membrane protein OS=Culex quinquefasciatus GN=CpipJ_CPIJ010513 PE=3 SV=1	ATVQSQFNQNR	646.821	2	1004.48	1	1970000	1.9e-05	41.0234
cx_cym-m-2	tr|B0WUR5|B0WUR5_CULQU	Secretory carrier-associated membrane protein OS=Culex quinquefasciatus GN=CpipJ_CPIJ010513 PE=3 SV=1	ATVQSQFNQNR	646.821	2	1004.48	1	2130000	2.2e-05	41.1841
cx_cym-m-3	tr|B0WUR5|B0WUR5_CULQU	Secretory carrier-associated membrane protein OS=Culex quinquefasciatus GN=CpipJ_CPIJ010513 PE=3 SV=1	ATVQSQFNQNR	646.821	2	1004.48	1	2010000	2.1e-05	41.4468
cx_ddv-m-1	tr|B0WUR5|B0WUR5_CULQU	Secretory carrier-associated membrane protein OS=Culex quinquefasciatus GN=CpipJ_CPIJ010513 PE=3 SV=1	ATVQSQFNQNR	646.821	2	1004.48	1	107000	1e-06	42.3534
cx_ddv-m-2	tr|B0WUR5|B0WUR5_CULQU	Secretory carrier-associated membrane protein OS=Culex quinquefasciatus GN=CpipJ_CPIJ010513 PE=3 SV=1	ATVQSQFNQNR	646.821	2	1004.48	1	116000	1e-06	42.5352
cx_ddv-m-3	tr|B0WUR5|B0WUR5_CULQU	Secretory carrier-associated membrane protein OS=Culex quinquefasciatus GN=CpipJ_CPIJ010513 PE=3 SV=1	ATVQSQFNQNR	646.821	2	1004.48	1	83400	1e-06	42.6062
cx_pro-m-1	tr|B0WUR5|B0WUR5_CULQU	Secretory carrier-associated membrane protein OS=Culex quinquefasciatus GN=CpipJ_CPIJ010513 PE=3 SV=1	ATVQSQFNQNR	646.821	2	1004.48	1	410000	5e-06	41.6604
cx_pro-m-2	tr|B0WUR5|B0WUR5_CULQU	Secretory carrier-associated membrane protein OS=Culex quinquefasciatus GN=CpipJ_CPIJ010513 PE=3 SV=1	ATVQSQFNQNR	646.821	2	1004.48	1	486000	6e-06	41.3046
cx_pro-m-3	tr|B0WUR5|B0WUR5_CULQU	Secretory carrier-associated membrane protein OS=Culex quinquefasciatus GN=CpipJ_CPIJ010513 PE=3 SV=1	ATVQSQFNQNR	646.821	2	1004.48	1	443000	5e-06	41.1982
cx-s-m-1	tr|B0WUR5|B0WUR5_CULQU	Secretory carrier-associated membrane protein OS=Culex quinquefasciatus GN=CpipJ_CPIJ010513 PE=3 SV=1	ATVQSQFNQNR	646.821	2	1004.48	1	68800	1e-06	42.6853
cx-s-m-2	tr|B0WUR5|B0WUR5_CULQU	Secretory carrier-associated membrane protein OS=Culex quinquefasciatus GN=CpipJ_CPIJ010513 PE=3 SV=1	ATVQSQFNQNR	646.821	2	1004.48	1	37700	1e-06	42.4228
cx-s-m-3	tr|B0WUR5|B0WUR5_CULQU	Secretory carrier-associated membrane protein OS=Culex quinquefasciatus GN=CpipJ_CPIJ010513 PE=3 SV=1	ATVQSQFNQNR	646.821	2	1004.48	1	71200	1e-06	42.2917
cx_cym-m-1	tr|B0WGF9|B0WGF9_CULQU	Thioredoxin reductase 1, mitochondrial OS=Culex quinquefasciatus GN=CpipJ_CPIJ005552 PE=4 SV=1	VAVLDFVVPSPR	649.877	2	1029.57	1	49900000	0.000486	71.1751
cx_cym-m-2	tr|B0WGF9|B0WGF9_CULQU	Thioredoxin reductase 1, mitochondrial OS=Culex quinquefasciatus GN=CpipJ_CPIJ005552 PE=4 SV=1	VAVLDFVVPSPR	649.877	2	1029.57	1	34400000	0.000351	71.3919
cx_cym-m-3	tr|B0WGF9|B0WGF9_CULQU	Thioredoxin reductase 1, mitochondrial OS=Culex quinquefasciatus GN=CpipJ_CPIJ005552 PE=4 SV=1	VAVLDFVVPSPR	649.877	2	1029.57	1	48600000	0.000512	71.6768
cx_ddv-m-1	tr|B0WGF9|B0WGF9_CULQU	Thioredoxin reductase 1, mitochondrial OS=Culex quinquefasciatus GN=CpipJ_CPIJ005552 PE=4 SV=1	VAVLDFVVPSPR	649.877	2	1029.57	1	31700000	0.000394	72.4911
cx_ddv-m-2	tr|B0WGF9|B0WGF9_CULQU	Thioredoxin reductase 1, mitochondrial OS=Culex quinquefasciatus GN=CpipJ_CPIJ005552 PE=4 SV=1	VAVLDFVVPSPR	649.877	2	1029.57	1	26400000	0.000336	72.4778
cx_ddv-m-3	tr|B0WGF9|B0WGF9_CULQU	Thioredoxin reductase 1, mitochondrial OS=Culex quinquefasciatus GN=CpipJ_CPIJ005552 PE=4 SV=1	VAVLDFVVPSPR	649.877	2	1029.57	1	25000000	0.000324	72.496
cx_pro-m-1	tr|B0WGF9|B0WGF9_CULQU	Thioredoxin reductase 1, mitochondrial OS=Culex quinquefasciatus GN=CpipJ_CPIJ005552 PE=4 SV=1	VAVLDFVVPSPR	649.877	2	1029.57	1	34200000	0.000393	71.6669
cx_pro-m-2	tr|B0WGF9|B0WGF9_CULQU	Thioredoxin reductase 1, mitochondrial OS=Culex quinquefasciatus GN=CpipJ_CPIJ005552 PE=4 SV=1	VAVLDFVVPSPR	649.877	2	1029.57	1	31700000	0.000359	71.4733
cx_pro-m-3	tr|B0WGF9|B0WGF9_CULQU	Thioredoxin reductase 1, mitochondrial OS=Culex quinquefasciatus GN=CpipJ_CPIJ005552 PE=4 SV=1	VAVLDFVVPSPR	649.877	2	1029.57	1	33100000	0.000363	71.3655
cx-s-m-1	tr|B0WGF9|B0WGF9_CULQU	Thioredoxin reductase 1, mitochondrial OS=Culex quinquefasciatus GN=CpipJ_CPIJ005552 PE=4 SV=1	VAVLDFVVPSPR	649.877	2	1029.57	1	18000000	0.000265	72.6252
cx-s-m-2	tr|B0WGF9|B0WGF9_CULQU	Thioredoxin reductase 1, mitochondrial OS=Culex quinquefasciatus GN=CpipJ_CPIJ005552 PE=4 SV=1	VAVLDFVVPSPR	649.877	2	1029.57	1	17800000	0.000248	72.4798
cx-s-m-3	tr|B0WGF9|B0WGF9_CULQU	Thioredoxin reductase 1, mitochondrial OS=Culex quinquefasciatus GN=CpipJ_CPIJ005552 PE=4 SV=1	VAVLDFVVPSPR	649.877	2	1029.57	1	20400000	0.000273	72.2191
cx_cym-m-1	tr|B0WGF9|B0WGF9_CULQU	Thioredoxin reductase 1, mitochondrial OS=Culex quinquefasciatus GN=CpipJ_CPIJ005552 PE=4 SV=1	VAVLDFVVPSPR	649.877	2	916.489	1	78700000	0.000766	71.1751
cx_cym-m-2	tr|B0WGF9|B0WGF9_CULQU	Thioredoxin reductase 1, mitochondrial OS=Culex quinquefasciatus GN=CpipJ_CPIJ005552 PE=4 SV=1	VAVLDFVVPSPR	649.877	2	916.489	1	54100000	0.000552	71.3919
cx_cym-m-3	tr|B0WGF9|B0WGF9_CULQU	Thioredoxin reductase 1, mitochondrial OS=Culex quinquefasciatus GN=CpipJ_CPIJ005552 PE=4 SV=1	VAVLDFVVPSPR	649.877	2	916.489	1	77600000	0.000817	71.6768
cx_ddv-m-1	tr|B0WGF9|B0WGF9_CULQU	Thioredoxin reductase 1, mitochondrial OS=Culex quinquefasciatus GN=CpipJ_CPIJ005552 PE=4 SV=1	VAVLDFVVPSPR	649.877	2	916.489	1	48100000	0.000599	72.4911
cx_ddv-m-2	tr|B0WGF9|B0WGF9_CULQU	Thioredoxin reductase 1, mitochondrial OS=Culex quinquefasciatus GN=CpipJ_CPIJ005552 PE=4 SV=1	VAVLDFVVPSPR	649.877	2	916.489	1	42600000	0.000542	72.4778
cx_ddv-m-3	tr|B0WGF9|B0WGF9_CULQU	Thioredoxin reductase 1, mitochondrial OS=Culex quinquefasciatus GN=CpipJ_CPIJ005552 PE=4 SV=1	VAVLDFVVPSPR	649.877	2	916.489	1	39600000	0.000513	72.496
cx_pro-m-1	tr|B0WGF9|B0WGF9_CULQU	Thioredoxin reductase 1, mitochondrial OS=Culex quinquefasciatus GN=CpipJ_CPIJ005552 PE=4 SV=1	VAVLDFVVPSPR	649.877	2	916.489	1	55200000	0.000634	71.6669
cx_pro-m-2	tr|B0WGF9|B0WGF9_CULQU	Thioredoxin reductase 1, mitochondrial OS=Culex quinquefasciatus GN=CpipJ_CPIJ005552 PE=4 SV=1	VAVLDFVVPSPR	649.877	2	916.489	1	50800000	0.000575	71.4733
cx_pro-m-3	tr|B0WGF9|B0WGF9_CULQU	Thioredoxin reductase 1, mitochondrial OS=Culex quinquefasciatus GN=CpipJ_CPIJ005552 PE=4 SV=1	VAVLDFVVPSPR	649.877	2	916.489	1	53000000	0.000582	71.3655
cx-s-m-1	tr|B0WGF9|B0WGF9_CULQU	Thioredoxin reductase 1, mitochondrial OS=Culex quinquefasciatus GN=CpipJ_CPIJ005552 PE=4 SV=1	VAVLDFVVPSPR	649.877	2	916.489	1	28900000	0.000425	72.6252
cx-s-m-2	tr|B0WGF9|B0WGF9_CULQU	Thioredoxin reductase 1, mitochondrial OS=Culex quinquefasciatus GN=CpipJ_CPIJ005552 PE=4 SV=1	VAVLDFVVPSPR	649.877	2	916.489	1	28200000	0.000393	72.4798
cx-s-m-3	tr|B0WGF9|B0WGF9_CULQU	Thioredoxin reductase 1, mitochondrial OS=Culex quinquefasciatus GN=CpipJ_CPIJ005552 PE=4 SV=1	VAVLDFVVPSPR	649.877	2	916.489	1	32000000	0.000427	72.2191
cx_cym-m-1	tr|B0WGF9|B0WGF9_CULQU	Thioredoxin reductase 1, mitochondrial OS=Culex quinquefasciatus GN=CpipJ_CPIJ005552 PE=4 SV=1	VAVLDFVVPSPR	649.877	2	801.462	1	57500000	0.00056	71.1751
cx_cym-m-2	tr|B0WGF9|B0WGF9_CULQU	Thioredoxin reductase 1, mitochondrial OS=Culex quinquefasciatus GN=CpipJ_CPIJ005552 PE=4 SV=1	VAVLDFVVPSPR	649.877	2	801.462	1	38900000	0.000396	71.3919
cx_cym-m-3	tr|B0WGF9|B0WGF9_CULQU	Thioredoxin reductase 1, mitochondrial OS=Culex quinquefasciatus GN=CpipJ_CPIJ005552 PE=4 SV=1	VAVLDFVVPSPR	649.877	2	801.462	1	56000000	0.000589	71.6768
cx_ddv-m-1	tr|B0WGF9|B0WGF9_CULQU	Thioredoxin reductase 1, mitochondrial OS=Culex quinquefasciatus GN=CpipJ_CPIJ005552 PE=4 SV=1	VAVLDFVVPSPR	649.877	2	801.462	1	34500000	0.000429	72.4911
cx_ddv-m-2	tr|B0WGF9|B0WGF9_CULQU	Thioredoxin reductase 1, mitochondrial OS=Culex quinquefasciatus GN=CpipJ_CPIJ005552 PE=4 SV=1	VAVLDFVVPSPR	649.877	2	801.462	1	30400000	0.000387	72.4778
cx_ddv-m-3	tr|B0WGF9|B0WGF9_CULQU	Thioredoxin reductase 1, mitochondrial OS=Culex quinquefasciatus GN=CpipJ_CPIJ005552 PE=4 SV=1	VAVLDFVVPSPR	649.877	2	801.462	1	28300000	0.000367	72.496
cx_pro-m-1	tr|B0WGF9|B0WGF9_CULQU	Thioredoxin reductase 1, mitochondrial OS=Culex quinquefasciatus GN=CpipJ_CPIJ005552 PE=4 SV=1	VAVLDFVVPSPR	649.877	2	801.462	1	38500000	0.000443	71.6669
cx_pro-m-2	tr|B0WGF9|B0WGF9_CULQU	Thioredoxin reductase 1, mitochondrial OS=Culex quinquefasciatus GN=CpipJ_CPIJ005552 PE=4 SV=1	VAVLDFVVPSPR	649.877	2	801.462	1	36000000	0.000408	71.4733
cx_pro-m-3	tr|B0WGF9|B0WGF9_CULQU	Thioredoxin reductase 1, mitochondrial OS=Culex quinquefasciatus GN=CpipJ_CPIJ005552 PE=4 SV=1	VAVLDFVVPSPR	649.877	2	801.462	1	36200000	0.000398	71.3655
cx-s-m-1	tr|B0WGF9|B0WGF9_CULQU	Thioredoxin reductase 1, mitochondrial OS=Culex quinquefasciatus GN=CpipJ_CPIJ005552 PE=4 SV=1	VAVLDFVVPSPR	649.877	2	801.462	1	19800000	0.000291	72.6252
cx-s-m-2	tr|B0WGF9|B0WGF9_CULQU	Thioredoxin reductase 1, mitochondrial OS=Culex quinquefasciatus GN=CpipJ_CPIJ005552 PE=4 SV=1	VAVLDFVVPSPR	649.877	2	801.462	1	20100000	0.000281	72.4798
cx-s-m-3	tr|B0WGF9|B0WGF9_CULQU	Thioredoxin reductase 1, mitochondrial OS=Culex quinquefasciatus GN=CpipJ_CPIJ005552 PE=4 SV=1	VAVLDFVVPSPR	649.877	2	801.462	1	22000000	0.000293	72.2191
cx_cym-m-1	tr|B0WGF9|B0WGF9_CULQU	Thioredoxin reductase 1, mitochondrial OS=Culex quinquefasciatus GN=CpipJ_CPIJ005552 PE=4 SV=1	VAVLDFVVPSPR	649.877	2	555.325	1	55800000	0.000544	71.1751
cx_cym-m-2	tr|B0WGF9|B0WGF9_CULQU	Thioredoxin reductase 1, mitochondrial OS=Culex quinquefasciatus GN=CpipJ_CPIJ005552 PE=4 SV=1	VAVLDFVVPSPR	649.877	2	555.325	1	40500000	0.000413	71.3919
cx_cym-m-3	tr|B0WGF9|B0WGF9_CULQU	Thioredoxin reductase 1, mitochondrial OS=Culex quinquefasciatus GN=CpipJ_CPIJ005552 PE=4 SV=1	VAVLDFVVPSPR	649.877	2	555.325	1	52700000	0.000554	71.6768
cx_ddv-m-1	tr|B0WGF9|B0WGF9_CULQU	Thioredoxin reductase 1, mitochondrial OS=Culex quinquefasciatus GN=CpipJ_CPIJ005552 PE=4 SV=1	VAVLDFVVPSPR	649.877	2	555.325	1	33400000	0.000415	72.4911
cx_ddv-m-2	tr|B0WGF9|B0WGF9_CULQU	Thioredoxin reductase 1, mitochondrial OS=Culex quinquefasciatus GN=CpipJ_CPIJ005552 PE=4 SV=1	VAVLDFVVPSPR	649.877	2	555.325	1	29600000	0.000376	72.4778
cx_ddv-m-3	tr|B0WGF9|B0WGF9_CULQU	Thioredoxin reductase 1, mitochondrial OS=Culex quinquefasciatus GN=CpipJ_CPIJ005552 PE=4 SV=1	VAVLDFVVPSPR	649.877	2	555.325	1	27100000	0.000352	72.496
cx_pro-m-1	tr|B0WGF9|B0WGF9_CULQU	Thioredoxin reductase 1, mitochondrial OS=Culex quinquefasciatus GN=CpipJ_CPIJ005552 PE=4 SV=1	VAVLDFVVPSPR	649.877	2	555.325	1	37000000	0.000425	71.6669
cx_pro-m-2	tr|B0WGF9|B0WGF9_CULQU	Thioredoxin reductase 1, mitochondrial OS=Culex quinquefasciatus GN=CpipJ_CPIJ005552 PE=4 SV=1	VAVLDFVVPSPR	649.877	2	555.325	1	36100000	0.000409	71.4733
cx_pro-m-3	tr|B0WGF9|B0WGF9_CULQU	Thioredoxin reductase 1, mitochondrial OS=Culex quinquefasciatus GN=CpipJ_CPIJ005552 PE=4 SV=1	VAVLDFVVPSPR	649.877	2	555.325	1	35700000	0.000391	71.3655
cx-s-m-1	tr|B0WGF9|B0WGF9_CULQU	Thioredoxin reductase 1, mitochondrial OS=Culex quinquefasciatus GN=CpipJ_CPIJ005552 PE=4 SV=1	VAVLDFVVPSPR	649.877	2	555.325	1	20200000	0.000296	72.6252
cx-s-m-2	tr|B0WGF9|B0WGF9_CULQU	Thioredoxin reductase 1, mitochondrial OS=Culex quinquefasciatus GN=CpipJ_CPIJ005552 PE=4 SV=1	VAVLDFVVPSPR	649.877	2	555.325	1	20000000	0.000279	72.4798
cx-s-m-3	tr|B0WGF9|B0WGF9_CULQU	Thioredoxin reductase 1, mitochondrial OS=Culex quinquefasciatus GN=CpipJ_CPIJ005552 PE=4 SV=1	VAVLDFVVPSPR	649.877	2	555.325	1	22900000	0.000305	72.2191
cx_cym-m-1	tr|B0WGF9|B0WGF9_CULQU	Thioredoxin reductase 1, mitochondrial OS=Culex quinquefasciatus GN=CpipJ_CPIJ005552 PE=4 SV=1	VAVLDFVVPSPR	649.877	2	456.257	1	79800000	0.000778	71.1751
cx_cym-m-2	tr|B0WGF9|B0WGF9_CULQU	Thioredoxin reductase 1, mitochondrial OS=Culex quinquefasciatus GN=CpipJ_CPIJ005552 PE=4 SV=1	VAVLDFVVPSPR	649.877	2	456.257	1	58200000	0.000593	71.3919
cx_cym-m-3	tr|B0WGF9|B0WGF9_CULQU	Thioredoxin reductase 1, mitochondrial OS=Culex quinquefasciatus GN=CpipJ_CPIJ005552 PE=4 SV=1	VAVLDFVVPSPR	649.877	2	456.257	1	78000000	0.000821	71.6768
cx_ddv-m-1	tr|B0WGF9|B0WGF9_CULQU	Thioredoxin reductase 1, mitochondrial OS=Culex quinquefasciatus GN=CpipJ_CPIJ005552 PE=4 SV=1	VAVLDFVVPSPR	649.877	2	456.257	1	48800000	0.000607	72.4911
cx_ddv-m-2	tr|B0WGF9|B0WGF9_CULQU	Thioredoxin reductase 1, mitochondrial OS=Culex quinquefasciatus GN=CpipJ_CPIJ005552 PE=4 SV=1	VAVLDFVVPSPR	649.877	2	456.257	1	42200000	0.000537	72.4778
cx_ddv-m-3	tr|B0WGF9|B0WGF9_CULQU	Thioredoxin reductase 1, mitochondrial OS=Culex quinquefasciatus GN=CpipJ_CPIJ005552 PE=4 SV=1	VAVLDFVVPSPR	649.877	2	456.257	1	39500000	0.000512	72.496
cx_pro-m-1	tr|B0WGF9|B0WGF9_CULQU	Thioredoxin reductase 1, mitochondrial OS=Culex quinquefasciatus GN=CpipJ_CPIJ005552 PE=4 SV=1	VAVLDFVVPSPR	649.877	2	456.257	1	56700000	0.000652	71.6669
cx_pro-m-2	tr|B0WGF9|B0WGF9_CULQU	Thioredoxin reductase 1, mitochondrial OS=Culex quinquefasciatus GN=CpipJ_CPIJ005552 PE=4 SV=1	VAVLDFVVPSPR	649.877	2	456.257	1	51000000	0.000577	71.4733
cx_pro-m-3	tr|B0WGF9|B0WGF9_CULQU	Thioredoxin reductase 1, mitochondrial OS=Culex quinquefasciatus GN=CpipJ_CPIJ005552 PE=4 SV=1	VAVLDFVVPSPR	649.877	2	456.257	1	51600000	0.000566	71.3655
cx-s-m-1	tr|B0WGF9|B0WGF9_CULQU	Thioredoxin reductase 1, mitochondrial OS=Culex quinquefasciatus GN=CpipJ_CPIJ005552 PE=4 SV=1	VAVLDFVVPSPR	649.877	2	456.257	1	27700000	0.000407	72.6252
cx-s-m-2	tr|B0WGF9|B0WGF9_CULQU	Thioredoxin reductase 1, mitochondrial OS=Culex quinquefasciatus GN=CpipJ_CPIJ005552 PE=4 SV=1	VAVLDFVVPSPR	649.877	2	456.257	1	27600000	0.000385	72.4798
cx-s-m-3	tr|B0WGF9|B0WGF9_CULQU	Thioredoxin reductase 1, mitochondrial OS=Culex quinquefasciatus GN=CpipJ_CPIJ005552 PE=4 SV=1	VAVLDFVVPSPR	649.877	2	456.257	1	31100000	0.000415	72.2191
cx_cym-m-1	tr|B0WGF9|B0WGF9_CULQU	Thioredoxin reductase 1, mitochondrial OS=Culex quinquefasciatus GN=CpipJ_CPIJ005552 PE=4 SV=1	VAVLDFVVPSPR	649.877	2	270.181	1	58300000	0.000568	71.1751
cx_cym-m-2	tr|B0WGF9|B0WGF9_CULQU	Thioredoxin reductase 1, mitochondrial OS=Culex quinquefasciatus GN=CpipJ_CPIJ005552 PE=4 SV=1	VAVLDFVVPSPR	649.877	2	270.181	1	46700000	0.000476	71.3919
cx_cym-m-3	tr|B0WGF9|B0WGF9_CULQU	Thioredoxin reductase 1, mitochondrial OS=Culex quinquefasciatus GN=CpipJ_CPIJ005552 PE=4 SV=1	VAVLDFVVPSPR	649.877	2	270.181	1	57900000	0.000609	71.6768
cx_ddv-m-1	tr|B0WGF9|B0WGF9_CULQU	Thioredoxin reductase 1, mitochondrial OS=Culex quinquefasciatus GN=CpipJ_CPIJ005552 PE=4 SV=1	VAVLDFVVPSPR	649.877	2	270.181	1	42700000	0.000531	72.4911
cx_ddv-m-2	tr|B0WGF9|B0WGF9_CULQU	Thioredoxin reductase 1, mitochondrial OS=Culex quinquefasciatus GN=CpipJ_CPIJ005552 PE=4 SV=1	VAVLDFVVPSPR	649.877	2	270.181	1	37600000	0.000478	72.4778
cx_ddv-m-3	tr|B0WGF9|B0WGF9_CULQU	Thioredoxin reductase 1, mitochondrial OS=Culex quinquefasciatus GN=CpipJ_CPIJ005552 PE=4 SV=1	VAVLDFVVPSPR	649.877	2	270.181	1	34800000	0.000452	72.496
cx_pro-m-1	tr|B0WGF9|B0WGF9_CULQU	Thioredoxin reductase 1, mitochondrial OS=Culex quinquefasciatus GN=CpipJ_CPIJ005552 PE=4 SV=1	VAVLDFVVPSPR	649.877	2	270.181	1	47800000	0.000549	71.7835
cx_pro-m-2	tr|B0WGF9|B0WGF9_CULQU	Thioredoxin reductase 1, mitochondrial OS=Culex quinquefasciatus GN=CpipJ_CPIJ005552 PE=4 SV=1	VAVLDFVVPSPR	649.877	2	270.181	1	42800000	0.000484	71.4733
cx_pro-m-3	tr|B0WGF9|B0WGF9_CULQU	Thioredoxin reductase 1, mitochondrial OS=Culex quinquefasciatus GN=CpipJ_CPIJ005552 PE=4 SV=1	VAVLDFVVPSPR	649.877	2	270.181	1	43500000	0.000478	71.3655
cx-s-m-1	tr|B0WGF9|B0WGF9_CULQU	Thioredoxin reductase 1, mitochondrial OS=Culex quinquefasciatus GN=CpipJ_CPIJ005552 PE=4 SV=1	VAVLDFVVPSPR	649.877	2	270.181	1	27500000	0.000404	72.6252
cx-s-m-2	tr|B0WGF9|B0WGF9_CULQU	Thioredoxin reductase 1, mitochondrial OS=Culex quinquefasciatus GN=CpipJ_CPIJ005552 PE=4 SV=1	VAVLDFVVPSPR	649.877	2	270.181	1	25700000	0.000359	72.4798
cx-s-m-3	tr|B0WGF9|B0WGF9_CULQU	Thioredoxin reductase 1, mitochondrial OS=Culex quinquefasciatus GN=CpipJ_CPIJ005552 PE=4 SV=1	VAVLDFVVPSPR	649.877	2	270.181	1	28700000	0.000384	72.2191
cx_cym-m-1	tr|B0WGF9|B0WGF9_CULQU	Thioredoxin reductase 1, mitochondrial OS=Culex quinquefasciatus GN=CpipJ_CPIJ005552 PE=4 SV=1	YASDEGVEGSDVYDTVLFAIGR	1182.06	2	1641.81	1	5390000	5.2e-05	81.3124
cx_cym-m-2	tr|B0WGF9|B0WGF9_CULQU	Thioredoxin reductase 1, mitochondrial OS=Culex quinquefasciatus GN=CpipJ_CPIJ005552 PE=4 SV=1	YASDEGVEGSDVYDTVLFAIGR	1182.06	2	1641.81	1	5730000	5.8e-05	81.4131
cx_cym-m-3	tr|B0WGF9|B0WGF9_CULQU	Thioredoxin reductase 1, mitochondrial OS=Culex quinquefasciatus GN=CpipJ_CPIJ005552 PE=4 SV=1	YASDEGVEGSDVYDTVLFAIGR	1182.06	2	1641.81	1	4320000	4.5e-05	81.5931
cx_ddv-m-1	tr|B0WGF9|B0WGF9_CULQU	Thioredoxin reductase 1, mitochondrial OS=Culex quinquefasciatus GN=CpipJ_CPIJ005552 PE=4 SV=1	YASDEGVEGSDVYDTVLFAIGR	1182.06	2	1641.81	1	5100000	6.3e-05	82.0638
cx_ddv-m-2	tr|B0WGF9|B0WGF9_CULQU	Thioredoxin reductase 1, mitochondrial OS=Culex quinquefasciatus GN=CpipJ_CPIJ005552 PE=4 SV=1	YASDEGVEGSDVYDTVLFAIGR	1182.06	2	1641.81	1	5290000	6.7e-05	82.1119
cx_ddv-m-3	tr|B0WGF9|B0WGF9_CULQU	Thioredoxin reductase 1, mitochondrial OS=Culex quinquefasciatus GN=CpipJ_CPIJ005552 PE=4 SV=1	YASDEGVEGSDVYDTVLFAIGR	1182.06	2	1641.81	1	3310000	4.3e-05	82.0692
cx_pro-m-1	tr|B0WGF9|B0WGF9_CULQU	Thioredoxin reductase 1, mitochondrial OS=Culex quinquefasciatus GN=CpipJ_CPIJ005552 PE=4 SV=1	YASDEGVEGSDVYDTVLFAIGR	1182.06	2	1641.81	1	8280000	9.5e-05	81.4541
cx_pro-m-2	tr|B0WGF9|B0WGF9_CULQU	Thioredoxin reductase 1, mitochondrial OS=Culex quinquefasciatus GN=CpipJ_CPIJ005552 PE=4 SV=1	YASDEGVEGSDVYDTVLFAIGR	1182.06	2	1641.81	1	8610000	9.8e-05	81.3673
cx_pro-m-3	tr|B0WGF9|B0WGF9_CULQU	Thioredoxin reductase 1, mitochondrial OS=Culex quinquefasciatus GN=CpipJ_CPIJ005552 PE=4 SV=1	YASDEGVEGSDVYDTVLFAIGR	1182.06	2	1641.81	1	8190000	9e-05	81.271
cx-s-m-1	tr|B0WGF9|B0WGF9_CULQU	Thioredoxin reductase 1, mitochondrial OS=Culex quinquefasciatus GN=CpipJ_CPIJ005552 PE=4 SV=1	YASDEGVEGSDVYDTVLFAIGR	1182.06	2	1641.81	1	4050000	5.9e-05	82.1072
cx-s-m-2	tr|B0WGF9|B0WGF9_CULQU	Thioredoxin reductase 1, mitochondrial OS=Culex quinquefasciatus GN=CpipJ_CPIJ005552 PE=4 SV=1	YASDEGVEGSDVYDTVLFAIGR	1182.06	2	1641.81	1	4090000	5.7e-05	82.1437
cx-s-m-3	tr|B0WGF9|B0WGF9_CULQU	Thioredoxin reductase 1, mitochondrial OS=Culex quinquefasciatus GN=CpipJ_CPIJ005552 PE=4 SV=1	YASDEGVEGSDVYDTVLFAIGR	1182.06	2	1641.81	1	4200000	5.6e-05	81.8476
cx_cym-m-1	tr|B0WGF9|B0WGF9_CULQU	Thioredoxin reductase 1, mitochondrial OS=Culex quinquefasciatus GN=CpipJ_CPIJ005552 PE=4 SV=1	YASDEGVEGSDVYDTVLFAIGR	1182.06	2	1512.77	1	5510000	5.4e-05	81.3124
cx_cym-m-2	tr|B0WGF9|B0WGF9_CULQU	Thioredoxin reductase 1, mitochondrial OS=Culex quinquefasciatus GN=CpipJ_CPIJ005552 PE=4 SV=1	YASDEGVEGSDVYDTVLFAIGR	1182.06	2	1512.77	1	5740000	5.9e-05	81.4131
cx_cym-m-3	tr|B0WGF9|B0WGF9_CULQU	Thioredoxin reductase 1, mitochondrial OS=Culex quinquefasciatus GN=CpipJ_CPIJ005552 PE=4 SV=1	YASDEGVEGSDVYDTVLFAIGR	1182.06	2	1512.77	1	4790000	5e-05	81.5931
cx_ddv-m-1	tr|B0WGF9|B0WGF9_CULQU	Thioredoxin reductase 1, mitochondrial OS=Culex quinquefasciatus GN=CpipJ_CPIJ005552 PE=4 SV=1	YASDEGVEGSDVYDTVLFAIGR	1182.06	2	1512.77	1	5370000	6.7e-05	82.0638
cx_ddv-m-2	tr|B0WGF9|B0WGF9_CULQU	Thioredoxin reductase 1, mitochondrial OS=Culex quinquefasciatus GN=CpipJ_CPIJ005552 PE=4 SV=1	YASDEGVEGSDVYDTVLFAIGR	1182.06	2	1512.77	1	5450000	6.9e-05	82.1119
cx_ddv-m-3	tr|B0WGF9|B0WGF9_CULQU	Thioredoxin reductase 1, mitochondrial OS=Culex quinquefasciatus GN=CpipJ_CPIJ005552 PE=4 SV=1	YASDEGVEGSDVYDTVLFAIGR	1182.06	2	1512.77	1	3400000	4.4e-05	82.0692
cx_pro-m-1	tr|B0WGF9|B0WGF9_CULQU	Thioredoxin reductase 1, mitochondrial OS=Culex quinquefasciatus GN=CpipJ_CPIJ005552 PE=4 SV=1	YASDEGVEGSDVYDTVLFAIGR	1182.06	2	1512.77	1	8570000	9.8e-05	81.4541
cx_pro-m-2	tr|B0WGF9|B0WGF9_CULQU	Thioredoxin reductase 1, mitochondrial OS=Culex quinquefasciatus GN=CpipJ_CPIJ005552 PE=4 SV=1	YASDEGVEGSDVYDTVLFAIGR	1182.06	2	1512.77	1	8310000	9.4e-05	81.3673
cx_pro-m-3	tr|B0WGF9|B0WGF9_CULQU	Thioredoxin reductase 1, mitochondrial OS=Culex quinquefasciatus GN=CpipJ_CPIJ005552 PE=4 SV=1	YASDEGVEGSDVYDTVLFAIGR	1182.06	2	1512.77	1	8300000	9.1e-05	81.271
cx-s-m-1	tr|B0WGF9|B0WGF9_CULQU	Thioredoxin reductase 1, mitochondrial OS=Culex quinquefasciatus GN=CpipJ_CPIJ005552 PE=4 SV=1	YASDEGVEGSDVYDTVLFAIGR	1182.06	2	1512.77	1	4230000	6.2e-05	82.1072
cx-s-m-2	tr|B0WGF9|B0WGF9_CULQU	Thioredoxin reductase 1, mitochondrial OS=Culex quinquefasciatus GN=CpipJ_CPIJ005552 PE=4 SV=1	YASDEGVEGSDVYDTVLFAIGR	1182.06	2	1512.77	1	4880000	6.8e-05	82.1437
cx-s-m-3	tr|B0WGF9|B0WGF9_CULQU	Thioredoxin reductase 1, mitochondrial OS=Culex quinquefasciatus GN=CpipJ_CPIJ005552 PE=4 SV=1	YASDEGVEGSDVYDTVLFAIGR	1182.06	2	1512.77	1	4380000	5.9e-05	81.8476
cx_cym-m-1	tr|B0WGF9|B0WGF9_CULQU	Thioredoxin reductase 1, mitochondrial OS=Culex quinquefasciatus GN=CpipJ_CPIJ005552 PE=4 SV=1	YASDEGVEGSDVYDTVLFAIGR	1182.06	2	1154.62	1	3190000	3.1e-05	81.3124
cx_cym-m-2	tr|B0WGF9|B0WGF9_CULQU	Thioredoxin reductase 1, mitochondrial OS=Culex quinquefasciatus GN=CpipJ_CPIJ005552 PE=4 SV=1	YASDEGVEGSDVYDTVLFAIGR	1182.06	2	1154.62	1	3390000	3.5e-05	81.4131
cx_cym-m-3	tr|B0WGF9|B0WGF9_CULQU	Thioredoxin reductase 1, mitochondrial OS=Culex quinquefasciatus GN=CpipJ_CPIJ005552 PE=4 SV=1	YASDEGVEGSDVYDTVLFAIGR	1182.06	2	1154.62	1	2540000	2.7e-05	81.5931
cx_ddv-m-1	tr|B0WGF9|B0WGF9_CULQU	Thioredoxin reductase 1, mitochondrial OS=Culex quinquefasciatus GN=CpipJ_CPIJ005552 PE=4 SV=1	YASDEGVEGSDVYDTVLFAIGR	1182.06	2	1154.62	1	3820000	4.7e-05	82.0638
cx_ddv-m-2	tr|B0WGF9|B0WGF9_CULQU	Thioredoxin reductase 1, mitochondrial OS=Culex quinquefasciatus GN=CpipJ_CPIJ005552 PE=4 SV=1	YASDEGVEGSDVYDTVLFAIGR	1182.06	2	1154.62	1	3160000	4e-05	82.1119
cx_ddv-m-3	tr|B0WGF9|B0WGF9_CULQU	Thioredoxin reductase 1, mitochondrial OS=Culex quinquefasciatus GN=CpipJ_CPIJ005552 PE=4 SV=1	YASDEGVEGSDVYDTVLFAIGR	1182.06	2	1154.62	1	1980000	2.6e-05	82.0692
cx_pro-m-1	tr|B0WGF9|B0WGF9_CULQU	Thioredoxin reductase 1, mitochondrial OS=Culex quinquefasciatus GN=CpipJ_CPIJ005552 PE=4 SV=1	YASDEGVEGSDVYDTVLFAIGR	1182.06	2	1154.62	1	4940000	5.7e-05	81.4541
cx_pro-m-2	tr|B0WGF9|B0WGF9_CULQU	Thioredoxin reductase 1, mitochondrial OS=Culex quinquefasciatus GN=CpipJ_CPIJ005552 PE=4 SV=1	YASDEGVEGSDVYDTVLFAIGR	1182.06	2	1154.62	1	4730000	5.4e-05	81.3673
cx_pro-m-3	tr|B0WGF9|B0WGF9_CULQU	Thioredoxin reductase 1, mitochondrial OS=Culex quinquefasciatus GN=CpipJ_CPIJ005552 PE=4 SV=1	YASDEGVEGSDVYDTVLFAIGR	1182.06	2	1154.62	1	4740000	5.2e-05	81.271
cx-s-m-1	tr|B0WGF9|B0WGF9_CULQU	Thioredoxin reductase 1, mitochondrial OS=Culex quinquefasciatus GN=CpipJ_CPIJ005552 PE=4 SV=1	YASDEGVEGSDVYDTVLFAIGR	1182.06	2	1154.62	1	2800000	4.1e-05	82.1072
cx-s-m-2	tr|B0WGF9|B0WGF9_CULQU	Thioredoxin reductase 1, mitochondrial OS=Culex quinquefasciatus GN=CpipJ_CPIJ005552 PE=4 SV=1	YASDEGVEGSDVYDTVLFAIGR	1182.06	2	1154.62	1	3290000	4.6e-05	82.1437
cx-s-m-3	tr|B0WGF9|B0WGF9_CULQU	Thioredoxin reductase 1, mitochondrial OS=Culex quinquefasciatus GN=CpipJ_CPIJ005552 PE=4 SV=1	YASDEGVEGSDVYDTVLFAIGR	1182.06	2	1154.62	1	2820000	3.8e-05	81.8476
cx_cym-m-1	tr|B0WGF9|B0WGF9_CULQU	Thioredoxin reductase 1, mitochondrial OS=Culex quinquefasciatus GN=CpipJ_CPIJ005552 PE=4 SV=1	YASDEGVEGSDVYDTVLFAIGR	1182.06	2	676.414	1	2540000	2.5e-05	81.3124
cx_cym-m-2	tr|B0WGF9|B0WGF9_CULQU	Thioredoxin reductase 1, mitochondrial OS=Culex quinquefasciatus GN=CpipJ_CPIJ005552 PE=4 SV=1	YASDEGVEGSDVYDTVLFAIGR	1182.06	2	676.414	1	2530000	2.6e-05	81.4131
cx_cym-m-3	tr|B0WGF9|B0WGF9_CULQU	Thioredoxin reductase 1, mitochondrial OS=Culex quinquefasciatus GN=CpipJ_CPIJ005552 PE=4 SV=1	YASDEGVEGSDVYDTVLFAIGR	1182.06	2	676.414	1	2040000	2.1e-05	81.5931
cx_ddv-m-1	tr|B0WGF9|B0WGF9_CULQU	Thioredoxin reductase 1, mitochondrial OS=Culex quinquefasciatus GN=CpipJ_CPIJ005552 PE=4 SV=1	YASDEGVEGSDVYDTVLFAIGR	1182.06	2	676.414	1	2210000	2.8e-05	82.0638
cx_ddv-m-2	tr|B0WGF9|B0WGF9_CULQU	Thioredoxin reductase 1, mitochondrial OS=Culex quinquefasciatus GN=CpipJ_CPIJ005552 PE=4 SV=1	YASDEGVEGSDVYDTVLFAIGR	1182.06	2	676.414	1	2340000	3e-05	82.1119
cx_ddv-m-3	tr|B0WGF9|B0WGF9_CULQU	Thioredoxin reductase 1, mitochondrial OS=Culex quinquefasciatus GN=CpipJ_CPIJ005552 PE=4 SV=1	YASDEGVEGSDVYDTVLFAIGR	1182.06	2	676.414	1	1390000	1.8e-05	82.0692
cx_pro-m-1	tr|B0WGF9|B0WGF9_CULQU	Thioredoxin reductase 1, mitochondrial OS=Culex quinquefasciatus GN=CpipJ_CPIJ005552 PE=4 SV=1	YASDEGVEGSDVYDTVLFAIGR	1182.06	2	676.414	1	4080000	4.7e-05	81.5119
cx_pro-m-2	tr|B0WGF9|B0WGF9_CULQU	Thioredoxin reductase 1, mitochondrial OS=Culex quinquefasciatus GN=CpipJ_CPIJ005552 PE=4 SV=1	YASDEGVEGSDVYDTVLFAIGR	1182.06	2	676.414	1	4360000	4.9e-05	81.3673
cx_pro-m-3	tr|B0WGF9|B0WGF9_CULQU	Thioredoxin reductase 1, mitochondrial OS=Culex quinquefasciatus GN=CpipJ_CPIJ005552 PE=4 SV=1	YASDEGVEGSDVYDTVLFAIGR	1182.06	2	676.414	1	3850000	4.2e-05	81.271
cx-s-m-1	tr|B0WGF9|B0WGF9_CULQU	Thioredoxin reductase 1, mitochondrial OS=Culex quinquefasciatus GN=CpipJ_CPIJ005552 PE=4 SV=1	YASDEGVEGSDVYDTVLFAIGR	1182.06	2	676.414	1	2030000	3e-05	82.1072
cx-s-m-2	tr|B0WGF9|B0WGF9_CULQU	Thioredoxin reductase 1, mitochondrial OS=Culex quinquefasciatus GN=CpipJ_CPIJ005552 PE=4 SV=1	YASDEGVEGSDVYDTVLFAIGR	1182.06	2	676.414	1	2250000	3.1e-05	82.1437
cx-s-m-3	tr|B0WGF9|B0WGF9_CULQU	Thioredoxin reductase 1, mitochondrial OS=Culex quinquefasciatus GN=CpipJ_CPIJ005552 PE=4 SV=1	YASDEGVEGSDVYDTVLFAIGR	1182.06	2	676.414	1	2070000	2.8e-05	81.8476
cx_cym-m-1	tr|B0WGF9|B0WGF9_CULQU	Thioredoxin reductase 1, mitochondrial OS=Culex quinquefasciatus GN=CpipJ_CPIJ005552 PE=4 SV=1	YASDEGVEGSDVYDTVLFAIGR	1182.06	2	563.33	1	2570000	2.5e-05	81.3124
cx_cym-m-2	tr|B0WGF9|B0WGF9_CULQU	Thioredoxin reductase 1, mitochondrial OS=Culex quinquefasciatus GN=CpipJ_CPIJ005552 PE=4 SV=1	YASDEGVEGSDVYDTVLFAIGR	1182.06	2	563.33	1	2520000	2.6e-05	81.4131
cx_cym-m-3	tr|B0WGF9|B0WGF9_CULQU	Thioredoxin reductase 1, mitochondrial OS=Culex quinquefasciatus GN=CpipJ_CPIJ005552 PE=4 SV=1	YASDEGVEGSDVYDTVLFAIGR	1182.06	2	563.33	1	2030000	2.1e-05	81.5931
cx_ddv-m-1	tr|B0WGF9|B0WGF9_CULQU	Thioredoxin reductase 1, mitochondrial OS=Culex quinquefasciatus GN=CpipJ_CPIJ005552 PE=4 SV=1	YASDEGVEGSDVYDTVLFAIGR	1182.06	2	563.33	1	2370000	2.9e-05	82.0638
cx_ddv-m-2	tr|B0WGF9|B0WGF9_CULQU	Thioredoxin reductase 1, mitochondrial OS=Culex quinquefasciatus GN=CpipJ_CPIJ005552 PE=4 SV=1	YASDEGVEGSDVYDTVLFAIGR	1182.06	2	563.33	1	2520000	3.2e-05	82.1119
cx_ddv-m-3	tr|B0WGF9|B0WGF9_CULQU	Thioredoxin reductase 1, mitochondrial OS=Culex quinquefasciatus GN=CpipJ_CPIJ005552 PE=4 SV=1	YASDEGVEGSDVYDTVLFAIGR	1182.06	2	563.33	1	1380000	1.8e-05	82.0692
cx_pro-m-1	tr|B0WGF9|B0WGF9_CULQU	Thioredoxin reductase 1, mitochondrial OS=Culex quinquefasciatus GN=CpipJ_CPIJ005552 PE=4 SV=1	YASDEGVEGSDVYDTVLFAIGR	1182.06	2	563.33	1	3970000	4.6e-05	81.4541
cx_pro-m-2	tr|B0WGF9|B0WGF9_CULQU	Thioredoxin reductase 1, mitochondrial OS=Culex quinquefasciatus GN=CpipJ_CPIJ005552 PE=4 SV=1	YASDEGVEGSDVYDTVLFAIGR	1182.06	2	563.33	1	3970000	4.5e-05	81.3673
cx_pro-m-3	tr|B0WGF9|B0WGF9_CULQU	Thioredoxin reductase 1, mitochondrial OS=Culex quinquefasciatus GN=CpipJ_CPIJ005552 PE=4 SV=1	YASDEGVEGSDVYDTVLFAIGR	1182.06	2	563.33	1	3830000	4.2e-05	81.271
cx-s-m-1	tr|B0WGF9|B0WGF9_CULQU	Thioredoxin reductase 1, mitochondrial OS=Culex quinquefasciatus GN=CpipJ_CPIJ005552 PE=4 SV=1	YASDEGVEGSDVYDTVLFAIGR	1182.06	2	563.33	1	2210000	3.3e-05	82.1072
cx-s-m-2	tr|B0WGF9|B0WGF9_CULQU	Thioredoxin reductase 1, mitochondrial OS=Culex quinquefasciatus GN=CpipJ_CPIJ005552 PE=4 SV=1	YASDEGVEGSDVYDTVLFAIGR	1182.06	2	563.33	1	2630000	3.7e-05	82.1437
cx-s-m-3	tr|B0WGF9|B0WGF9_CULQU	Thioredoxin reductase 1, mitochondrial OS=Culex quinquefasciatus GN=CpipJ_CPIJ005552 PE=4 SV=1	YASDEGVEGSDVYDTVLFAIGR	1182.06	2	563.33	1	2230000	3e-05	81.8476
cx_cym-m-1	tr|B0WGF9|B0WGF9_CULQU	Thioredoxin reductase 1, mitochondrial OS=Culex quinquefasciatus GN=CpipJ_CPIJ005552 PE=4 SV=1	YASDEGVEGSDVYDTVLFAIGR	1182.06	2	416.262	1	3140000	3.1e-05	81.3124
cx_cym-m-2	tr|B0WGF9|B0WGF9_CULQU	Thioredoxin reductase 1, mitochondrial OS=Culex quinquefasciatus GN=CpipJ_CPIJ005552 PE=4 SV=1	YASDEGVEGSDVYDTVLFAIGR	1182.06	2	416.262	1	3140000	3.2e-05	81.4131
cx_cym-m-3	tr|B0WGF9|B0WGF9_CULQU	Thioredoxin reductase 1, mitochondrial OS=Culex quinquefasciatus GN=CpipJ_CPIJ005552 PE=4 SV=1	YASDEGVEGSDVYDTVLFAIGR	1182.06	2	416.262	1	2480000	2.6e-05	81.5931
cx_ddv-m-1	tr|B0WGF9|B0WGF9_CULQU	Thioredoxin reductase 1, mitochondrial OS=Culex quinquefasciatus GN=CpipJ_CPIJ005552 PE=4 SV=1	YASDEGVEGSDVYDTVLFAIGR	1182.06	2	416.262	1	3030000	3.8e-05	82.0638
cx_ddv-m-2	tr|B0WGF9|B0WGF9_CULQU	Thioredoxin reductase 1, mitochondrial OS=Culex quinquefasciatus GN=CpipJ_CPIJ005552 PE=4 SV=1	YASDEGVEGSDVYDTVLFAIGR	1182.06	2	416.262	1	3010000	3.8e-05	82.1119
cx_ddv-m-3	tr|B0WGF9|B0WGF9_CULQU	Thioredoxin reductase 1, mitochondrial OS=Culex quinquefasciatus GN=CpipJ_CPIJ005552 PE=4 SV=1	YASDEGVEGSDVYDTVLFAIGR	1182.06	2	416.262	1	2020000	2.6e-05	82.0692
cx_pro-m-1	tr|B0WGF9|B0WGF9_CULQU	Thioredoxin reductase 1, mitochondrial OS=Culex quinquefasciatus GN=CpipJ_CPIJ005552 PE=4 SV=1	YASDEGVEGSDVYDTVLFAIGR	1182.06	2	416.262	1	4870000	5.6e-05	81.4541
cx_pro-m-2	tr|B0WGF9|B0WGF9_CULQU	Thioredoxin reductase 1, mitochondrial OS=Culex quinquefasciatus GN=CpipJ_CPIJ005552 PE=4 SV=1	YASDEGVEGSDVYDTVLFAIGR	1182.06	2	416.262	1	4860000	5.5e-05	81.3673
cx_pro-m-3	tr|B0WGF9|B0WGF9_CULQU	Thioredoxin reductase 1, mitochondrial OS=Culex quinquefasciatus GN=CpipJ_CPIJ005552 PE=4 SV=1	YASDEGVEGSDVYDTVLFAIGR	1182.06	2	416.262	1	4670000	5.1e-05	81.271
cx-s-m-1	tr|B0WGF9|B0WGF9_CULQU	Thioredoxin reductase 1, mitochondrial OS=Culex quinquefasciatus GN=CpipJ_CPIJ005552 PE=4 SV=1	YASDEGVEGSDVYDTVLFAIGR	1182.06	2	416.262	1	2630000	3.9e-05	82.1072
cx-s-m-2	tr|B0WGF9|B0WGF9_CULQU	Thioredoxin reductase 1, mitochondrial OS=Culex quinquefasciatus GN=CpipJ_CPIJ005552 PE=4 SV=1	YASDEGVEGSDVYDTVLFAIGR	1182.06	2	416.262	1	2510000	3.5e-05	82.1437
cx-s-m-3	tr|B0WGF9|B0WGF9_CULQU	Thioredoxin reductase 1, mitochondrial OS=Culex quinquefasciatus GN=CpipJ_CPIJ005552 PE=4 SV=1	YASDEGVEGSDVYDTVLFAIGR	1182.06	2	416.262	1	2410000	3.2e-05	81.8476
cx_cym-m-1	tr|B0WGF9|B0WGF9_CULQU	Thioredoxin reductase 1, mitochondrial OS=Culex quinquefasciatus GN=CpipJ_CPIJ005552 PE=4 SV=1	LDQAGIVTAEGNK	658.346	2	959.516	1	7330000	7.1e-05	45.5685
cx_cym-m-2	tr|B0WGF9|B0WGF9_CULQU	Thioredoxin reductase 1, mitochondrial OS=Culex quinquefasciatus GN=CpipJ_CPIJ005552 PE=4 SV=1	LDQAGIVTAEGNK	658.346	2	959.516	1	7010000	7.2e-05	45.6752
cx_cym-m-3	tr|B0WGF9|B0WGF9_CULQU	Thioredoxin reductase 1, mitochondrial OS=Culex quinquefasciatus GN=CpipJ_CPIJ005552 PE=4 SV=1	LDQAGIVTAEGNK	658.346	2	959.516	1	7580000	8e-05	45.9035
cx_ddv-m-1	tr|B0WGF9|B0WGF9_CULQU	Thioredoxin reductase 1, mitochondrial OS=Culex quinquefasciatus GN=CpipJ_CPIJ005552 PE=4 SV=1	LDQAGIVTAEGNK	658.346	2	959.516	1	4190000	5.2e-05	46.8121
cx_ddv-m-2	tr|B0WGF9|B0WGF9_CULQU	Thioredoxin reductase 1, mitochondrial OS=Culex quinquefasciatus GN=CpipJ_CPIJ005552 PE=4 SV=1	LDQAGIVTAEGNK	658.346	2	959.516	1	3810000	4.8e-05	46.8351
cx_ddv-m-3	tr|B0WGF9|B0WGF9_CULQU	Thioredoxin reductase 1, mitochondrial OS=Culex quinquefasciatus GN=CpipJ_CPIJ005552 PE=4 SV=1	LDQAGIVTAEGNK	658.346	2	959.516	1	3910000	5.1e-05	47.0239
cx_pro-m-1	tr|B0WGF9|B0WGF9_CULQU	Thioredoxin reductase 1, mitochondrial OS=Culex quinquefasciatus GN=CpipJ_CPIJ005552 PE=4 SV=1	LDQAGIVTAEGNK	658.346	2	959.516	1	4320000	5e-05	46.1905
cx_pro-m-2	tr|B0WGF9|B0WGF9_CULQU	Thioredoxin reductase 1, mitochondrial OS=Culex quinquefasciatus GN=CpipJ_CPIJ005552 PE=4 SV=1	LDQAGIVTAEGNK	658.346	2	959.516	1	4070000	4.6e-05	45.8304
cx_pro-m-3	tr|B0WGF9|B0WGF9_CULQU	Thioredoxin reductase 1, mitochondrial OS=Culex quinquefasciatus GN=CpipJ_CPIJ005552 PE=4 SV=1	LDQAGIVTAEGNK	658.346	2	959.516	1	4380000	4.8e-05	45.7238
cx-s-m-1	tr|B0WGF9|B0WGF9_CULQU	Thioredoxin reductase 1, mitochondrial OS=Culex quinquefasciatus GN=CpipJ_CPIJ005552 PE=4 SV=1	LDQAGIVTAEGNK	658.346	2	959.516	1	1410000	2.1e-05	47.054
cx-s-m-2	tr|B0WGF9|B0WGF9_CULQU	Thioredoxin reductase 1, mitochondrial OS=Culex quinquefasciatus GN=CpipJ_CPIJ005552 PE=4 SV=1	LDQAGIVTAEGNK	658.346	2	959.516	1	1410000	2e-05	46.893
cx-s-m-3	tr|B0WGF9|B0WGF9_CULQU	Thioredoxin reductase 1, mitochondrial OS=Culex quinquefasciatus GN=CpipJ_CPIJ005552 PE=4 SV=1	LDQAGIVTAEGNK	658.346	2	959.516	1	1490000	2e-05	46.7209
cx_cym-m-1	tr|B0WGF9|B0WGF9_CULQU	Thioredoxin reductase 1, mitochondrial OS=Culex quinquefasciatus GN=CpipJ_CPIJ005552 PE=4 SV=1	LDQAGIVTAEGNK	658.346	2	888.479	1	13100000	0.000128	45.5685
cx_cym-m-2	tr|B0WGF9|B0WGF9_CULQU	Thioredoxin reductase 1, mitochondrial OS=Culex quinquefasciatus GN=CpipJ_CPIJ005552 PE=4 SV=1	LDQAGIVTAEGNK	658.346	2	888.479	1	13100000	0.000134	45.6752
cx_cym-m-3	tr|B0WGF9|B0WGF9_CULQU	Thioredoxin reductase 1, mitochondrial OS=Culex quinquefasciatus GN=CpipJ_CPIJ005552 PE=4 SV=1	LDQAGIVTAEGNK	658.346	2	888.479	1	13700000	0.000144	45.9035
cx_ddv-m-1	tr|B0WGF9|B0WGF9_CULQU	Thioredoxin reductase 1, mitochondrial OS=Culex quinquefasciatus GN=CpipJ_CPIJ005552 PE=4 SV=1	LDQAGIVTAEGNK	658.346	2	888.479	1	7480000	9.3e-05	46.8121
cx_ddv-m-2	tr|B0WGF9|B0WGF9_CULQU	Thioredoxin reductase 1, mitochondrial OS=Culex quinquefasciatus GN=CpipJ_CPIJ005552 PE=4 SV=1	LDQAGIVTAEGNK	658.346	2	888.479	1	6940000	8.8e-05	46.9221
cx_ddv-m-3	tr|B0WGF9|B0WGF9_CULQU	Thioredoxin reductase 1, mitochondrial OS=Culex quinquefasciatus GN=CpipJ_CPIJ005552 PE=4 SV=1	LDQAGIVTAEGNK	658.346	2	888.479	1	7110000	9.2e-05	47.0239
cx_pro-m-1	tr|B0WGF9|B0WGF9_CULQU	Thioredoxin reductase 1, mitochondrial OS=Culex quinquefasciatus GN=CpipJ_CPIJ005552 PE=4 SV=1	LDQAGIVTAEGNK	658.346	2	888.479	1	7680000	8.8e-05	46.1905
cx_pro-m-2	tr|B0WGF9|B0WGF9_CULQU	Thioredoxin reductase 1, mitochondrial OS=Culex quinquefasciatus GN=CpipJ_CPIJ005552 PE=4 SV=1	LDQAGIVTAEGNK	658.346	2	888.479	1	7280000	8.2e-05	45.8304
cx_pro-m-3	tr|B0WGF9|B0WGF9_CULQU	Thioredoxin reductase 1, mitochondrial OS=Culex quinquefasciatus GN=CpipJ_CPIJ005552 PE=4 SV=1	LDQAGIVTAEGNK	658.346	2	888.479	1	7180000	7.9e-05	45.7238
cx-s-m-1	tr|B0WGF9|B0WGF9_CULQU	Thioredoxin reductase 1, mitochondrial OS=Culex quinquefasciatus GN=CpipJ_CPIJ005552 PE=4 SV=1	LDQAGIVTAEGNK	658.346	2	888.479	1	2510000	3.7e-05	47.054
cx-s-m-2	tr|B0WGF9|B0WGF9_CULQU	Thioredoxin reductase 1, mitochondrial OS=Culex quinquefasciatus GN=CpipJ_CPIJ005552 PE=4 SV=1	LDQAGIVTAEGNK	658.346	2	888.479	1	2800000	3.9e-05	46.893
cx-s-m-3	tr|B0WGF9|B0WGF9_CULQU	Thioredoxin reductase 1, mitochondrial OS=Culex quinquefasciatus GN=CpipJ_CPIJ005552 PE=4 SV=1	LDQAGIVTAEGNK	658.346	2	888.479	1	2550000	3.4e-05	46.7209
cx_cym-m-1	tr|B0WGF9|B0WGF9_CULQU	Thioredoxin reductase 1, mitochondrial OS=Culex quinquefasciatus GN=CpipJ_CPIJ005552 PE=4 SV=1	LDQAGIVTAEGNK	658.346	2	718.373	1	12900000	0.000126	45.5685
cx_cym-m-2	tr|B0WGF9|B0WGF9_CULQU	Thioredoxin reductase 1, mitochondrial OS=Culex quinquefasciatus GN=CpipJ_CPIJ005552 PE=4 SV=1	LDQAGIVTAEGNK	658.346	2	718.373	1	13300000	0.000136	45.6752
cx_cym-m-3	tr|B0WGF9|B0WGF9_CULQU	Thioredoxin reductase 1, mitochondrial OS=Culex quinquefasciatus GN=CpipJ_CPIJ005552 PE=4 SV=1	LDQAGIVTAEGNK	658.346	2	718.373	1	14100000	0.000149	45.9035
cx_ddv-m-1	tr|B0WGF9|B0WGF9_CULQU	Thioredoxin reductase 1, mitochondrial OS=Culex quinquefasciatus GN=CpipJ_CPIJ005552 PE=4 SV=1	LDQAGIVTAEGNK	658.346	2	718.373	1	7990000	9.9e-05	46.8121
cx_ddv-m-2	tr|B0WGF9|B0WGF9_CULQU	Thioredoxin reductase 1, mitochondrial OS=Culex quinquefasciatus GN=CpipJ_CPIJ005552 PE=4 SV=1	LDQAGIVTAEGNK	658.346	2	718.373	1	7210000	9.2e-05	46.8351
cx_ddv-m-3	tr|B0WGF9|B0WGF9_CULQU	Thioredoxin reductase 1, mitochondrial OS=Culex quinquefasciatus GN=CpipJ_CPIJ005552 PE=4 SV=1	LDQAGIVTAEGNK	658.346	2	718.373	1	7130000	9.2e-05	47.0239
cx_pro-m-1	tr|B0WGF9|B0WGF9_CULQU	Thioredoxin reductase 1, mitochondrial OS=Culex quinquefasciatus GN=CpipJ_CPIJ005552 PE=4 SV=1	LDQAGIVTAEGNK	658.346	2	718.373	1	7810000	9e-05	46.1905
cx_pro-m-2	tr|B0WGF9|B0WGF9_CULQU	Thioredoxin reductase 1, mitochondrial OS=Culex quinquefasciatus GN=CpipJ_CPIJ005552 PE=4 SV=1	LDQAGIVTAEGNK	658.346	2	718.373	1	7400000	8.4e-05	45.8304
cx_pro-m-3	tr|B0WGF9|B0WGF9_CULQU	Thioredoxin reductase 1, mitochondrial OS=Culex quinquefasciatus GN=CpipJ_CPIJ005552 PE=4 SV=1	LDQAGIVTAEGNK	658.346	2	718.373	1	7900000	8.7e-05	45.7238
cx-s-m-1	tr|B0WGF9|B0WGF9_CULQU	Thioredoxin reductase 1, mitochondrial OS=Culex quinquefasciatus GN=CpipJ_CPIJ005552 PE=4 SV=1	LDQAGIVTAEGNK	658.346	2	718.373	1	2830000	4.2e-05	47.054
cx-s-m-2	tr|B0WGF9|B0WGF9_CULQU	Thioredoxin reductase 1, mitochondrial OS=Culex quinquefasciatus GN=CpipJ_CPIJ005552 PE=4 SV=1	LDQAGIVTAEGNK	658.346	2	718.373	1	3010000	4.2e-05	46.893
cx-s-m-3	tr|B0WGF9|B0WGF9_CULQU	Thioredoxin reductase 1, mitochondrial OS=Culex quinquefasciatus GN=CpipJ_CPIJ005552 PE=4 SV=1	LDQAGIVTAEGNK	658.346	2	718.373	1	2880000	3.8e-05	46.7209
cx_cym-m-1	tr|B0WGF9|B0WGF9_CULQU	Thioredoxin reductase 1, mitochondrial OS=Culex quinquefasciatus GN=CpipJ_CPIJ005552 PE=4 SV=1	LDQAGIVTAEGNK	658.346	2	619.305	1	9700000	9.4e-05	45.5685
cx_cym-m-2	tr|B0WGF9|B0WGF9_CULQU	Thioredoxin reductase 1, mitochondrial OS=Culex quinquefasciatus GN=CpipJ_CPIJ005552 PE=4 SV=1	LDQAGIVTAEGNK	658.346	2	619.305	1	9220000	9.4e-05	45.6752
cx_cym-m-3	tr|B0WGF9|B0WGF9_CULQU	Thioredoxin reductase 1, mitochondrial OS=Culex quinquefasciatus GN=CpipJ_CPIJ005552 PE=4 SV=1	LDQAGIVTAEGNK	658.346	2	619.305	1	10300000	0.000108	45.9035
cx_ddv-m-1	tr|B0WGF9|B0WGF9_CULQU	Thioredoxin reductase 1, mitochondrial OS=Culex quinquefasciatus GN=CpipJ_CPIJ005552 PE=4 SV=1	LDQAGIVTAEGNK	658.346	2	619.305	1	5390000	6.7e-05	46.8121
cx_ddv-m-2	tr|B0WGF9|B0WGF9_CULQU	Thioredoxin reductase 1, mitochondrial OS=Culex quinquefasciatus GN=CpipJ_CPIJ005552 PE=4 SV=1	LDQAGIVTAEGNK	658.346	2	619.305	1	5030000	6.4e-05	46.8351
cx_ddv-m-3	tr|B0WGF9|B0WGF9_CULQU	Thioredoxin reductase 1, mitochondrial OS=Culex quinquefasciatus GN=CpipJ_CPIJ005552 PE=4 SV=1	LDQAGIVTAEGNK	658.346	2	619.305	1	5100000	6.6e-05	47.0239
cx_pro-m-1	tr|B0WGF9|B0WGF9_CULQU	Thioredoxin reductase 1, mitochondrial OS=Culex quinquefasciatus GN=CpipJ_CPIJ005552 PE=4 SV=1	LDQAGIVTAEGNK	658.346	2	619.305	1	5630000	6.5e-05	46.1905
cx_pro-m-2	tr|B0WGF9|B0WGF9_CULQU	Thioredoxin reductase 1, mitochondrial OS=Culex quinquefasciatus GN=CpipJ_CPIJ005552 PE=4 SV=1	LDQAGIVTAEGNK	658.346	2	619.305	1	5320000	6e-05	45.8304
cx_pro-m-3	tr|B0WGF9|B0WGF9_CULQU	Thioredoxin reductase 1, mitochondrial OS=Culex quinquefasciatus GN=CpipJ_CPIJ005552 PE=4 SV=1	LDQAGIVTAEGNK	658.346	2	619.305	1	5160000	5.7e-05	45.7238
cx-s-m-1	tr|B0WGF9|B0WGF9_CULQU	Thioredoxin reductase 1, mitochondrial OS=Culex quinquefasciatus GN=CpipJ_CPIJ005552 PE=4 SV=1	LDQAGIVTAEGNK	658.346	2	619.305	1	1780000	2.6e-05	47.054
cx-s-m-2	tr|B0WGF9|B0WGF9_CULQU	Thioredoxin reductase 1, mitochondrial OS=Culex quinquefasciatus GN=CpipJ_CPIJ005552 PE=4 SV=1	LDQAGIVTAEGNK	658.346	2	619.305	1	1910000	2.7e-05	46.893
cx-s-m-3	tr|B0WGF9|B0WGF9_CULQU	Thioredoxin reductase 1, mitochondrial OS=Culex quinquefasciatus GN=CpipJ_CPIJ005552 PE=4 SV=1	LDQAGIVTAEGNK	658.346	2	619.305	1	1800000	2.4e-05	46.7209
cx_cym-m-1	tr|B0WGF9|B0WGF9_CULQU	Thioredoxin reductase 1, mitochondrial OS=Culex quinquefasciatus GN=CpipJ_CPIJ005552 PE=4 SV=1	LDQAGIVTAEGNK	658.346	2	318.177	1	5670000	5.5e-05	45.5685
cx_cym-m-2	tr|B0WGF9|B0WGF9_CULQU	Thioredoxin reductase 1, mitochondrial OS=Culex quinquefasciatus GN=CpipJ_CPIJ005552 PE=4 SV=1	LDQAGIVTAEGNK	658.346	2	318.177	1	5990000	6.1e-05	45.6752
cx_cym-m-3	tr|B0WGF9|B0WGF9_CULQU	Thioredoxin reductase 1, mitochondrial OS=Culex quinquefasciatus GN=CpipJ_CPIJ005552 PE=4 SV=1	LDQAGIVTAEGNK	658.346	2	318.177	1	5480000	5.8e-05	45.9035
cx_ddv-m-1	tr|B0WGF9|B0WGF9_CULQU	Thioredoxin reductase 1, mitochondrial OS=Culex quinquefasciatus GN=CpipJ_CPIJ005552 PE=4 SV=1	LDQAGIVTAEGNK	658.346	2	318.177	1	2920000	3.6e-05	46.8121
cx_ddv-m-2	tr|B0WGF9|B0WGF9_CULQU	Thioredoxin reductase 1, mitochondrial OS=Culex quinquefasciatus GN=CpipJ_CPIJ005552 PE=4 SV=1	LDQAGIVTAEGNK	658.346	2	318.177	1	2920000	3.7e-05	46.8351
cx_ddv-m-3	tr|B0WGF9|B0WGF9_CULQU	Thioredoxin reductase 1, mitochondrial OS=Culex quinquefasciatus GN=CpipJ_CPIJ005552 PE=4 SV=1	LDQAGIVTAEGNK	658.346	2	318.177	1	2820000	3.7e-05	47.0239
cx_pro-m-1	tr|B0WGF9|B0WGF9_CULQU	Thioredoxin reductase 1, mitochondrial OS=Culex quinquefasciatus GN=CpipJ_CPIJ005552 PE=4 SV=1	LDQAGIVTAEGNK	658.346	2	318.177	1	3290000	3.8e-05	46.1905
cx_pro-m-2	tr|B0WGF9|B0WGF9_CULQU	Thioredoxin reductase 1, mitochondrial OS=Culex quinquefasciatus GN=CpipJ_CPIJ005552 PE=4 SV=1	LDQAGIVTAEGNK	658.346	2	318.177	1	2790000	3.2e-05	45.8304
cx_pro-m-3	tr|B0WGF9|B0WGF9_CULQU	Thioredoxin reductase 1, mitochondrial OS=Culex quinquefasciatus GN=CpipJ_CPIJ005552 PE=4 SV=1	LDQAGIVTAEGNK	658.346	2	318.177	1	2890000	3.2e-05	45.7238
cx-s-m-1	tr|B0WGF9|B0WGF9_CULQU	Thioredoxin reductase 1, mitochondrial OS=Culex quinquefasciatus GN=CpipJ_CPIJ005552 PE=4 SV=1	LDQAGIVTAEGNK	658.346	2	318.177	1	989000	1.5e-05	47.054
cx-s-m-2	tr|B0WGF9|B0WGF9_CULQU	Thioredoxin reductase 1, mitochondrial OS=Culex quinquefasciatus GN=CpipJ_CPIJ005552 PE=4 SV=1	LDQAGIVTAEGNK	658.346	2	318.177	1	1040000	1.4e-05	46.893
cx-s-m-3	tr|B0WGF9|B0WGF9_CULQU	Thioredoxin reductase 1, mitochondrial OS=Culex quinquefasciatus GN=CpipJ_CPIJ005552 PE=4 SV=1	LDQAGIVTAEGNK	658.346	2	318.177	1	944000	1.3e-05	46.7209
cx_cym-m-1	tr|B0WGF9|B0WGF9_CULQU	Thioredoxin reductase 1, mitochondrial OS=Culex quinquefasciatus GN=CpipJ_CPIJ005552 PE=4 SV=1	LDQAGIVTAEGNK	658.346	2	357.177	1	8320000	8.1e-05	45.5685
cx_cym-m-2	tr|B0WGF9|B0WGF9_CULQU	Thioredoxin reductase 1, mitochondrial OS=Culex quinquefasciatus GN=CpipJ_CPIJ005552 PE=4 SV=1	LDQAGIVTAEGNK	658.346	2	357.177	1	7550000	7.7e-05	45.6752
cx_cym-m-3	tr|B0WGF9|B0WGF9_CULQU	Thioredoxin reductase 1, mitochondrial OS=Culex quinquefasciatus GN=CpipJ_CPIJ005552 PE=4 SV=1	LDQAGIVTAEGNK	658.346	2	357.177	1	8590000	9e-05	45.9035
cx_ddv-m-1	tr|B0WGF9|B0WGF9_CULQU	Thioredoxin reductase 1, mitochondrial OS=Culex quinquefasciatus GN=CpipJ_CPIJ005552 PE=4 SV=1	LDQAGIVTAEGNK	658.346	2	357.177	1	4260000	5.3e-05	46.8121
cx_ddv-m-2	tr|B0WGF9|B0WGF9_CULQU	Thioredoxin reductase 1, mitochondrial OS=Culex quinquefasciatus GN=CpipJ_CPIJ005552 PE=4 SV=1	LDQAGIVTAEGNK	658.346	2	357.177	1	3970000	5e-05	46.8351
cx_ddv-m-3	tr|B0WGF9|B0WGF9_CULQU	Thioredoxin reductase 1, mitochondrial OS=Culex quinquefasciatus GN=CpipJ_CPIJ005552 PE=4 SV=1	LDQAGIVTAEGNK	658.346	2	357.177	1	4220000	5.5e-05	47.0239
cx_pro-m-1	tr|B0WGF9|B0WGF9_CULQU	Thioredoxin reductase 1, mitochondrial OS=Culex quinquefasciatus GN=CpipJ_CPIJ005552 PE=4 SV=1	LDQAGIVTAEGNK	658.346	2	357.177	1	5120000	5.9e-05	46.1905
cx_pro-m-2	tr|B0WGF9|B0WGF9_CULQU	Thioredoxin reductase 1, mitochondrial OS=Culex quinquefasciatus GN=CpipJ_CPIJ005552 PE=4 SV=1	LDQAGIVTAEGNK	658.346	2	357.177	1	4430000	5e-05	45.8304
cx_pro-m-3	tr|B0WGF9|B0WGF9_CULQU	Thioredoxin reductase 1, mitochondrial OS=Culex quinquefasciatus GN=CpipJ_CPIJ005552 PE=4 SV=1	LDQAGIVTAEGNK	658.346	2	357.177	1	4660000	5.1e-05	45.7238
cx-s-m-1	tr|B0WGF9|B0WGF9_CULQU	Thioredoxin reductase 1, mitochondrial OS=Culex quinquefasciatus GN=CpipJ_CPIJ005552 PE=4 SV=1	LDQAGIVTAEGNK	658.346	2	357.177	1	1550000	2.3e-05	47.054
cx-s-m-2	tr|B0WGF9|B0WGF9_CULQU	Thioredoxin reductase 1, mitochondrial OS=Culex quinquefasciatus GN=CpipJ_CPIJ005552 PE=4 SV=1	LDQAGIVTAEGNK	658.346	2	357.177	1	1330000	1.9e-05	46.893
cx-s-m-3	tr|B0WGF9|B0WGF9_CULQU	Thioredoxin reductase 1, mitochondrial OS=Culex quinquefasciatus GN=CpipJ_CPIJ005552 PE=4 SV=1	LDQAGIVTAEGNK	658.346	2	357.177	1	1280000	1.7e-05	46.7209
cx_cym-m-1	tr|B0WGF9|B0WGF9_CULQU	Thioredoxin reductase 1, mitochondrial OS=Culex quinquefasciatus GN=CpipJ_CPIJ005552 PE=4 SV=1	KPELTPVAIHAGR	463.605	3	820.479	1	27400000	0.000267	45.0707
cx_cym-m-2	tr|B0WGF9|B0WGF9_CULQU	Thioredoxin reductase 1, mitochondrial OS=Culex quinquefasciatus GN=CpipJ_CPIJ005552 PE=4 SV=1	KPELTPVAIHAGR	463.605	3	820.479	1	27300000	0.000278	45.1897
cx_cym-m-3	tr|B0WGF9|B0WGF9_CULQU	Thioredoxin reductase 1, mitochondrial OS=Culex quinquefasciatus GN=CpipJ_CPIJ005552 PE=4 SV=1	KPELTPVAIHAGR	463.605	3	820.479	1	24000000	0.000253	45.4725
cx_ddv-m-1	tr|B0WGF9|B0WGF9_CULQU	Thioredoxin reductase 1, mitochondrial OS=Culex quinquefasciatus GN=CpipJ_CPIJ005552 PE=4 SV=1	KPELTPVAIHAGR	463.605	3	820.479	1	14900000	0.000185	46.4593
cx_ddv-m-2	tr|B0WGF9|B0WGF9_CULQU	Thioredoxin reductase 1, mitochondrial OS=Culex quinquefasciatus GN=CpipJ_CPIJ005552 PE=4 SV=1	KPELTPVAIHAGR	463.605	3	820.479	1	15200000	0.000193	46.4346
cx_ddv-m-3	tr|B0WGF9|B0WGF9_CULQU	Thioredoxin reductase 1, mitochondrial OS=Culex quinquefasciatus GN=CpipJ_CPIJ005552 PE=4 SV=1	KPELTPVAIHAGR	463.605	3	820.479	1	13400000	0.000174	46.5278
cx_pro-m-1	tr|B0WGF9|B0WGF9_CULQU	Thioredoxin reductase 1, mitochondrial OS=Culex quinquefasciatus GN=CpipJ_CPIJ005552 PE=4 SV=1	KPELTPVAIHAGR	463.605	3	820.479	1	27200000	0.000312	45.7209
cx_pro-m-2	tr|B0WGF9|B0WGF9_CULQU	Thioredoxin reductase 1, mitochondrial OS=Culex quinquefasciatus GN=CpipJ_CPIJ005552 PE=4 SV=1	KPELTPVAIHAGR	463.605	3	820.479	1	22400000	0.000254	45.4607
cx_pro-m-3	tr|B0WGF9|B0WGF9_CULQU	Thioredoxin reductase 1, mitochondrial OS=Culex quinquefasciatus GN=CpipJ_CPIJ005552 PE=4 SV=1	KPELTPVAIHAGR	463.605	3	820.479	1	23000000	0.000253	45.2732
cx-s-m-1	tr|B0WGF9|B0WGF9_CULQU	Thioredoxin reductase 1, mitochondrial OS=Culex quinquefasciatus GN=CpipJ_CPIJ005552 PE=4 SV=1	KPELTPVAIHAGR	463.605	3	820.479	1	8970000	0.000132	46.7674
cx-s-m-2	tr|B0WGF9|B0WGF9_CULQU	Thioredoxin reductase 1, mitochondrial OS=Culex quinquefasciatus GN=CpipJ_CPIJ005552 PE=4 SV=1	KPELTPVAIHAGR	463.605	3	820.479	1	8100000	0.000113	46.5677
cx-s-m-3	tr|B0WGF9|B0WGF9_CULQU	Thioredoxin reductase 1, mitochondrial OS=Culex quinquefasciatus GN=CpipJ_CPIJ005552 PE=4 SV=1	KPELTPVAIHAGR	463.605	3	820.479	1	9350000	0.000125	46.3798
cx_cym-m-1	tr|B0WGF9|B0WGF9_CULQU	Thioredoxin reductase 1, mitochondrial OS=Culex quinquefasciatus GN=CpipJ_CPIJ005552 PE=4 SV=1	KPELTPVAIHAGR	463.605	3	624.358	1	23300000	0.000227	45.0707
cx_cym-m-2	tr|B0WGF9|B0WGF9_CULQU	Thioredoxin reductase 1, mitochondrial OS=Culex quinquefasciatus GN=CpipJ_CPIJ005552 PE=4 SV=1	KPELTPVAIHAGR	463.605	3	624.358	1	24500000	0.00025	45.1897
cx_cym-m-3	tr|B0WGF9|B0WGF9_CULQU	Thioredoxin reductase 1, mitochondrial OS=Culex quinquefasciatus GN=CpipJ_CPIJ005552 PE=4 SV=1	KPELTPVAIHAGR	463.605	3	624.358	1	20500000	0.000215	45.4725
cx_ddv-m-1	tr|B0WGF9|B0WGF9_CULQU	Thioredoxin reductase 1, mitochondrial OS=Culex quinquefasciatus GN=CpipJ_CPIJ005552 PE=4 SV=1	KPELTPVAIHAGR	463.605	3	624.358	1	12300000	0.000153	46.4593
cx_ddv-m-2	tr|B0WGF9|B0WGF9_CULQU	Thioredoxin reductase 1, mitochondrial OS=Culex quinquefasciatus GN=CpipJ_CPIJ005552 PE=4 SV=1	KPELTPVAIHAGR	463.605	3	624.358	1	12700000	0.000162	46.4346
cx_ddv-m-3	tr|B0WGF9|B0WGF9_CULQU	Thioredoxin reductase 1, mitochondrial OS=Culex quinquefasciatus GN=CpipJ_CPIJ005552 PE=4 SV=1	KPELTPVAIHAGR	463.605	3	624.358	1	10700000	0.000139	46.5278
cx_pro-m-1	tr|B0WGF9|B0WGF9_CULQU	Thioredoxin reductase 1, mitochondrial OS=Culex quinquefasciatus GN=CpipJ_CPIJ005552 PE=4 SV=1	KPELTPVAIHAGR	463.605	3	624.358	1	21600000	0.000248	45.7209
cx_pro-m-2	tr|B0WGF9|B0WGF9_CULQU	Thioredoxin reductase 1, mitochondrial OS=Culex quinquefasciatus GN=CpipJ_CPIJ005552 PE=4 SV=1	KPELTPVAIHAGR	463.605	3	624.358	1	18600000	0.000211	45.4607
cx_pro-m-3	tr|B0WGF9|B0WGF9_CULQU	Thioredoxin reductase 1, mitochondrial OS=Culex quinquefasciatus GN=CpipJ_CPIJ005552 PE=4 SV=1	KPELTPVAIHAGR	463.605	3	624.358	1	20400000	0.000224	45.3501
cx-s-m-1	tr|B0WGF9|B0WGF9_CULQU	Thioredoxin reductase 1, mitochondrial OS=Culex quinquefasciatus GN=CpipJ_CPIJ005552 PE=4 SV=1	KPELTPVAIHAGR	463.605	3	624.358	1	6210000	9.1e-05	46.6944
cx-s-m-2	tr|B0WGF9|B0WGF9_CULQU	Thioredoxin reductase 1, mitochondrial OS=Culex quinquefasciatus GN=CpipJ_CPIJ005552 PE=4 SV=1	KPELTPVAIHAGR	463.605	3	624.358	1	6600000	9.2e-05	46.5677
cx-s-m-3	tr|B0WGF9|B0WGF9_CULQU	Thioredoxin reductase 1, mitochondrial OS=Culex quinquefasciatus GN=CpipJ_CPIJ005552 PE=4 SV=1	KPELTPVAIHAGR	463.605	3	624.358	1	8580000	0.000115	46.3798
cx_cym-m-1	tr|B0WGF9|B0WGF9_CULQU	Thioredoxin reductase 1, mitochondrial OS=Culex quinquefasciatus GN=CpipJ_CPIJ005552 PE=4 SV=1	KPELTPVAIHAGR	463.605	3	553.321	1	17800000	0.000174	45.0707
cx_cym-m-2	tr|B0WGF9|B0WGF9_CULQU	Thioredoxin reductase 1, mitochondrial OS=Culex quinquefasciatus GN=CpipJ_CPIJ005552 PE=4 SV=1	KPELTPVAIHAGR	463.605	3	553.321	1	19500000	0.000199	45.1897
cx_cym-m-3	tr|B0WGF9|B0WGF9_CULQU	Thioredoxin reductase 1, mitochondrial OS=Culex quinquefasciatus GN=CpipJ_CPIJ005552 PE=4 SV=1	KPELTPVAIHAGR	463.605	3	553.321	1	16900000	0.000178	45.4725
cx_ddv-m-1	tr|B0WGF9|B0WGF9_CULQU	Thioredoxin reductase 1, mitochondrial OS=Culex quinquefasciatus GN=CpipJ_CPIJ005552 PE=4 SV=1	KPELTPVAIHAGR	463.605	3	553.321	1	7970000	9.9e-05	46.3823
cx_ddv-m-2	tr|B0WGF9|B0WGF9_CULQU	Thioredoxin reductase 1, mitochondrial OS=Culex quinquefasciatus GN=CpipJ_CPIJ005552 PE=4 SV=1	KPELTPVAIHAGR	463.605	3	553.321	1	8410000	0.000107	46.4346
cx_ddv-m-3	tr|B0WGF9|B0WGF9_CULQU	Thioredoxin reductase 1, mitochondrial OS=Culex quinquefasciatus GN=CpipJ_CPIJ005552 PE=4 SV=1	KPELTPVAIHAGR	463.605	3	553.321	1	8870000	0.000115	46.5278
cx_pro-m-1	tr|B0WGF9|B0WGF9_CULQU	Thioredoxin reductase 1, mitochondrial OS=Culex quinquefasciatus GN=CpipJ_CPIJ005552 PE=4 SV=1	KPELTPVAIHAGR	463.605	3	553.321	1	20300000	0.000233	45.7979
cx_pro-m-2	tr|B0WGF9|B0WGF9_CULQU	Thioredoxin reductase 1, mitochondrial OS=Culex quinquefasciatus GN=CpipJ_CPIJ005552 PE=4 SV=1	KPELTPVAIHAGR	463.605	3	553.321	1	11900000	0.000134	45.4607
cx_pro-m-3	tr|B0WGF9|B0WGF9_CULQU	Thioredoxin reductase 1, mitochondrial OS=Culex quinquefasciatus GN=CpipJ_CPIJ005552 PE=4 SV=1	KPELTPVAIHAGR	463.605	3	553.321	1	18100000	0.000199	45.2732
cx-s-m-1	tr|B0WGF9|B0WGF9_CULQU	Thioredoxin reductase 1, mitochondrial OS=Culex quinquefasciatus GN=CpipJ_CPIJ005552 PE=4 SV=1	KPELTPVAIHAGR	463.605	3	553.321	1	5020000	7.4e-05	46.6944
cx-s-m-2	tr|B0WGF9|B0WGF9_CULQU	Thioredoxin reductase 1, mitochondrial OS=Culex quinquefasciatus GN=CpipJ_CPIJ005552 PE=4 SV=1	KPELTPVAIHAGR	463.605	3	553.321	1	5050000	7e-05	46.5677
cx-s-m-3	tr|B0WGF9|B0WGF9_CULQU	Thioredoxin reductase 1, mitochondrial OS=Culex quinquefasciatus GN=CpipJ_CPIJ005552 PE=4 SV=1	KPELTPVAIHAGR	463.605	3	553.321	1	5590000	7.5e-05	46.3798
cx_cym-m-1	tr|B0WGF9|B0WGF9_CULQU	Thioredoxin reductase 1, mitochondrial OS=Culex quinquefasciatus GN=CpipJ_CPIJ005552 PE=4 SV=1	KPELTPVAIHAGR	463.605	3	440.236	1	38700000	0.000377	45.0707
cx_cym-m-2	tr|B0WGF9|B0WGF9_CULQU	Thioredoxin reductase 1, mitochondrial OS=Culex quinquefasciatus GN=CpipJ_CPIJ005552 PE=4 SV=1	KPELTPVAIHAGR	463.605	3	440.236	1	38200000	0.000389	45.1897
cx_cym-m-3	tr|B0WGF9|B0WGF9_CULQU	Thioredoxin reductase 1, mitochondrial OS=Culex quinquefasciatus GN=CpipJ_CPIJ005552 PE=4 SV=1	KPELTPVAIHAGR	463.605	3	440.236	1	33200000	0.000349	45.4725
cx_ddv-m-1	tr|B0WGF9|B0WGF9_CULQU	Thioredoxin reductase 1, mitochondrial OS=Culex quinquefasciatus GN=CpipJ_CPIJ005552 PE=4 SV=1	KPELTPVAIHAGR	463.605	3	440.236	1	18900000	0.000235	46.4593
cx_ddv-m-2	tr|B0WGF9|B0WGF9_CULQU	Thioredoxin reductase 1, mitochondrial OS=Culex quinquefasciatus GN=CpipJ_CPIJ005552 PE=4 SV=1	KPELTPVAIHAGR	463.605	3	440.236	1	19300000	0.000245	46.4346
cx_ddv-m-3	tr|B0WGF9|B0WGF9_CULQU	Thioredoxin reductase 1, mitochondrial OS=Culex quinquefasciatus GN=CpipJ_CPIJ005552 PE=4 SV=1	KPELTPVAIHAGR	463.605	3	440.236	1	16700000	0.000216	46.5278
cx_pro-m-1	tr|B0WGF9|B0WGF9_CULQU	Thioredoxin reductase 1, mitochondrial OS=Culex quinquefasciatus GN=CpipJ_CPIJ005552 PE=4 SV=1	KPELTPVAIHAGR	463.605	3	440.236	1	36200000	0.000416	45.7979
cx_pro-m-2	tr|B0WGF9|B0WGF9_CULQU	Thioredoxin reductase 1, mitochondrial OS=Culex quinquefasciatus GN=CpipJ_CPIJ005552 PE=4 SV=1	KPELTPVAIHAGR	463.605	3	440.236	1	28800000	0.000326	45.3876
cx_pro-m-3	tr|B0WGF9|B0WGF9_CULQU	Thioredoxin reductase 1, mitochondrial OS=Culex quinquefasciatus GN=CpipJ_CPIJ005552 PE=4 SV=1	KPELTPVAIHAGR	463.605	3	440.236	1	32800000	0.00036	45.3501
cx-s-m-1	tr|B0WGF9|B0WGF9_CULQU	Thioredoxin reductase 1, mitochondrial OS=Culex quinquefasciatus GN=CpipJ_CPIJ005552 PE=4 SV=1	KPELTPVAIHAGR	463.605	3	440.236	1	11400000	0.000168	46.6944
cx-s-m-2	tr|B0WGF9|B0WGF9_CULQU	Thioredoxin reductase 1, mitochondrial OS=Culex quinquefasciatus GN=CpipJ_CPIJ005552 PE=4 SV=1	KPELTPVAIHAGR	463.605	3	440.236	1	10300000	0.000144	46.5677
cx-s-m-3	tr|B0WGF9|B0WGF9_CULQU	Thioredoxin reductase 1, mitochondrial OS=Culex quinquefasciatus GN=CpipJ_CPIJ005552 PE=4 SV=1	KPELTPVAIHAGR	463.605	3	440.236	1	12600000	0.000168	46.3798
cx_cym-m-1	tr|B0WGF9|B0WGF9_CULQU	Thioredoxin reductase 1, mitochondrial OS=Culex quinquefasciatus GN=CpipJ_CPIJ005552 PE=4 SV=1	KPELTPVAIHAGR	463.605	3	303.178	1	25500000	0.000248	45.0707
cx_cym-m-2	tr|B0WGF9|B0WGF9_CULQU	Thioredoxin reductase 1, mitochondrial OS=Culex quinquefasciatus GN=CpipJ_CPIJ005552 PE=4 SV=1	KPELTPVAIHAGR	463.605	3	303.178	1	25700000	0.000262	45.1897
cx_cym-m-3	tr|B0WGF9|B0WGF9_CULQU	Thioredoxin reductase 1, mitochondrial OS=Culex quinquefasciatus GN=CpipJ_CPIJ005552 PE=4 SV=1	KPELTPVAIHAGR	463.605	3	303.178	1	21900000	0.00023	45.4725
cx_ddv-m-1	tr|B0WGF9|B0WGF9_CULQU	Thioredoxin reductase 1, mitochondrial OS=Culex quinquefasciatus GN=CpipJ_CPIJ005552 PE=4 SV=1	KPELTPVAIHAGR	463.605	3	303.178	1	12000000	0.000149	46.4593
cx_ddv-m-2	tr|B0WGF9|B0WGF9_CULQU	Thioredoxin reductase 1, mitochondrial OS=Culex quinquefasciatus GN=CpipJ_CPIJ005552 PE=4 SV=1	KPELTPVAIHAGR	463.605	3	303.178	1	12200000	0.000155	46.4346
cx_ddv-m-3	tr|B0WGF9|B0WGF9_CULQU	Thioredoxin reductase 1, mitochondrial OS=Culex quinquefasciatus GN=CpipJ_CPIJ005552 PE=4 SV=1	KPELTPVAIHAGR	463.605	3	303.178	1	11900000	0.000154	46.5278
cx_pro-m-1	tr|B0WGF9|B0WGF9_CULQU	Thioredoxin reductase 1, mitochondrial OS=Culex quinquefasciatus GN=CpipJ_CPIJ005552 PE=4 SV=1	KPELTPVAIHAGR	463.605	3	303.178	1	23000000	0.000264	45.7209
cx_pro-m-2	tr|B0WGF9|B0WGF9_CULQU	Thioredoxin reductase 1, mitochondrial OS=Culex quinquefasciatus GN=CpipJ_CPIJ005552 PE=4 SV=1	KPELTPVAIHAGR	463.605	3	303.178	1	17600000	0.000199	45.3876
cx_pro-m-3	tr|B0WGF9|B0WGF9_CULQU	Thioredoxin reductase 1, mitochondrial OS=Culex quinquefasciatus GN=CpipJ_CPIJ005552 PE=4 SV=1	KPELTPVAIHAGR	463.605	3	303.178	1	21800000	0.000239	45.3501
cx-s-m-1	tr|B0WGF9|B0WGF9_CULQU	Thioredoxin reductase 1, mitochondrial OS=Culex quinquefasciatus GN=CpipJ_CPIJ005552 PE=4 SV=1	KPELTPVAIHAGR	463.605	3	303.178	1	6610000	9.7e-05	46.6944
cx-s-m-2	tr|B0WGF9|B0WGF9_CULQU	Thioredoxin reductase 1, mitochondrial OS=Culex quinquefasciatus GN=CpipJ_CPIJ005552 PE=4 SV=1	KPELTPVAIHAGR	463.605	3	303.178	1	6410000	8.9e-05	46.5677
cx-s-m-3	tr|B0WGF9|B0WGF9_CULQU	Thioredoxin reductase 1, mitochondrial OS=Culex quinquefasciatus GN=CpipJ_CPIJ005552 PE=4 SV=1	KPELTPVAIHAGR	463.605	3	303.178	1	8450000	0.000113	46.3798
cx_cym-m-1	tr|B0WGF9|B0WGF9_CULQU	Thioredoxin reductase 1, mitochondrial OS=Culex quinquefasciatus GN=CpipJ_CPIJ005552 PE=4 SV=1	KPELTPVAIHAGR	463.605	3	569.329	1	19000000	0.000185	45.0707
cx_cym-m-2	tr|B0WGF9|B0WGF9_CULQU	Thioredoxin reductase 1, mitochondrial OS=Culex quinquefasciatus GN=CpipJ_CPIJ005552 PE=4 SV=1	KPELTPVAIHAGR	463.605	3	569.329	1	19300000	0.000197	45.1897
cx_cym-m-3	tr|B0WGF9|B0WGF9_CULQU	Thioredoxin reductase 1, mitochondrial OS=Culex quinquefasciatus GN=CpipJ_CPIJ005552 PE=4 SV=1	KPELTPVAIHAGR	463.605	3	569.329	1	18100000	0.00019	45.4725
cx_ddv-m-1	tr|B0WGF9|B0WGF9_CULQU	Thioredoxin reductase 1, mitochondrial OS=Culex quinquefasciatus GN=CpipJ_CPIJ005552 PE=4 SV=1	KPELTPVAIHAGR	463.605	3	569.329	1	9270000	0.000115	46.4593
cx_ddv-m-2	tr|B0WGF9|B0WGF9_CULQU	Thioredoxin reductase 1, mitochondrial OS=Culex quinquefasciatus GN=CpipJ_CPIJ005552 PE=4 SV=1	KPELTPVAIHAGR	463.605	3	569.329	1	10100000	0.000128	46.4346
cx_ddv-m-3	tr|B0WGF9|B0WGF9_CULQU	Thioredoxin reductase 1, mitochondrial OS=Culex quinquefasciatus GN=CpipJ_CPIJ005552 PE=4 SV=1	KPELTPVAIHAGR	463.605	3	569.329	1	8330000	0.000108	46.5278
cx_pro-m-1	tr|B0WGF9|B0WGF9_CULQU	Thioredoxin reductase 1, mitochondrial OS=Culex quinquefasciatus GN=CpipJ_CPIJ005552 PE=4 SV=1	KPELTPVAIHAGR	463.605	3	569.329	1	16100000	0.000185	45.7209
cx_pro-m-2	tr|B0WGF9|B0WGF9_CULQU	Thioredoxin reductase 1, mitochondrial OS=Culex quinquefasciatus GN=CpipJ_CPIJ005552 PE=4 SV=1	KPELTPVAIHAGR	463.605	3	569.329	1	14700000	0.000166	45.4607
cx_pro-m-3	tr|B0WGF9|B0WGF9_CULQU	Thioredoxin reductase 1, mitochondrial OS=Culex quinquefasciatus GN=CpipJ_CPIJ005552 PE=4 SV=1	KPELTPVAIHAGR	463.605	3	569.329	1	16000000	0.000176	45.3501
cx-s-m-1	tr|B0WGF9|B0WGF9_CULQU	Thioredoxin reductase 1, mitochondrial OS=Culex quinquefasciatus GN=CpipJ_CPIJ005552 PE=4 SV=1	KPELTPVAIHAGR	463.605	3	569.329	1	5520000	8.1e-05	46.7674
cx-s-m-2	tr|B0WGF9|B0WGF9_CULQU	Thioredoxin reductase 1, mitochondrial OS=Culex quinquefasciatus GN=CpipJ_CPIJ005552 PE=4 SV=1	KPELTPVAIHAGR	463.605	3	569.329	1	5180000	7.2e-05	46.5677
cx-s-m-3	tr|B0WGF9|B0WGF9_CULQU	Thioredoxin reductase 1, mitochondrial OS=Culex quinquefasciatus GN=CpipJ_CPIJ005552 PE=4 SV=1	KPELTPVAIHAGR	463.605	3	569.329	1	6280000	8.4e-05	46.3798
cx_cym-m-1	tr|B0WGF9|B0WGF9_CULQU	Thioredoxin reductase 1, mitochondrial OS=Culex quinquefasciatus GN=CpipJ_CPIJ005552 PE=4 SV=1	ENVEVYHAYYKPTEFFVPQR	839.413	3	1120.58	1	12500000	0.000122	62.5659
cx_cym-m-2	tr|B0WGF9|B0WGF9_CULQU	Thioredoxin reductase 1, mitochondrial OS=Culex quinquefasciatus GN=CpipJ_CPIJ005552 PE=4 SV=1	ENVEVYHAYYKPTEFFVPQR	839.413	3	1120.58	1	12100000	0.000124	62.9681
cx_cym-m-3	tr|B0WGF9|B0WGF9_CULQU	Thioredoxin reductase 1, mitochondrial OS=Culex quinquefasciatus GN=CpipJ_CPIJ005552 PE=4 SV=1	ENVEVYHAYYKPTEFFVPQR	839.413	3	1120.58	1	10200000	0.000107	63.1626
cx_ddv-m-1	tr|B0WGF9|B0WGF9_CULQU	Thioredoxin reductase 1, mitochondrial OS=Culex quinquefasciatus GN=CpipJ_CPIJ005552 PE=4 SV=1	ENVEVYHAYYKPTEFFVPQR	839.413	3	1120.58	1	10900000	0.000135	64.07
cx_ddv-m-2	tr|B0WGF9|B0WGF9_CULQU	Thioredoxin reductase 1, mitochondrial OS=Culex quinquefasciatus GN=CpipJ_CPIJ005552 PE=4 SV=1	ENVEVYHAYYKPTEFFVPQR	839.413	3	1120.58	1	12400000	0.000157	64.0832
cx_ddv-m-3	tr|B0WGF9|B0WGF9_CULQU	Thioredoxin reductase 1, mitochondrial OS=Culex quinquefasciatus GN=CpipJ_CPIJ005552 PE=4 SV=1	ENVEVYHAYYKPTEFFVPQR	839.413	3	1120.58	1	9980000	0.000129	64.1892
cx_pro-m-1	tr|B0WGF9|B0WGF9_CULQU	Thioredoxin reductase 1, mitochondrial OS=Culex quinquefasciatus GN=CpipJ_CPIJ005552 PE=4 SV=1	ENVEVYHAYYKPTEFFVPQR	839.413	3	1120.58	1	14200000	0.000163	63.2395
cx_pro-m-2	tr|B0WGF9|B0WGF9_CULQU	Thioredoxin reductase 1, mitochondrial OS=Culex quinquefasciatus GN=CpipJ_CPIJ005552 PE=4 SV=1	ENVEVYHAYYKPTEFFVPQR	839.413	3	1120.58	1	13800000	0.000156	62.9137
cx_pro-m-3	tr|B0WGF9|B0WGF9_CULQU	Thioredoxin reductase 1, mitochondrial OS=Culex quinquefasciatus GN=CpipJ_CPIJ005552 PE=4 SV=1	ENVEVYHAYYKPTEFFVPQR	839.413	3	1120.58	1	15000000	0.000164	62.8057
cx-s-m-1	tr|B0WGF9|B0WGF9_CULQU	Thioredoxin reductase 1, mitochondrial OS=Culex quinquefasciatus GN=CpipJ_CPIJ005552 PE=4 SV=1	ENVEVYHAYYKPTEFFVPQR	839.413	3	1120.58	1	5830000	8.6e-05	64.3101
cx-s-m-2	tr|B0WGF9|B0WGF9_CULQU	Thioredoxin reductase 1, mitochondrial OS=Culex quinquefasciatus GN=CpipJ_CPIJ005552 PE=4 SV=1	ENVEVYHAYYKPTEFFVPQR	839.413	3	1120.58	1	6700000	9.3e-05	64.1401
cx-s-m-3	tr|B0WGF9|B0WGF9_CULQU	Thioredoxin reductase 1, mitochondrial OS=Culex quinquefasciatus GN=CpipJ_CPIJ005552 PE=4 SV=1	ENVEVYHAYYKPTEFFVPQR	839.413	3	1120.58	1	7430000	9.9e-05	63.8222
cx_cym-m-1	tr|B0WGF9|B0WGF9_CULQU	Thioredoxin reductase 1, mitochondrial OS=Culex quinquefasciatus GN=CpipJ_CPIJ005552 PE=4 SV=1	ENVEVYHAYYKPTEFFVPQR	839.413	3	793.436	1	4340000	4.2e-05	62.5659
cx_cym-m-2	tr|B0WGF9|B0WGF9_CULQU	Thioredoxin reductase 1, mitochondrial OS=Culex quinquefasciatus GN=CpipJ_CPIJ005552 PE=4 SV=1	ENVEVYHAYYKPTEFFVPQR	839.413	3	793.436	1	4290000	4.4e-05	62.9681
cx_cym-m-3	tr|B0WGF9|B0WGF9_CULQU	Thioredoxin reductase 1, mitochondrial OS=Culex quinquefasciatus GN=CpipJ_CPIJ005552 PE=4 SV=1	ENVEVYHAYYKPTEFFVPQR	839.413	3	793.436	1	3780000	4e-05	63.1626
cx_ddv-m-1	tr|B0WGF9|B0WGF9_CULQU	Thioredoxin reductase 1, mitochondrial OS=Culex quinquefasciatus GN=CpipJ_CPIJ005552 PE=4 SV=1	ENVEVYHAYYKPTEFFVPQR	839.413	3	793.436	1	3440000	4.3e-05	64.07
cx_ddv-m-2	tr|B0WGF9|B0WGF9_CULQU	Thioredoxin reductase 1, mitochondrial OS=Culex quinquefasciatus GN=CpipJ_CPIJ005552 PE=4 SV=1	ENVEVYHAYYKPTEFFVPQR	839.413	3	793.436	1	4170000	5.3e-05	64.0832
cx_ddv-m-3	tr|B0WGF9|B0WGF9_CULQU	Thioredoxin reductase 1, mitochondrial OS=Culex quinquefasciatus GN=CpipJ_CPIJ005552 PE=4 SV=1	ENVEVYHAYYKPTEFFVPQR	839.413	3	793.436	1	3130000	4.1e-05	64.1892
cx_pro-m-1	tr|B0WGF9|B0WGF9_CULQU	Thioredoxin reductase 1, mitochondrial OS=Culex quinquefasciatus GN=CpipJ_CPIJ005552 PE=4 SV=1	ENVEVYHAYYKPTEFFVPQR	839.413	3	793.436	1	5090000	5.9e-05	63.2395
cx_pro-m-2	tr|B0WGF9|B0WGF9_CULQU	Thioredoxin reductase 1, mitochondrial OS=Culex quinquefasciatus GN=CpipJ_CPIJ005552 PE=4 SV=1	ENVEVYHAYYKPTEFFVPQR	839.413	3	793.436	1	4950000	5.6e-05	62.9137
cx_pro-m-3	tr|B0WGF9|B0WGF9_CULQU	Thioredoxin reductase 1, mitochondrial OS=Culex quinquefasciatus GN=CpipJ_CPIJ005552 PE=4 SV=1	ENVEVYHAYYKPTEFFVPQR	839.413	3	793.436	1	5430000	6e-05	62.8057
cx-s-m-1	tr|B0WGF9|B0WGF9_CULQU	Thioredoxin reductase 1, mitochondrial OS=Culex quinquefasciatus GN=CpipJ_CPIJ005552 PE=4 SV=1	ENVEVYHAYYKPTEFFVPQR	839.413	3	793.436	1	2190000	3.2e-05	64.3101
cx-s-m-2	tr|B0WGF9|B0WGF9_CULQU	Thioredoxin reductase 1, mitochondrial OS=Culex quinquefasciatus GN=CpipJ_CPIJ005552 PE=4 SV=1	ENVEVYHAYYKPTEFFVPQR	839.413	3	793.436	1	2400000	3.4e-05	64.1401
cx-s-m-3	tr|B0WGF9|B0WGF9_CULQU	Thioredoxin reductase 1, mitochondrial OS=Culex quinquefasciatus GN=CpipJ_CPIJ005552 PE=4 SV=1	ENVEVYHAYYKPTEFFVPQR	839.413	3	793.436	1	2530000	3.4e-05	63.8222
cx_cym-m-1	tr|B0WGF9|B0WGF9_CULQU	Thioredoxin reductase 1, mitochondrial OS=Culex quinquefasciatus GN=CpipJ_CPIJ005552 PE=4 SV=1	ENVEVYHAYYKPTEFFVPQR	839.413	3	646.367	1	3760000	3.7e-05	62.5659
cx_cym-m-2	tr|B0WGF9|B0WGF9_CULQU	Thioredoxin reductase 1, mitochondrial OS=Culex quinquefasciatus GN=CpipJ_CPIJ005552 PE=4 SV=1	ENVEVYHAYYKPTEFFVPQR	839.413	3	646.367	1	3460000	3.5e-05	62.9681
cx_cym-m-3	tr|B0WGF9|B0WGF9_CULQU	Thioredoxin reductase 1, mitochondrial OS=Culex quinquefasciatus GN=CpipJ_CPIJ005552 PE=4 SV=1	ENVEVYHAYYKPTEFFVPQR	839.413	3	646.367	1	2700000	2.8e-05	63.1626
cx_ddv-m-1	tr|B0WGF9|B0WGF9_CULQU	Thioredoxin reductase 1, mitochondrial OS=Culex quinquefasciatus GN=CpipJ_CPIJ005552 PE=4 SV=1	ENVEVYHAYYKPTEFFVPQR	839.413	3	646.367	1	2780000	3.5e-05	64.07
cx_ddv-m-2	tr|B0WGF9|B0WGF9_CULQU	Thioredoxin reductase 1, mitochondrial OS=Culex quinquefasciatus GN=CpipJ_CPIJ005552 PE=4 SV=1	ENVEVYHAYYKPTEFFVPQR	839.413	3	646.367	1	3520000	4.5e-05	64.0832
cx_ddv-m-3	tr|B0WGF9|B0WGF9_CULQU	Thioredoxin reductase 1, mitochondrial OS=Culex quinquefasciatus GN=CpipJ_CPIJ005552 PE=4 SV=1	ENVEVYHAYYKPTEFFVPQR	839.413	3	646.367	1	2720000	3.5e-05	64.1892
cx_pro-m-1	tr|B0WGF9|B0WGF9_CULQU	Thioredoxin reductase 1, mitochondrial OS=Culex quinquefasciatus GN=CpipJ_CPIJ005552 PE=4 SV=1	ENVEVYHAYYKPTEFFVPQR	839.413	3	646.367	1	4270000	4.9e-05	63.2395
cx_pro-m-2	tr|B0WGF9|B0WGF9_CULQU	Thioredoxin reductase 1, mitochondrial OS=Culex quinquefasciatus GN=CpipJ_CPIJ005552 PE=4 SV=1	ENVEVYHAYYKPTEFFVPQR	839.413	3	646.367	1	3690000	4.2e-05	62.9137
cx_pro-m-3	tr|B0WGF9|B0WGF9_CULQU	Thioredoxin reductase 1, mitochondrial OS=Culex quinquefasciatus GN=CpipJ_CPIJ005552 PE=4 SV=1	ENVEVYHAYYKPTEFFVPQR	839.413	3	646.367	1	4330000	4.8e-05	62.8057
cx-s-m-1	tr|B0WGF9|B0WGF9_CULQU	Thioredoxin reductase 1, mitochondrial OS=Culex quinquefasciatus GN=CpipJ_CPIJ005552 PE=4 SV=1	ENVEVYHAYYKPTEFFVPQR	839.413	3	646.367	1	1610000	2.4e-05	64.3101
cx-s-m-2	tr|B0WGF9|B0WGF9_CULQU	Thioredoxin reductase 1, mitochondrial OS=Culex quinquefasciatus GN=CpipJ_CPIJ005552 PE=4 SV=1	ENVEVYHAYYKPTEFFVPQR	839.413	3	646.367	1	2000000	2.8e-05	64.1401
cx-s-m-3	tr|B0WGF9|B0WGF9_CULQU	Thioredoxin reductase 1, mitochondrial OS=Culex quinquefasciatus GN=CpipJ_CPIJ005552 PE=4 SV=1	ENVEVYHAYYKPTEFFVPQR	839.413	3	646.367	1	2190000	2.9e-05	63.8222
cx_cym-m-1	tr|B0WGF9|B0WGF9_CULQU	Thioredoxin reductase 1, mitochondrial OS=Culex quinquefasciatus GN=CpipJ_CPIJ005552 PE=4 SV=1	ENVEVYHAYYKPTEFFVPQR	839.413	3	400.23	1	5570000	5.4e-05	62.5659
cx_cym-m-2	tr|B0WGF9|B0WGF9_CULQU	Thioredoxin reductase 1, mitochondrial OS=Culex quinquefasciatus GN=CpipJ_CPIJ005552 PE=4 SV=1	ENVEVYHAYYKPTEFFVPQR	839.413	3	400.23	1	5410000	5.5e-05	62.9681
cx_cym-m-3	tr|B0WGF9|B0WGF9_CULQU	Thioredoxin reductase 1, mitochondrial OS=Culex quinquefasciatus GN=CpipJ_CPIJ005552 PE=4 SV=1	ENVEVYHAYYKPTEFFVPQR	839.413	3	400.23	1	4510000	4.7e-05	63.1626
cx_ddv-m-1	tr|B0WGF9|B0WGF9_CULQU	Thioredoxin reductase 1, mitochondrial OS=Culex quinquefasciatus GN=CpipJ_CPIJ005552 PE=4 SV=1	ENVEVYHAYYKPTEFFVPQR	839.413	3	400.23	1	4380000	5.4e-05	64.07
cx_ddv-m-2	tr|B0WGF9|B0WGF9_CULQU	Thioredoxin reductase 1, mitochondrial OS=Culex quinquefasciatus GN=CpipJ_CPIJ005552 PE=4 SV=1	ENVEVYHAYYKPTEFFVPQR	839.413	3	400.23	1	5430000	6.9e-05	64.0832
cx_ddv-m-3	tr|B0WGF9|B0WGF9_CULQU	Thioredoxin reductase 1, mitochondrial OS=Culex quinquefasciatus GN=CpipJ_CPIJ005552 PE=4 SV=1	ENVEVYHAYYKPTEFFVPQR	839.413	3	400.23	1	4190000	5.4e-05	64.1892
cx_pro-m-1	tr|B0WGF9|B0WGF9_CULQU	Thioredoxin reductase 1, mitochondrial OS=Culex quinquefasciatus GN=CpipJ_CPIJ005552 PE=4 SV=1	ENVEVYHAYYKPTEFFVPQR	839.413	3	400.23	1	7560000	8.7e-05	63.2395
cx_pro-m-2	tr|B0WGF9|B0WGF9_CULQU	Thioredoxin reductase 1, mitochondrial OS=Culex quinquefasciatus GN=CpipJ_CPIJ005552 PE=4 SV=1	ENVEVYHAYYKPTEFFVPQR	839.413	3	400.23	1	7010000	7.9e-05	62.9137
cx_pro-m-3	tr|B0WGF9|B0WGF9_CULQU	Thioredoxin reductase 1, mitochondrial OS=Culex quinquefasciatus GN=CpipJ_CPIJ005552 PE=4 SV=1	ENVEVYHAYYKPTEFFVPQR	839.413	3	400.23	1	7880000	8.7e-05	62.8057
cx-s-m-1	tr|B0WGF9|B0WGF9_CULQU	Thioredoxin reductase 1, mitochondrial OS=Culex quinquefasciatus GN=CpipJ_CPIJ005552 PE=4 SV=1	ENVEVYHAYYKPTEFFVPQR	839.413	3	400.23	1	2920000	4.3e-05	64.3101
cx-s-m-2	tr|B0WGF9|B0WGF9_CULQU	Thioredoxin reductase 1, mitochondrial OS=Culex quinquefasciatus GN=CpipJ_CPIJ005552 PE=4 SV=1	ENVEVYHAYYKPTEFFVPQR	839.413	3	400.23	1	2940000	4.1e-05	64.1401
cx-s-m-3	tr|B0WGF9|B0WGF9_CULQU	Thioredoxin reductase 1, mitochondrial OS=Culex quinquefasciatus GN=CpipJ_CPIJ005552 PE=4 SV=1	ENVEVYHAYYKPTEFFVPQR	839.413	3	400.23	1	3220000	4.3e-05	63.8222
cx_cym-m-1	tr|B0WLS3|B0WLS3_CULQU	NADH dehydrogenase 1 alpha subcomplex subunit 5 OS=Culex quinquefasciatus GN=CpipJ_CPIJ007541 PE=4 SV=1	ATGLTGMAVAK	510.281	2	847.471	1	12700000	0.000123	47.2977
cx_cym-m-2	tr|B0WLS3|B0WLS3_CULQU	NADH dehydrogenase 1 alpha subcomplex subunit 5 OS=Culex quinquefasciatus GN=CpipJ_CPIJ007541 PE=4 SV=1	ATGLTGMAVAK	510.281	2	847.471	1	11300000	0.000115	47.5226
cx_cym-m-3	tr|B0WLS3|B0WLS3_CULQU	NADH dehydrogenase 1 alpha subcomplex subunit 5 OS=Culex quinquefasciatus GN=CpipJ_CPIJ007541 PE=4 SV=1	ATGLTGMAVAK	510.281	2	847.471	1	11000000	0.000115	47.7039
cx_ddv-m-1	tr|B0WLS3|B0WLS3_CULQU	NADH dehydrogenase 1 alpha subcomplex subunit 5 OS=Culex quinquefasciatus GN=CpipJ_CPIJ007541 PE=4 SV=1	ATGLTGMAVAK	510.281	2	847.471	1	19500000	0.000242	48.7334
cx_ddv-m-2	tr|B0WLS3|B0WLS3_CULQU	NADH dehydrogenase 1 alpha subcomplex subunit 5 OS=Culex quinquefasciatus GN=CpipJ_CPIJ007541 PE=4 SV=1	ATGLTGMAVAK	510.281	2	847.471	1	17200000	0.000219	48.7872
cx_ddv-m-3	tr|B0WLS3|B0WLS3_CULQU	NADH dehydrogenase 1 alpha subcomplex subunit 5 OS=Culex quinquefasciatus GN=CpipJ_CPIJ007541 PE=4 SV=1	ATGLTGMAVAK	510.281	2	847.471	1	18400000	0.000239	48.8646
cx_pro-m-1	tr|B0WLS3|B0WLS3_CULQU	NADH dehydrogenase 1 alpha subcomplex subunit 5 OS=Culex quinquefasciatus GN=CpipJ_CPIJ007541 PE=4 SV=1	ATGLTGMAVAK	510.281	2	847.471	1	12100000	0.00014	48.1134
cx_pro-m-2	tr|B0WLS3|B0WLS3_CULQU	NADH dehydrogenase 1 alpha subcomplex subunit 5 OS=Culex quinquefasciatus GN=CpipJ_CPIJ007541 PE=4 SV=1	ATGLTGMAVAK	510.281	2	847.471	1	10400000	0.000118	47.6899
cx_pro-m-3	tr|B0WLS3|B0WLS3_CULQU	NADH dehydrogenase 1 alpha subcomplex subunit 5 OS=Culex quinquefasciatus GN=CpipJ_CPIJ007541 PE=4 SV=1	ATGLTGMAVAK	510.281	2	847.471	1	13600000	0.00015	47.6654
cx-s-m-1	tr|B0WLS3|B0WLS3_CULQU	NADH dehydrogenase 1 alpha subcomplex subunit 5 OS=Culex quinquefasciatus GN=CpipJ_CPIJ007541 PE=4 SV=1	ATGLTGMAVAK	510.281	2	847.471	1	2770000	4.1e-05	48.9991
cx-s-m-2	tr|B0WLS3|B0WLS3_CULQU	NADH dehydrogenase 1 alpha subcomplex subunit 5 OS=Culex quinquefasciatus GN=CpipJ_CPIJ007541 PE=4 SV=1	ATGLTGMAVAK	510.281	2	847.471	1	3340000	4.6e-05	48.8889
cx-s-m-3	tr|B0WLS3|B0WLS3_CULQU	NADH dehydrogenase 1 alpha subcomplex subunit 5 OS=Culex quinquefasciatus GN=CpipJ_CPIJ007541 PE=4 SV=1	ATGLTGMAVAK	510.281	2	847.471	1	2940000	3.9e-05	48.6265
cx_cym-m-1	tr|B0WLS3|B0WLS3_CULQU	NADH dehydrogenase 1 alpha subcomplex subunit 5 OS=Culex quinquefasciatus GN=CpipJ_CPIJ007541 PE=4 SV=1	ATGLTGMAVAK	510.281	2	677.365	1	32700000	0.000319	47.2977
cx_cym-m-2	tr|B0WLS3|B0WLS3_CULQU	NADH dehydrogenase 1 alpha subcomplex subunit 5 OS=Culex quinquefasciatus GN=CpipJ_CPIJ007541 PE=4 SV=1	ATGLTGMAVAK	510.281	2	677.365	1	26100000	0.000266	47.5226
cx_cym-m-3	tr|B0WLS3|B0WLS3_CULQU	NADH dehydrogenase 1 alpha subcomplex subunit 5 OS=Culex quinquefasciatus GN=CpipJ_CPIJ007541 PE=4 SV=1	ATGLTGMAVAK	510.281	2	677.365	1	25700000	0.000271	47.7039
cx_ddv-m-1	tr|B0WLS3|B0WLS3_CULQU	NADH dehydrogenase 1 alpha subcomplex subunit 5 OS=Culex quinquefasciatus GN=CpipJ_CPIJ007541 PE=4 SV=1	ATGLTGMAVAK	510.281	2	677.365	1	40500000	0.000504	48.7334
cx_ddv-m-2	tr|B0WLS3|B0WLS3_CULQU	NADH dehydrogenase 1 alpha subcomplex subunit 5 OS=Culex quinquefasciatus GN=CpipJ_CPIJ007541 PE=4 SV=1	ATGLTGMAVAK	510.281	2	677.365	1	33300000	0.000424	48.7872
cx_ddv-m-3	tr|B0WLS3|B0WLS3_CULQU	NADH dehydrogenase 1 alpha subcomplex subunit 5 OS=Culex quinquefasciatus GN=CpipJ_CPIJ007541 PE=4 SV=1	ATGLTGMAVAK	510.281	2	677.365	1	35600000	0.000462	48.8646
cx_pro-m-1	tr|B0WLS3|B0WLS3_CULQU	NADH dehydrogenase 1 alpha subcomplex subunit 5 OS=Culex quinquefasciatus GN=CpipJ_CPIJ007541 PE=4 SV=1	ATGLTGMAVAK	510.281	2	677.365	1	24100000	0.000276	48.1134
cx_pro-m-2	tr|B0WLS3|B0WLS3_CULQU	NADH dehydrogenase 1 alpha subcomplex subunit 5 OS=Culex quinquefasciatus GN=CpipJ_CPIJ007541 PE=4 SV=1	ATGLTGMAVAK	510.281	2	677.365	1	23100000	0.000262	47.6899
cx_pro-m-3	tr|B0WLS3|B0WLS3_CULQU	NADH dehydrogenase 1 alpha subcomplex subunit 5 OS=Culex quinquefasciatus GN=CpipJ_CPIJ007541 PE=4 SV=1	ATGLTGMAVAK	510.281	2	677.365	1	27500000	0.000302	47.6654
cx-s-m-1	tr|B0WLS3|B0WLS3_CULQU	NADH dehydrogenase 1 alpha subcomplex subunit 5 OS=Culex quinquefasciatus GN=CpipJ_CPIJ007541 PE=4 SV=1	ATGLTGMAVAK	510.281	2	677.365	1	5650000	8.3e-05	48.9991
cx-s-m-2	tr|B0WLS3|B0WLS3_CULQU	NADH dehydrogenase 1 alpha subcomplex subunit 5 OS=Culex quinquefasciatus GN=CpipJ_CPIJ007541 PE=4 SV=1	ATGLTGMAVAK	510.281	2	677.365	1	6250000	8.7e-05	48.7953
cx-s-m-3	tr|B0WLS3|B0WLS3_CULQU	NADH dehydrogenase 1 alpha subcomplex subunit 5 OS=Culex quinquefasciatus GN=CpipJ_CPIJ007541 PE=4 SV=1	ATGLTGMAVAK	510.281	2	677.365	1	6190000	8.3e-05	48.6265
cx_cym-m-1	tr|B0WLS3|B0WLS3_CULQU	NADH dehydrogenase 1 alpha subcomplex subunit 5 OS=Culex quinquefasciatus GN=CpipJ_CPIJ007541 PE=4 SV=1	ATGLTGMAVAK	510.281	2	576.317	1	19800000	0.000193	47.3799
cx_cym-m-2	tr|B0WLS3|B0WLS3_CULQU	NADH dehydrogenase 1 alpha subcomplex subunit 5 OS=Culex quinquefasciatus GN=CpipJ_CPIJ007541 PE=4 SV=1	ATGLTGMAVAK	510.281	2	576.317	1	17900000	0.000182	47.5226
cx_cym-m-3	tr|B0WLS3|B0WLS3_CULQU	NADH dehydrogenase 1 alpha subcomplex subunit 5 OS=Culex quinquefasciatus GN=CpipJ_CPIJ007541 PE=4 SV=1	ATGLTGMAVAK	510.281	2	576.317	1	18600000	0.000196	47.7039
cx_ddv-m-1	tr|B0WLS3|B0WLS3_CULQU	NADH dehydrogenase 1 alpha subcomplex subunit 5 OS=Culex quinquefasciatus GN=CpipJ_CPIJ007541 PE=4 SV=1	ATGLTGMAVAK	510.281	2	576.317	1	23800000	0.000296	48.7334
cx_ddv-m-2	tr|B0WLS3|B0WLS3_CULQU	NADH dehydrogenase 1 alpha subcomplex subunit 5 OS=Culex quinquefasciatus GN=CpipJ_CPIJ007541 PE=4 SV=1	ATGLTGMAVAK	510.281	2	576.317	1	21300000	0.00027	48.7872
cx_ddv-m-3	tr|B0WLS3|B0WLS3_CULQU	NADH dehydrogenase 1 alpha subcomplex subunit 5 OS=Culex quinquefasciatus GN=CpipJ_CPIJ007541 PE=4 SV=1	ATGLTGMAVAK	510.281	2	576.317	1	22400000	0.00029	48.8646
cx_pro-m-1	tr|B0WLS3|B0WLS3_CULQU	NADH dehydrogenase 1 alpha subcomplex subunit 5 OS=Culex quinquefasciatus GN=CpipJ_CPIJ007541 PE=4 SV=1	ATGLTGMAVAK	510.281	2	576.317	1	14900000	0.000171	48.1134
cx_pro-m-2	tr|B0WLS3|B0WLS3_CULQU	NADH dehydrogenase 1 alpha subcomplex subunit 5 OS=Culex quinquefasciatus GN=CpipJ_CPIJ007541 PE=4 SV=1	ATGLTGMAVAK	510.281	2	576.317	1	15200000	0.000172	47.6899
cx_pro-m-3	tr|B0WLS3|B0WLS3_CULQU	NADH dehydrogenase 1 alpha subcomplex subunit 5 OS=Culex quinquefasciatus GN=CpipJ_CPIJ007541 PE=4 SV=1	ATGLTGMAVAK	510.281	2	576.317	1	17500000	0.000192	47.6654
cx-s-m-1	tr|B0WLS3|B0WLS3_CULQU	NADH dehydrogenase 1 alpha subcomplex subunit 5 OS=Culex quinquefasciatus GN=CpipJ_CPIJ007541 PE=4 SV=1	ATGLTGMAVAK	510.281	2	576.317	1	3700000	5.4e-05	48.9991
cx-s-m-2	tr|B0WLS3|B0WLS3_CULQU	NADH dehydrogenase 1 alpha subcomplex subunit 5 OS=Culex quinquefasciatus GN=CpipJ_CPIJ007541 PE=4 SV=1	ATGLTGMAVAK	510.281	2	576.317	1	4200000	5.9e-05	48.7953
cx-s-m-3	tr|B0WLS3|B0WLS3_CULQU	NADH dehydrogenase 1 alpha subcomplex subunit 5 OS=Culex quinquefasciatus GN=CpipJ_CPIJ007541 PE=4 SV=1	ATGLTGMAVAK	510.281	2	576.317	1	4010000	5.4e-05	48.6265
cx_cym-m-1	tr|B0WLS3|B0WLS3_CULQU	NADH dehydrogenase 1 alpha subcomplex subunit 5 OS=Culex quinquefasciatus GN=CpipJ_CPIJ007541 PE=4 SV=1	ATGLTGMAVAK	510.281	2	388.255	1	4530000	4.4e-05	47.2977
cx_cym-m-2	tr|B0WLS3|B0WLS3_CULQU	NADH dehydrogenase 1 alpha subcomplex subunit 5 OS=Culex quinquefasciatus GN=CpipJ_CPIJ007541 PE=4 SV=1	ATGLTGMAVAK	510.281	2	388.255	1	4930000	5e-05	47.5226
cx_cym-m-3	tr|B0WLS3|B0WLS3_CULQU	NADH dehydrogenase 1 alpha subcomplex subunit 5 OS=Culex quinquefasciatus GN=CpipJ_CPIJ007541 PE=4 SV=1	ATGLTGMAVAK	510.281	2	388.255	1	4860000	5.1e-05	47.7039
cx_ddv-m-1	tr|B0WLS3|B0WLS3_CULQU	NADH dehydrogenase 1 alpha subcomplex subunit 5 OS=Culex quinquefasciatus GN=CpipJ_CPIJ007541 PE=4 SV=1	ATGLTGMAVAK	510.281	2	388.255	1	7340000	9.1e-05	48.7334
cx_ddv-m-2	tr|B0WLS3|B0WLS3_CULQU	NADH dehydrogenase 1 alpha subcomplex subunit 5 OS=Culex quinquefasciatus GN=CpipJ_CPIJ007541 PE=4 SV=1	ATGLTGMAVAK	510.281	2	388.255	1	6640000	8.4e-05	48.7872
cx_ddv-m-3	tr|B0WLS3|B0WLS3_CULQU	NADH dehydrogenase 1 alpha subcomplex subunit 5 OS=Culex quinquefasciatus GN=CpipJ_CPIJ007541 PE=4 SV=1	ATGLTGMAVAK	510.281	2	388.255	1	6570000	8.5e-05	48.8646
cx_pro-m-1	tr|B0WLS3|B0WLS3_CULQU	NADH dehydrogenase 1 alpha subcomplex subunit 5 OS=Culex quinquefasciatus GN=CpipJ_CPIJ007541 PE=4 SV=1	ATGLTGMAVAK	510.281	2	388.255	1	4690000	5.4e-05	48.1134
cx_pro-m-2	tr|B0WLS3|B0WLS3_CULQU	NADH dehydrogenase 1 alpha subcomplex subunit 5 OS=Culex quinquefasciatus GN=CpipJ_CPIJ007541 PE=4 SV=1	ATGLTGMAVAK	510.281	2	388.255	1	6090000	6.9e-05	47.6899
cx_pro-m-3	tr|B0WLS3|B0WLS3_CULQU	NADH dehydrogenase 1 alpha subcomplex subunit 5 OS=Culex quinquefasciatus GN=CpipJ_CPIJ007541 PE=4 SV=1	ATGLTGMAVAK	510.281	2	388.255	1	5310000	5.8e-05	47.5788
cx-s-m-1	tr|B0WLS3|B0WLS3_CULQU	NADH dehydrogenase 1 alpha subcomplex subunit 5 OS=Culex quinquefasciatus GN=CpipJ_CPIJ007541 PE=4 SV=1	ATGLTGMAVAK	510.281	2	388.255	1	1500000	2.2e-05	48.9991
cx-s-m-2	tr|B0WLS3|B0WLS3_CULQU	NADH dehydrogenase 1 alpha subcomplex subunit 5 OS=Culex quinquefasciatus GN=CpipJ_CPIJ007541 PE=4 SV=1	ATGLTGMAVAK	510.281	2	388.255	1	1220000	1.7e-05	48.8889
cx-s-m-3	tr|B0WLS3|B0WLS3_CULQU	NADH dehydrogenase 1 alpha subcomplex subunit 5 OS=Culex quinquefasciatus GN=CpipJ_CPIJ007541 PE=4 SV=1	ATGLTGMAVAK	510.281	2	388.255	1	1280000	1.7e-05	48.6265
cx_cym-m-1	tr|B0WLS3|B0WLS3_CULQU	NADH dehydrogenase 1 alpha subcomplex subunit 5 OS=Culex quinquefasciatus GN=CpipJ_CPIJ007541 PE=4 SV=1	ATGLTGMAVAK	510.281	2	317.218	1	6200000	6e-05	47.2977
cx_cym-m-2	tr|B0WLS3|B0WLS3_CULQU	NADH dehydrogenase 1 alpha subcomplex subunit 5 OS=Culex quinquefasciatus GN=CpipJ_CPIJ007541 PE=4 SV=1	ATGLTGMAVAK	510.281	2	317.218	1	5570000	5.7e-05	47.5226
cx_cym-m-3	tr|B0WLS3|B0WLS3_CULQU	NADH dehydrogenase 1 alpha subcomplex subunit 5 OS=Culex quinquefasciatus GN=CpipJ_CPIJ007541 PE=4 SV=1	ATGLTGMAVAK	510.281	2	317.218	1	6590000	6.9e-05	47.7039
cx_ddv-m-1	tr|B0WLS3|B0WLS3_CULQU	NADH dehydrogenase 1 alpha subcomplex subunit 5 OS=Culex quinquefasciatus GN=CpipJ_CPIJ007541 PE=4 SV=1	ATGLTGMAVAK	510.281	2	317.218	1	8690000	0.000108	48.7334
cx_ddv-m-2	tr|B0WLS3|B0WLS3_CULQU	NADH dehydrogenase 1 alpha subcomplex subunit 5 OS=Culex quinquefasciatus GN=CpipJ_CPIJ007541 PE=4 SV=1	ATGLTGMAVAK	510.281	2	317.218	1	7920000	0.000101	48.7872
cx_ddv-m-3	tr|B0WLS3|B0WLS3_CULQU	NADH dehydrogenase 1 alpha subcomplex subunit 5 OS=Culex quinquefasciatus GN=CpipJ_CPIJ007541 PE=4 SV=1	ATGLTGMAVAK	510.281	2	317.218	1	7210000	9.3e-05	48.8646
cx_pro-m-1	tr|B0WLS3|B0WLS3_CULQU	NADH dehydrogenase 1 alpha subcomplex subunit 5 OS=Culex quinquefasciatus GN=CpipJ_CPIJ007541 PE=4 SV=1	ATGLTGMAVAK	510.281	2	317.218	1	5420000	6.2e-05	48.1134
cx_pro-m-2	tr|B0WLS3|B0WLS3_CULQU	NADH dehydrogenase 1 alpha subcomplex subunit 5 OS=Culex quinquefasciatus GN=CpipJ_CPIJ007541 PE=4 SV=1	ATGLTGMAVAK	510.281	2	317.218	1	4500000	5.1e-05	47.6899
cx_pro-m-3	tr|B0WLS3|B0WLS3_CULQU	NADH dehydrogenase 1 alpha subcomplex subunit 5 OS=Culex quinquefasciatus GN=CpipJ_CPIJ007541 PE=4 SV=1	ATGLTGMAVAK	510.281	2	317.218	1	5870000	6.4e-05	47.6654
cx-s-m-1	tr|B0WLS3|B0WLS3_CULQU	NADH dehydrogenase 1 alpha subcomplex subunit 5 OS=Culex quinquefasciatus GN=CpipJ_CPIJ007541 PE=4 SV=1	ATGLTGMAVAK	510.281	2	317.218	1	1380000	2e-05	48.9991
cx-s-m-2	tr|B0WLS3|B0WLS3_CULQU	NADH dehydrogenase 1 alpha subcomplex subunit 5 OS=Culex quinquefasciatus GN=CpipJ_CPIJ007541 PE=4 SV=1	ATGLTGMAVAK	510.281	2	317.218	1	1490000	2.1e-05	48.7953
cx-s-m-3	tr|B0WLS3|B0WLS3_CULQU	NADH dehydrogenase 1 alpha subcomplex subunit 5 OS=Culex quinquefasciatus GN=CpipJ_CPIJ007541 PE=4 SV=1	ATGLTGMAVAK	510.281	2	317.218	1	1110000	1.5e-05	48.6265
cx_cym-m-1	tr|B0WLS3|B0WLS3_CULQU	NADH dehydrogenase 1 alpha subcomplex subunit 5 OS=Culex quinquefasciatus GN=CpipJ_CPIJ007541 PE=4 SV=1	ATGLTGMAVAK	510.281	2	230.114	1	5510000	5.4e-05	47.3799
cx_cym-m-2	tr|B0WLS3|B0WLS3_CULQU	NADH dehydrogenase 1 alpha subcomplex subunit 5 OS=Culex quinquefasciatus GN=CpipJ_CPIJ007541 PE=4 SV=1	ATGLTGMAVAK	510.281	2	230.114	1	3820000	3.9e-05	47.5226
cx_cym-m-3	tr|B0WLS3|B0WLS3_CULQU	NADH dehydrogenase 1 alpha subcomplex subunit 5 OS=Culex quinquefasciatus GN=CpipJ_CPIJ007541 PE=4 SV=1	ATGLTGMAVAK	510.281	2	230.114	1	5000000	5.3e-05	47.7039
cx_ddv-m-1	tr|B0WLS3|B0WLS3_CULQU	NADH dehydrogenase 1 alpha subcomplex subunit 5 OS=Culex quinquefasciatus GN=CpipJ_CPIJ007541 PE=4 SV=1	ATGLTGMAVAK	510.281	2	230.114	1	6560000	8.2e-05	48.7334
cx_ddv-m-2	tr|B0WLS3|B0WLS3_CULQU	NADH dehydrogenase 1 alpha subcomplex subunit 5 OS=Culex quinquefasciatus GN=CpipJ_CPIJ007541 PE=4 SV=1	ATGLTGMAVAK	510.281	2	230.114	1	5540000	7e-05	48.7872
cx_ddv-m-3	tr|B0WLS3|B0WLS3_CULQU	NADH dehydrogenase 1 alpha subcomplex subunit 5 OS=Culex quinquefasciatus GN=CpipJ_CPIJ007541 PE=4 SV=1	ATGLTGMAVAK	510.281	2	230.114	1	5980000	7.8e-05	48.8646
cx_pro-m-1	tr|B0WLS3|B0WLS3_CULQU	NADH dehydrogenase 1 alpha subcomplex subunit 5 OS=Culex quinquefasciatus GN=CpipJ_CPIJ007541 PE=4 SV=1	ATGLTGMAVAK	510.281	2	230.114	1	4040000	4.6e-05	48.1134
cx_pro-m-2	tr|B0WLS3|B0WLS3_CULQU	NADH dehydrogenase 1 alpha subcomplex subunit 5 OS=Culex quinquefasciatus GN=CpipJ_CPIJ007541 PE=4 SV=1	ATGLTGMAVAK	510.281	2	230.114	1	4040000	4.6e-05	47.6899
cx_pro-m-3	tr|B0WLS3|B0WLS3_CULQU	NADH dehydrogenase 1 alpha subcomplex subunit 5 OS=Culex quinquefasciatus GN=CpipJ_CPIJ007541 PE=4 SV=1	ATGLTGMAVAK	510.281	2	230.114	1	4120000	4.5e-05	47.5788
cx-s-m-1	tr|B0WLS3|B0WLS3_CULQU	NADH dehydrogenase 1 alpha subcomplex subunit 5 OS=Culex quinquefasciatus GN=CpipJ_CPIJ007541 PE=4 SV=1	ATGLTGMAVAK	510.281	2	230.114	1	1080000	1.6e-05	48.9991
cx-s-m-2	tr|B0WLS3|B0WLS3_CULQU	NADH dehydrogenase 1 alpha subcomplex subunit 5 OS=Culex quinquefasciatus GN=CpipJ_CPIJ007541 PE=4 SV=1	ATGLTGMAVAK	510.281	2	230.114	1	1210000	1.7e-05	48.8889
cx-s-m-3	tr|B0WLS3|B0WLS3_CULQU	NADH dehydrogenase 1 alpha subcomplex subunit 5 OS=Culex quinquefasciatus GN=CpipJ_CPIJ007541 PE=4 SV=1	ATGLTGMAVAK	510.281	2	230.114	1	1140000	1.5e-05	48.6265
cx_cym-m-1	tr|B0WLS3|B0WLS3_CULQU	NADH dehydrogenase 1 alpha subcomplex subunit 5 OS=Culex quinquefasciatus GN=CpipJ_CPIJ007541 PE=4 SV=1	NPHHTLTALYNK	704.87	2	1197.64	1	884000	9e-06	41.7206
cx_cym-m-2	tr|B0WLS3|B0WLS3_CULQU	NADH dehydrogenase 1 alpha subcomplex subunit 5 OS=Culex quinquefasciatus GN=CpipJ_CPIJ007541 PE=4 SV=1	NPHHTLTALYNK	704.87	2	1197.64	1	964000	1e-05	41.9167
cx_cym-m-3	tr|B0WLS3|B0WLS3_CULQU	NADH dehydrogenase 1 alpha subcomplex subunit 5 OS=Culex quinquefasciatus GN=CpipJ_CPIJ007541 PE=4 SV=1	NPHHTLTALYNK	704.87	2	1197.64	1	1020000	1.1e-05	42.1483
cx_ddv-m-1	tr|B0WLS3|B0WLS3_CULQU	NADH dehydrogenase 1 alpha subcomplex subunit 5 OS=Culex quinquefasciatus GN=CpipJ_CPIJ007541 PE=4 SV=1	NPHHTLTALYNK	704.87	2	1197.64	1	1570000	2e-05	43.1642
cx_ddv-m-2	tr|B0WLS3|B0WLS3_CULQU	NADH dehydrogenase 1 alpha subcomplex subunit 5 OS=Culex quinquefasciatus GN=CpipJ_CPIJ007541 PE=4 SV=1	NPHHTLTALYNK	704.87	2	1197.64	1	1320000	1.7e-05	43.2589
cx_ddv-m-3	tr|B0WLS3|B0WLS3_CULQU	NADH dehydrogenase 1 alpha subcomplex subunit 5 OS=Culex quinquefasciatus GN=CpipJ_CPIJ007541 PE=4 SV=1	NPHHTLTALYNK	704.87	2	1197.64	1	1340000	1.7e-05	43.3602
cx_pro-m-1	tr|B0WLS3|B0WLS3_CULQU	NADH dehydrogenase 1 alpha subcomplex subunit 5 OS=Culex quinquefasciatus GN=CpipJ_CPIJ007541 PE=4 SV=1	NPHHTLTALYNK	704.87	2	1197.64	1	2310000	2.7e-05	42.4283
cx_pro-m-2	tr|B0WLS3|B0WLS3_CULQU	NADH dehydrogenase 1 alpha subcomplex subunit 5 OS=Culex quinquefasciatus GN=CpipJ_CPIJ007541 PE=4 SV=1	NPHHTLTALYNK	704.87	2	1197.64	1	1880000	2.1e-05	42.0785
cx_pro-m-3	tr|B0WLS3|B0WLS3_CULQU	NADH dehydrogenase 1 alpha subcomplex subunit 5 OS=Culex quinquefasciatus GN=CpipJ_CPIJ007541 PE=4 SV=1	NPHHTLTALYNK	704.87	2	1197.64	1	2120000	2.3e-05	41.9403
cx-s-m-1	tr|B0WLS3|B0WLS3_CULQU	NADH dehydrogenase 1 alpha subcomplex subunit 5 OS=Culex quinquefasciatus GN=CpipJ_CPIJ007541 PE=4 SV=1	NPHHTLTALYNK	704.87	2	1197.64	1	834000	1.2e-05	43.4596
cx-s-m-2	tr|B0WLS3|B0WLS3_CULQU	NADH dehydrogenase 1 alpha subcomplex subunit 5 OS=Culex quinquefasciatus GN=CpipJ_CPIJ007541 PE=4 SV=1	NPHHTLTALYNK	704.87	2	1197.64	1	628000	9e-06	43.3867
cx-s-m-3	tr|B0WLS3|B0WLS3_CULQU	NADH dehydrogenase 1 alpha subcomplex subunit 5 OS=Culex quinquefasciatus GN=CpipJ_CPIJ007541 PE=4 SV=1	NPHHTLTALYNK	704.87	2	1197.64	1	762000	1e-05	43.0622
cx_cym-m-1	tr|B0WLS3|B0WLS3_CULQU	NADH dehydrogenase 1 alpha subcomplex subunit 5 OS=Culex quinquefasciatus GN=CpipJ_CPIJ007541 PE=4 SV=1	NPHHTLTALYNK	704.87	2	1060.58	1	5540000	5.4e-05	41.7206
cx_cym-m-2	tr|B0WLS3|B0WLS3_CULQU	NADH dehydrogenase 1 alpha subcomplex subunit 5 OS=Culex quinquefasciatus GN=CpipJ_CPIJ007541 PE=4 SV=1	NPHHTLTALYNK	704.87	2	1060.58	1	6610000	6.7e-05	41.9167
cx_cym-m-3	tr|B0WLS3|B0WLS3_CULQU	NADH dehydrogenase 1 alpha subcomplex subunit 5 OS=Culex quinquefasciatus GN=CpipJ_CPIJ007541 PE=4 SV=1	NPHHTLTALYNK	704.87	2	1060.58	1	5630000	5.9e-05	42.1483
cx_ddv-m-1	tr|B0WLS3|B0WLS3_CULQU	NADH dehydrogenase 1 alpha subcomplex subunit 5 OS=Culex quinquefasciatus GN=CpipJ_CPIJ007541 PE=4 SV=1	NPHHTLTALYNK	704.87	2	1060.58	1	10400000	0.000129	43.1642
cx_ddv-m-2	tr|B0WLS3|B0WLS3_CULQU	NADH dehydrogenase 1 alpha subcomplex subunit 5 OS=Culex quinquefasciatus GN=CpipJ_CPIJ007541 PE=4 SV=1	NPHHTLTALYNK	704.87	2	1060.58	1	9460000	0.00012	43.2589
cx_ddv-m-3	tr|B0WLS3|B0WLS3_CULQU	NADH dehydrogenase 1 alpha subcomplex subunit 5 OS=Culex quinquefasciatus GN=CpipJ_CPIJ007541 PE=4 SV=1	NPHHTLTALYNK	704.87	2	1060.58	1	9680000	0.000125	43.3602
cx_pro-m-1	tr|B0WLS3|B0WLS3_CULQU	NADH dehydrogenase 1 alpha subcomplex subunit 5 OS=Culex quinquefasciatus GN=CpipJ_CPIJ007541 PE=4 SV=1	NPHHTLTALYNK	704.87	2	1060.58	1	13600000	0.000156	42.4283
cx_pro-m-2	tr|B0WLS3|B0WLS3_CULQU	NADH dehydrogenase 1 alpha subcomplex subunit 5 OS=Culex quinquefasciatus GN=CpipJ_CPIJ007541 PE=4 SV=1	NPHHTLTALYNK	704.87	2	1060.58	1	13600000	0.000155	42.0785
cx_pro-m-3	tr|B0WLS3|B0WLS3_CULQU	NADH dehydrogenase 1 alpha subcomplex subunit 5 OS=Culex quinquefasciatus GN=CpipJ_CPIJ007541 PE=4 SV=1	NPHHTLTALYNK	704.87	2	1060.58	1	13300000	0.000146	41.9403
cx-s-m-1	tr|B0WLS3|B0WLS3_CULQU	NADH dehydrogenase 1 alpha subcomplex subunit 5 OS=Culex quinquefasciatus GN=CpipJ_CPIJ007541 PE=4 SV=1	NPHHTLTALYNK	704.87	2	1060.58	1	5400000	7.9e-05	43.4596
cx-s-m-2	tr|B0WLS3|B0WLS3_CULQU	NADH dehydrogenase 1 alpha subcomplex subunit 5 OS=Culex quinquefasciatus GN=CpipJ_CPIJ007541 PE=4 SV=1	NPHHTLTALYNK	704.87	2	1060.58	1	4320000	6e-05	43.3867
cx-s-m-3	tr|B0WLS3|B0WLS3_CULQU	NADH dehydrogenase 1 alpha subcomplex subunit 5 OS=Culex quinquefasciatus GN=CpipJ_CPIJ007541 PE=4 SV=1	NPHHTLTALYNK	704.87	2	1060.58	1	5690000	7.6e-05	43.1554
cx_cym-m-1	tr|B0WLS3|B0WLS3_CULQU	NADH dehydrogenase 1 alpha subcomplex subunit 5 OS=Culex quinquefasciatus GN=CpipJ_CPIJ007541 PE=4 SV=1	NPHHTLTALYNK	704.87	2	923.52	1	6790000	6.6e-05	41.7206
cx_cym-m-2	tr|B0WLS3|B0WLS3_CULQU	NADH dehydrogenase 1 alpha subcomplex subunit 5 OS=Culex quinquefasciatus GN=CpipJ_CPIJ007541 PE=4 SV=1	NPHHTLTALYNK	704.87	2	923.52	1	7530000	7.7e-05	41.9167
cx_cym-m-3	tr|B0WLS3|B0WLS3_CULQU	NADH dehydrogenase 1 alpha subcomplex subunit 5 OS=Culex quinquefasciatus GN=CpipJ_CPIJ007541 PE=4 SV=1	NPHHTLTALYNK	704.87	2	923.52	1	6760000	7.1e-05	42.1483
cx_ddv-m-1	tr|B0WLS3|B0WLS3_CULQU	NADH dehydrogenase 1 alpha subcomplex subunit 5 OS=Culex quinquefasciatus GN=CpipJ_CPIJ007541 PE=4 SV=1	NPHHTLTALYNK	704.87	2	923.52	1	12200000	0.000152	43.1642
cx_ddv-m-2	tr|B0WLS3|B0WLS3_CULQU	NADH dehydrogenase 1 alpha subcomplex subunit 5 OS=Culex quinquefasciatus GN=CpipJ_CPIJ007541 PE=4 SV=1	NPHHTLTALYNK	704.87	2	923.52	1	10100000	0.000128	43.2589
cx_ddv-m-3	tr|B0WLS3|B0WLS3_CULQU	NADH dehydrogenase 1 alpha subcomplex subunit 5 OS=Culex quinquefasciatus GN=CpipJ_CPIJ007541 PE=4 SV=1	NPHHTLTALYNK	704.87	2	923.52	1	11300000	0.000146	43.3602
cx_pro-m-1	tr|B0WLS3|B0WLS3_CULQU	NADH dehydrogenase 1 alpha subcomplex subunit 5 OS=Culex quinquefasciatus GN=CpipJ_CPIJ007541 PE=4 SV=1	NPHHTLTALYNK	704.87	2	923.52	1	15800000	0.000181	42.4283
cx_pro-m-2	tr|B0WLS3|B0WLS3_CULQU	NADH dehydrogenase 1 alpha subcomplex subunit 5 OS=Culex quinquefasciatus GN=CpipJ_CPIJ007541 PE=4 SV=1	NPHHTLTALYNK	704.87	2	923.52	1	16100000	0.000182	42.0785
cx_pro-m-3	tr|B0WLS3|B0WLS3_CULQU	NADH dehydrogenase 1 alpha subcomplex subunit 5 OS=Culex quinquefasciatus GN=CpipJ_CPIJ007541 PE=4 SV=1	NPHHTLTALYNK	704.87	2	923.52	1	14900000	0.000163	41.9403
cx-s-m-1	tr|B0WLS3|B0WLS3_CULQU	NADH dehydrogenase 1 alpha subcomplex subunit 5 OS=Culex quinquefasciatus GN=CpipJ_CPIJ007541 PE=4 SV=1	NPHHTLTALYNK	704.87	2	923.52	1	6390000	9.4e-05	43.4596
cx-s-m-2	tr|B0WLS3|B0WLS3_CULQU	NADH dehydrogenase 1 alpha subcomplex subunit 5 OS=Culex quinquefasciatus GN=CpipJ_CPIJ007541 PE=4 SV=1	NPHHTLTALYNK	704.87	2	923.52	1	5370000	7.5e-05	43.3867
cx-s-m-3	tr|B0WLS3|B0WLS3_CULQU	NADH dehydrogenase 1 alpha subcomplex subunit 5 OS=Culex quinquefasciatus GN=CpipJ_CPIJ007541 PE=4 SV=1	NPHHTLTALYNK	704.87	2	923.52	1	6370000	8.5e-05	43.1554
cx_cym-m-1	tr|B0WLS3|B0WLS3_CULQU	NADH dehydrogenase 1 alpha subcomplex subunit 5 OS=Culex quinquefasciatus GN=CpipJ_CPIJ007541 PE=4 SV=1	NPHHTLTALYNK	704.87	2	424.219	1	7210000	7e-05	41.7206
cx_cym-m-2	tr|B0WLS3|B0WLS3_CULQU	NADH dehydrogenase 1 alpha subcomplex subunit 5 OS=Culex quinquefasciatus GN=CpipJ_CPIJ007541 PE=4 SV=1	NPHHTLTALYNK	704.87	2	424.219	1	7570000	7.7e-05	41.9167
cx_cym-m-3	tr|B0WLS3|B0WLS3_CULQU	NADH dehydrogenase 1 alpha subcomplex subunit 5 OS=Culex quinquefasciatus GN=CpipJ_CPIJ007541 PE=4 SV=1	NPHHTLTALYNK	704.87	2	424.219	1	7270000	7.7e-05	42.1483
cx_ddv-m-1	tr|B0WLS3|B0WLS3_CULQU	NADH dehydrogenase 1 alpha subcomplex subunit 5 OS=Culex quinquefasciatus GN=CpipJ_CPIJ007541 PE=4 SV=1	NPHHTLTALYNK	704.87	2	424.219	1	9670000	0.00012	43.1642
cx_ddv-m-2	tr|B0WLS3|B0WLS3_CULQU	NADH dehydrogenase 1 alpha subcomplex subunit 5 OS=Culex quinquefasciatus GN=CpipJ_CPIJ007541 PE=4 SV=1	NPHHTLTALYNK	704.87	2	424.219	1	8520000	0.000108	43.2589
cx_ddv-m-3	tr|B0WLS3|B0WLS3_CULQU	NADH dehydrogenase 1 alpha subcomplex subunit 5 OS=Culex quinquefasciatus GN=CpipJ_CPIJ007541 PE=4 SV=1	NPHHTLTALYNK	704.87	2	424.219	1	8920000	0.000116	43.3602
cx_pro-m-1	tr|B0WLS3|B0WLS3_CULQU	NADH dehydrogenase 1 alpha subcomplex subunit 5 OS=Culex quinquefasciatus GN=CpipJ_CPIJ007541 PE=4 SV=1	NPHHTLTALYNK	704.87	2	424.219	1	12500000	0.000143	42.4283
cx_pro-m-2	tr|B0WLS3|B0WLS3_CULQU	NADH dehydrogenase 1 alpha subcomplex subunit 5 OS=Culex quinquefasciatus GN=CpipJ_CPIJ007541 PE=4 SV=1	NPHHTLTALYNK	704.87	2	424.219	1	13500000	0.000153	42.0785
cx_pro-m-3	tr|B0WLS3|B0WLS3_CULQU	NADH dehydrogenase 1 alpha subcomplex subunit 5 OS=Culex quinquefasciatus GN=CpipJ_CPIJ007541 PE=4 SV=1	NPHHTLTALYNK	704.87	2	424.219	1	12400000	0.000136	41.9403
cx-s-m-1	tr|B0WLS3|B0WLS3_CULQU	NADH dehydrogenase 1 alpha subcomplex subunit 5 OS=Culex quinquefasciatus GN=CpipJ_CPIJ007541 PE=4 SV=1	NPHHTLTALYNK	704.87	2	424.219	1	5580000	8.2e-05	43.4596
cx-s-m-2	tr|B0WLS3|B0WLS3_CULQU	NADH dehydrogenase 1 alpha subcomplex subunit 5 OS=Culex quinquefasciatus GN=CpipJ_CPIJ007541 PE=4 SV=1	NPHHTLTALYNK	704.87	2	424.219	1	4590000	6.4e-05	43.2931
cx-s-m-3	tr|B0WLS3|B0WLS3_CULQU	NADH dehydrogenase 1 alpha subcomplex subunit 5 OS=Culex quinquefasciatus GN=CpipJ_CPIJ007541 PE=4 SV=1	NPHHTLTALYNK	704.87	2	424.219	1	6110000	8.2e-05	43.1554
cx_cym-m-1	tr|B0WLS3|B0WLS3_CULQU	NADH dehydrogenase 1 alpha subcomplex subunit 5 OS=Culex quinquefasciatus GN=CpipJ_CPIJ007541 PE=4 SV=1	NPHHTLTALYNK	704.87	2	872.437	1	1150000	1.1e-05	41.7206
cx_cym-m-2	tr|B0WLS3|B0WLS3_CULQU	NADH dehydrogenase 1 alpha subcomplex subunit 5 OS=Culex quinquefasciatus GN=CpipJ_CPIJ007541 PE=4 SV=1	NPHHTLTALYNK	704.87	2	872.437	1	1590000	1.6e-05	41.9167
cx_cym-m-3	tr|B0WLS3|B0WLS3_CULQU	NADH dehydrogenase 1 alpha subcomplex subunit 5 OS=Culex quinquefasciatus GN=CpipJ_CPIJ007541 PE=4 SV=1	NPHHTLTALYNK	704.87	2	872.437	1	1100000	1.2e-05	42.1483
cx_ddv-m-1	tr|B0WLS3|B0WLS3_CULQU	NADH dehydrogenase 1 alpha subcomplex subunit 5 OS=Culex quinquefasciatus GN=CpipJ_CPIJ007541 PE=4 SV=1	NPHHTLTALYNK	704.87	2	872.437	1	2400000	3e-05	43.1642
cx_ddv-m-2	tr|B0WLS3|B0WLS3_CULQU	NADH dehydrogenase 1 alpha subcomplex subunit 5 OS=Culex quinquefasciatus GN=CpipJ_CPIJ007541 PE=4 SV=1	NPHHTLTALYNK	704.87	2	872.437	1	1700000	2.2e-05	43.2589
cx_ddv-m-3	tr|B0WLS3|B0WLS3_CULQU	NADH dehydrogenase 1 alpha subcomplex subunit 5 OS=Culex quinquefasciatus GN=CpipJ_CPIJ007541 PE=4 SV=1	NPHHTLTALYNK	704.87	2	872.437	1	2150000	2.8e-05	43.3602
cx_pro-m-1	tr|B0WLS3|B0WLS3_CULQU	NADH dehydrogenase 1 alpha subcomplex subunit 5 OS=Culex quinquefasciatus GN=CpipJ_CPIJ007541 PE=4 SV=1	NPHHTLTALYNK	704.87	2	872.437	1	2530000	2.9e-05	42.4283
cx_pro-m-2	tr|B0WLS3|B0WLS3_CULQU	NADH dehydrogenase 1 alpha subcomplex subunit 5 OS=Culex quinquefasciatus GN=CpipJ_CPIJ007541 PE=4 SV=1	NPHHTLTALYNK	704.87	2	872.437	1	2810000	3.2e-05	42.0785
cx_pro-m-3	tr|B0WLS3|B0WLS3_CULQU	NADH dehydrogenase 1 alpha subcomplex subunit 5 OS=Culex quinquefasciatus GN=CpipJ_CPIJ007541 PE=4 SV=1	NPHHTLTALYNK	704.87	2	872.437	1	2770000	3e-05	41.9403
cx-s-m-1	tr|B0WLS3|B0WLS3_CULQU	NADH dehydrogenase 1 alpha subcomplex subunit 5 OS=Culex quinquefasciatus GN=CpipJ_CPIJ007541 PE=4 SV=1	NPHHTLTALYNK	704.87	2	872.437	1	776000	1.1e-05	43.4596
cx-s-m-2	tr|B0WLS3|B0WLS3_CULQU	NADH dehydrogenase 1 alpha subcomplex subunit 5 OS=Culex quinquefasciatus GN=CpipJ_CPIJ007541 PE=4 SV=1	NPHHTLTALYNK	704.87	2	872.437	1	854000	1.2e-05	43.2931
cx-s-m-3	tr|B0WLS3|B0WLS3_CULQU	NADH dehydrogenase 1 alpha subcomplex subunit 5 OS=Culex quinquefasciatus GN=CpipJ_CPIJ007541 PE=4 SV=1	NPHHTLTALYNK	704.87	2	872.437	1	1160000	1.5e-05	43.1554
cx_cym-m-1	tr|B0WLS3|B0WLS3_CULQU	NADH dehydrogenase 1 alpha subcomplex subunit 5 OS=Culex quinquefasciatus GN=CpipJ_CPIJ007541 PE=4 SV=1	NPHHTLTALYNK	704.87	2	985.521	1	1470000	1.4e-05	41.7206
cx_cym-m-2	tr|B0WLS3|B0WLS3_CULQU	NADH dehydrogenase 1 alpha subcomplex subunit 5 OS=Culex quinquefasciatus GN=CpipJ_CPIJ007541 PE=4 SV=1	NPHHTLTALYNK	704.87	2	985.521	1	1570000	1.6e-05	41.9167
cx_cym-m-3	tr|B0WLS3|B0WLS3_CULQU	NADH dehydrogenase 1 alpha subcomplex subunit 5 OS=Culex quinquefasciatus GN=CpipJ_CPIJ007541 PE=4 SV=1	NPHHTLTALYNK	704.87	2	985.521	1	1150000	1.2e-05	42.1483
cx_ddv-m-1	tr|B0WLS3|B0WLS3_CULQU	NADH dehydrogenase 1 alpha subcomplex subunit 5 OS=Culex quinquefasciatus GN=CpipJ_CPIJ007541 PE=4 SV=1	NPHHTLTALYNK	704.87	2	985.521	1	2670000	3.3e-05	43.1642
cx_ddv-m-2	tr|B0WLS3|B0WLS3_CULQU	NADH dehydrogenase 1 alpha subcomplex subunit 5 OS=Culex quinquefasciatus GN=CpipJ_CPIJ007541 PE=4 SV=1	NPHHTLTALYNK	704.87	2	985.521	1	2420000	3.1e-05	43.2589
cx_ddv-m-3	tr|B0WLS3|B0WLS3_CULQU	NADH dehydrogenase 1 alpha subcomplex subunit 5 OS=Culex quinquefasciatus GN=CpipJ_CPIJ007541 PE=4 SV=1	NPHHTLTALYNK	704.87	2	985.521	1	2180000	2.8e-05	43.3602
cx_pro-m-1	tr|B0WLS3|B0WLS3_CULQU	NADH dehydrogenase 1 alpha subcomplex subunit 5 OS=Culex quinquefasciatus GN=CpipJ_CPIJ007541 PE=4 SV=1	NPHHTLTALYNK	704.87	2	985.521	1	3300000	3.8e-05	42.4283
cx_pro-m-2	tr|B0WLS3|B0WLS3_CULQU	NADH dehydrogenase 1 alpha subcomplex subunit 5 OS=Culex quinquefasciatus GN=CpipJ_CPIJ007541 PE=4 SV=1	NPHHTLTALYNK	704.87	2	985.521	1	3580000	4.1e-05	42.0785
cx_pro-m-3	tr|B0WLS3|B0WLS3_CULQU	NADH dehydrogenase 1 alpha subcomplex subunit 5 OS=Culex quinquefasciatus GN=CpipJ_CPIJ007541 PE=4 SV=1	NPHHTLTALYNK	704.87	2	985.521	1	3400000	3.7e-05	41.9403
cx-s-m-1	tr|B0WLS3|B0WLS3_CULQU	NADH dehydrogenase 1 alpha subcomplex subunit 5 OS=Culex quinquefasciatus GN=CpipJ_CPIJ007541 PE=4 SV=1	NPHHTLTALYNK	704.87	2	985.521	1	1410000	2.1e-05	43.4596
cx-s-m-2	tr|B0WLS3|B0WLS3_CULQU	NADH dehydrogenase 1 alpha subcomplex subunit 5 OS=Culex quinquefasciatus GN=CpipJ_CPIJ007541 PE=4 SV=1	NPHHTLTALYNK	704.87	2	985.521	1	1160000	1.6e-05	43.3867
cx-s-m-3	tr|B0WLS3|B0WLS3_CULQU	NADH dehydrogenase 1 alpha subcomplex subunit 5 OS=Culex quinquefasciatus GN=CpipJ_CPIJ007541 PE=4 SV=1	NPHHTLTALYNK	704.87	2	985.521	1	1260000	1.7e-05	43.1554
cx_cym-m-1	tr|B0WLS3|B0WLS3_CULQU	NADH dehydrogenase 1 alpha subcomplex subunit 5 OS=Culex quinquefasciatus GN=CpipJ_CPIJ007541 PE=4 SV=1	MPQEAAYR	483.229	2	834.41	1	11600000	0.000113	40.4917
cx_cym-m-2	tr|B0WLS3|B0WLS3_CULQU	NADH dehydrogenase 1 alpha subcomplex subunit 5 OS=Culex quinquefasciatus GN=CpipJ_CPIJ007541 PE=4 SV=1	MPQEAAYR	483.229	2	834.41	1	12300000	0.000126	40.681
cx_cym-m-3	tr|B0WLS3|B0WLS3_CULQU	NADH dehydrogenase 1 alpha subcomplex subunit 5 OS=Culex quinquefasciatus GN=CpipJ_CPIJ007541 PE=4 SV=1	MPQEAAYR	483.229	2	834.41	1	10900000	0.000115	40.9182
cx_ddv-m-1	tr|B0WLS3|B0WLS3_CULQU	NADH dehydrogenase 1 alpha subcomplex subunit 5 OS=Culex quinquefasciatus GN=CpipJ_CPIJ007541 PE=4 SV=1	MPQEAAYR	483.229	2	834.41	1	16000000	0.000199	41.8557
cx_ddv-m-2	tr|B0WLS3|B0WLS3_CULQU	NADH dehydrogenase 1 alpha subcomplex subunit 5 OS=Culex quinquefasciatus GN=CpipJ_CPIJ007541 PE=4 SV=1	MPQEAAYR	483.229	2	834.41	1	14500000	0.000185	41.9393
cx_ddv-m-3	tr|B0WLS3|B0WLS3_CULQU	NADH dehydrogenase 1 alpha subcomplex subunit 5 OS=Culex quinquefasciatus GN=CpipJ_CPIJ007541 PE=4 SV=1	MPQEAAYR	483.229	2	834.41	1	14500000	0.000189	42.0537
cx_pro-m-1	tr|B0WLS3|B0WLS3_CULQU	NADH dehydrogenase 1 alpha subcomplex subunit 5 OS=Culex quinquefasciatus GN=CpipJ_CPIJ007541 PE=4 SV=1	MPQEAAYR	483.229	2	834.41	1	11100000	0.000128	41.1338
cx_pro-m-2	tr|B0WLS3|B0WLS3_CULQU	NADH dehydrogenase 1 alpha subcomplex subunit 5 OS=Culex quinquefasciatus GN=CpipJ_CPIJ007541 PE=4 SV=1	MPQEAAYR	483.229	2	834.41	1	10800000	0.000123	40.8276
cx_pro-m-3	tr|B0WLS3|B0WLS3_CULQU	NADH dehydrogenase 1 alpha subcomplex subunit 5 OS=Culex quinquefasciatus GN=CpipJ_CPIJ007541 PE=4 SV=1	MPQEAAYR	483.229	2	834.41	1	11100000	0.000121	40.6835
cx-s-m-1	tr|B0WLS3|B0WLS3_CULQU	NADH dehydrogenase 1 alpha subcomplex subunit 5 OS=Culex quinquefasciatus GN=CpipJ_CPIJ007541 PE=4 SV=1	MPQEAAYR	483.229	2	834.41	1	7320000	0.000108	42.0818
cx-s-m-2	tr|B0WLS3|B0WLS3_CULQU	NADH dehydrogenase 1 alpha subcomplex subunit 5 OS=Culex quinquefasciatus GN=CpipJ_CPIJ007541 PE=4 SV=1	MPQEAAYR	483.229	2	834.41	1	6630000	9.2e-05	41.9849
cx-s-m-3	tr|B0WLS3|B0WLS3_CULQU	NADH dehydrogenase 1 alpha subcomplex subunit 5 OS=Culex quinquefasciatus GN=CpipJ_CPIJ007541 PE=4 SV=1	MPQEAAYR	483.229	2	834.41	1	8040000	0.000107	41.7677
cx_cym-m-1	tr|B0WLS3|B0WLS3_CULQU	NADH dehydrogenase 1 alpha subcomplex subunit 5 OS=Culex quinquefasciatus GN=CpipJ_CPIJ007541 PE=4 SV=1	MPQEAAYR	483.229	2	737.358	1	22100000	0.000215	40.4917
cx_cym-m-2	tr|B0WLS3|B0WLS3_CULQU	NADH dehydrogenase 1 alpha subcomplex subunit 5 OS=Culex quinquefasciatus GN=CpipJ_CPIJ007541 PE=4 SV=1	MPQEAAYR	483.229	2	737.358	1	21900000	0.000223	40.681
cx_cym-m-3	tr|B0WLS3|B0WLS3_CULQU	NADH dehydrogenase 1 alpha subcomplex subunit 5 OS=Culex quinquefasciatus GN=CpipJ_CPIJ007541 PE=4 SV=1	MPQEAAYR	483.229	2	737.358	1	19900000	0.000209	40.9182
cx_ddv-m-1	tr|B0WLS3|B0WLS3_CULQU	NADH dehydrogenase 1 alpha subcomplex subunit 5 OS=Culex quinquefasciatus GN=CpipJ_CPIJ007541 PE=4 SV=1	MPQEAAYR	483.229	2	737.358	1	29100000	0.000362	41.8557
cx_ddv-m-2	tr|B0WLS3|B0WLS3_CULQU	NADH dehydrogenase 1 alpha subcomplex subunit 5 OS=Culex quinquefasciatus GN=CpipJ_CPIJ007541 PE=4 SV=1	MPQEAAYR	483.229	2	737.358	1	28800000	0.000366	41.9393
cx_ddv-m-3	tr|B0WLS3|B0WLS3_CULQU	NADH dehydrogenase 1 alpha subcomplex subunit 5 OS=Culex quinquefasciatus GN=CpipJ_CPIJ007541 PE=4 SV=1	MPQEAAYR	483.229	2	737.358	1	27100000	0.000351	42.0537
cx_pro-m-1	tr|B0WLS3|B0WLS3_CULQU	NADH dehydrogenase 1 alpha subcomplex subunit 5 OS=Culex quinquefasciatus GN=CpipJ_CPIJ007541 PE=4 SV=1	MPQEAAYR	483.229	2	737.358	1	19600000	0.000226	41.1338
cx_pro-m-2	tr|B0WLS3|B0WLS3_CULQU	NADH dehydrogenase 1 alpha subcomplex subunit 5 OS=Culex quinquefasciatus GN=CpipJ_CPIJ007541 PE=4 SV=1	MPQEAAYR	483.229	2	737.358	1	20600000	0.000233	40.8276
cx_pro-m-3	tr|B0WLS3|B0WLS3_CULQU	NADH dehydrogenase 1 alpha subcomplex subunit 5 OS=Culex quinquefasciatus GN=CpipJ_CPIJ007541 PE=4 SV=1	MPQEAAYR	483.229	2	737.358	1	21000000	0.00023	40.6835
cx-s-m-1	tr|B0WLS3|B0WLS3_CULQU	NADH dehydrogenase 1 alpha subcomplex subunit 5 OS=Culex quinquefasciatus GN=CpipJ_CPIJ007541 PE=4 SV=1	MPQEAAYR	483.229	2	737.358	1	11900000	0.000175	42.0818
cx-s-m-2	tr|B0WLS3|B0WLS3_CULQU	NADH dehydrogenase 1 alpha subcomplex subunit 5 OS=Culex quinquefasciatus GN=CpipJ_CPIJ007541 PE=4 SV=1	MPQEAAYR	483.229	2	737.358	1	11800000	0.000164	41.9849
cx-s-m-3	tr|B0WLS3|B0WLS3_CULQU	NADH dehydrogenase 1 alpha subcomplex subunit 5 OS=Culex quinquefasciatus GN=CpipJ_CPIJ007541 PE=4 SV=1	MPQEAAYR	483.229	2	737.358	1	14700000	0.000196	41.7677
cx_cym-m-1	tr|B0WLS3|B0WLS3_CULQU	NADH dehydrogenase 1 alpha subcomplex subunit 5 OS=Culex quinquefasciatus GN=CpipJ_CPIJ007541 PE=4 SV=1	MPQEAAYR	483.229	2	609.299	1	28000000	0.000272	40.4917
cx_cym-m-2	tr|B0WLS3|B0WLS3_CULQU	NADH dehydrogenase 1 alpha subcomplex subunit 5 OS=Culex quinquefasciatus GN=CpipJ_CPIJ007541 PE=4 SV=1	MPQEAAYR	483.229	2	609.299	1	28500000	0.000291	40.681
cx_cym-m-3	tr|B0WLS3|B0WLS3_CULQU	NADH dehydrogenase 1 alpha subcomplex subunit 5 OS=Culex quinquefasciatus GN=CpipJ_CPIJ007541 PE=4 SV=1	MPQEAAYR	483.229	2	609.299	1	26700000	0.000281	40.9182
cx_ddv-m-1	tr|B0WLS3|B0WLS3_CULQU	NADH dehydrogenase 1 alpha subcomplex subunit 5 OS=Culex quinquefasciatus GN=CpipJ_CPIJ007541 PE=4 SV=1	MPQEAAYR	483.229	2	609.299	1	35800000	0.000446	41.8557
cx_ddv-m-2	tr|B0WLS3|B0WLS3_CULQU	NADH dehydrogenase 1 alpha subcomplex subunit 5 OS=Culex quinquefasciatus GN=CpipJ_CPIJ007541 PE=4 SV=1	MPQEAAYR	483.229	2	609.299	1	34400000	0.000438	41.9393
cx_ddv-m-3	tr|B0WLS3|B0WLS3_CULQU	NADH dehydrogenase 1 alpha subcomplex subunit 5 OS=Culex quinquefasciatus GN=CpipJ_CPIJ007541 PE=4 SV=1	MPQEAAYR	483.229	2	609.299	1	32400000	0.00042	42.0537
cx_pro-m-1	tr|B0WLS3|B0WLS3_CULQU	NADH dehydrogenase 1 alpha subcomplex subunit 5 OS=Culex quinquefasciatus GN=CpipJ_CPIJ007541 PE=4 SV=1	MPQEAAYR	483.229	2	609.299	1	24400000	0.000281	41.1338
cx_pro-m-2	tr|B0WLS3|B0WLS3_CULQU	NADH dehydrogenase 1 alpha subcomplex subunit 5 OS=Culex quinquefasciatus GN=CpipJ_CPIJ007541 PE=4 SV=1	MPQEAAYR	483.229	2	609.299	1	26300000	0.000297	40.8276
cx_pro-m-3	tr|B0WLS3|B0WLS3_CULQU	NADH dehydrogenase 1 alpha subcomplex subunit 5 OS=Culex quinquefasciatus GN=CpipJ_CPIJ007541 PE=4 SV=1	MPQEAAYR	483.229	2	609.299	1	26000000	0.000285	40.6835
cx-s-m-1	tr|B0WLS3|B0WLS3_CULQU	NADH dehydrogenase 1 alpha subcomplex subunit 5 OS=Culex quinquefasciatus GN=CpipJ_CPIJ007541 PE=4 SV=1	MPQEAAYR	483.229	2	609.299	1	16000000	0.000235	42.0818
cx-s-m-2	tr|B0WLS3|B0WLS3_CULQU	NADH dehydrogenase 1 alpha subcomplex subunit 5 OS=Culex quinquefasciatus GN=CpipJ_CPIJ007541 PE=4 SV=1	MPQEAAYR	483.229	2	609.299	1	14700000	0.000205	41.9849
cx-s-m-3	tr|B0WLS3|B0WLS3_CULQU	NADH dehydrogenase 1 alpha subcomplex subunit 5 OS=Culex quinquefasciatus GN=CpipJ_CPIJ007541 PE=4 SV=1	MPQEAAYR	483.229	2	609.299	1	18300000	0.000244	41.7677
cx_cym-m-1	tr|B0WLS3|B0WLS3_CULQU	NADH dehydrogenase 1 alpha subcomplex subunit 5 OS=Culex quinquefasciatus GN=CpipJ_CPIJ007541 PE=4 SV=1	MPQEAAYR	483.229	2	480.257	1	17800000	0.000174	40.4917
cx_cym-m-2	tr|B0WLS3|B0WLS3_CULQU	NADH dehydrogenase 1 alpha subcomplex subunit 5 OS=Culex quinquefasciatus GN=CpipJ_CPIJ007541 PE=4 SV=1	MPQEAAYR	483.229	2	480.257	1	18400000	0.000187	40.681
cx_cym-m-3	tr|B0WLS3|B0WLS3_CULQU	NADH dehydrogenase 1 alpha subcomplex subunit 5 OS=Culex quinquefasciatus GN=CpipJ_CPIJ007541 PE=4 SV=1	MPQEAAYR	483.229	2	480.257	1	16200000	0.00017	40.9182
cx_ddv-m-1	tr|B0WLS3|B0WLS3_CULQU	NADH dehydrogenase 1 alpha subcomplex subunit 5 OS=Culex quinquefasciatus GN=CpipJ_CPIJ007541 PE=4 SV=1	MPQEAAYR	483.229	2	480.257	1	21600000	0.000269	41.8557
cx_ddv-m-2	tr|B0WLS3|B0WLS3_CULQU	NADH dehydrogenase 1 alpha subcomplex subunit 5 OS=Culex quinquefasciatus GN=CpipJ_CPIJ007541 PE=4 SV=1	MPQEAAYR	483.229	2	480.257	1	21700000	0.000276	41.9393
cx_ddv-m-3	tr|B0WLS3|B0WLS3_CULQU	NADH dehydrogenase 1 alpha subcomplex subunit 5 OS=Culex quinquefasciatus GN=CpipJ_CPIJ007541 PE=4 SV=1	MPQEAAYR	483.229	2	480.257	1	20700000	0.000268	42.0537
cx_pro-m-1	tr|B0WLS3|B0WLS3_CULQU	NADH dehydrogenase 1 alpha subcomplex subunit 5 OS=Culex quinquefasciatus GN=CpipJ_CPIJ007541 PE=4 SV=1	MPQEAAYR	483.229	2	480.257	1	15900000	0.000183	41.1338
cx_pro-m-2	tr|B0WLS3|B0WLS3_CULQU	NADH dehydrogenase 1 alpha subcomplex subunit 5 OS=Culex quinquefasciatus GN=CpipJ_CPIJ007541 PE=4 SV=1	MPQEAAYR	483.229	2	480.257	1	15700000	0.000178	40.8276
cx_pro-m-3	tr|B0WLS3|B0WLS3_CULQU	NADH dehydrogenase 1 alpha subcomplex subunit 5 OS=Culex quinquefasciatus GN=CpipJ_CPIJ007541 PE=4 SV=1	MPQEAAYR	483.229	2	480.257	1	16400000	0.00018	40.6835
cx-s-m-1	tr|B0WLS3|B0WLS3_CULQU	NADH dehydrogenase 1 alpha subcomplex subunit 5 OS=Culex quinquefasciatus GN=CpipJ_CPIJ007541 PE=4 SV=1	MPQEAAYR	483.229	2	480.257	1	9980000	0.000147	42.0818
cx-s-m-2	tr|B0WLS3|B0WLS3_CULQU	NADH dehydrogenase 1 alpha subcomplex subunit 5 OS=Culex quinquefasciatus GN=CpipJ_CPIJ007541 PE=4 SV=1	MPQEAAYR	483.229	2	480.257	1	9590000	0.000134	41.9849
cx-s-m-3	tr|B0WLS3|B0WLS3_CULQU	NADH dehydrogenase 1 alpha subcomplex subunit 5 OS=Culex quinquefasciatus GN=CpipJ_CPIJ007541 PE=4 SV=1	MPQEAAYR	483.229	2	480.257	1	11800000	0.000157	41.7677
cx_cym-m-1	tr|B0WLS3|B0WLS3_CULQU	NADH dehydrogenase 1 alpha subcomplex subunit 5 OS=Culex quinquefasciatus GN=CpipJ_CPIJ007541 PE=4 SV=1	MPQEAAYR	483.229	2	357.159	1	2550000	2.5e-05	40.4917
cx_cym-m-2	tr|B0WLS3|B0WLS3_CULQU	NADH dehydrogenase 1 alpha subcomplex subunit 5 OS=Culex quinquefasciatus GN=CpipJ_CPIJ007541 PE=4 SV=1	MPQEAAYR	483.229	2	357.159	1	2630000	2.7e-05	40.681
cx_cym-m-3	tr|B0WLS3|B0WLS3_CULQU	NADH dehydrogenase 1 alpha subcomplex subunit 5 OS=Culex quinquefasciatus GN=CpipJ_CPIJ007541 PE=4 SV=1	MPQEAAYR	483.229	2	357.159	1	2400000	2.5e-05	40.9182
cx_ddv-m-1	tr|B0WLS3|B0WLS3_CULQU	NADH dehydrogenase 1 alpha subcomplex subunit 5 OS=Culex quinquefasciatus GN=CpipJ_CPIJ007541 PE=4 SV=1	MPQEAAYR	483.229	2	357.159	1	3190000	4e-05	41.8557
cx_ddv-m-2	tr|B0WLS3|B0WLS3_CULQU	NADH dehydrogenase 1 alpha subcomplex subunit 5 OS=Culex quinquefasciatus GN=CpipJ_CPIJ007541 PE=4 SV=1	MPQEAAYR	483.229	2	357.159	1	3070000	3.9e-05	41.9393
cx_ddv-m-3	tr|B0WLS3|B0WLS3_CULQU	NADH dehydrogenase 1 alpha subcomplex subunit 5 OS=Culex quinquefasciatus GN=CpipJ_CPIJ007541 PE=4 SV=1	MPQEAAYR	483.229	2	357.159	1	2810000	3.6e-05	42.0537
cx_pro-m-1	tr|B0WLS3|B0WLS3_CULQU	NADH dehydrogenase 1 alpha subcomplex subunit 5 OS=Culex quinquefasciatus GN=CpipJ_CPIJ007541 PE=4 SV=1	MPQEAAYR	483.229	2	357.159	1	2150000	2.5e-05	41.0989
cx_pro-m-2	tr|B0WLS3|B0WLS3_CULQU	NADH dehydrogenase 1 alpha subcomplex subunit 5 OS=Culex quinquefasciatus GN=CpipJ_CPIJ007541 PE=4 SV=1	MPQEAAYR	483.229	2	357.159	1	2480000	2.8e-05	40.8276
cx_pro-m-3	tr|B0WLS3|B0WLS3_CULQU	NADH dehydrogenase 1 alpha subcomplex subunit 5 OS=Culex quinquefasciatus GN=CpipJ_CPIJ007541 PE=4 SV=1	MPQEAAYR	483.229	2	357.159	1	2160000	2.4e-05	40.6835
cx-s-m-1	tr|B0WLS3|B0WLS3_CULQU	NADH dehydrogenase 1 alpha subcomplex subunit 5 OS=Culex quinquefasciatus GN=CpipJ_CPIJ007541 PE=4 SV=1	MPQEAAYR	483.229	2	357.159	1	1400000	2.1e-05	42.0818
cx-s-m-2	tr|B0WLS3|B0WLS3_CULQU	NADH dehydrogenase 1 alpha subcomplex subunit 5 OS=Culex quinquefasciatus GN=CpipJ_CPIJ007541 PE=4 SV=1	MPQEAAYR	483.229	2	357.159	1	1410000	2e-05	41.9849
cx-s-m-3	tr|B0WLS3|B0WLS3_CULQU	NADH dehydrogenase 1 alpha subcomplex subunit 5 OS=Culex quinquefasciatus GN=CpipJ_CPIJ007541 PE=4 SV=1	MPQEAAYR	483.229	2	357.159	1	1570000	2.1e-05	41.7677
cx_cym-m-1	tr|B0WLS3|B0WLS3_CULQU	NADH dehydrogenase 1 alpha subcomplex subunit 5 OS=Culex quinquefasciatus GN=CpipJ_CPIJ007541 PE=4 SV=1	MPQEAAYR	483.229	2	486.202	1	828000	8e-06	40.5442
cx_cym-m-2	tr|B0WLS3|B0WLS3_CULQU	NADH dehydrogenase 1 alpha subcomplex subunit 5 OS=Culex quinquefasciatus GN=CpipJ_CPIJ007541 PE=4 SV=1	MPQEAAYR	483.229	2	486.202	1	1210000	1.2e-05	40.681
cx_cym-m-3	tr|B0WLS3|B0WLS3_CULQU	NADH dehydrogenase 1 alpha subcomplex subunit 5 OS=Culex quinquefasciatus GN=CpipJ_CPIJ007541 PE=4 SV=1	MPQEAAYR	483.229	2	486.202	1	1190000	1.3e-05	40.9182
cx_ddv-m-1	tr|B0WLS3|B0WLS3_CULQU	NADH dehydrogenase 1 alpha subcomplex subunit 5 OS=Culex quinquefasciatus GN=CpipJ_CPIJ007541 PE=4 SV=1	MPQEAAYR	483.229	2	486.202	1	#N/A	#N/A	#N/A
cx_ddv-m-2	tr|B0WLS3|B0WLS3_CULQU	NADH dehydrogenase 1 alpha subcomplex subunit 5 OS=Culex quinquefasciatus GN=CpipJ_CPIJ007541 PE=4 SV=1	MPQEAAYR	483.229	2	486.202	1	1820000	2.3e-05	41.7863
cx_ddv-m-3	tr|B0WLS3|B0WLS3_CULQU	NADH dehydrogenase 1 alpha subcomplex subunit 5 OS=Culex quinquefasciatus GN=CpipJ_CPIJ007541 PE=4 SV=1	MPQEAAYR	483.229	2	486.202	1	880000	1.1e-05	42.0537
cx_pro-m-1	tr|B0WLS3|B0WLS3_CULQU	NADH dehydrogenase 1 alpha subcomplex subunit 5 OS=Culex quinquefasciatus GN=CpipJ_CPIJ007541 PE=4 SV=1	MPQEAAYR	483.229	2	486.202	1	572000	7e-06	41.0989
cx_pro-m-2	tr|B0WLS3|B0WLS3_CULQU	NADH dehydrogenase 1 alpha subcomplex subunit 5 OS=Culex quinquefasciatus GN=CpipJ_CPIJ007541 PE=4 SV=1	MPQEAAYR	483.229	2	486.202	1	682000	8e-06	40.8276
cx_pro-m-3	tr|B0WLS3|B0WLS3_CULQU	NADH dehydrogenase 1 alpha subcomplex subunit 5 OS=Culex quinquefasciatus GN=CpipJ_CPIJ007541 PE=4 SV=1	MPQEAAYR	483.229	2	486.202	1	869000	1e-05	40.6835
cx-s-m-1	tr|B0WLS3|B0WLS3_CULQU	NADH dehydrogenase 1 alpha subcomplex subunit 5 OS=Culex quinquefasciatus GN=CpipJ_CPIJ007541 PE=4 SV=1	MPQEAAYR	483.229	2	486.202	1	438000	6e-06	42.0818
cx-s-m-2	tr|B0WLS3|B0WLS3_CULQU	NADH dehydrogenase 1 alpha subcomplex subunit 5 OS=Culex quinquefasciatus GN=CpipJ_CPIJ007541 PE=4 SV=1	MPQEAAYR	483.229	2	486.202	1	311000	4e-06	41.9849
cx-s-m-3	tr|B0WLS3|B0WLS3_CULQU	NADH dehydrogenase 1 alpha subcomplex subunit 5 OS=Culex quinquefasciatus GN=CpipJ_CPIJ007541 PE=4 SV=1	MPQEAAYR	483.229	2	486.202	1	444000	6e-06	41.8486
cx_cym-m-1	tr|B0WLS3|B0WLS3_CULQU	NADH dehydrogenase 1 alpha subcomplex subunit 5 OS=Culex quinquefasciatus GN=CpipJ_CPIJ007541 PE=4 SV=1	YTEQIVGER	547.777	2	931.484	1	25400000	0.000248	43.7871
cx_cym-m-2	tr|B0WLS3|B0WLS3_CULQU	NADH dehydrogenase 1 alpha subcomplex subunit 5 OS=Culex quinquefasciatus GN=CpipJ_CPIJ007541 PE=4 SV=1	YTEQIVGER	547.777	2	931.484	1	21800000	0.000222	43.9348
cx_cym-m-3	tr|B0WLS3|B0WLS3_CULQU	NADH dehydrogenase 1 alpha subcomplex subunit 5 OS=Culex quinquefasciatus GN=CpipJ_CPIJ007541 PE=4 SV=1	YTEQIVGER	547.777	2	931.484	1	23700000	0.00025	44.279
cx_ddv-m-1	tr|B0WLS3|B0WLS3_CULQU	NADH dehydrogenase 1 alpha subcomplex subunit 5 OS=Culex quinquefasciatus GN=CpipJ_CPIJ007541 PE=4 SV=1	YTEQIVGER	547.777	2	931.484	1	19500000	0.000242	45.1766
cx_ddv-m-2	tr|B0WLS3|B0WLS3_CULQU	NADH dehydrogenase 1 alpha subcomplex subunit 5 OS=Culex quinquefasciatus GN=CpipJ_CPIJ007541 PE=4 SV=1	YTEQIVGER	547.777	2	931.484	1	17700000	0.000225	45.1763
cx_ddv-m-3	tr|B0WLS3|B0WLS3_CULQU	NADH dehydrogenase 1 alpha subcomplex subunit 5 OS=Culex quinquefasciatus GN=CpipJ_CPIJ007541 PE=4 SV=1	YTEQIVGER	547.777	2	931.484	1	18200000	0.000236	45.365
cx_pro-m-1	tr|B0WLS3|B0WLS3_CULQU	NADH dehydrogenase 1 alpha subcomplex subunit 5 OS=Culex quinquefasciatus GN=CpipJ_CPIJ007541 PE=4 SV=1	YTEQIVGER	547.777	2	931.484	1	16200000	0.000186	44.4916
cx_pro-m-2	tr|B0WLS3|B0WLS3_CULQU	NADH dehydrogenase 1 alpha subcomplex subunit 5 OS=Culex quinquefasciatus GN=CpipJ_CPIJ007541 PE=4 SV=1	YTEQIVGER	547.777	2	931.484	1	18700000	0.000212	44.0982
cx_pro-m-3	tr|B0WLS3|B0WLS3_CULQU	NADH dehydrogenase 1 alpha subcomplex subunit 5 OS=Culex quinquefasciatus GN=CpipJ_CPIJ007541 PE=4 SV=1	YTEQIVGER	547.777	2	931.484	1	17800000	0.000195	43.9317
cx-s-m-1	tr|B0WLS3|B0WLS3_CULQU	NADH dehydrogenase 1 alpha subcomplex subunit 5 OS=Culex quinquefasciatus GN=CpipJ_CPIJ007541 PE=4 SV=1	YTEQIVGER	547.777	2	931.484	1	20700000	0.000304	45.4508
cx-s-m-2	tr|B0WLS3|B0WLS3_CULQU	NADH dehydrogenase 1 alpha subcomplex subunit 5 OS=Culex quinquefasciatus GN=CpipJ_CPIJ007541 PE=4 SV=1	YTEQIVGER	547.777	2	931.484	1	19700000	0.000275	45.2842
cx-s-m-3	tr|B0WLS3|B0WLS3_CULQU	NADH dehydrogenase 1 alpha subcomplex subunit 5 OS=Culex quinquefasciatus GN=CpipJ_CPIJ007541 PE=4 SV=1	YTEQIVGER	547.777	2	931.484	1	20600000	0.000275	45.0034
cx_cym-m-1	tr|B0WLS3|B0WLS3_CULQU	NADH dehydrogenase 1 alpha subcomplex subunit 5 OS=Culex quinquefasciatus GN=CpipJ_CPIJ007541 PE=4 SV=1	YTEQIVGER	547.777	2	830.437	1	70400000	0.000685	43.7871
cx_cym-m-2	tr|B0WLS3|B0WLS3_CULQU	NADH dehydrogenase 1 alpha subcomplex subunit 5 OS=Culex quinquefasciatus GN=CpipJ_CPIJ007541 PE=4 SV=1	YTEQIVGER	547.777	2	830.437	1	59700000	0.000609	43.9348
cx_cym-m-3	tr|B0WLS3|B0WLS3_CULQU	NADH dehydrogenase 1 alpha subcomplex subunit 5 OS=Culex quinquefasciatus GN=CpipJ_CPIJ007541 PE=4 SV=1	YTEQIVGER	547.777	2	830.437	1	64800000	0.000682	44.279
cx_ddv-m-1	tr|B0WLS3|B0WLS3_CULQU	NADH dehydrogenase 1 alpha subcomplex subunit 5 OS=Culex quinquefasciatus GN=CpipJ_CPIJ007541 PE=4 SV=1	YTEQIVGER	547.777	2	830.437	1	52400000	0.000652	45.1766
cx_ddv-m-2	tr|B0WLS3|B0WLS3_CULQU	NADH dehydrogenase 1 alpha subcomplex subunit 5 OS=Culex quinquefasciatus GN=CpipJ_CPIJ007541 PE=4 SV=1	YTEQIVGER	547.777	2	830.437	1	47800000	0.000607	45.1763
cx_ddv-m-3	tr|B0WLS3|B0WLS3_CULQU	NADH dehydrogenase 1 alpha subcomplex subunit 5 OS=Culex quinquefasciatus GN=CpipJ_CPIJ007541 PE=4 SV=1	YTEQIVGER	547.777	2	830.437	1	48300000	0.000626	45.365
cx_pro-m-1	tr|B0WLS3|B0WLS3_CULQU	NADH dehydrogenase 1 alpha subcomplex subunit 5 OS=Culex quinquefasciatus GN=CpipJ_CPIJ007541 PE=4 SV=1	YTEQIVGER	547.777	2	830.437	1	43800000	0.000504	44.4916
cx_pro-m-2	tr|B0WLS3|B0WLS3_CULQU	NADH dehydrogenase 1 alpha subcomplex subunit 5 OS=Culex quinquefasciatus GN=CpipJ_CPIJ007541 PE=4 SV=1	YTEQIVGER	547.777	2	830.437	1	50200000	0.000569	44.0982
cx_pro-m-3	tr|B0WLS3|B0WLS3_CULQU	NADH dehydrogenase 1 alpha subcomplex subunit 5 OS=Culex quinquefasciatus GN=CpipJ_CPIJ007541 PE=4 SV=1	YTEQIVGER	547.777	2	830.437	1	49900000	0.000548	43.9317
cx-s-m-1	tr|B0WLS3|B0WLS3_CULQU	NADH dehydrogenase 1 alpha subcomplex subunit 5 OS=Culex quinquefasciatus GN=CpipJ_CPIJ007541 PE=4 SV=1	YTEQIVGER	547.777	2	830.437	1	53200000	0.000782	45.4508
cx-s-m-2	tr|B0WLS3|B0WLS3_CULQU	NADH dehydrogenase 1 alpha subcomplex subunit 5 OS=Culex quinquefasciatus GN=CpipJ_CPIJ007541 PE=4 SV=1	YTEQIVGER	547.777	2	830.437	1	54100000	0.000755	45.2842
cx-s-m-3	tr|B0WLS3|B0WLS3_CULQU	NADH dehydrogenase 1 alpha subcomplex subunit 5 OS=Culex quinquefasciatus GN=CpipJ_CPIJ007541 PE=4 SV=1	YTEQIVGER	547.777	2	830.437	1	57700000	0.00077	45.0034
cx_cym-m-1	tr|B0WLS3|B0WLS3_CULQU	NADH dehydrogenase 1 alpha subcomplex subunit 5 OS=Culex quinquefasciatus GN=CpipJ_CPIJ007541 PE=4 SV=1	YTEQIVGER	547.777	2	701.394	1	47300000	0.000461	43.7871
cx_cym-m-2	tr|B0WLS3|B0WLS3_CULQU	NADH dehydrogenase 1 alpha subcomplex subunit 5 OS=Culex quinquefasciatus GN=CpipJ_CPIJ007541 PE=4 SV=1	YTEQIVGER	547.777	2	701.394	1	39400000	0.000402	43.9348
cx_cym-m-3	tr|B0WLS3|B0WLS3_CULQU	NADH dehydrogenase 1 alpha subcomplex subunit 5 OS=Culex quinquefasciatus GN=CpipJ_CPIJ007541 PE=4 SV=1	YTEQIVGER	547.777	2	701.394	1	43100000	0.000453	44.279
cx_ddv-m-1	tr|B0WLS3|B0WLS3_CULQU	NADH dehydrogenase 1 alpha subcomplex subunit 5 OS=Culex quinquefasciatus GN=CpipJ_CPIJ007541 PE=4 SV=1	YTEQIVGER	547.777	2	701.394	1	33600000	0.000418	45.1766
cx_ddv-m-2	tr|B0WLS3|B0WLS3_CULQU	NADH dehydrogenase 1 alpha subcomplex subunit 5 OS=Culex quinquefasciatus GN=CpipJ_CPIJ007541 PE=4 SV=1	YTEQIVGER	547.777	2	701.394	1	31100000	0.000395	45.1763
cx_ddv-m-3	tr|B0WLS3|B0WLS3_CULQU	NADH dehydrogenase 1 alpha subcomplex subunit 5 OS=Culex quinquefasciatus GN=CpipJ_CPIJ007541 PE=4 SV=1	YTEQIVGER	547.777	2	701.394	1	30900000	0.000401	45.365
cx_pro-m-1	tr|B0WLS3|B0WLS3_CULQU	NADH dehydrogenase 1 alpha subcomplex subunit 5 OS=Culex quinquefasciatus GN=CpipJ_CPIJ007541 PE=4 SV=1	YTEQIVGER	547.777	2	701.394	1	29800000	0.000342	44.4916
cx_pro-m-2	tr|B0WLS3|B0WLS3_CULQU	NADH dehydrogenase 1 alpha subcomplex subunit 5 OS=Culex quinquefasciatus GN=CpipJ_CPIJ007541 PE=4 SV=1	YTEQIVGER	547.777	2	701.394	1	33700000	0.000381	44.0982
cx_pro-m-3	tr|B0WLS3|B0WLS3_CULQU	NADH dehydrogenase 1 alpha subcomplex subunit 5 OS=Culex quinquefasciatus GN=CpipJ_CPIJ007541 PE=4 SV=1	YTEQIVGER	547.777	2	701.394	1	33900000	0.000372	43.9317
cx-s-m-1	tr|B0WLS3|B0WLS3_CULQU	NADH dehydrogenase 1 alpha subcomplex subunit 5 OS=Culex quinquefasciatus GN=CpipJ_CPIJ007541 PE=4 SV=1	YTEQIVGER	547.777	2	701.394	1	36800000	0.00054	45.4508
cx-s-m-2	tr|B0WLS3|B0WLS3_CULQU	NADH dehydrogenase 1 alpha subcomplex subunit 5 OS=Culex quinquefasciatus GN=CpipJ_CPIJ007541 PE=4 SV=1	YTEQIVGER	547.777	2	701.394	1	35900000	0.0005	45.2842
cx-s-m-3	tr|B0WLS3|B0WLS3_CULQU	NADH dehydrogenase 1 alpha subcomplex subunit 5 OS=Culex quinquefasciatus GN=CpipJ_CPIJ007541 PE=4 SV=1	YTEQIVGER	547.777	2	701.394	1	36400000	0.000487	45.0034
cx_cym-m-1	tr|B0WLS3|B0WLS3_CULQU	NADH dehydrogenase 1 alpha subcomplex subunit 5 OS=Culex quinquefasciatus GN=CpipJ_CPIJ007541 PE=4 SV=1	YTEQIVGER	547.777	2	573.335	1	51700000	0.000504	43.7871
cx_cym-m-2	tr|B0WLS3|B0WLS3_CULQU	NADH dehydrogenase 1 alpha subcomplex subunit 5 OS=Culex quinquefasciatus GN=CpipJ_CPIJ007541 PE=4 SV=1	YTEQIVGER	547.777	2	573.335	1	44700000	0.000456	43.9348
cx_cym-m-3	tr|B0WLS3|B0WLS3_CULQU	NADH dehydrogenase 1 alpha subcomplex subunit 5 OS=Culex quinquefasciatus GN=CpipJ_CPIJ007541 PE=4 SV=1	YTEQIVGER	547.777	2	573.335	1	46700000	0.000492	44.279
cx_ddv-m-1	tr|B0WLS3|B0WLS3_CULQU	NADH dehydrogenase 1 alpha subcomplex subunit 5 OS=Culex quinquefasciatus GN=CpipJ_CPIJ007541 PE=4 SV=1	YTEQIVGER	547.777	2	573.335	1	38700000	0.000481	45.1766
cx_ddv-m-2	tr|B0WLS3|B0WLS3_CULQU	NADH dehydrogenase 1 alpha subcomplex subunit 5 OS=Culex quinquefasciatus GN=CpipJ_CPIJ007541 PE=4 SV=1	YTEQIVGER	547.777	2	573.335	1	36700000	0.000467	45.1763
cx_ddv-m-3	tr|B0WLS3|B0WLS3_CULQU	NADH dehydrogenase 1 alpha subcomplex subunit 5 OS=Culex quinquefasciatus GN=CpipJ_CPIJ007541 PE=4 SV=1	YTEQIVGER	547.777	2	573.335	1	35000000	0.000454	45.365
cx_pro-m-1	tr|B0WLS3|B0WLS3_CULQU	NADH dehydrogenase 1 alpha subcomplex subunit 5 OS=Culex quinquefasciatus GN=CpipJ_CPIJ007541 PE=4 SV=1	YTEQIVGER	547.777	2	573.335	1	34100000	0.000391	44.4916
cx_pro-m-2	tr|B0WLS3|B0WLS3_CULQU	NADH dehydrogenase 1 alpha subcomplex subunit 5 OS=Culex quinquefasciatus GN=CpipJ_CPIJ007541 PE=4 SV=1	YTEQIVGER	547.777	2	573.335	1	37100000	0.00042	44.0982
cx_pro-m-3	tr|B0WLS3|B0WLS3_CULQU	NADH dehydrogenase 1 alpha subcomplex subunit 5 OS=Culex quinquefasciatus GN=CpipJ_CPIJ007541 PE=4 SV=1	YTEQIVGER	547.777	2	573.335	1	36700000	0.000402	43.9317
cx-s-m-1	tr|B0WLS3|B0WLS3_CULQU	NADH dehydrogenase 1 alpha subcomplex subunit 5 OS=Culex quinquefasciatus GN=CpipJ_CPIJ007541 PE=4 SV=1	YTEQIVGER	547.777	2	573.335	1	37500000	0.000551	45.4508
cx-s-m-2	tr|B0WLS3|B0WLS3_CULQU	NADH dehydrogenase 1 alpha subcomplex subunit 5 OS=Culex quinquefasciatus GN=CpipJ_CPIJ007541 PE=4 SV=1	YTEQIVGER	547.777	2	573.335	1	40700000	0.000567	45.2842
cx-s-m-3	tr|B0WLS3|B0WLS3_CULQU	NADH dehydrogenase 1 alpha subcomplex subunit 5 OS=Culex quinquefasciatus GN=CpipJ_CPIJ007541 PE=4 SV=1	YTEQIVGER	547.777	2	573.335	1	42600000	0.000569	45.0034
cx_cym-m-1	tr|B0WLS3|B0WLS3_CULQU	NADH dehydrogenase 1 alpha subcomplex subunit 5 OS=Culex quinquefasciatus GN=CpipJ_CPIJ007541 PE=4 SV=1	YTEQIVGER	547.777	2	460.251	1	70900000	0.000691	43.7871
cx_cym-m-2	tr|B0WLS3|B0WLS3_CULQU	NADH dehydrogenase 1 alpha subcomplex subunit 5 OS=Culex quinquefasciatus GN=CpipJ_CPIJ007541 PE=4 SV=1	YTEQIVGER	547.777	2	460.251	1	60600000	0.000618	43.9348
cx_cym-m-3	tr|B0WLS3|B0WLS3_CULQU	NADH dehydrogenase 1 alpha subcomplex subunit 5 OS=Culex quinquefasciatus GN=CpipJ_CPIJ007541 PE=4 SV=1	YTEQIVGER	547.777	2	460.251	1	63400000	0.000667	44.279
cx_ddv-m-1	tr|B0WLS3|B0WLS3_CULQU	NADH dehydrogenase 1 alpha subcomplex subunit 5 OS=Culex quinquefasciatus GN=CpipJ_CPIJ007541 PE=4 SV=1	YTEQIVGER	547.777	2	460.251	1	51100000	0.000635	45.1766
cx_ddv-m-2	tr|B0WLS3|B0WLS3_CULQU	NADH dehydrogenase 1 alpha subcomplex subunit 5 OS=Culex quinquefasciatus GN=CpipJ_CPIJ007541 PE=4 SV=1	YTEQIVGER	547.777	2	460.251	1	47600000	0.000605	45.1763
cx_ddv-m-3	tr|B0WLS3|B0WLS3_CULQU	NADH dehydrogenase 1 alpha subcomplex subunit 5 OS=Culex quinquefasciatus GN=CpipJ_CPIJ007541 PE=4 SV=1	YTEQIVGER	547.777	2	460.251	1	47400000	0.000614	45.365
cx_pro-m-1	tr|B0WLS3|B0WLS3_CULQU	NADH dehydrogenase 1 alpha subcomplex subunit 5 OS=Culex quinquefasciatus GN=CpipJ_CPIJ007541 PE=4 SV=1	YTEQIVGER	547.777	2	460.251	1	45100000	0.000518	44.4916
cx_pro-m-2	tr|B0WLS3|B0WLS3_CULQU	NADH dehydrogenase 1 alpha subcomplex subunit 5 OS=Culex quinquefasciatus GN=CpipJ_CPIJ007541 PE=4 SV=1	YTEQIVGER	547.777	2	460.251	1	50700000	0.000574	44.0982
cx_pro-m-3	tr|B0WLS3|B0WLS3_CULQU	NADH dehydrogenase 1 alpha subcomplex subunit 5 OS=Culex quinquefasciatus GN=CpipJ_CPIJ007541 PE=4 SV=1	YTEQIVGER	547.777	2	460.251	1	50900000	0.000559	43.9317
cx-s-m-1	tr|B0WLS3|B0WLS3_CULQU	NADH dehydrogenase 1 alpha subcomplex subunit 5 OS=Culex quinquefasciatus GN=CpipJ_CPIJ007541 PE=4 SV=1	YTEQIVGER	547.777	2	460.251	1	53400000	0.000784	45.4508
cx-s-m-2	tr|B0WLS3|B0WLS3_CULQU	NADH dehydrogenase 1 alpha subcomplex subunit 5 OS=Culex quinquefasciatus GN=CpipJ_CPIJ007541 PE=4 SV=1	YTEQIVGER	547.777	2	460.251	1	54600000	0.000761	45.2842
cx-s-m-3	tr|B0WLS3|B0WLS3_CULQU	NADH dehydrogenase 1 alpha subcomplex subunit 5 OS=Culex quinquefasciatus GN=CpipJ_CPIJ007541 PE=4 SV=1	YTEQIVGER	547.777	2	460.251	1	54700000	0.000731	45.0034
cx_cym-m-1	tr|B0WLS3|B0WLS3_CULQU	NADH dehydrogenase 1 alpha subcomplex subunit 5 OS=Culex quinquefasciatus GN=CpipJ_CPIJ007541 PE=4 SV=1	YTEQIVGER	547.777	2	361.183	1	55600000	0.000541	43.7871
cx_cym-m-2	tr|B0WLS3|B0WLS3_CULQU	NADH dehydrogenase 1 alpha subcomplex subunit 5 OS=Culex quinquefasciatus GN=CpipJ_CPIJ007541 PE=4 SV=1	YTEQIVGER	547.777	2	361.183	1	49600000	0.000506	43.9348
cx_cym-m-3	tr|B0WLS3|B0WLS3_CULQU	NADH dehydrogenase 1 alpha subcomplex subunit 5 OS=Culex quinquefasciatus GN=CpipJ_CPIJ007541 PE=4 SV=1	YTEQIVGER	547.777	2	361.183	1	51100000	0.000537	44.279
cx_ddv-m-1	tr|B0WLS3|B0WLS3_CULQU	NADH dehydrogenase 1 alpha subcomplex subunit 5 OS=Culex quinquefasciatus GN=CpipJ_CPIJ007541 PE=4 SV=1	YTEQIVGER	547.777	2	361.183	1	38300000	0.000476	45.1766
cx_ddv-m-2	tr|B0WLS3|B0WLS3_CULQU	NADH dehydrogenase 1 alpha subcomplex subunit 5 OS=Culex quinquefasciatus GN=CpipJ_CPIJ007541 PE=4 SV=1	YTEQIVGER	547.777	2	361.183	1	36300000	0.000461	45.1763
cx_ddv-m-3	tr|B0WLS3|B0WLS3_CULQU	NADH dehydrogenase 1 alpha subcomplex subunit 5 OS=Culex quinquefasciatus GN=CpipJ_CPIJ007541 PE=4 SV=1	YTEQIVGER	547.777	2	361.183	1	38700000	0.000501	45.365
cx_pro-m-1	tr|B0WLS3|B0WLS3_CULQU	NADH dehydrogenase 1 alpha subcomplex subunit 5 OS=Culex quinquefasciatus GN=CpipJ_CPIJ007541 PE=4 SV=1	YTEQIVGER	547.777	2	361.183	1	36600000	0.00042	44.4916
cx_pro-m-2	tr|B0WLS3|B0WLS3_CULQU	NADH dehydrogenase 1 alpha subcomplex subunit 5 OS=Culex quinquefasciatus GN=CpipJ_CPIJ007541 PE=4 SV=1	YTEQIVGER	547.777	2	361.183	1	39500000	0.000447	44.0982
cx_pro-m-3	tr|B0WLS3|B0WLS3_CULQU	NADH dehydrogenase 1 alpha subcomplex subunit 5 OS=Culex quinquefasciatus GN=CpipJ_CPIJ007541 PE=4 SV=1	YTEQIVGER	547.777	2	361.183	1	39400000	0.000432	43.9317
cx-s-m-1	tr|B0WLS3|B0WLS3_CULQU	NADH dehydrogenase 1 alpha subcomplex subunit 5 OS=Culex quinquefasciatus GN=CpipJ_CPIJ007541 PE=4 SV=1	YTEQIVGER	547.777	2	361.183	1	44000000	0.000646	45.4508
cx-s-m-2	tr|B0WLS3|B0WLS3_CULQU	NADH dehydrogenase 1 alpha subcomplex subunit 5 OS=Culex quinquefasciatus GN=CpipJ_CPIJ007541 PE=4 SV=1	YTEQIVGER	547.777	2	361.183	1	40800000	0.000569	45.2842
cx-s-m-3	tr|B0WLS3|B0WLS3_CULQU	NADH dehydrogenase 1 alpha subcomplex subunit 5 OS=Culex quinquefasciatus GN=CpipJ_CPIJ007541 PE=4 SV=1	YTEQIVGER	547.777	2	361.183	1	43100000	0.000575	45.0034
cx_cym-m-1	tr|B0WEB5|B0WEB5_CULQU	Glyceraldehyde-3-phosphate dehydrogenase OS=Culex quinquefasciatus GN=CpipJ_CPIJ005597 PE=3 SV=1	AGAEYVVESTGVFTTIDK	943.973	2	1296.67	1	510000000	0.00497	66.8526
cx_cym-m-2	tr|B0WEB5|B0WEB5_CULQU	Glyceraldehyde-3-phosphate dehydrogenase OS=Culex quinquefasciatus GN=CpipJ_CPIJ005597 PE=3 SV=1	AGAEYVVESTGVFTTIDK	943.973	2	1296.67	1	497000000	0.005071	67.2081
cx_cym-m-3	tr|B0WEB5|B0WEB5_CULQU	Glyceraldehyde-3-phosphate dehydrogenase OS=Culex quinquefasciatus GN=CpipJ_CPIJ005597 PE=3 SV=1	AGAEYVVESTGVFTTIDK	943.973	2	1296.67	1	368000000	0.003867	67.3957
cx_ddv-m-1	tr|B0WEB5|B0WEB5_CULQU	Glyceraldehyde-3-phosphate dehydrogenase OS=Culex quinquefasciatus GN=CpipJ_CPIJ005597 PE=3 SV=1	AGAEYVVESTGVFTTIDK	943.973	2	1296.67	1	674000000	0.008382	68.2085
cx_ddv-m-2	tr|B0WEB5|B0WEB5_CULQU	Glyceraldehyde-3-phosphate dehydrogenase OS=Culex quinquefasciatus GN=CpipJ_CPIJ005597 PE=3 SV=1	AGAEYVVESTGVFTTIDK	943.973	2	1296.67	1	539000000	0.006851	68.2434
cx_ddv-m-3	tr|B0WEB5|B0WEB5_CULQU	Glyceraldehyde-3-phosphate dehydrogenase OS=Culex quinquefasciatus GN=CpipJ_CPIJ005597 PE=3 SV=1	AGAEYVVESTGVFTTIDK	943.973	2	1296.67	1	548000000	0.007112	68.2252
cx_pro-m-1	tr|B0WEB5|B0WEB5_CULQU	Glyceraldehyde-3-phosphate dehydrogenase OS=Culex quinquefasciatus GN=CpipJ_CPIJ005597 PE=3 SV=1	AGAEYVVESTGVFTTIDK	943.973	2	1296.67	1	868000000	0.009973	67.4509
cx_pro-m-2	tr|B0WEB5|B0WEB5_CULQU	Glyceraldehyde-3-phosphate dehydrogenase OS=Culex quinquefasciatus GN=CpipJ_CPIJ005597 PE=3 SV=1	AGAEYVVESTGVFTTIDK	943.973	2	1296.67	1	898000000	0.010175	67.0538
cx_pro-m-3	tr|B0WEB5|B0WEB5_CULQU	Glyceraldehyde-3-phosphate dehydrogenase OS=Culex quinquefasciatus GN=CpipJ_CPIJ005597 PE=3 SV=1	AGAEYVVESTGVFTTIDK	943.973	2	1296.67	1	933000000	0.010247	67.1281
cx-s-m-1	tr|B0WEB5|B0WEB5_CULQU	Glyceraldehyde-3-phosphate dehydrogenase OS=Culex quinquefasciatus GN=CpipJ_CPIJ005597 PE=3 SV=1	AGAEYVVESTGVFTTIDK	943.973	2	1296.67	1	485000000	0.007126	68.349
cx-s-m-2	tr|B0WEB5|B0WEB5_CULQU	Glyceraldehyde-3-phosphate dehydrogenase OS=Culex quinquefasciatus GN=CpipJ_CPIJ005597 PE=3 SV=1	AGAEYVVESTGVFTTIDK	943.973	2	1296.67	1	552000000	0.007693	68.2231
cx-s-m-3	tr|B0WEB5|B0WEB5_CULQU	Glyceraldehyde-3-phosphate dehydrogenase OS=Culex quinquefasciatus GN=CpipJ_CPIJ005597 PE=3 SV=1	AGAEYVVESTGVFTTIDK	943.973	2	1296.67	1	752000000	0.01004	67.8833
cx_cym-m-1	tr|B0WEB5|B0WEB5_CULQU	Glyceraldehyde-3-phosphate dehydrogenase OS=Culex quinquefasciatus GN=CpipJ_CPIJ005597 PE=3 SV=1	AGAEYVVESTGVFTTIDK	943.973	2	1197.6	1	356000000	0.003464	66.8526
cx_cym-m-2	tr|B0WEB5|B0WEB5_CULQU	Glyceraldehyde-3-phosphate dehydrogenase OS=Culex quinquefasciatus GN=CpipJ_CPIJ005597 PE=3 SV=1	AGAEYVVESTGVFTTIDK	943.973	2	1197.6	1	356000000	0.003634	67.2081
cx_cym-m-3	tr|B0WEB5|B0WEB5_CULQU	Glyceraldehyde-3-phosphate dehydrogenase OS=Culex quinquefasciatus GN=CpipJ_CPIJ005597 PE=3 SV=1	AGAEYVVESTGVFTTIDK	943.973	2	1197.6	1	265000000	0.002793	67.3957
cx_ddv-m-1	tr|B0WEB5|B0WEB5_CULQU	Glyceraldehyde-3-phosphate dehydrogenase OS=Culex quinquefasciatus GN=CpipJ_CPIJ005597 PE=3 SV=1	AGAEYVVESTGVFTTIDK	943.973	2	1197.6	1	476000000	0.005917	68.2085
cx_ddv-m-2	tr|B0WEB5|B0WEB5_CULQU	Glyceraldehyde-3-phosphate dehydrogenase OS=Culex quinquefasciatus GN=CpipJ_CPIJ005597 PE=3 SV=1	AGAEYVVESTGVFTTIDK	943.973	2	1197.6	1	372000000	0.004723	68.2434
cx_ddv-m-3	tr|B0WEB5|B0WEB5_CULQU	Glyceraldehyde-3-phosphate dehydrogenase OS=Culex quinquefasciatus GN=CpipJ_CPIJ005597 PE=3 SV=1	AGAEYVVESTGVFTTIDK	943.973	2	1197.6	1	382000000	0.004957	68.2252
cx_pro-m-1	tr|B0WEB5|B0WEB5_CULQU	Glyceraldehyde-3-phosphate dehydrogenase OS=Culex quinquefasciatus GN=CpipJ_CPIJ005597 PE=3 SV=1	AGAEYVVESTGVFTTIDK	943.973	2	1197.6	1	625000000	0.007187	67.4509
cx_pro-m-2	tr|B0WEB5|B0WEB5_CULQU	Glyceraldehyde-3-phosphate dehydrogenase OS=Culex quinquefasciatus GN=CpipJ_CPIJ005597 PE=3 SV=1	AGAEYVVESTGVFTTIDK	943.973	2	1197.6	1	649000000	0.007356	67.0538
cx_pro-m-3	tr|B0WEB5|B0WEB5_CULQU	Glyceraldehyde-3-phosphate dehydrogenase OS=Culex quinquefasciatus GN=CpipJ_CPIJ005597 PE=3 SV=1	AGAEYVVESTGVFTTIDK	943.973	2	1197.6	1	659000000	0.00723	67.0167
cx-s-m-1	tr|B0WEB5|B0WEB5_CULQU	Glyceraldehyde-3-phosphate dehydrogenase OS=Culex quinquefasciatus GN=CpipJ_CPIJ005597 PE=3 SV=1	AGAEYVVESTGVFTTIDK	943.973	2	1197.6	1	350000000	0.005136	68.349
cx-s-m-2	tr|B0WEB5|B0WEB5_CULQU	Glyceraldehyde-3-phosphate dehydrogenase OS=Culex quinquefasciatus GN=CpipJ_CPIJ005597 PE=3 SV=1	AGAEYVVESTGVFTTIDK	943.973	2	1197.6	1	393000000	0.005484	68.2231
cx-s-m-3	tr|B0WEB5|B0WEB5_CULQU	Glyceraldehyde-3-phosphate dehydrogenase OS=Culex quinquefasciatus GN=CpipJ_CPIJ005597 PE=3 SV=1	AGAEYVVESTGVFTTIDK	943.973	2	1197.6	1	531000000	0.007094	67.8833
cx_cym-m-1	tr|B0WEB5|B0WEB5_CULQU	Glyceraldehyde-3-phosphate dehydrogenase OS=Culex quinquefasciatus GN=CpipJ_CPIJ005597 PE=3 SV=1	AGAEYVVESTGVFTTIDK	943.973	2	1068.56	1	292000000	0.002842	66.8526
cx_cym-m-2	tr|B0WEB5|B0WEB5_CULQU	Glyceraldehyde-3-phosphate dehydrogenase OS=Culex quinquefasciatus GN=CpipJ_CPIJ005597 PE=3 SV=1	AGAEYVVESTGVFTTIDK	943.973	2	1068.56	1	285000000	0.002904	67.2081
cx_cym-m-3	tr|B0WEB5|B0WEB5_CULQU	Glyceraldehyde-3-phosphate dehydrogenase OS=Culex quinquefasciatus GN=CpipJ_CPIJ005597 PE=3 SV=1	AGAEYVVESTGVFTTIDK	943.973	2	1068.56	1	211000000	0.002224	67.3957
cx_ddv-m-1	tr|B0WEB5|B0WEB5_CULQU	Glyceraldehyde-3-phosphate dehydrogenase OS=Culex quinquefasciatus GN=CpipJ_CPIJ005597 PE=3 SV=1	AGAEYVVESTGVFTTIDK	943.973	2	1068.56	1	379000000	0.004717	68.2085
cx_ddv-m-2	tr|B0WEB5|B0WEB5_CULQU	Glyceraldehyde-3-phosphate dehydrogenase OS=Culex quinquefasciatus GN=CpipJ_CPIJ005597 PE=3 SV=1	AGAEYVVESTGVFTTIDK	943.973	2	1068.56	1	299000000	0.003806	68.2434
cx_ddv-m-3	tr|B0WEB5|B0WEB5_CULQU	Glyceraldehyde-3-phosphate dehydrogenase OS=Culex quinquefasciatus GN=CpipJ_CPIJ005597 PE=3 SV=1	AGAEYVVESTGVFTTIDK	943.973	2	1068.56	1	309000000	0.004003	68.2252
cx_pro-m-1	tr|B0WEB5|B0WEB5_CULQU	Glyceraldehyde-3-phosphate dehydrogenase OS=Culex quinquefasciatus GN=CpipJ_CPIJ005597 PE=3 SV=1	AGAEYVVESTGVFTTIDK	943.973	2	1068.56	1	503000000	0.005783	67.4509
cx_pro-m-2	tr|B0WEB5|B0WEB5_CULQU	Glyceraldehyde-3-phosphate dehydrogenase OS=Culex quinquefasciatus GN=CpipJ_CPIJ005597 PE=3 SV=1	AGAEYVVESTGVFTTIDK	943.973	2	1068.56	1	504000000	0.00571	67.0538
cx_pro-m-3	tr|B0WEB5|B0WEB5_CULQU	Glyceraldehyde-3-phosphate dehydrogenase OS=Culex quinquefasciatus GN=CpipJ_CPIJ005597 PE=3 SV=1	AGAEYVVESTGVFTTIDK	943.973	2	1068.56	1	535000000	0.005871	67.0167
cx-s-m-1	tr|B0WEB5|B0WEB5_CULQU	Glyceraldehyde-3-phosphate dehydrogenase OS=Culex quinquefasciatus GN=CpipJ_CPIJ005597 PE=3 SV=1	AGAEYVVESTGVFTTIDK	943.973	2	1068.56	1	277000000	0.00407	68.349
cx-s-m-2	tr|B0WEB5|B0WEB5_CULQU	Glyceraldehyde-3-phosphate dehydrogenase OS=Culex quinquefasciatus GN=CpipJ_CPIJ005597 PE=3 SV=1	AGAEYVVESTGVFTTIDK	943.973	2	1068.56	1	317000000	0.00442	68.2231
cx-s-m-3	tr|B0WEB5|B0WEB5_CULQU	Glyceraldehyde-3-phosphate dehydrogenase OS=Culex quinquefasciatus GN=CpipJ_CPIJ005597 PE=3 SV=1	AGAEYVVESTGVFTTIDK	943.973	2	1068.56	1	426000000	0.005686	67.8833
cx_cym-m-1	tr|B0WEB5|B0WEB5_CULQU	Glyceraldehyde-3-phosphate dehydrogenase OS=Culex quinquefasciatus GN=CpipJ_CPIJ005597 PE=3 SV=1	AGAEYVVESTGVFTTIDK	943.973	2	724.388	1	208000000	0.002027	66.8526
cx_cym-m-2	tr|B0WEB5|B0WEB5_CULQU	Glyceraldehyde-3-phosphate dehydrogenase OS=Culex quinquefasciatus GN=CpipJ_CPIJ005597 PE=3 SV=1	AGAEYVVESTGVFTTIDK	943.973	2	724.388	1	205000000	0.002091	67.2081
cx_cym-m-3	tr|B0WEB5|B0WEB5_CULQU	Glyceraldehyde-3-phosphate dehydrogenase OS=Culex quinquefasciatus GN=CpipJ_CPIJ005597 PE=3 SV=1	AGAEYVVESTGVFTTIDK	943.973	2	724.388	1	158000000	0.00166	67.3957
cx_ddv-m-1	tr|B0WEB5|B0WEB5_CULQU	Glyceraldehyde-3-phosphate dehydrogenase OS=Culex quinquefasciatus GN=CpipJ_CPIJ005597 PE=3 SV=1	AGAEYVVESTGVFTTIDK	943.973	2	724.388	1	279000000	0.003464	68.2085
cx_ddv-m-2	tr|B0WEB5|B0WEB5_CULQU	Glyceraldehyde-3-phosphate dehydrogenase OS=Culex quinquefasciatus GN=CpipJ_CPIJ005597 PE=3 SV=1	AGAEYVVESTGVFTTIDK	943.973	2	724.388	1	219000000	0.002784	68.2434
cx_ddv-m-3	tr|B0WEB5|B0WEB5_CULQU	Glyceraldehyde-3-phosphate dehydrogenase OS=Culex quinquefasciatus GN=CpipJ_CPIJ005597 PE=3 SV=1	AGAEYVVESTGVFTTIDK	943.973	2	724.388	1	219000000	0.002836	68.2252
cx_pro-m-1	tr|B0WEB5|B0WEB5_CULQU	Glyceraldehyde-3-phosphate dehydrogenase OS=Culex quinquefasciatus GN=CpipJ_CPIJ005597 PE=3 SV=1	AGAEYVVESTGVFTTIDK	943.973	2	724.388	1	358000000	0.00411	67.4509
cx_pro-m-2	tr|B0WEB5|B0WEB5_CULQU	Glyceraldehyde-3-phosphate dehydrogenase OS=Culex quinquefasciatus GN=CpipJ_CPIJ005597 PE=3 SV=1	AGAEYVVESTGVFTTIDK	943.973	2	724.388	1	373000000	0.004227	67.0538
cx_pro-m-3	tr|B0WEB5|B0WEB5_CULQU	Glyceraldehyde-3-phosphate dehydrogenase OS=Culex quinquefasciatus GN=CpipJ_CPIJ005597 PE=3 SV=1	AGAEYVVESTGVFTTIDK	943.973	2	724.388	1	376000000	0.004128	67.0167
cx-s-m-1	tr|B0WEB5|B0WEB5_CULQU	Glyceraldehyde-3-phosphate dehydrogenase OS=Culex quinquefasciatus GN=CpipJ_CPIJ005597 PE=3 SV=1	AGAEYVVESTGVFTTIDK	943.973	2	724.388	1	194000000	0.002852	68.349
cx-s-m-2	tr|B0WEB5|B0WEB5_CULQU	Glyceraldehyde-3-phosphate dehydrogenase OS=Culex quinquefasciatus GN=CpipJ_CPIJ005597 PE=3 SV=1	AGAEYVVESTGVFTTIDK	943.973	2	724.388	1	218000000	0.003042	68.2231
cx-s-m-3	tr|B0WEB5|B0WEB5_CULQU	Glyceraldehyde-3-phosphate dehydrogenase OS=Culex quinquefasciatus GN=CpipJ_CPIJ005597 PE=3 SV=1	AGAEYVVESTGVFTTIDK	943.973	2	724.388	1	304000000	0.004063	67.8833
cx_cym-m-1	tr|B0WEB5|B0WEB5_CULQU	Glyceraldehyde-3-phosphate dehydrogenase OS=Culex quinquefasciatus GN=CpipJ_CPIJ005597 PE=3 SV=1	AGAEYVVESTGVFTTIDK	943.973	2	492.209	1	268000000	0.002615	66.8526
cx_cym-m-2	tr|B0WEB5|B0WEB5_CULQU	Glyceraldehyde-3-phosphate dehydrogenase OS=Culex quinquefasciatus GN=CpipJ_CPIJ005597 PE=3 SV=1	AGAEYVVESTGVFTTIDK	943.973	2	492.209	1	261000000	0.00266	67.2081
cx_cym-m-3	tr|B0WEB5|B0WEB5_CULQU	Glyceraldehyde-3-phosphate dehydrogenase OS=Culex quinquefasciatus GN=CpipJ_CPIJ005597 PE=3 SV=1	AGAEYVVESTGVFTTIDK	943.973	2	492.209	1	200000000	0.0021	67.3957
cx_ddv-m-1	tr|B0WEB5|B0WEB5_CULQU	Glyceraldehyde-3-phosphate dehydrogenase OS=Culex quinquefasciatus GN=CpipJ_CPIJ005597 PE=3 SV=1	AGAEYVVESTGVFTTIDK	943.973	2	492.209	1	345000000	0.004294	68.2085
cx_ddv-m-2	tr|B0WEB5|B0WEB5_CULQU	Glyceraldehyde-3-phosphate dehydrogenase OS=Culex quinquefasciatus GN=CpipJ_CPIJ005597 PE=3 SV=1	AGAEYVVESTGVFTTIDK	943.973	2	492.209	1	271000000	0.003442	68.2434
cx_ddv-m-3	tr|B0WEB5|B0WEB5_CULQU	Glyceraldehyde-3-phosphate dehydrogenase OS=Culex quinquefasciatus GN=CpipJ_CPIJ005597 PE=3 SV=1	AGAEYVVESTGVFTTIDK	943.973	2	492.209	1	279000000	0.003614	68.2252
cx_pro-m-1	tr|B0WEB5|B0WEB5_CULQU	Glyceraldehyde-3-phosphate dehydrogenase OS=Culex quinquefasciatus GN=CpipJ_CPIJ005597 PE=3 SV=1	AGAEYVVESTGVFTTIDK	943.973	2	492.209	1	466000000	0.005355	67.4509
cx_pro-m-2	tr|B0WEB5|B0WEB5_CULQU	Glyceraldehyde-3-phosphate dehydrogenase OS=Culex quinquefasciatus GN=CpipJ_CPIJ005597 PE=3 SV=1	AGAEYVVESTGVFTTIDK	943.973	2	492.209	1	482000000	0.005463	67.0538
cx_pro-m-3	tr|B0WEB5|B0WEB5_CULQU	Glyceraldehyde-3-phosphate dehydrogenase OS=Culex quinquefasciatus GN=CpipJ_CPIJ005597 PE=3 SV=1	AGAEYVVESTGVFTTIDK	943.973	2	492.209	1	498000000	0.005469	67.0167
cx-s-m-1	tr|B0WEB5|B0WEB5_CULQU	Glyceraldehyde-3-phosphate dehydrogenase OS=Culex quinquefasciatus GN=CpipJ_CPIJ005597 PE=3 SV=1	AGAEYVVESTGVFTTIDK	943.973	2	492.209	1	254000000	0.003725	68.349
cx-s-m-2	tr|B0WEB5|B0WEB5_CULQU	Glyceraldehyde-3-phosphate dehydrogenase OS=Culex quinquefasciatus GN=CpipJ_CPIJ005597 PE=3 SV=1	AGAEYVVESTGVFTTIDK	943.973	2	492.209	1	275000000	0.00384	68.2231
cx-s-m-3	tr|B0WEB5|B0WEB5_CULQU	Glyceraldehyde-3-phosphate dehydrogenase OS=Culex quinquefasciatus GN=CpipJ_CPIJ005597 PE=3 SV=1	AGAEYVVESTGVFTTIDK	943.973	2	492.209	1	390000000	0.00521	67.8833
cx_cym-m-1	tr|B0WEB5|B0WEB5_CULQU	Glyceraldehyde-3-phosphate dehydrogenase OS=Culex quinquefasciatus GN=CpipJ_CPIJ005597 PE=3 SV=1	AGAEYVVESTGVFTTIDK	943.973	2	591.277	1	219000000	0.002133	66.8526
cx_cym-m-2	tr|B0WEB5|B0WEB5_CULQU	Glyceraldehyde-3-phosphate dehydrogenase OS=Culex quinquefasciatus GN=CpipJ_CPIJ005597 PE=3 SV=1	AGAEYVVESTGVFTTIDK	943.973	2	591.277	1	213000000	0.002175	67.2081
cx_cym-m-3	tr|B0WEB5|B0WEB5_CULQU	Glyceraldehyde-3-phosphate dehydrogenase OS=Culex quinquefasciatus GN=CpipJ_CPIJ005597 PE=3 SV=1	AGAEYVVESTGVFTTIDK	943.973	2	591.277	1	157000000	0.001657	67.3957
cx_ddv-m-1	tr|B0WEB5|B0WEB5_CULQU	Glyceraldehyde-3-phosphate dehydrogenase OS=Culex quinquefasciatus GN=CpipJ_CPIJ005597 PE=3 SV=1	AGAEYVVESTGVFTTIDK	943.973	2	591.277	1	292000000	0.003632	68.2085
cx_ddv-m-2	tr|B0WEB5|B0WEB5_CULQU	Glyceraldehyde-3-phosphate dehydrogenase OS=Culex quinquefasciatus GN=CpipJ_CPIJ005597 PE=3 SV=1	AGAEYVVESTGVFTTIDK	943.973	2	591.277	1	218000000	0.002776	68.2434
cx_ddv-m-3	tr|B0WEB5|B0WEB5_CULQU	Glyceraldehyde-3-phosphate dehydrogenase OS=Culex quinquefasciatus GN=CpipJ_CPIJ005597 PE=3 SV=1	AGAEYVVESTGVFTTIDK	943.973	2	591.277	1	227000000	0.002945	68.2252
cx_pro-m-1	tr|B0WEB5|B0WEB5_CULQU	Glyceraldehyde-3-phosphate dehydrogenase OS=Culex quinquefasciatus GN=CpipJ_CPIJ005597 PE=3 SV=1	AGAEYVVESTGVFTTIDK	943.973	2	591.277	1	378000000	0.004339	67.4509
cx_pro-m-2	tr|B0WEB5|B0WEB5_CULQU	Glyceraldehyde-3-phosphate dehydrogenase OS=Culex quinquefasciatus GN=CpipJ_CPIJ005597 PE=3 SV=1	AGAEYVVESTGVFTTIDK	943.973	2	591.277	1	393000000	0.004453	67.0538
cx_pro-m-3	tr|B0WEB5|B0WEB5_CULQU	Glyceraldehyde-3-phosphate dehydrogenase OS=Culex quinquefasciatus GN=CpipJ_CPIJ005597 PE=3 SV=1	AGAEYVVESTGVFTTIDK	943.973	2	591.277	1	404000000	0.00444	67.0167
cx-s-m-1	tr|B0WEB5|B0WEB5_CULQU	Glyceraldehyde-3-phosphate dehydrogenase OS=Culex quinquefasciatus GN=CpipJ_CPIJ005597 PE=3 SV=1	AGAEYVVESTGVFTTIDK	943.973	2	591.277	1	199000000	0.002926	68.349
cx-s-m-2	tr|B0WEB5|B0WEB5_CULQU	Glyceraldehyde-3-phosphate dehydrogenase OS=Culex quinquefasciatus GN=CpipJ_CPIJ005597 PE=3 SV=1	AGAEYVVESTGVFTTIDK	943.973	2	591.277	1	230000000	0.003206	68.2231
cx-s-m-3	tr|B0WEB5|B0WEB5_CULQU	Glyceraldehyde-3-phosphate dehydrogenase OS=Culex quinquefasciatus GN=CpipJ_CPIJ005597 PE=3 SV=1	AGAEYVVESTGVFTTIDK	943.973	2	591.277	1	316000000	0.004213	67.8833
cx_cym-m-1	tr|B0WEB5|B0WEB5_CULQU	Glyceraldehyde-3-phosphate dehydrogenase OS=Culex quinquefasciatus GN=CpipJ_CPIJ005597 PE=3 SV=1	VINDNFGILEGLMTTVHATTATQK	858.779	3	1871.99	1	65100000	0.000635	81.1207
cx_cym-m-2	tr|B0WEB5|B0WEB5_CULQU	Glyceraldehyde-3-phosphate dehydrogenase OS=Culex quinquefasciatus GN=CpipJ_CPIJ005597 PE=3 SV=1	VINDNFGILEGLMTTVHATTATQK	858.779	3	1871.99	1	64400000	0.000656	81.2408
cx_cym-m-3	tr|B0WEB5|B0WEB5_CULQU	Glyceraldehyde-3-phosphate dehydrogenase OS=Culex quinquefasciatus GN=CpipJ_CPIJ005597 PE=3 SV=1	VINDNFGILEGLMTTVHATTATQK	858.779	3	1871.99	1	68800000	0.000724	81.3976
cx_ddv-m-1	tr|B0WEB5|B0WEB5_CULQU	Glyceraldehyde-3-phosphate dehydrogenase OS=Culex quinquefasciatus GN=CpipJ_CPIJ005597 PE=3 SV=1	VINDNFGILEGLMTTVHATTATQK	858.779	3	1871.99	1	46200000	0.000575	81.9475
cx_ddv-m-2	tr|B0WEB5|B0WEB5_CULQU	Glyceraldehyde-3-phosphate dehydrogenase OS=Culex quinquefasciatus GN=CpipJ_CPIJ005597 PE=3 SV=1	VINDNFGILEGLMTTVHATTATQK	858.779	3	1871.99	1	43900000	0.000558	81.8983
cx_ddv-m-3	tr|B0WEB5|B0WEB5_CULQU	Glyceraldehyde-3-phosphate dehydrogenase OS=Culex quinquefasciatus GN=CpipJ_CPIJ005597 PE=3 SV=1	VINDNFGILEGLMTTVHATTATQK	858.779	3	1871.99	1	46900000	0.000608	81.9074
cx_pro-m-1	tr|B0WEB5|B0WEB5_CULQU	Glyceraldehyde-3-phosphate dehydrogenase OS=Culex quinquefasciatus GN=CpipJ_CPIJ005597 PE=3 SV=1	VINDNFGILEGLMTTVHATTATQK	858.779	3	1871.99	1	64700000	0.000743	81.2775
cx_pro-m-2	tr|B0WEB5|B0WEB5_CULQU	Glyceraldehyde-3-phosphate dehydrogenase OS=Culex quinquefasciatus GN=CpipJ_CPIJ005597 PE=3 SV=1	VINDNFGILEGLMTTVHATTATQK	858.779	3	1871.99	1	60000000	0.000679	81.2067
cx_pro-m-3	tr|B0WEB5|B0WEB5_CULQU	Glyceraldehyde-3-phosphate dehydrogenase OS=Culex quinquefasciatus GN=CpipJ_CPIJ005597 PE=3 SV=1	VINDNFGILEGLMTTVHATTATQK	858.779	3	1871.99	1	72100000	0.000792	81.108
cx-s-m-1	tr|B0WEB5|B0WEB5_CULQU	Glyceraldehyde-3-phosphate dehydrogenase OS=Culex quinquefasciatus GN=CpipJ_CPIJ005597 PE=3 SV=1	VINDNFGILEGLMTTVHATTATQK	858.779	3	1871.99	1	10900000	0.00016	82.0353
cx-s-m-2	tr|B0WEB5|B0WEB5_CULQU	Glyceraldehyde-3-phosphate dehydrogenase OS=Culex quinquefasciatus GN=CpipJ_CPIJ005597 PE=3 SV=1	VINDNFGILEGLMTTVHATTATQK	858.779	3	1871.99	1	19000000	0.000265	81.9557
cx-s-m-3	tr|B0WEB5|B0WEB5_CULQU	Glyceraldehyde-3-phosphate dehydrogenase OS=Culex quinquefasciatus GN=CpipJ_CPIJ005597 PE=3 SV=1	VINDNFGILEGLMTTVHATTATQK	858.779	3	1871.99	1	21700000	0.00029	81.7323
cx_cym-m-1	tr|B0WEB5|B0WEB5_CULQU	Glyceraldehyde-3-phosphate dehydrogenase OS=Culex quinquefasciatus GN=CpipJ_CPIJ005597 PE=3 SV=1	VINDNFGILEGLMTTVHATTATQK	858.779	3	1701.88	1	329000000	0.003202	81.1207
cx_cym-m-2	tr|B0WEB5|B0WEB5_CULQU	Glyceraldehyde-3-phosphate dehydrogenase OS=Culex quinquefasciatus GN=CpipJ_CPIJ005597 PE=3 SV=1	VINDNFGILEGLMTTVHATTATQK	858.779	3	1701.88	1	304000000	0.003104	81.2408
cx_cym-m-3	tr|B0WEB5|B0WEB5_CULQU	Glyceraldehyde-3-phosphate dehydrogenase OS=Culex quinquefasciatus GN=CpipJ_CPIJ005597 PE=3 SV=1	VINDNFGILEGLMTTVHATTATQK	858.779	3	1701.88	1	347000000	0.003655	81.3976
cx_ddv-m-1	tr|B0WEB5|B0WEB5_CULQU	Glyceraldehyde-3-phosphate dehydrogenase OS=Culex quinquefasciatus GN=CpipJ_CPIJ005597 PE=3 SV=1	VINDNFGILEGLMTTVHATTATQK	858.779	3	1701.88	1	228000000	0.002838	81.9475
cx_ddv-m-2	tr|B0WEB5|B0WEB5_CULQU	Glyceraldehyde-3-phosphate dehydrogenase OS=Culex quinquefasciatus GN=CpipJ_CPIJ005597 PE=3 SV=1	VINDNFGILEGLMTTVHATTATQK	858.779	3	1701.88	1	232000000	0.002951	81.8983
cx_ddv-m-3	tr|B0WEB5|B0WEB5_CULQU	Glyceraldehyde-3-phosphate dehydrogenase OS=Culex quinquefasciatus GN=CpipJ_CPIJ005597 PE=3 SV=1	VINDNFGILEGLMTTVHATTATQK	858.779	3	1701.88	1	226000000	0.002924	81.9074
cx_pro-m-1	tr|B0WEB5|B0WEB5_CULQU	Glyceraldehyde-3-phosphate dehydrogenase OS=Culex quinquefasciatus GN=CpipJ_CPIJ005597 PE=3 SV=1	VINDNFGILEGLMTTVHATTATQK	858.779	3	1701.88	1	343000000	0.003939	81.236
cx_pro-m-2	tr|B0WEB5|B0WEB5_CULQU	Glyceraldehyde-3-phosphate dehydrogenase OS=Culex quinquefasciatus GN=CpipJ_CPIJ005597 PE=3 SV=1	VINDNFGILEGLMTTVHATTATQK	858.779	3	1701.88	1	319000000	0.003612	81.2067
cx_pro-m-3	tr|B0WEB5|B0WEB5_CULQU	Glyceraldehyde-3-phosphate dehydrogenase OS=Culex quinquefasciatus GN=CpipJ_CPIJ005597 PE=3 SV=1	VINDNFGILEGLMTTVHATTATQK	858.779	3	1701.88	1	350000000	0.003847	81.108
cx-s-m-1	tr|B0WEB5|B0WEB5_CULQU	Glyceraldehyde-3-phosphate dehydrogenase OS=Culex quinquefasciatus GN=CpipJ_CPIJ005597 PE=3 SV=1	VINDNFGILEGLMTTVHATTATQK	858.779	3	1701.88	1	52400000	0.000769	82.0353
cx-s-m-2	tr|B0WEB5|B0WEB5_CULQU	Glyceraldehyde-3-phosphate dehydrogenase OS=Culex quinquefasciatus GN=CpipJ_CPIJ005597 PE=3 SV=1	VINDNFGILEGLMTTVHATTATQK	858.779	3	1701.88	1	89800000	0.001252	81.9557
cx-s-m-3	tr|B0WEB5|B0WEB5_CULQU	Glyceraldehyde-3-phosphate dehydrogenase OS=Culex quinquefasciatus GN=CpipJ_CPIJ005597 PE=3 SV=1	VINDNFGILEGLMTTVHATTATQK	858.779	3	1701.88	1	89000000	0.001188	81.7323
cx_cym-m-1	tr|B0WEB5|B0WEB5_CULQU	Glyceraldehyde-3-phosphate dehydrogenase OS=Culex quinquefasciatus GN=CpipJ_CPIJ005597 PE=3 SV=1	VINDNFGILEGLMTTVHATTATQK	858.779	3	1459.76	1	593000000	0.00578	81.1207
cx_cym-m-2	tr|B0WEB5|B0WEB5_CULQU	Glyceraldehyde-3-phosphate dehydrogenase OS=Culex quinquefasciatus GN=CpipJ_CPIJ005597 PE=3 SV=1	VINDNFGILEGLMTTVHATTATQK	858.779	3	1459.76	1	522000000	0.00532	81.2408
cx_cym-m-3	tr|B0WEB5|B0WEB5_CULQU	Glyceraldehyde-3-phosphate dehydrogenase OS=Culex quinquefasciatus GN=CpipJ_CPIJ005597 PE=3 SV=1	VINDNFGILEGLMTTVHATTATQK	858.779	3	1459.76	1	629000000	0.006621	81.3976
cx_ddv-m-1	tr|B0WEB5|B0WEB5_CULQU	Glyceraldehyde-3-phosphate dehydrogenase OS=Culex quinquefasciatus GN=CpipJ_CPIJ005597 PE=3 SV=1	VINDNFGILEGLMTTVHATTATQK	858.779	3	1459.76	1	407000000	0.005055	81.9475
cx_ddv-m-2	tr|B0WEB5|B0WEB5_CULQU	Glyceraldehyde-3-phosphate dehydrogenase OS=Culex quinquefasciatus GN=CpipJ_CPIJ005597 PE=3 SV=1	VINDNFGILEGLMTTVHATTATQK	858.779	3	1459.76	1	396000000	0.005033	81.8983
cx_ddv-m-3	tr|B0WEB5|B0WEB5_CULQU	Glyceraldehyde-3-phosphate dehydrogenase OS=Culex quinquefasciatus GN=CpipJ_CPIJ005597 PE=3 SV=1	VINDNFGILEGLMTTVHATTATQK	858.779	3	1459.76	1	394000000	0.005115	81.9074
cx_pro-m-1	tr|B0WEB5|B0WEB5_CULQU	Glyceraldehyde-3-phosphate dehydrogenase OS=Culex quinquefasciatus GN=CpipJ_CPIJ005597 PE=3 SV=1	VINDNFGILEGLMTTVHATTATQK	858.779	3	1459.76	1	610000000	0.007008	81.236
cx_pro-m-2	tr|B0WEB5|B0WEB5_CULQU	Glyceraldehyde-3-phosphate dehydrogenase OS=Culex quinquefasciatus GN=CpipJ_CPIJ005597 PE=3 SV=1	VINDNFGILEGLMTTVHATTATQK	858.779	3	1459.76	1	586000000	0.006641	81.2067
cx_pro-m-3	tr|B0WEB5|B0WEB5_CULQU	Glyceraldehyde-3-phosphate dehydrogenase OS=Culex quinquefasciatus GN=CpipJ_CPIJ005597 PE=3 SV=1	VINDNFGILEGLMTTVHATTATQK	858.779	3	1459.76	1	598000000	0.006561	81.108
cx-s-m-1	tr|B0WEB5|B0WEB5_CULQU	Glyceraldehyde-3-phosphate dehydrogenase OS=Culex quinquefasciatus GN=CpipJ_CPIJ005597 PE=3 SV=1	VINDNFGILEGLMTTVHATTATQK	858.779	3	1459.76	1	90100000	0.001323	82.0353
cx-s-m-2	tr|B0WEB5|B0WEB5_CULQU	Glyceraldehyde-3-phosphate dehydrogenase OS=Culex quinquefasciatus GN=CpipJ_CPIJ005597 PE=3 SV=1	VINDNFGILEGLMTTVHATTATQK	858.779	3	1459.76	1	163000000	0.002273	81.9557
cx-s-m-3	tr|B0WEB5|B0WEB5_CULQU	Glyceraldehyde-3-phosphate dehydrogenase OS=Culex quinquefasciatus GN=CpipJ_CPIJ005597 PE=3 SV=1	VINDNFGILEGLMTTVHATTATQK	858.779	3	1459.76	1	162000000	0.002161	81.7323
cx_cym-m-1	tr|B0WEB5|B0WEB5_CULQU	Glyceraldehyde-3-phosphate dehydrogenase OS=Culex quinquefasciatus GN=CpipJ_CPIJ005597 PE=3 SV=1	VINDNFGILEGLMTTVHATTATQK	858.779	3	1289.65	1	636000000	0.006198	81.1207
cx_cym-m-2	tr|B0WEB5|B0WEB5_CULQU	Glyceraldehyde-3-phosphate dehydrogenase OS=Culex quinquefasciatus GN=CpipJ_CPIJ005597 PE=3 SV=1	VINDNFGILEGLMTTVHATTATQK	858.779	3	1289.65	1	598000000	0.006093	81.2408
cx_cym-m-3	tr|B0WEB5|B0WEB5_CULQU	Glyceraldehyde-3-phosphate dehydrogenase OS=Culex quinquefasciatus GN=CpipJ_CPIJ005597 PE=3 SV=1	VINDNFGILEGLMTTVHATTATQK	858.779	3	1289.65	1	683000000	0.007187	81.3976
cx_ddv-m-1	tr|B0WEB5|B0WEB5_CULQU	Glyceraldehyde-3-phosphate dehydrogenase OS=Culex quinquefasciatus GN=CpipJ_CPIJ005597 PE=3 SV=1	VINDNFGILEGLMTTVHATTATQK	858.779	3	1289.65	1	440000000	0.005475	81.9475
cx_ddv-m-2	tr|B0WEB5|B0WEB5_CULQU	Glyceraldehyde-3-phosphate dehydrogenase OS=Culex quinquefasciatus GN=CpipJ_CPIJ005597 PE=3 SV=1	VINDNFGILEGLMTTVHATTATQK	858.779	3	1289.65	1	445000000	0.005654	81.8983
cx_ddv-m-3	tr|B0WEB5|B0WEB5_CULQU	Glyceraldehyde-3-phosphate dehydrogenase OS=Culex quinquefasciatus GN=CpipJ_CPIJ005597 PE=3 SV=1	VINDNFGILEGLMTTVHATTATQK	858.779	3	1289.65	1	440000000	0.005711	81.9074
cx_pro-m-1	tr|B0WEB5|B0WEB5_CULQU	Glyceraldehyde-3-phosphate dehydrogenase OS=Culex quinquefasciatus GN=CpipJ_CPIJ005597 PE=3 SV=1	VINDNFGILEGLMTTVHATTATQK	858.779	3	1289.65	1	717000000	0.008243	81.236
cx_pro-m-2	tr|B0WEB5|B0WEB5_CULQU	Glyceraldehyde-3-phosphate dehydrogenase OS=Culex quinquefasciatus GN=CpipJ_CPIJ005597 PE=3 SV=1	VINDNFGILEGLMTTVHATTATQK	858.779	3	1289.65	1	678000000	0.007675	81.2067
cx_pro-m-3	tr|B0WEB5|B0WEB5_CULQU	Glyceraldehyde-3-phosphate dehydrogenase OS=Culex quinquefasciatus GN=CpipJ_CPIJ005597 PE=3 SV=1	VINDNFGILEGLMTTVHATTATQK	858.779	3	1289.65	1	673000000	0.00739	81.108
cx-s-m-1	tr|B0WEB5|B0WEB5_CULQU	Glyceraldehyde-3-phosphate dehydrogenase OS=Culex quinquefasciatus GN=CpipJ_CPIJ005597 PE=3 SV=1	VINDNFGILEGLMTTVHATTATQK	858.779	3	1289.65	1	99700000	0.001464	82.0353
cx-s-m-2	tr|B0WEB5|B0WEB5_CULQU	Glyceraldehyde-3-phosphate dehydrogenase OS=Culex quinquefasciatus GN=CpipJ_CPIJ005597 PE=3 SV=1	VINDNFGILEGLMTTVHATTATQK	858.779	3	1289.65	1	185000000	0.002574	81.9557
cx-s-m-3	tr|B0WEB5|B0WEB5_CULQU	Glyceraldehyde-3-phosphate dehydrogenase OS=Culex quinquefasciatus GN=CpipJ_CPIJ005597 PE=3 SV=1	VINDNFGILEGLMTTVHATTATQK	858.779	3	1289.65	1	178000000	0.002382	81.7323
cx_cym-m-1	tr|B0WEB5|B0WEB5_CULQU	Glyceraldehyde-3-phosphate dehydrogenase OS=Culex quinquefasciatus GN=CpipJ_CPIJ005597 PE=3 SV=1	VINDNFGILEGLMTTVHATTATQK	858.779	3	1158.61	1	654000000	0.006371	81.1207
cx_cym-m-2	tr|B0WEB5|B0WEB5_CULQU	Glyceraldehyde-3-phosphate dehydrogenase OS=Culex quinquefasciatus GN=CpipJ_CPIJ005597 PE=3 SV=1	VINDNFGILEGLMTTVHATTATQK	858.779	3	1158.61	1	604000000	0.006161	81.2408
cx_cym-m-3	tr|B0WEB5|B0WEB5_CULQU	Glyceraldehyde-3-phosphate dehydrogenase OS=Culex quinquefasciatus GN=CpipJ_CPIJ005597 PE=3 SV=1	VINDNFGILEGLMTTVHATTATQK	858.779	3	1158.61	1	719000000	0.007563	81.3976
cx_ddv-m-1	tr|B0WEB5|B0WEB5_CULQU	Glyceraldehyde-3-phosphate dehydrogenase OS=Culex quinquefasciatus GN=CpipJ_CPIJ005597 PE=3 SV=1	VINDNFGILEGLMTTVHATTATQK	858.779	3	1158.61	1	462000000	0.005749	81.9475
cx_ddv-m-2	tr|B0WEB5|B0WEB5_CULQU	Glyceraldehyde-3-phosphate dehydrogenase OS=Culex quinquefasciatus GN=CpipJ_CPIJ005597 PE=3 SV=1	VINDNFGILEGLMTTVHATTATQK	858.779	3	1158.61	1	452000000	0.00575	81.8983
cx_ddv-m-3	tr|B0WEB5|B0WEB5_CULQU	Glyceraldehyde-3-phosphate dehydrogenase OS=Culex quinquefasciatus GN=CpipJ_CPIJ005597 PE=3 SV=1	VINDNFGILEGLMTTVHATTATQK	858.779	3	1158.61	1	420000000	0.005442	81.9074
cx_pro-m-1	tr|B0WEB5|B0WEB5_CULQU	Glyceraldehyde-3-phosphate dehydrogenase OS=Culex quinquefasciatus GN=CpipJ_CPIJ005597 PE=3 SV=1	VINDNFGILEGLMTTVHATTATQK	858.779	3	1158.61	1	695000000	0.007982	81.236
cx_pro-m-2	tr|B0WEB5|B0WEB5_CULQU	Glyceraldehyde-3-phosphate dehydrogenase OS=Culex quinquefasciatus GN=CpipJ_CPIJ005597 PE=3 SV=1	VINDNFGILEGLMTTVHATTATQK	858.779	3	1158.61	1	660000000	0.00748	81.2067
cx_pro-m-3	tr|B0WEB5|B0WEB5_CULQU	Glyceraldehyde-3-phosphate dehydrogenase OS=Culex quinquefasciatus GN=CpipJ_CPIJ005597 PE=3 SV=1	VINDNFGILEGLMTTVHATTATQK	858.779	3	1158.61	1	704000000	0.007734	81.108
cx-s-m-1	tr|B0WEB5|B0WEB5_CULQU	Glyceraldehyde-3-phosphate dehydrogenase OS=Culex quinquefasciatus GN=CpipJ_CPIJ005597 PE=3 SV=1	VINDNFGILEGLMTTVHATTATQK	858.779	3	1158.61	1	95000000	0.001395	82.0353
cx-s-m-2	tr|B0WEB5|B0WEB5_CULQU	Glyceraldehyde-3-phosphate dehydrogenase OS=Culex quinquefasciatus GN=CpipJ_CPIJ005597 PE=3 SV=1	VINDNFGILEGLMTTVHATTATQK	858.779	3	1158.61	1	183000000	0.002545	81.9557
cx-s-m-3	tr|B0WEB5|B0WEB5_CULQU	Glyceraldehyde-3-phosphate dehydrogenase OS=Culex quinquefasciatus GN=CpipJ_CPIJ005597 PE=3 SV=1	VINDNFGILEGLMTTVHATTATQK	858.779	3	1158.61	1	188000000	0.002514	81.7323
cx_cym-m-1	tr|B0WEB5|B0WEB5_CULQU	Glyceraldehyde-3-phosphate dehydrogenase OS=Culex quinquefasciatus GN=CpipJ_CPIJ005597 PE=3 SV=1	VINDNFGILEGLMTTVHATTATQK	858.779	3	857.448	1	929000000	0.009054	81.1207
cx_cym-m-2	tr|B0WEB5|B0WEB5_CULQU	Glyceraldehyde-3-phosphate dehydrogenase OS=Culex quinquefasciatus GN=CpipJ_CPIJ005597 PE=3 SV=1	VINDNFGILEGLMTTVHATTATQK	858.779	3	857.448	1	890000000	0.00907	81.2408
cx_cym-m-3	tr|B0WEB5|B0WEB5_CULQU	Glyceraldehyde-3-phosphate dehydrogenase OS=Culex quinquefasciatus GN=CpipJ_CPIJ005597 PE=3 SV=1	VINDNFGILEGLMTTVHATTATQK	858.779	3	857.448	1	1050000000	0.011041	81.3976
cx_ddv-m-1	tr|B0WEB5|B0WEB5_CULQU	Glyceraldehyde-3-phosphate dehydrogenase OS=Culex quinquefasciatus GN=CpipJ_CPIJ005597 PE=3 SV=1	VINDNFGILEGLMTTVHATTATQK	858.779	3	857.448	1	650000000	0.008088	81.9475
cx_ddv-m-2	tr|B0WEB5|B0WEB5_CULQU	Glyceraldehyde-3-phosphate dehydrogenase OS=Culex quinquefasciatus GN=CpipJ_CPIJ005597 PE=3 SV=1	VINDNFGILEGLMTTVHATTATQK	858.779	3	857.448	1	641000000	0.008145	81.8983
cx_ddv-m-3	tr|B0WEB5|B0WEB5_CULQU	Glyceraldehyde-3-phosphate dehydrogenase OS=Culex quinquefasciatus GN=CpipJ_CPIJ005597 PE=3 SV=1	VINDNFGILEGLMTTVHATTATQK	858.779	3	857.448	1	622000000	0.008067	81.9074
cx_pro-m-1	tr|B0WEB5|B0WEB5_CULQU	Glyceraldehyde-3-phosphate dehydrogenase OS=Culex quinquefasciatus GN=CpipJ_CPIJ005597 PE=3 SV=1	VINDNFGILEGLMTTVHATTATQK	858.779	3	857.448	1	1010000000	0.011552	81.236
cx_pro-m-2	tr|B0WEB5|B0WEB5_CULQU	Glyceraldehyde-3-phosphate dehydrogenase OS=Culex quinquefasciatus GN=CpipJ_CPIJ005597 PE=3 SV=1	VINDNFGILEGLMTTVHATTATQK	858.779	3	857.448	1	990000000	0.011214	81.2067
cx_pro-m-3	tr|B0WEB5|B0WEB5_CULQU	Glyceraldehyde-3-phosphate dehydrogenase OS=Culex quinquefasciatus GN=CpipJ_CPIJ005597 PE=3 SV=1	VINDNFGILEGLMTTVHATTATQK	858.779	3	857.448	1	1010000000	0.011137	81.108
cx-s-m-1	tr|B0WEB5|B0WEB5_CULQU	Glyceraldehyde-3-phosphate dehydrogenase OS=Culex quinquefasciatus GN=CpipJ_CPIJ005597 PE=3 SV=1	VINDNFGILEGLMTTVHATTATQK	858.779	3	857.448	1	145000000	0.002131	82.0353
cx-s-m-2	tr|B0WEB5|B0WEB5_CULQU	Glyceraldehyde-3-phosphate dehydrogenase OS=Culex quinquefasciatus GN=CpipJ_CPIJ005597 PE=3 SV=1	VINDNFGILEGLMTTVHATTATQK	858.779	3	857.448	1	261000000	0.003636	81.9557
cx-s-m-3	tr|B0WEB5|B0WEB5_CULQU	Glyceraldehyde-3-phosphate dehydrogenase OS=Culex quinquefasciatus GN=CpipJ_CPIJ005597 PE=3 SV=1	VINDNFGILEGLMTTVHATTATQK	858.779	3	857.448	1	266000000	0.003555	81.7323
cx_cym-m-1	tr|B0WEB5|B0WEB5_CULQU	Glyceraldehyde-3-phosphate dehydrogenase OS=Culex quinquefasciatus GN=CpipJ_CPIJ005597 PE=3 SV=1	GAAQNIIPAATGAAK	677.378	2	1026.59	1	1200000000	0.011697	50.1525
cx_cym-m-2	tr|B0WEB5|B0WEB5_CULQU	Glyceraldehyde-3-phosphate dehydrogenase OS=Culex quinquefasciatus GN=CpipJ_CPIJ005597 PE=3 SV=1	GAAQNIIPAATGAAK	677.378	2	1026.59	1	1250000000	0.012784	50.3571
cx_cym-m-3	tr|B0WEB5|B0WEB5_CULQU	Glyceraldehyde-3-phosphate dehydrogenase OS=Culex quinquefasciatus GN=CpipJ_CPIJ005597 PE=3 SV=1	GAAQNIIPAATGAAK	677.378	2	1026.59	1	1170000000	0.012333	50.5418
cx_ddv-m-1	tr|B0WEB5|B0WEB5_CULQU	Glyceraldehyde-3-phosphate dehydrogenase OS=Culex quinquefasciatus GN=CpipJ_CPIJ005597 PE=3 SV=1	GAAQNIIPAATGAAK	677.378	2	1026.59	1	597000000	0.00743	51.6031
cx_ddv-m-2	tr|B0WEB5|B0WEB5_CULQU	Glyceraldehyde-3-phosphate dehydrogenase OS=Culex quinquefasciatus GN=CpipJ_CPIJ005597 PE=3 SV=1	GAAQNIIPAATGAAK	677.378	2	1026.59	1	541000000	0.00687	51.5701
cx_ddv-m-3	tr|B0WEB5|B0WEB5_CULQU	Glyceraldehyde-3-phosphate dehydrogenase OS=Culex quinquefasciatus GN=CpipJ_CPIJ005597 PE=3 SV=1	GAAQNIIPAATGAAK	677.378	2	1026.59	1	579000000	0.007505	51.6032
cx_pro-m-1	tr|B0WEB5|B0WEB5_CULQU	Glyceraldehyde-3-phosphate dehydrogenase OS=Culex quinquefasciatus GN=CpipJ_CPIJ005597 PE=3 SV=1	GAAQNIIPAATGAAK	677.378	2	1026.59	1	923000000	0.010603	50.941
cx_pro-m-2	tr|B0WEB5|B0WEB5_CULQU	Glyceraldehyde-3-phosphate dehydrogenase OS=Culex quinquefasciatus GN=CpipJ_CPIJ005597 PE=3 SV=1	GAAQNIIPAATGAAK	677.378	2	1026.59	1	840000000	0.009516	50.4903
cx_pro-m-3	tr|B0WEB5|B0WEB5_CULQU	Glyceraldehyde-3-phosphate dehydrogenase OS=Culex quinquefasciatus GN=CpipJ_CPIJ005597 PE=3 SV=1	GAAQNIIPAATGAAK	677.378	2	1026.59	1	964000000	0.010587	50.4692
cx-s-m-1	tr|B0WEB5|B0WEB5_CULQU	Glyceraldehyde-3-phosphate dehydrogenase OS=Culex quinquefasciatus GN=CpipJ_CPIJ005597 PE=3 SV=1	GAAQNIIPAATGAAK	677.378	2	1026.59	1	546000000	0.008022	51.7532
cx-s-m-2	tr|B0WEB5|B0WEB5_CULQU	Glyceraldehyde-3-phosphate dehydrogenase OS=Culex quinquefasciatus GN=CpipJ_CPIJ005597 PE=3 SV=1	GAAQNIIPAATGAAK	677.378	2	1026.59	1	551000000	0.007685	51.6609
cx-s-m-3	tr|B0WEB5|B0WEB5_CULQU	Glyceraldehyde-3-phosphate dehydrogenase OS=Culex quinquefasciatus GN=CpipJ_CPIJ005597 PE=3 SV=1	GAAQNIIPAATGAAK	677.378	2	1026.59	1	575000000	0.00767	51.4278
cx_cym-m-1	tr|B0WEB5|B0WEB5_CULQU	Glyceraldehyde-3-phosphate dehydrogenase OS=Culex quinquefasciatus GN=CpipJ_CPIJ005597 PE=3 SV=1	GAAQNIIPAATGAAK	677.378	2	912.551	1	1080000000	0.010546	50.1525
cx_cym-m-2	tr|B0WEB5|B0WEB5_CULQU	Glyceraldehyde-3-phosphate dehydrogenase OS=Culex quinquefasciatus GN=CpipJ_CPIJ005597 PE=3 SV=1	GAAQNIIPAATGAAK	677.378	2	912.551	1	1070000000	0.010925	50.4401
cx_cym-m-3	tr|B0WEB5|B0WEB5_CULQU	Glyceraldehyde-3-phosphate dehydrogenase OS=Culex quinquefasciatus GN=CpipJ_CPIJ005597 PE=3 SV=1	GAAQNIIPAATGAAK	677.378	2	912.551	1	1030000000	0.010863	50.5418
cx_ddv-m-1	tr|B0WEB5|B0WEB5_CULQU	Glyceraldehyde-3-phosphate dehydrogenase OS=Culex quinquefasciatus GN=CpipJ_CPIJ005597 PE=3 SV=1	GAAQNIIPAATGAAK	677.378	2	912.551	1	483000000	0.006004	51.6031
cx_ddv-m-2	tr|B0WEB5|B0WEB5_CULQU	Glyceraldehyde-3-phosphate dehydrogenase OS=Culex quinquefasciatus GN=CpipJ_CPIJ005597 PE=3 SV=1	GAAQNIIPAATGAAK	677.378	2	912.551	1	494000000	0.006284	51.5701
cx_ddv-m-3	tr|B0WEB5|B0WEB5_CULQU	Glyceraldehyde-3-phosphate dehydrogenase OS=Culex quinquefasciatus GN=CpipJ_CPIJ005597 PE=3 SV=1	GAAQNIIPAATGAAK	677.378	2	912.551	1	503000000	0.006527	51.6032
cx_pro-m-1	tr|B0WEB5|B0WEB5_CULQU	Glyceraldehyde-3-phosphate dehydrogenase OS=Culex quinquefasciatus GN=CpipJ_CPIJ005597 PE=3 SV=1	GAAQNIIPAATGAAK	677.378	2	912.551	1	799000000	0.009177	50.941
cx_pro-m-2	tr|B0WEB5|B0WEB5_CULQU	Glyceraldehyde-3-phosphate dehydrogenase OS=Culex quinquefasciatus GN=CpipJ_CPIJ005597 PE=3 SV=1	GAAQNIIPAATGAAK	677.378	2	912.551	1	773000000	0.008751	50.4903
cx_pro-m-3	tr|B0WEB5|B0WEB5_CULQU	Glyceraldehyde-3-phosphate dehydrogenase OS=Culex quinquefasciatus GN=CpipJ_CPIJ005597 PE=3 SV=1	GAAQNIIPAATGAAK	677.378	2	912.551	1	839000000	0.00921	50.3835
cx-s-m-1	tr|B0WEB5|B0WEB5_CULQU	Glyceraldehyde-3-phosphate dehydrogenase OS=Culex quinquefasciatus GN=CpipJ_CPIJ005597 PE=3 SV=1	GAAQNIIPAATGAAK	677.378	2	912.551	1	465000000	0.006824	51.7532
cx-s-m-2	tr|B0WEB5|B0WEB5_CULQU	Glyceraldehyde-3-phosphate dehydrogenase OS=Culex quinquefasciatus GN=CpipJ_CPIJ005597 PE=3 SV=1	GAAQNIIPAATGAAK	677.378	2	912.551	1	471000000	0.006569	51.6609
cx-s-m-3	tr|B0WEB5|B0WEB5_CULQU	Glyceraldehyde-3-phosphate dehydrogenase OS=Culex quinquefasciatus GN=CpipJ_CPIJ005597 PE=3 SV=1	GAAQNIIPAATGAAK	677.378	2	912.551	1	485000000	0.006476	51.4278
cx_cym-m-1	tr|B0WEB5|B0WEB5_CULQU	Glyceraldehyde-3-phosphate dehydrogenase OS=Culex quinquefasciatus GN=CpipJ_CPIJ005597 PE=3 SV=1	GAAQNIIPAATGAAK	677.378	2	799.467	1	4090000000	0.039802	50.1525
cx_cym-m-2	tr|B0WEB5|B0WEB5_CULQU	Glyceraldehyde-3-phosphate dehydrogenase OS=Culex quinquefasciatus GN=CpipJ_CPIJ005597 PE=3 SV=1	GAAQNIIPAATGAAK	677.378	2	799.467	1	4340000000	0.044269	50.4401
cx_cym-m-3	tr|B0WEB5|B0WEB5_CULQU	Glyceraldehyde-3-phosphate dehydrogenase OS=Culex quinquefasciatus GN=CpipJ_CPIJ005597 PE=3 SV=1	GAAQNIIPAATGAAK	677.378	2	799.467	1	4090000000	0.04306	50.5418
cx_ddv-m-1	tr|B0WEB5|B0WEB5_CULQU	Glyceraldehyde-3-phosphate dehydrogenase OS=Culex quinquefasciatus GN=CpipJ_CPIJ005597 PE=3 SV=1	GAAQNIIPAATGAAK	677.378	2	799.467	1	1950000000	0.024305	51.6031
cx_ddv-m-2	tr|B0WEB5|B0WEB5_CULQU	Glyceraldehyde-3-phosphate dehydrogenase OS=Culex quinquefasciatus GN=CpipJ_CPIJ005597 PE=3 SV=1	GAAQNIIPAATGAAK	677.378	2	799.467	1	1890000000	0.023967	51.5701
cx_ddv-m-3	tr|B0WEB5|B0WEB5_CULQU	Glyceraldehyde-3-phosphate dehydrogenase OS=Culex quinquefasciatus GN=CpipJ_CPIJ005597 PE=3 SV=1	GAAQNIIPAATGAAK	677.378	2	799.467	1	2000000000	0.025879	51.6032
cx_pro-m-1	tr|B0WEB5|B0WEB5_CULQU	Glyceraldehyde-3-phosphate dehydrogenase OS=Culex quinquefasciatus GN=CpipJ_CPIJ005597 PE=3 SV=1	GAAQNIIPAATGAAK	677.378	2	799.467	1	3140000000	0.036075	50.8552
cx_pro-m-2	tr|B0WEB5|B0WEB5_CULQU	Glyceraldehyde-3-phosphate dehydrogenase OS=Culex quinquefasciatus GN=CpipJ_CPIJ005597 PE=3 SV=1	GAAQNIIPAATGAAK	677.378	2	799.467	1	2940000000	0.033322	50.4903
cx_pro-m-3	tr|B0WEB5|B0WEB5_CULQU	Glyceraldehyde-3-phosphate dehydrogenase OS=Culex quinquefasciatus GN=CpipJ_CPIJ005597 PE=3 SV=1	GAAQNIIPAATGAAK	677.378	2	799.467	1	3340000000	0.036676	50.3835
cx-s-m-1	tr|B0WEB5|B0WEB5_CULQU	Glyceraldehyde-3-phosphate dehydrogenase OS=Culex quinquefasciatus GN=CpipJ_CPIJ005597 PE=3 SV=1	GAAQNIIPAATGAAK	677.378	2	799.467	1	1860000000	0.027347	51.7532
cx-s-m-2	tr|B0WEB5|B0WEB5_CULQU	Glyceraldehyde-3-phosphate dehydrogenase OS=Culex quinquefasciatus GN=CpipJ_CPIJ005597 PE=3 SV=1	GAAQNIIPAATGAAK	677.378	2	799.467	1	1950000000	0.027148	51.6609
cx-s-m-3	tr|B0WEB5|B0WEB5_CULQU	Glyceraldehyde-3-phosphate dehydrogenase OS=Culex quinquefasciatus GN=CpipJ_CPIJ005597 PE=3 SV=1	GAAQNIIPAATGAAK	677.378	2	799.467	1	1940000000	0.025875	51.4278
cx_cym-m-1	tr|B0WEB5|B0WEB5_CULQU	Glyceraldehyde-3-phosphate dehydrogenase OS=Culex quinquefasciatus GN=CpipJ_CPIJ005597 PE=3 SV=1	GAAQNIIPAATGAAK	677.378	2	686.383	1	7790000000	0.07593	50.1525
cx_cym-m-2	tr|B0WEB5|B0WEB5_CULQU	Glyceraldehyde-3-phosphate dehydrogenase OS=Culex quinquefasciatus GN=CpipJ_CPIJ005597 PE=3 SV=1	GAAQNIIPAATGAAK	677.378	2	686.383	1	8060000000	0.082187	50.3571
cx_cym-m-3	tr|B0WEB5|B0WEB5_CULQU	Glyceraldehyde-3-phosphate dehydrogenase OS=Culex quinquefasciatus GN=CpipJ_CPIJ005597 PE=3 SV=1	GAAQNIIPAATGAAK	677.378	2	686.383	1	7510000000	0.078985	50.5418
cx_ddv-m-1	tr|B0WEB5|B0WEB5_CULQU	Glyceraldehyde-3-phosphate dehydrogenase OS=Culex quinquefasciatus GN=CpipJ_CPIJ005597 PE=3 SV=1	GAAQNIIPAATGAAK	677.378	2	686.383	1	3670000000	0.045619	51.6031
cx_ddv-m-2	tr|B0WEB5|B0WEB5_CULQU	Glyceraldehyde-3-phosphate dehydrogenase OS=Culex quinquefasciatus GN=CpipJ_CPIJ005597 PE=3 SV=1	GAAQNIIPAATGAAK	677.378	2	686.383	1	3480000000	0.044234	51.5701
cx_ddv-m-3	tr|B0WEB5|B0WEB5_CULQU	Glyceraldehyde-3-phosphate dehydrogenase OS=Culex quinquefasciatus GN=CpipJ_CPIJ005597 PE=3 SV=1	GAAQNIIPAATGAAK	677.378	2	686.383	1	3680000000	0.047665	51.6032
cx_pro-m-1	tr|B0WEB5|B0WEB5_CULQU	Glyceraldehyde-3-phosphate dehydrogenase OS=Culex quinquefasciatus GN=CpipJ_CPIJ005597 PE=3 SV=1	GAAQNIIPAATGAAK	677.378	2	686.383	1	5750000000	0.066118	50.941
cx_pro-m-2	tr|B0WEB5|B0WEB5_CULQU	Glyceraldehyde-3-phosphate dehydrogenase OS=Culex quinquefasciatus GN=CpipJ_CPIJ005597 PE=3 SV=1	GAAQNIIPAATGAAK	677.378	2	686.383	1	5500000000	0.062301	50.4903
cx_pro-m-3	tr|B0WEB5|B0WEB5_CULQU	Glyceraldehyde-3-phosphate dehydrogenase OS=Culex quinquefasciatus GN=CpipJ_CPIJ005597 PE=3 SV=1	GAAQNIIPAATGAAK	677.378	2	686.383	1	6170000000	0.067781	50.4692
cx-s-m-1	tr|B0WEB5|B0WEB5_CULQU	Glyceraldehyde-3-phosphate dehydrogenase OS=Culex quinquefasciatus GN=CpipJ_CPIJ005597 PE=3 SV=1	GAAQNIIPAATGAAK	677.378	2	686.383	1	3400000000	0.049916	51.7532
cx-s-m-2	tr|B0WEB5|B0WEB5_CULQU	Glyceraldehyde-3-phosphate dehydrogenase OS=Culex quinquefasciatus GN=CpipJ_CPIJ005597 PE=3 SV=1	GAAQNIIPAATGAAK	677.378	2	686.383	1	3500000000	0.04872	51.6609
cx-s-m-3	tr|B0WEB5|B0WEB5_CULQU	Glyceraldehyde-3-phosphate dehydrogenase OS=Culex quinquefasciatus GN=CpipJ_CPIJ005597 PE=3 SV=1	GAAQNIIPAATGAAK	677.378	2	686.383	1	3490000000	0.046614	51.4278
cx_cym-m-1	tr|B0WEB5|B0WEB5_CULQU	Glyceraldehyde-3-phosphate dehydrogenase OS=Culex quinquefasciatus GN=CpipJ_CPIJ005597 PE=3 SV=1	GAAQNIIPAATGAAK	677.378	2	447.256	1	840000000	0.008182	50.1525
cx_cym-m-2	tr|B0WEB5|B0WEB5_CULQU	Glyceraldehyde-3-phosphate dehydrogenase OS=Culex quinquefasciatus GN=CpipJ_CPIJ005597 PE=3 SV=1	GAAQNIIPAATGAAK	677.378	2	447.256	1	804000000	0.008197	50.4401
cx_cym-m-3	tr|B0WEB5|B0WEB5_CULQU	Glyceraldehyde-3-phosphate dehydrogenase OS=Culex quinquefasciatus GN=CpipJ_CPIJ005597 PE=3 SV=1	GAAQNIIPAATGAAK	677.378	2	447.256	1	796000000	0.008375	50.5418
cx_ddv-m-1	tr|B0WEB5|B0WEB5_CULQU	Glyceraldehyde-3-phosphate dehydrogenase OS=Culex quinquefasciatus GN=CpipJ_CPIJ005597 PE=3 SV=1	GAAQNIIPAATGAAK	677.378	2	447.256	1	357000000	0.004441	51.6031
cx_ddv-m-2	tr|B0WEB5|B0WEB5_CULQU	Glyceraldehyde-3-phosphate dehydrogenase OS=Culex quinquefasciatus GN=CpipJ_CPIJ005597 PE=3 SV=1	GAAQNIIPAATGAAK	677.378	2	447.256	1	354000000	0.004496	51.5701
cx_ddv-m-3	tr|B0WEB5|B0WEB5_CULQU	Glyceraldehyde-3-phosphate dehydrogenase OS=Culex quinquefasciatus GN=CpipJ_CPIJ005597 PE=3 SV=1	GAAQNIIPAATGAAK	677.378	2	447.256	1	365000000	0.004728	51.6032
cx_pro-m-1	tr|B0WEB5|B0WEB5_CULQU	Glyceraldehyde-3-phosphate dehydrogenase OS=Culex quinquefasciatus GN=CpipJ_CPIJ005597 PE=3 SV=1	GAAQNIIPAATGAAK	677.378	2	447.256	1	576000000	0.006624	50.941
cx_pro-m-2	tr|B0WEB5|B0WEB5_CULQU	Glyceraldehyde-3-phosphate dehydrogenase OS=Culex quinquefasciatus GN=CpipJ_CPIJ005597 PE=3 SV=1	GAAQNIIPAATGAAK	677.378	2	447.256	1	533000000	0.00604	50.4903
cx_pro-m-3	tr|B0WEB5|B0WEB5_CULQU	Glyceraldehyde-3-phosphate dehydrogenase OS=Culex quinquefasciatus GN=CpipJ_CPIJ005597 PE=3 SV=1	GAAQNIIPAATGAAK	677.378	2	447.256	1	663000000	0.007281	50.3835
cx-s-m-1	tr|B0WEB5|B0WEB5_CULQU	Glyceraldehyde-3-phosphate dehydrogenase OS=Culex quinquefasciatus GN=CpipJ_CPIJ005597 PE=3 SV=1	GAAQNIIPAATGAAK	677.378	2	447.256	1	339000000	0.004974	51.7532
cx-s-m-2	tr|B0WEB5|B0WEB5_CULQU	Glyceraldehyde-3-phosphate dehydrogenase OS=Culex quinquefasciatus GN=CpipJ_CPIJ005597 PE=3 SV=1	GAAQNIIPAATGAAK	677.378	2	447.256	1	356000000	0.004961	51.6609
cx-s-m-3	tr|B0WEB5|B0WEB5_CULQU	Glyceraldehyde-3-phosphate dehydrogenase OS=Culex quinquefasciatus GN=CpipJ_CPIJ005597 PE=3 SV=1	GAAQNIIPAATGAAK	677.378	2	447.256	1	351000000	0.004691	51.4278
cx_cym-m-1	tr|B0WEB5|B0WEB5_CULQU	Glyceraldehyde-3-phosphate dehydrogenase OS=Culex quinquefasciatus GN=CpipJ_CPIJ005597 PE=3 SV=1	GAAQNIIPAATGAAK	677.378	2	200.103	1	2300000000	0.022416	50.1525
cx_cym-m-2	tr|B0WEB5|B0WEB5_CULQU	Glyceraldehyde-3-phosphate dehydrogenase OS=Culex quinquefasciatus GN=CpipJ_CPIJ005597 PE=3 SV=1	GAAQNIIPAATGAAK	677.378	2	200.103	1	2400000000	0.024503	50.3571
cx_cym-m-3	tr|B0WEB5|B0WEB5_CULQU	Glyceraldehyde-3-phosphate dehydrogenase OS=Culex quinquefasciatus GN=CpipJ_CPIJ005597 PE=3 SV=1	GAAQNIIPAATGAAK	677.378	2	200.103	1	2250000000	0.023626	50.5418
cx_ddv-m-1	tr|B0WEB5|B0WEB5_CULQU	Glyceraldehyde-3-phosphate dehydrogenase OS=Culex quinquefasciatus GN=CpipJ_CPIJ005597 PE=3 SV=1	GAAQNIIPAATGAAK	677.378	2	200.103	1	1060000000	0.013241	51.6031
cx_ddv-m-2	tr|B0WEB5|B0WEB5_CULQU	Glyceraldehyde-3-phosphate dehydrogenase OS=Culex quinquefasciatus GN=CpipJ_CPIJ005597 PE=3 SV=1	GAAQNIIPAATGAAK	677.378	2	200.103	1	1050000000	0.013305	51.5701
cx_ddv-m-3	tr|B0WEB5|B0WEB5_CULQU	Glyceraldehyde-3-phosphate dehydrogenase OS=Culex quinquefasciatus GN=CpipJ_CPIJ005597 PE=3 SV=1	GAAQNIIPAATGAAK	677.378	2	200.103	1	1100000000	0.014304	51.6032
cx_pro-m-1	tr|B0WEB5|B0WEB5_CULQU	Glyceraldehyde-3-phosphate dehydrogenase OS=Culex quinquefasciatus GN=CpipJ_CPIJ005597 PE=3 SV=1	GAAQNIIPAATGAAK	677.378	2	200.103	1	1740000000	0.020042	50.8552
cx_pro-m-2	tr|B0WEB5|B0WEB5_CULQU	Glyceraldehyde-3-phosphate dehydrogenase OS=Culex quinquefasciatus GN=CpipJ_CPIJ005597 PE=3 SV=1	GAAQNIIPAATGAAK	677.378	2	200.103	1	1600000000	0.018165	50.4903
cx_pro-m-3	tr|B0WEB5|B0WEB5_CULQU	Glyceraldehyde-3-phosphate dehydrogenase OS=Culex quinquefasciatus GN=CpipJ_CPIJ005597 PE=3 SV=1	GAAQNIIPAATGAAK	677.378	2	200.103	1	1840000000	0.020209	50.3835
cx-s-m-1	tr|B0WEB5|B0WEB5_CULQU	Glyceraldehyde-3-phosphate dehydrogenase OS=Culex quinquefasciatus GN=CpipJ_CPIJ005597 PE=3 SV=1	GAAQNIIPAATGAAK	677.378	2	200.103	1	1070000000	0.01573	51.7532
cx-s-m-2	tr|B0WEB5|B0WEB5_CULQU	Glyceraldehyde-3-phosphate dehydrogenase OS=Culex quinquefasciatus GN=CpipJ_CPIJ005597 PE=3 SV=1	GAAQNIIPAATGAAK	677.378	2	200.103	1	1060000000	0.014826	51.6609
cx-s-m-3	tr|B0WEB5|B0WEB5_CULQU	Glyceraldehyde-3-phosphate dehydrogenase OS=Culex quinquefasciatus GN=CpipJ_CPIJ005597 PE=3 SV=1	GAAQNIIPAATGAAK	677.378	2	200.103	1	1060000000	0.01414	51.4278
cx_cym-m-1	tr|B0WEB5|B0WEB5_CULQU	Glyceraldehyde-3-phosphate dehydrogenase OS=Culex quinquefasciatus GN=CpipJ_CPIJ005597 PE=3 SV=1	LISWYDNEFGYSNR	882.405	2	1537.63	1	1310000000	0.012722	67.5361
cx_cym-m-2	tr|B0WEB5|B0WEB5_CULQU	Glyceraldehyde-3-phosphate dehydrogenase OS=Culex quinquefasciatus GN=CpipJ_CPIJ005597 PE=3 SV=1	LISWYDNEFGYSNR	882.405	2	1537.63	1	1210000000	0.01233	67.9019
cx_cym-m-3	tr|B0WEB5|B0WEB5_CULQU	Glyceraldehyde-3-phosphate dehydrogenase OS=Culex quinquefasciatus GN=CpipJ_CPIJ005597 PE=3 SV=1	LISWYDNEFGYSNR	882.405	2	1537.63	1	948000000	0.009971	68.2471
cx_ddv-m-1	tr|B0WEB5|B0WEB5_CULQU	Glyceraldehyde-3-phosphate dehydrogenase OS=Culex quinquefasciatus GN=CpipJ_CPIJ005597 PE=3 SV=1	LISWYDNEFGYSNR	882.405	2	1537.63	1	959000000	0.011927	69.1633
cx_ddv-m-2	tr|B0WEB5|B0WEB5_CULQU	Glyceraldehyde-3-phosphate dehydrogenase OS=Culex quinquefasciatus GN=CpipJ_CPIJ005597 PE=3 SV=1	LISWYDNEFGYSNR	882.405	2	1537.63	1	1010000000	0.012774	69.218
cx_ddv-m-3	tr|B0WEB5|B0WEB5_CULQU	Glyceraldehyde-3-phosphate dehydrogenase OS=Culex quinquefasciatus GN=CpipJ_CPIJ005597 PE=3 SV=1	LISWYDNEFGYSNR	882.405	2	1537.63	1	863000000	0.011195	69.3806
cx_pro-m-1	tr|B0WEB5|B0WEB5_CULQU	Glyceraldehyde-3-phosphate dehydrogenase OS=Culex quinquefasciatus GN=CpipJ_CPIJ005597 PE=3 SV=1	LISWYDNEFGYSNR	882.405	2	1537.63	1	629000000	0.007229	68.1624
cx_pro-m-2	tr|B0WEB5|B0WEB5_CULQU	Glyceraldehyde-3-phosphate dehydrogenase OS=Culex quinquefasciatus GN=CpipJ_CPIJ005597 PE=3 SV=1	LISWYDNEFGYSNR	882.405	2	1537.63	1	1040000000	0.011762	67.8866
cx_pro-m-3	tr|B0WEB5|B0WEB5_CULQU	Glyceraldehyde-3-phosphate dehydrogenase OS=Culex quinquefasciatus GN=CpipJ_CPIJ005597 PE=3 SV=1	LISWYDNEFGYSNR	882.405	2	1537.63	1	1170000000	0.012824	67.8489
cx-s-m-1	tr|B0WEB5|B0WEB5_CULQU	Glyceraldehyde-3-phosphate dehydrogenase OS=Culex quinquefasciatus GN=CpipJ_CPIJ005597 PE=3 SV=1	LISWYDNEFGYSNR	882.405	2	1537.63	1	798000000	0.011718	69.3616
cx-s-m-2	tr|B0WEB5|B0WEB5_CULQU	Glyceraldehyde-3-phosphate dehydrogenase OS=Culex quinquefasciatus GN=CpipJ_CPIJ005597 PE=3 SV=1	LISWYDNEFGYSNR	882.405	2	1537.63	1	858000000	0.011964	69.2011
cx-s-m-3	tr|B0WEB5|B0WEB5_CULQU	Glyceraldehyde-3-phosphate dehydrogenase OS=Culex quinquefasciatus GN=CpipJ_CPIJ005597 PE=3 SV=1	LISWYDNEFGYSNR	882.405	2	1537.63	1	919000000	0.012267	68.9104
cx_cym-m-1	tr|B0WEB5|B0WEB5_CULQU	Glyceraldehyde-3-phosphate dehydrogenase OS=Culex quinquefasciatus GN=CpipJ_CPIJ005597 PE=3 SV=1	LISWYDNEFGYSNR	882.405	2	1264.52	1	1780000000	0.017385	67.5361
cx_cym-m-2	tr|B0WEB5|B0WEB5_CULQU	Glyceraldehyde-3-phosphate dehydrogenase OS=Culex quinquefasciatus GN=CpipJ_CPIJ005597 PE=3 SV=1	LISWYDNEFGYSNR	882.405	2	1264.52	1	1670000000	0.01707	67.9019
cx_cym-m-3	tr|B0WEB5|B0WEB5_CULQU	Glyceraldehyde-3-phosphate dehydrogenase OS=Culex quinquefasciatus GN=CpipJ_CPIJ005597 PE=3 SV=1	LISWYDNEFGYSNR	882.405	2	1264.52	1	1270000000	0.01336	68.2471
cx_ddv-m-1	tr|B0WEB5|B0WEB5_CULQU	Glyceraldehyde-3-phosphate dehydrogenase OS=Culex quinquefasciatus GN=CpipJ_CPIJ005597 PE=3 SV=1	LISWYDNEFGYSNR	882.405	2	1264.52	1	1250000000	0.015501	69.1633
cx_ddv-m-2	tr|B0WEB5|B0WEB5_CULQU	Glyceraldehyde-3-phosphate dehydrogenase OS=Culex quinquefasciatus GN=CpipJ_CPIJ005597 PE=3 SV=1	LISWYDNEFGYSNR	882.405	2	1264.52	1	1350000000	0.017121	69.218
cx_ddv-m-3	tr|B0WEB5|B0WEB5_CULQU	Glyceraldehyde-3-phosphate dehydrogenase OS=Culex quinquefasciatus GN=CpipJ_CPIJ005597 PE=3 SV=1	LISWYDNEFGYSNR	882.405	2	1264.52	1	1210000000	0.015718	69.3806
cx_pro-m-1	tr|B0WEB5|B0WEB5_CULQU	Glyceraldehyde-3-phosphate dehydrogenase OS=Culex quinquefasciatus GN=CpipJ_CPIJ005597 PE=3 SV=1	LISWYDNEFGYSNR	882.405	2	1264.52	1	836000000	0.009606	68.1624
cx_pro-m-2	tr|B0WEB5|B0WEB5_CULQU	Glyceraldehyde-3-phosphate dehydrogenase OS=Culex quinquefasciatus GN=CpipJ_CPIJ005597 PE=3 SV=1	LISWYDNEFGYSNR	882.405	2	1264.52	1	1370000000	0.015535	67.8866
cx_pro-m-3	tr|B0WEB5|B0WEB5_CULQU	Glyceraldehyde-3-phosphate dehydrogenase OS=Culex quinquefasciatus GN=CpipJ_CPIJ005597 PE=3 SV=1	LISWYDNEFGYSNR	882.405	2	1264.52	1	1540000000	0.016942	67.8489
cx-s-m-1	tr|B0WEB5|B0WEB5_CULQU	Glyceraldehyde-3-phosphate dehydrogenase OS=Culex quinquefasciatus GN=CpipJ_CPIJ005597 PE=3 SV=1	LISWYDNEFGYSNR	882.405	2	1264.52	1	1070000000	0.015672	69.3616
cx-s-m-2	tr|B0WEB5|B0WEB5_CULQU	Glyceraldehyde-3-phosphate dehydrogenase OS=Culex quinquefasciatus GN=CpipJ_CPIJ005597 PE=3 SV=1	LISWYDNEFGYSNR	882.405	2	1264.52	1	1110000000	0.015446	69.2011
cx-s-m-3	tr|B0WEB5|B0WEB5_CULQU	Glyceraldehyde-3-phosphate dehydrogenase OS=Culex quinquefasciatus GN=CpipJ_CPIJ005597 PE=3 SV=1	LISWYDNEFGYSNR	882.405	2	1264.52	1	1280000000	0.017051	68.9104
cx_cym-m-1	tr|B0WEB5|B0WEB5_CULQU	Glyceraldehyde-3-phosphate dehydrogenase OS=Culex quinquefasciatus GN=CpipJ_CPIJ005597 PE=3 SV=1	LISWYDNEFGYSNR	882.405	2	1101.46	1	1350000000	0.013183	67.5361
cx_cym-m-2	tr|B0WEB5|B0WEB5_CULQU	Glyceraldehyde-3-phosphate dehydrogenase OS=Culex quinquefasciatus GN=CpipJ_CPIJ005597 PE=3 SV=1	LISWYDNEFGYSNR	882.405	2	1101.46	1	1280000000	0.013059	67.9019
cx_cym-m-3	tr|B0WEB5|B0WEB5_CULQU	Glyceraldehyde-3-phosphate dehydrogenase OS=Culex quinquefasciatus GN=CpipJ_CPIJ005597 PE=3 SV=1	LISWYDNEFGYSNR	882.405	2	1101.46	1	991000000	0.010427	68.2471
cx_ddv-m-1	tr|B0WEB5|B0WEB5_CULQU	Glyceraldehyde-3-phosphate dehydrogenase OS=Culex quinquefasciatus GN=CpipJ_CPIJ005597 PE=3 SV=1	LISWYDNEFGYSNR	882.405	2	1101.46	1	1000000000	0.012452	69.1633
cx_ddv-m-2	tr|B0WEB5|B0WEB5_CULQU	Glyceraldehyde-3-phosphate dehydrogenase OS=Culex quinquefasciatus GN=CpipJ_CPIJ005597 PE=3 SV=1	LISWYDNEFGYSNR	882.405	2	1101.46	1	1030000000	0.013031	69.218
cx_ddv-m-3	tr|B0WEB5|B0WEB5_CULQU	Glyceraldehyde-3-phosphate dehydrogenase OS=Culex quinquefasciatus GN=CpipJ_CPIJ005597 PE=3 SV=1	LISWYDNEFGYSNR	882.405	2	1101.46	1	904000000	0.011719	69.3806
cx_pro-m-1	tr|B0WEB5|B0WEB5_CULQU	Glyceraldehyde-3-phosphate dehydrogenase OS=Culex quinquefasciatus GN=CpipJ_CPIJ005597 PE=3 SV=1	LISWYDNEFGYSNR	882.405	2	1101.46	1	650000000	0.007468	68.1624
cx_pro-m-2	tr|B0WEB5|B0WEB5_CULQU	Glyceraldehyde-3-phosphate dehydrogenase OS=Culex quinquefasciatus GN=CpipJ_CPIJ005597 PE=3 SV=1	LISWYDNEFGYSNR	882.405	2	1101.46	1	1110000000	0.012581	67.8866
cx_pro-m-3	tr|B0WEB5|B0WEB5_CULQU	Glyceraldehyde-3-phosphate dehydrogenase OS=Culex quinquefasciatus GN=CpipJ_CPIJ005597 PE=3 SV=1	LISWYDNEFGYSNR	882.405	2	1101.46	1	1180000000	0.012953	67.8489
cx-s-m-1	tr|B0WEB5|B0WEB5_CULQU	Glyceraldehyde-3-phosphate dehydrogenase OS=Culex quinquefasciatus GN=CpipJ_CPIJ005597 PE=3 SV=1	LISWYDNEFGYSNR	882.405	2	1101.46	1	817000000	0.011993	69.3616
cx-s-m-2	tr|B0WEB5|B0WEB5_CULQU	Glyceraldehyde-3-phosphate dehydrogenase OS=Culex quinquefasciatus GN=CpipJ_CPIJ005597 PE=3 SV=1	LISWYDNEFGYSNR	882.405	2	1101.46	1	841000000	0.01173	69.2011
cx-s-m-3	tr|B0WEB5|B0WEB5_CULQU	Glyceraldehyde-3-phosphate dehydrogenase OS=Culex quinquefasciatus GN=CpipJ_CPIJ005597 PE=3 SV=1	LISWYDNEFGYSNR	882.405	2	1101.46	1	960000000	0.012814	68.9104
cx_cym-m-1	tr|B0WEB5|B0WEB5_CULQU	Glyceraldehyde-3-phosphate dehydrogenase OS=Culex quinquefasciatus GN=CpipJ_CPIJ005597 PE=3 SV=1	LISWYDNEFGYSNR	882.405	2	986.433	1	996000000	0.009698	67.5361
cx_cym-m-2	tr|B0WEB5|B0WEB5_CULQU	Glyceraldehyde-3-phosphate dehydrogenase OS=Culex quinquefasciatus GN=CpipJ_CPIJ005597 PE=3 SV=1	LISWYDNEFGYSNR	882.405	2	986.433	1	945000000	0.009638	67.9019
cx_cym-m-3	tr|B0WEB5|B0WEB5_CULQU	Glyceraldehyde-3-phosphate dehydrogenase OS=Culex quinquefasciatus GN=CpipJ_CPIJ005597 PE=3 SV=1	LISWYDNEFGYSNR	882.405	2	986.433	1	692000000	0.007276	68.2471
cx_ddv-m-1	tr|B0WEB5|B0WEB5_CULQU	Glyceraldehyde-3-phosphate dehydrogenase OS=Culex quinquefasciatus GN=CpipJ_CPIJ005597 PE=3 SV=1	LISWYDNEFGYSNR	882.405	2	986.433	1	695000000	0.008645	69.1633
cx_ddv-m-2	tr|B0WEB5|B0WEB5_CULQU	Glyceraldehyde-3-phosphate dehydrogenase OS=Culex quinquefasciatus GN=CpipJ_CPIJ005597 PE=3 SV=1	LISWYDNEFGYSNR	882.405	2	986.433	1	782000000	0.009943	69.218
cx_ddv-m-3	tr|B0WEB5|B0WEB5_CULQU	Glyceraldehyde-3-phosphate dehydrogenase OS=Culex quinquefasciatus GN=CpipJ_CPIJ005597 PE=3 SV=1	LISWYDNEFGYSNR	882.405	2	986.433	1	655000000	0.008493	69.3806
cx_pro-m-1	tr|B0WEB5|B0WEB5_CULQU	Glyceraldehyde-3-phosphate dehydrogenase OS=Culex quinquefasciatus GN=CpipJ_CPIJ005597 PE=3 SV=1	LISWYDNEFGYSNR	882.405	2	986.433	1	466000000	0.005359	68.1624
cx_pro-m-2	tr|B0WEB5|B0WEB5_CULQU	Glyceraldehyde-3-phosphate dehydrogenase OS=Culex quinquefasciatus GN=CpipJ_CPIJ005597 PE=3 SV=1	LISWYDNEFGYSNR	882.405	2	986.433	1	786000000	0.008898	67.8866
cx_pro-m-3	tr|B0WEB5|B0WEB5_CULQU	Glyceraldehyde-3-phosphate dehydrogenase OS=Culex quinquefasciatus GN=CpipJ_CPIJ005597 PE=3 SV=1	LISWYDNEFGYSNR	882.405	2	986.433	1	874000000	0.009595	67.8489
cx-s-m-1	tr|B0WEB5|B0WEB5_CULQU	Glyceraldehyde-3-phosphate dehydrogenase OS=Culex quinquefasciatus GN=CpipJ_CPIJ005597 PE=3 SV=1	LISWYDNEFGYSNR	882.405	2	986.433	1	599000000	0.008791	69.3616
cx-s-m-2	tr|B0WEB5|B0WEB5_CULQU	Glyceraldehyde-3-phosphate dehydrogenase OS=Culex quinquefasciatus GN=CpipJ_CPIJ005597 PE=3 SV=1	LISWYDNEFGYSNR	882.405	2	986.433	1	629000000	0.008766	69.2011
cx-s-m-3	tr|B0WEB5|B0WEB5_CULQU	Glyceraldehyde-3-phosphate dehydrogenase OS=Culex quinquefasciatus GN=CpipJ_CPIJ005597 PE=3 SV=1	LISWYDNEFGYSNR	882.405	2	986.433	1	693000000	0.009254	68.9104
cx_cym-m-1	tr|B0WEB5|B0WEB5_CULQU	Glyceraldehyde-3-phosphate dehydrogenase OS=Culex quinquefasciatus GN=CpipJ_CPIJ005597 PE=3 SV=1	LISWYDNEFGYSNR	882.405	2	743.347	1	1100000000	0.010684	67.5361
cx_cym-m-2	tr|B0WEB5|B0WEB5_CULQU	Glyceraldehyde-3-phosphate dehydrogenase OS=Culex quinquefasciatus GN=CpipJ_CPIJ005597 PE=3 SV=1	LISWYDNEFGYSNR	882.405	2	743.347	1	1070000000	0.01092	67.9019
cx_cym-m-3	tr|B0WEB5|B0WEB5_CULQU	Glyceraldehyde-3-phosphate dehydrogenase OS=Culex quinquefasciatus GN=CpipJ_CPIJ005597 PE=3 SV=1	LISWYDNEFGYSNR	882.405	2	743.347	1	792000000	0.008331	68.2471
cx_ddv-m-1	tr|B0WEB5|B0WEB5_CULQU	Glyceraldehyde-3-phosphate dehydrogenase OS=Culex quinquefasciatus GN=CpipJ_CPIJ005597 PE=3 SV=1	LISWYDNEFGYSNR	882.405	2	743.347	1	783000000	0.009732	69.1633
cx_ddv-m-2	tr|B0WEB5|B0WEB5_CULQU	Glyceraldehyde-3-phosphate dehydrogenase OS=Culex quinquefasciatus GN=CpipJ_CPIJ005597 PE=3 SV=1	LISWYDNEFGYSNR	882.405	2	743.347	1	847000000	0.01076	69.218
cx_ddv-m-3	tr|B0WEB5|B0WEB5_CULQU	Glyceraldehyde-3-phosphate dehydrogenase OS=Culex quinquefasciatus GN=CpipJ_CPIJ005597 PE=3 SV=1	LISWYDNEFGYSNR	882.405	2	743.347	1	728000000	0.009437	69.3806
cx_pro-m-1	tr|B0WEB5|B0WEB5_CULQU	Glyceraldehyde-3-phosphate dehydrogenase OS=Culex quinquefasciatus GN=CpipJ_CPIJ005597 PE=3 SV=1	LISWYDNEFGYSNR	882.405	2	743.347	1	515000000	0.005919	68.1624
cx_pro-m-2	tr|B0WEB5|B0WEB5_CULQU	Glyceraldehyde-3-phosphate dehydrogenase OS=Culex quinquefasciatus GN=CpipJ_CPIJ005597 PE=3 SV=1	LISWYDNEFGYSNR	882.405	2	743.347	1	825000000	0.00934	67.8866
cx_pro-m-3	tr|B0WEB5|B0WEB5_CULQU	Glyceraldehyde-3-phosphate dehydrogenase OS=Culex quinquefasciatus GN=CpipJ_CPIJ005597 PE=3 SV=1	LISWYDNEFGYSNR	882.405	2	743.347	1	921000000	0.010112	67.8489
cx-s-m-1	tr|B0WEB5|B0WEB5_CULQU	Glyceraldehyde-3-phosphate dehydrogenase OS=Culex quinquefasciatus GN=CpipJ_CPIJ005597 PE=3 SV=1	LISWYDNEFGYSNR	882.405	2	743.347	1	655000000	0.009616	69.3616
cx-s-m-2	tr|B0WEB5|B0WEB5_CULQU	Glyceraldehyde-3-phosphate dehydrogenase OS=Culex quinquefasciatus GN=CpipJ_CPIJ005597 PE=3 SV=1	LISWYDNEFGYSNR	882.405	2	743.347	1	693000000	0.009666	69.2011
cx-s-m-3	tr|B0WEB5|B0WEB5_CULQU	Glyceraldehyde-3-phosphate dehydrogenase OS=Culex quinquefasciatus GN=CpipJ_CPIJ005597 PE=3 SV=1	LISWYDNEFGYSNR	882.405	2	743.347	1	775000000	0.010344	68.9104
cx_cym-m-1	tr|B0WEB5|B0WEB5_CULQU	Glyceraldehyde-3-phosphate dehydrogenase OS=Culex quinquefasciatus GN=CpipJ_CPIJ005597 PE=3 SV=1	LISWYDNEFGYSNR	882.405	2	596.279	1	982000000	0.009564	67.5361
cx_cym-m-2	tr|B0WEB5|B0WEB5_CULQU	Glyceraldehyde-3-phosphate dehydrogenase OS=Culex quinquefasciatus GN=CpipJ_CPIJ005597 PE=3 SV=1	LISWYDNEFGYSNR	882.405	2	596.279	1	917000000	0.009351	67.9019
cx_cym-m-3	tr|B0WEB5|B0WEB5_CULQU	Glyceraldehyde-3-phosphate dehydrogenase OS=Culex quinquefasciatus GN=CpipJ_CPIJ005597 PE=3 SV=1	LISWYDNEFGYSNR	882.405	2	596.279	1	716000000	0.00753	68.2471
cx_ddv-m-1	tr|B0WEB5|B0WEB5_CULQU	Glyceraldehyde-3-phosphate dehydrogenase OS=Culex quinquefasciatus GN=CpipJ_CPIJ005597 PE=3 SV=1	LISWYDNEFGYSNR	882.405	2	596.279	1	680000000	0.00845	69.1633
cx_ddv-m-2	tr|B0WEB5|B0WEB5_CULQU	Glyceraldehyde-3-phosphate dehydrogenase OS=Culex quinquefasciatus GN=CpipJ_CPIJ005597 PE=3 SV=1	LISWYDNEFGYSNR	882.405	2	596.279	1	739000000	0.009397	69.218
cx_ddv-m-3	tr|B0WEB5|B0WEB5_CULQU	Glyceraldehyde-3-phosphate dehydrogenase OS=Culex quinquefasciatus GN=CpipJ_CPIJ005597 PE=3 SV=1	LISWYDNEFGYSNR	882.405	2	596.279	1	644000000	0.008347	69.3806
cx_pro-m-1	tr|B0WEB5|B0WEB5_CULQU	Glyceraldehyde-3-phosphate dehydrogenase OS=Culex quinquefasciatus GN=CpipJ_CPIJ005597 PE=3 SV=1	LISWYDNEFGYSNR	882.405	2	596.279	1	471000000	0.005411	68.1624
cx_pro-m-2	tr|B0WEB5|B0WEB5_CULQU	Glyceraldehyde-3-phosphate dehydrogenase OS=Culex quinquefasciatus GN=CpipJ_CPIJ005597 PE=3 SV=1	LISWYDNEFGYSNR	882.405	2	596.279	1	755000000	0.008552	67.8866
cx_pro-m-3	tr|B0WEB5|B0WEB5_CULQU	Glyceraldehyde-3-phosphate dehydrogenase OS=Culex quinquefasciatus GN=CpipJ_CPIJ005597 PE=3 SV=1	LISWYDNEFGYSNR	882.405	2	596.279	1	855000000	0.009393	67.8489
cx-s-m-1	tr|B0WEB5|B0WEB5_CULQU	Glyceraldehyde-3-phosphate dehydrogenase OS=Culex quinquefasciatus GN=CpipJ_CPIJ005597 PE=3 SV=1	LISWYDNEFGYSNR	882.405	2	596.279	1	572000000	0.008397	69.3616
cx-s-m-2	tr|B0WEB5|B0WEB5_CULQU	Glyceraldehyde-3-phosphate dehydrogenase OS=Culex quinquefasciatus GN=CpipJ_CPIJ005597 PE=3 SV=1	LISWYDNEFGYSNR	882.405	2	596.279	1	606000000	0.008445	69.2011
cx-s-m-3	tr|B0WEB5|B0WEB5_CULQU	Glyceraldehyde-3-phosphate dehydrogenase OS=Culex quinquefasciatus GN=CpipJ_CPIJ005597 PE=3 SV=1	LISWYDNEFGYSNR	882.405	2	596.279	1	689000000	0.009196	68.9104
cx_cym-m-1	tr|B0WN15|B0WN15_CULQU	Ribosomal protein L28 OS=Culex quinquefasciatus GN=CpipJ_CPIJ008421 PE=4 SV=1	DHNAFLLK	479.261	2	705.429	1	9460000	9.2e-05	49.3328
cx_cym-m-2	tr|B0WN15|B0WN15_CULQU	Ribosomal protein L28 OS=Culex quinquefasciatus GN=CpipJ_CPIJ008421 PE=4 SV=1	DHNAFLLK	479.261	2	705.429	1	9880000	0.000101	49.6132
cx_cym-m-3	tr|B0WN15|B0WN15_CULQU	Ribosomal protein L28 OS=Culex quinquefasciatus GN=CpipJ_CPIJ008421 PE=4 SV=1	DHNAFLLK	479.261	2	705.429	1	8250000	8.7e-05	49.7738
cx_ddv-m-1	tr|B0WN15|B0WN15_CULQU	Ribosomal protein L28 OS=Culex quinquefasciatus GN=CpipJ_CPIJ008421 PE=4 SV=1	DHNAFLLK	479.261	2	705.429	1	20500000	0.000255	50.8779
cx_ddv-m-2	tr|B0WN15|B0WN15_CULQU	Ribosomal protein L28 OS=Culex quinquefasciatus GN=CpipJ_CPIJ008421 PE=4 SV=1	DHNAFLLK	479.261	2	705.429	1	18100000	0.00023	50.9193
cx_ddv-m-3	tr|B0WN15|B0WN15_CULQU	Ribosomal protein L28 OS=Culex quinquefasciatus GN=CpipJ_CPIJ008421 PE=4 SV=1	DHNAFLLK	479.261	2	705.429	1	18500000	0.000239	51.0176
cx_pro-m-1	tr|B0WN15|B0WN15_CULQU	Ribosomal protein L28 OS=Culex quinquefasciatus GN=CpipJ_CPIJ008421 PE=4 SV=1	DHNAFLLK	479.261	2	705.429	1	8710000	0.0001	50.1582
cx_pro-m-2	tr|B0WN15|B0WN15_CULQU	Ribosomal protein L28 OS=Culex quinquefasciatus GN=CpipJ_CPIJ008421 PE=4 SV=1	DHNAFLLK	479.261	2	705.429	1	9430000	0.000107	49.7827
cx_pro-m-3	tr|B0WN15|B0WN15_CULQU	Ribosomal protein L28 OS=Culex quinquefasciatus GN=CpipJ_CPIJ008421 PE=4 SV=1	DHNAFLLK	479.261	2	705.429	1	6360000	7e-05	49.722
cx-s-m-1	tr|B0WN15|B0WN15_CULQU	Ribosomal protein L28 OS=Culex quinquefasciatus GN=CpipJ_CPIJ008421 PE=4 SV=1	DHNAFLLK	479.261	2	705.429	1	5000000	7.3e-05	51.1448
cx-s-m-2	tr|B0WN15|B0WN15_CULQU	Ribosomal protein L28 OS=Culex quinquefasciatus GN=CpipJ_CPIJ008421 PE=4 SV=1	DHNAFLLK	479.261	2	705.429	1	5980000	8.3e-05	51.0215
cx-s-m-3	tr|B0WN15|B0WN15_CULQU	Ribosomal protein L28 OS=Culex quinquefasciatus GN=CpipJ_CPIJ008421 PE=4 SV=1	DHNAFLLK	479.261	2	705.429	1	5810000	7.8e-05	50.7393
cx_cym-m-1	tr|B0WN15|B0WN15_CULQU	Ribosomal protein L28 OS=Culex quinquefasciatus GN=CpipJ_CPIJ008421 PE=4 SV=1	DHNAFLLK	479.261	2	367.136	1	8150000	7.9e-05	49.3328
cx_cym-m-2	tr|B0WN15|B0WN15_CULQU	Ribosomal protein L28 OS=Culex quinquefasciatus GN=CpipJ_CPIJ008421 PE=4 SV=1	DHNAFLLK	479.261	2	367.136	1	8070000	8.2e-05	49.6132
cx_cym-m-3	tr|B0WN15|B0WN15_CULQU	Ribosomal protein L28 OS=Culex quinquefasciatus GN=CpipJ_CPIJ008421 PE=4 SV=1	DHNAFLLK	479.261	2	367.136	1	7210000	7.6e-05	49.7738
cx_ddv-m-1	tr|B0WN15|B0WN15_CULQU	Ribosomal protein L28 OS=Culex quinquefasciatus GN=CpipJ_CPIJ008421 PE=4 SV=1	DHNAFLLK	479.261	2	367.136	1	14900000	0.000185	50.8779
cx_ddv-m-2	tr|B0WN15|B0WN15_CULQU	Ribosomal protein L28 OS=Culex quinquefasciatus GN=CpipJ_CPIJ008421 PE=4 SV=1	DHNAFLLK	479.261	2	367.136	1	13600000	0.000172	50.9193
cx_ddv-m-3	tr|B0WN15|B0WN15_CULQU	Ribosomal protein L28 OS=Culex quinquefasciatus GN=CpipJ_CPIJ008421 PE=4 SV=1	DHNAFLLK	479.261	2	367.136	1	13800000	0.000179	51.0176
cx_pro-m-1	tr|B0WN15|B0WN15_CULQU	Ribosomal protein L28 OS=Culex quinquefasciatus GN=CpipJ_CPIJ008421 PE=4 SV=1	DHNAFLLK	479.261	2	367.136	1	6170000	7.1e-05	50.1582
cx_pro-m-2	tr|B0WN15|B0WN15_CULQU	Ribosomal protein L28 OS=Culex quinquefasciatus GN=CpipJ_CPIJ008421 PE=4 SV=1	DHNAFLLK	479.261	2	367.136	1	5810000	6.6e-05	49.7827
cx_pro-m-3	tr|B0WN15|B0WN15_CULQU	Ribosomal protein L28 OS=Culex quinquefasciatus GN=CpipJ_CPIJ008421 PE=4 SV=1	DHNAFLLK	479.261	2	367.136	1	4690000	5.1e-05	49.722
cx-s-m-1	tr|B0WN15|B0WN15_CULQU	Ribosomal protein L28 OS=Culex quinquefasciatus GN=CpipJ_CPIJ008421 PE=4 SV=1	DHNAFLLK	479.261	2	367.136	1	3730000	5.5e-05	51.1448
cx-s-m-2	tr|B0WN15|B0WN15_CULQU	Ribosomal protein L28 OS=Culex quinquefasciatus GN=CpipJ_CPIJ008421 PE=4 SV=1	DHNAFLLK	479.261	2	367.136	1	4460000	6.2e-05	51.0215
cx-s-m-3	tr|B0WN15|B0WN15_CULQU	Ribosomal protein L28 OS=Culex quinquefasciatus GN=CpipJ_CPIJ008421 PE=4 SV=1	DHNAFLLK	479.261	2	367.136	1	4570000	6.1e-05	50.7393
cx_cym-m-1	tr|B0WN15|B0WN15_CULQU	Ribosomal protein L28 OS=Culex quinquefasciatus GN=CpipJ_CPIJ008421 PE=4 SV=1	DHNAFLLK	479.261	2	438.173	1	16400000	0.00016	49.3328
cx_cym-m-2	tr|B0WN15|B0WN15_CULQU	Ribosomal protein L28 OS=Culex quinquefasciatus GN=CpipJ_CPIJ008421 PE=4 SV=1	DHNAFLLK	479.261	2	438.173	1	16600000	0.00017	49.6132
cx_cym-m-3	tr|B0WN15|B0WN15_CULQU	Ribosomal protein L28 OS=Culex quinquefasciatus GN=CpipJ_CPIJ008421 PE=4 SV=1	DHNAFLLK	479.261	2	438.173	1	14700000	0.000155	49.7738
cx_ddv-m-1	tr|B0WN15|B0WN15_CULQU	Ribosomal protein L28 OS=Culex quinquefasciatus GN=CpipJ_CPIJ008421 PE=4 SV=1	DHNAFLLK	479.261	2	438.173	1	28800000	0.000358	50.8779
cx_ddv-m-2	tr|B0WN15|B0WN15_CULQU	Ribosomal protein L28 OS=Culex quinquefasciatus GN=CpipJ_CPIJ008421 PE=4 SV=1	DHNAFLLK	479.261	2	438.173	1	27600000	0.00035	50.9193
cx_ddv-m-3	tr|B0WN15|B0WN15_CULQU	Ribosomal protein L28 OS=Culex quinquefasciatus GN=CpipJ_CPIJ008421 PE=4 SV=1	DHNAFLLK	479.261	2	438.173	1	30500000	0.000395	51.0176
cx_pro-m-1	tr|B0WN15|B0WN15_CULQU	Ribosomal protein L28 OS=Culex quinquefasciatus GN=CpipJ_CPIJ008421 PE=4 SV=1	DHNAFLLK	479.261	2	438.173	1	13200000	0.000152	50.1582
cx_pro-m-2	tr|B0WN15|B0WN15_CULQU	Ribosomal protein L28 OS=Culex quinquefasciatus GN=CpipJ_CPIJ008421 PE=4 SV=1	DHNAFLLK	479.261	2	438.173	1	13500000	0.000152	49.7827
cx_pro-m-3	tr|B0WN15|B0WN15_CULQU	Ribosomal protein L28 OS=Culex quinquefasciatus GN=CpipJ_CPIJ008421 PE=4 SV=1	DHNAFLLK	479.261	2	438.173	1	9350000	0.000103	49.722
cx-s-m-1	tr|B0WN15|B0WN15_CULQU	Ribosomal protein L28 OS=Culex quinquefasciatus GN=CpipJ_CPIJ008421 PE=4 SV=1	DHNAFLLK	479.261	2	438.173	1	8110000	0.000119	51.2332
cx-s-m-2	tr|B0WN15|B0WN15_CULQU	Ribosomal protein L28 OS=Culex quinquefasciatus GN=CpipJ_CPIJ008421 PE=4 SV=1	DHNAFLLK	479.261	2	438.173	1	8540000	0.000119	51.0215
cx-s-m-3	tr|B0WN15|B0WN15_CULQU	Ribosomal protein L28 OS=Culex quinquefasciatus GN=CpipJ_CPIJ008421 PE=4 SV=1	DHNAFLLK	479.261	2	438.173	1	8900000	0.000119	50.7393
cx_cym-m-1	tr|B0WN15|B0WN15_CULQU	Ribosomal protein L28 OS=Culex quinquefasciatus GN=CpipJ_CPIJ008421 PE=4 SV=1	DHNAFLLK	479.261	2	585.242	1	20400000	0.000199	49.3328
cx_cym-m-2	tr|B0WN15|B0WN15_CULQU	Ribosomal protein L28 OS=Culex quinquefasciatus GN=CpipJ_CPIJ008421 PE=4 SV=1	DHNAFLLK	479.261	2	585.242	1	20000000	0.000204	49.6132
cx_cym-m-3	tr|B0WN15|B0WN15_CULQU	Ribosomal protein L28 OS=Culex quinquefasciatus GN=CpipJ_CPIJ008421 PE=4 SV=1	DHNAFLLK	479.261	2	585.242	1	17400000	0.000183	49.7738
cx_ddv-m-1	tr|B0WN15|B0WN15_CULQU	Ribosomal protein L28 OS=Culex quinquefasciatus GN=CpipJ_CPIJ008421 PE=4 SV=1	DHNAFLLK	479.261	2	585.242	1	38800000	0.000482	50.8779
cx_ddv-m-2	tr|B0WN15|B0WN15_CULQU	Ribosomal protein L28 OS=Culex quinquefasciatus GN=CpipJ_CPIJ008421 PE=4 SV=1	DHNAFLLK	479.261	2	585.242	1	33700000	0.000428	50.9193
cx_ddv-m-3	tr|B0WN15|B0WN15_CULQU	Ribosomal protein L28 OS=Culex quinquefasciatus GN=CpipJ_CPIJ008421 PE=4 SV=1	DHNAFLLK	479.261	2	585.242	1	36900000	0.000479	51.0176
cx_pro-m-1	tr|B0WN15|B0WN15_CULQU	Ribosomal protein L28 OS=Culex quinquefasciatus GN=CpipJ_CPIJ008421 PE=4 SV=1	DHNAFLLK	479.261	2	585.242	1	16500000	0.00019	50.1582
cx_pro-m-2	tr|B0WN15|B0WN15_CULQU	Ribosomal protein L28 OS=Culex quinquefasciatus GN=CpipJ_CPIJ008421 PE=4 SV=1	DHNAFLLK	479.261	2	585.242	1	17500000	0.000198	49.7827
cx_pro-m-3	tr|B0WN15|B0WN15_CULQU	Ribosomal protein L28 OS=Culex quinquefasciatus GN=CpipJ_CPIJ008421 PE=4 SV=1	DHNAFLLK	479.261	2	585.242	1	12700000	0.000139	49.722
cx-s-m-1	tr|B0WN15|B0WN15_CULQU	Ribosomal protein L28 OS=Culex quinquefasciatus GN=CpipJ_CPIJ008421 PE=4 SV=1	DHNAFLLK	479.261	2	585.242	1	9830000	0.000144	51.1448
cx-s-m-2	tr|B0WN15|B0WN15_CULQU	Ribosomal protein L28 OS=Culex quinquefasciatus GN=CpipJ_CPIJ008421 PE=4 SV=1	DHNAFLLK	479.261	2	585.242	1	11000000	0.000153	51.0215
cx-s-m-3	tr|B0WN15|B0WN15_CULQU	Ribosomal protein L28 OS=Culex quinquefasciatus GN=CpipJ_CPIJ008421 PE=4 SV=1	DHNAFLLK	479.261	2	585.242	1	11100000	0.000149	50.7393
cx_cym-m-1	tr|B0WN15|B0WN15_CULQU	Ribosomal protein L28 OS=Culex quinquefasciatus GN=CpipJ_CPIJ008421 PE=4 SV=1	DHNAFLLK	479.261	2	698.326	1	12300000	0.00012	49.3328
cx_cym-m-2	tr|B0WN15|B0WN15_CULQU	Ribosomal protein L28 OS=Culex quinquefasciatus GN=CpipJ_CPIJ008421 PE=4 SV=1	DHNAFLLK	479.261	2	698.326	1	10600000	0.000108	49.6132
cx_cym-m-3	tr|B0WN15|B0WN15_CULQU	Ribosomal protein L28 OS=Culex quinquefasciatus GN=CpipJ_CPIJ008421 PE=4 SV=1	DHNAFLLK	479.261	2	698.326	1	10400000	0.000109	49.7738
cx_ddv-m-1	tr|B0WN15|B0WN15_CULQU	Ribosomal protein L28 OS=Culex quinquefasciatus GN=CpipJ_CPIJ008421 PE=4 SV=1	DHNAFLLK	479.261	2	698.326	1	22300000	0.000278	50.8779
cx_ddv-m-2	tr|B0WN15|B0WN15_CULQU	Ribosomal protein L28 OS=Culex quinquefasciatus GN=CpipJ_CPIJ008421 PE=4 SV=1	DHNAFLLK	479.261	2	698.326	1	18600000	0.000237	50.9193
cx_ddv-m-3	tr|B0WN15|B0WN15_CULQU	Ribosomal protein L28 OS=Culex quinquefasciatus GN=CpipJ_CPIJ008421 PE=4 SV=1	DHNAFLLK	479.261	2	698.326	1	20000000	0.000259	51.0176
cx_pro-m-1	tr|B0WN15|B0WN15_CULQU	Ribosomal protein L28 OS=Culex quinquefasciatus GN=CpipJ_CPIJ008421 PE=4 SV=1	DHNAFLLK	479.261	2	698.326	1	9450000	0.000109	50.1582
cx_pro-m-2	tr|B0WN15|B0WN15_CULQU	Ribosomal protein L28 OS=Culex quinquefasciatus GN=CpipJ_CPIJ008421 PE=4 SV=1	DHNAFLLK	479.261	2	698.326	1	10600000	0.00012	49.7827
cx_pro-m-3	tr|B0WN15|B0WN15_CULQU	Ribosomal protein L28 OS=Culex quinquefasciatus GN=CpipJ_CPIJ008421 PE=4 SV=1	DHNAFLLK	479.261	2	698.326	1	6440000	7.1e-05	49.722
cx-s-m-1	tr|B0WN15|B0WN15_CULQU	Ribosomal protein L28 OS=Culex quinquefasciatus GN=CpipJ_CPIJ008421 PE=4 SV=1	DHNAFLLK	479.261	2	698.326	1	5740000	8.4e-05	51.1448
cx-s-m-2	tr|B0WN15|B0WN15_CULQU	Ribosomal protein L28 OS=Culex quinquefasciatus GN=CpipJ_CPIJ008421 PE=4 SV=1	DHNAFLLK	479.261	2	698.326	1	6320000	8.8e-05	51.0215
cx-s-m-3	tr|B0WN15|B0WN15_CULQU	Ribosomal protein L28 OS=Culex quinquefasciatus GN=CpipJ_CPIJ008421 PE=4 SV=1	DHNAFLLK	479.261	2	698.326	1	6370000	8.5e-05	50.7393
cx_cym-m-1	tr|B0WN15|B0WN15_CULQU	Ribosomal protein L28 OS=Culex quinquefasciatus GN=CpipJ_CPIJ008421 PE=4 SV=1	AQRPAAGAAPAAK	590.333	2	386.24	1	7470000	7.3e-05	34.6964
cx_cym-m-2	tr|B0WN15|B0WN15_CULQU	Ribosomal protein L28 OS=Culex quinquefasciatus GN=CpipJ_CPIJ008421 PE=4 SV=1	AQRPAAGAAPAAK	590.333	2	386.24	1	6000000	6.1e-05	34.7711
cx_cym-m-3	tr|B0WN15|B0WN15_CULQU	Ribosomal protein L28 OS=Culex quinquefasciatus GN=CpipJ_CPIJ008421 PE=4 SV=1	AQRPAAGAAPAAK	590.333	2	386.24	1	4990000	5.2e-05	34.9365
cx_ddv-m-1	tr|B0WN15|B0WN15_CULQU	Ribosomal protein L28 OS=Culex quinquefasciatus GN=CpipJ_CPIJ008421 PE=4 SV=1	AQRPAAGAAPAAK	590.333	2	386.24	1	18900000	0.000235	35.4088
cx_ddv-m-2	tr|B0WN15|B0WN15_CULQU	Ribosomal protein L28 OS=Culex quinquefasciatus GN=CpipJ_CPIJ008421 PE=4 SV=1	AQRPAAGAAPAAK	590.333	2	386.24	1	17100000	0.000217	35.4692
cx_ddv-m-3	tr|B0WN15|B0WN15_CULQU	Ribosomal protein L28 OS=Culex quinquefasciatus GN=CpipJ_CPIJ008421 PE=4 SV=1	AQRPAAGAAPAAK	590.333	2	386.24	1	16400000	0.000213	35.5063
cx_pro-m-1	tr|B0WN15|B0WN15_CULQU	Ribosomal protein L28 OS=Culex quinquefasciatus GN=CpipJ_CPIJ008421 PE=4 SV=1	AQRPAAGAAPAAK	590.333	2	386.24	1	11000000	0.000126	35.1467
cx_pro-m-2	tr|B0WN15|B0WN15_CULQU	Ribosomal protein L28 OS=Culex quinquefasciatus GN=CpipJ_CPIJ008421 PE=4 SV=1	AQRPAAGAAPAAK	590.333	2	386.24	1	7040000	8e-05	34.8986
cx_pro-m-3	tr|B0WN15|B0WN15_CULQU	Ribosomal protein L28 OS=Culex quinquefasciatus GN=CpipJ_CPIJ008421 PE=4 SV=1	AQRPAAGAAPAAK	590.333	2	386.24	1	7230000	7.9e-05	34.7639
cx-s-m-1	tr|B0WN15|B0WN15_CULQU	Ribosomal protein L28 OS=Culex quinquefasciatus GN=CpipJ_CPIJ008421 PE=4 SV=1	AQRPAAGAAPAAK	590.333	2	386.24	1	9960000	0.000146	35.4389
cx-s-m-2	tr|B0WN15|B0WN15_CULQU	Ribosomal protein L28 OS=Culex quinquefasciatus GN=CpipJ_CPIJ008421 PE=4 SV=1	AQRPAAGAAPAAK	590.333	2	386.24	1	10600000	0.000148	35.4089
cx-s-m-3	tr|B0WN15|B0WN15_CULQU	Ribosomal protein L28 OS=Culex quinquefasciatus GN=CpipJ_CPIJ008421 PE=4 SV=1	AQRPAAGAAPAAK	590.333	2	386.24	1	11600000	0.000155	35.3114
cx_cym-m-1	tr|B0WN15|B0WN15_CULQU	Ribosomal protein L28 OS=Culex quinquefasciatus GN=CpipJ_CPIJ008421 PE=4 SV=1	AQRPAAGAAPAAK	590.333	2	723.39	1	2700000	2.6e-05	34.6964
cx_cym-m-2	tr|B0WN15|B0WN15_CULQU	Ribosomal protein L28 OS=Culex quinquefasciatus GN=CpipJ_CPIJ008421 PE=4 SV=1	AQRPAAGAAPAAK	590.333	2	723.39	1	2010000	2e-05	34.7711
cx_cym-m-3	tr|B0WN15|B0WN15_CULQU	Ribosomal protein L28 OS=Culex quinquefasciatus GN=CpipJ_CPIJ008421 PE=4 SV=1	AQRPAAGAAPAAK	590.333	2	723.39	1	1660000	1.7e-05	34.9365
cx_ddv-m-1	tr|B0WN15|B0WN15_CULQU	Ribosomal protein L28 OS=Culex quinquefasciatus GN=CpipJ_CPIJ008421 PE=4 SV=1	AQRPAAGAAPAAK	590.333	2	723.39	1	6050000	7.5e-05	35.4088
cx_ddv-m-2	tr|B0WN15|B0WN15_CULQU	Ribosomal protein L28 OS=Culex quinquefasciatus GN=CpipJ_CPIJ008421 PE=4 SV=1	AQRPAAGAAPAAK	590.333	2	723.39	1	5460000	6.9e-05	35.4467
cx_ddv-m-3	tr|B0WN15|B0WN15_CULQU	Ribosomal protein L28 OS=Culex quinquefasciatus GN=CpipJ_CPIJ008421 PE=4 SV=1	AQRPAAGAAPAAK	590.333	2	723.39	1	5070000	6.6e-05	35.5063
cx_pro-m-1	tr|B0WN15|B0WN15_CULQU	Ribosomal protein L28 OS=Culex quinquefasciatus GN=CpipJ_CPIJ008421 PE=4 SV=1	AQRPAAGAAPAAK	590.333	2	723.39	1	3670000	4.2e-05	35.1467
cx_pro-m-2	tr|B0WN15|B0WN15_CULQU	Ribosomal protein L28 OS=Culex quinquefasciatus GN=CpipJ_CPIJ008421 PE=4 SV=1	AQRPAAGAAPAAK	590.333	2	723.39	1	2380000	2.7e-05	34.8986
cx_pro-m-3	tr|B0WN15|B0WN15_CULQU	Ribosomal protein L28 OS=Culex quinquefasciatus GN=CpipJ_CPIJ008421 PE=4 SV=1	AQRPAAGAAPAAK	590.333	2	723.39	1	2460000	2.7e-05	34.7639
cx-s-m-1	tr|B0WN15|B0WN15_CULQU	Ribosomal protein L28 OS=Culex quinquefasciatus GN=CpipJ_CPIJ008421 PE=4 SV=1	AQRPAAGAAPAAK	590.333	2	723.39	1	3370000	4.9e-05	35.4389
cx-s-m-2	tr|B0WN15|B0WN15_CULQU	Ribosomal protein L28 OS=Culex quinquefasciatus GN=CpipJ_CPIJ008421 PE=4 SV=1	AQRPAAGAAPAAK	590.333	2	723.39	1	3690000	5.1e-05	35.4089
cx-s-m-3	tr|B0WN15|B0WN15_CULQU	Ribosomal protein L28 OS=Culex quinquefasciatus GN=CpipJ_CPIJ008421 PE=4 SV=1	AQRPAAGAAPAAK	590.333	2	723.39	1	3580000	4.8e-05	35.3114
cx_cym-m-1	tr|B0WN15|B0WN15_CULQU	Ribosomal protein L28 OS=Culex quinquefasciatus GN=CpipJ_CPIJ008421 PE=4 SV=1	AQRPAAGAAPAAK	590.333	2	794.427	1	11500000	0.000112	34.6964
cx_cym-m-2	tr|B0WN15|B0WN15_CULQU	Ribosomal protein L28 OS=Culex quinquefasciatus GN=CpipJ_CPIJ008421 PE=4 SV=1	AQRPAAGAAPAAK	590.333	2	794.427	1	9010000	9.2e-05	34.7711
cx_cym-m-3	tr|B0WN15|B0WN15_CULQU	Ribosomal protein L28 OS=Culex quinquefasciatus GN=CpipJ_CPIJ008421 PE=4 SV=1	AQRPAAGAAPAAK	590.333	2	794.427	1	7490000	7.9e-05	34.9365
cx_ddv-m-1	tr|B0WN15|B0WN15_CULQU	Ribosomal protein L28 OS=Culex quinquefasciatus GN=CpipJ_CPIJ008421 PE=4 SV=1	AQRPAAGAAPAAK	590.333	2	794.427	1	28500000	0.000355	35.4088
cx_ddv-m-2	tr|B0WN15|B0WN15_CULQU	Ribosomal protein L28 OS=Culex quinquefasciatus GN=CpipJ_CPIJ008421 PE=4 SV=1	AQRPAAGAAPAAK	590.333	2	794.427	1	26000000	0.000331	35.4467
cx_ddv-m-3	tr|B0WN15|B0WN15_CULQU	Ribosomal protein L28 OS=Culex quinquefasciatus GN=CpipJ_CPIJ008421 PE=4 SV=1	AQRPAAGAAPAAK	590.333	2	794.427	1	24000000	0.000312	35.5063
cx_pro-m-1	tr|B0WN15|B0WN15_CULQU	Ribosomal protein L28 OS=Culex quinquefasciatus GN=CpipJ_CPIJ008421 PE=4 SV=1	AQRPAAGAAPAAK	590.333	2	794.427	1	17100000	0.000197	35.1467
cx_pro-m-2	tr|B0WN15|B0WN15_CULQU	Ribosomal protein L28 OS=Culex quinquefasciatus GN=CpipJ_CPIJ008421 PE=4 SV=1	AQRPAAGAAPAAK	590.333	2	794.427	1	10800000	0.000122	34.8986
cx_pro-m-3	tr|B0WN15|B0WN15_CULQU	Ribosomal protein L28 OS=Culex quinquefasciatus GN=CpipJ_CPIJ008421 PE=4 SV=1	AQRPAAGAAPAAK	590.333	2	794.427	1	10800000	0.000119	34.7639
cx-s-m-1	tr|B0WN15|B0WN15_CULQU	Ribosomal protein L28 OS=Culex quinquefasciatus GN=CpipJ_CPIJ008421 PE=4 SV=1	AQRPAAGAAPAAK	590.333	2	794.427	1	15400000	0.000227	35.4389
cx-s-m-2	tr|B0WN15|B0WN15_CULQU	Ribosomal protein L28 OS=Culex quinquefasciatus GN=CpipJ_CPIJ008421 PE=4 SV=1	AQRPAAGAAPAAK	590.333	2	794.427	1	15900000	0.000222	35.4089
cx-s-m-3	tr|B0WN15|B0WN15_CULQU	Ribosomal protein L28 OS=Culex quinquefasciatus GN=CpipJ_CPIJ008421 PE=4 SV=1	AQRPAAGAAPAAK	590.333	2	794.427	1	17400000	0.000233	35.3114
cx_cym-m-1	tr|B0WN15|B0WN15_CULQU	Ribosomal protein L28 OS=Culex quinquefasciatus GN=CpipJ_CPIJ008421 PE=4 SV=1	AQRPAAGAAPAAK	590.333	2	891.48	1	145000	1e-06	34.6964
cx_cym-m-2	tr|B0WN15|B0WN15_CULQU	Ribosomal protein L28 OS=Culex quinquefasciatus GN=CpipJ_CPIJ008421 PE=4 SV=1	AQRPAAGAAPAAK	590.333	2	891.48	1	101000	1e-06	34.7711
cx_cym-m-3	tr|B0WN15|B0WN15_CULQU	Ribosomal protein L28 OS=Culex quinquefasciatus GN=CpipJ_CPIJ008421 PE=4 SV=1	AQRPAAGAAPAAK	590.333	2	891.48	1	91100	1e-06	34.959
cx_ddv-m-1	tr|B0WN15|B0WN15_CULQU	Ribosomal protein L28 OS=Culex quinquefasciatus GN=CpipJ_CPIJ008421 PE=4 SV=1	AQRPAAGAAPAAK	590.333	2	891.48	1	283000	4e-06	35.4088
cx_ddv-m-2	tr|B0WN15|B0WN15_CULQU	Ribosomal protein L28 OS=Culex quinquefasciatus GN=CpipJ_CPIJ008421 PE=4 SV=1	AQRPAAGAAPAAK	590.333	2	891.48	1	230000	3e-06	35.4692
cx_ddv-m-3	tr|B0WN15|B0WN15_CULQU	Ribosomal protein L28 OS=Culex quinquefasciatus GN=CpipJ_CPIJ008421 PE=4 SV=1	AQRPAAGAAPAAK	590.333	2	891.48	1	222000	3e-06	35.5063
cx_pro-m-1	tr|B0WN15|B0WN15_CULQU	Ribosomal protein L28 OS=Culex quinquefasciatus GN=CpipJ_CPIJ008421 PE=4 SV=1	AQRPAAGAAPAAK	590.333	2	891.48	1	114000	1e-06	35.1467
cx_pro-m-2	tr|B0WN15|B0WN15_CULQU	Ribosomal protein L28 OS=Culex quinquefasciatus GN=CpipJ_CPIJ008421 PE=4 SV=1	AQRPAAGAAPAAK	590.333	2	891.48	1	90000	1e-06	34.9211
cx_pro-m-3	tr|B0WN15|B0WN15_CULQU	Ribosomal protein L28 OS=Culex quinquefasciatus GN=CpipJ_CPIJ008421 PE=4 SV=1	AQRPAAGAAPAAK	590.333	2	891.48	1	125000	1e-06	34.7639
cx-s-m-1	tr|B0WN15|B0WN15_CULQU	Ribosomal protein L28 OS=Culex quinquefasciatus GN=CpipJ_CPIJ008421 PE=4 SV=1	AQRPAAGAAPAAK	590.333	2	891.48	1	120000	2e-06	35.4389
cx-s-m-2	tr|B0WN15|B0WN15_CULQU	Ribosomal protein L28 OS=Culex quinquefasciatus GN=CpipJ_CPIJ008421 PE=4 SV=1	AQRPAAGAAPAAK	590.333	2	891.48	1	153000	2e-06	35.4089
cx-s-m-3	tr|B0WN15|B0WN15_CULQU	Ribosomal protein L28 OS=Culex quinquefasciatus GN=CpipJ_CPIJ008421 PE=4 SV=1	AQRPAAGAAPAAK	590.333	2	891.48	1	114000	2e-06	35.3039
cx_cym-m-1	tr|B0WN15|B0WN15_CULQU	Ribosomal protein L28 OS=Culex quinquefasciatus GN=CpipJ_CPIJ008421 PE=4 SV=1	AQRPAAGAAPAAK	590.333	2	962.517	1	2720000	2.7e-05	34.6964
cx_cym-m-2	tr|B0WN15|B0WN15_CULQU	Ribosomal protein L28 OS=Culex quinquefasciatus GN=CpipJ_CPIJ008421 PE=4 SV=1	AQRPAAGAAPAAK	590.333	2	962.517	1	2260000	2.3e-05	34.7711
cx_cym-m-3	tr|B0WN15|B0WN15_CULQU	Ribosomal protein L28 OS=Culex quinquefasciatus GN=CpipJ_CPIJ008421 PE=4 SV=1	AQRPAAGAAPAAK	590.333	2	962.517	1	1940000	2e-05	34.9365
cx_ddv-m-1	tr|B0WN15|B0WN15_CULQU	Ribosomal protein L28 OS=Culex quinquefasciatus GN=CpipJ_CPIJ008421 PE=4 SV=1	AQRPAAGAAPAAK	590.333	2	962.517	1	6760000	8.4e-05	35.4088
cx_ddv-m-2	tr|B0WN15|B0WN15_CULQU	Ribosomal protein L28 OS=Culex quinquefasciatus GN=CpipJ_CPIJ008421 PE=4 SV=1	AQRPAAGAAPAAK	590.333	2	962.517	1	6410000	8.1e-05	35.4692
cx_ddv-m-3	tr|B0WN15|B0WN15_CULQU	Ribosomal protein L28 OS=Culex quinquefasciatus GN=CpipJ_CPIJ008421 PE=4 SV=1	AQRPAAGAAPAAK	590.333	2	962.517	1	5770000	7.5e-05	35.5063
cx_pro-m-1	tr|B0WN15|B0WN15_CULQU	Ribosomal protein L28 OS=Culex quinquefasciatus GN=CpipJ_CPIJ008421 PE=4 SV=1	AQRPAAGAAPAAK	590.333	2	962.517	1	4180000	4.8e-05	35.1467
cx_pro-m-2	tr|B0WN15|B0WN15_CULQU	Ribosomal protein L28 OS=Culex quinquefasciatus GN=CpipJ_CPIJ008421 PE=4 SV=1	AQRPAAGAAPAAK	590.333	2	962.517	1	2610000	3e-05	34.8986
cx_pro-m-3	tr|B0WN15|B0WN15_CULQU	Ribosomal protein L28 OS=Culex quinquefasciatus GN=CpipJ_CPIJ008421 PE=4 SV=1	AQRPAAGAAPAAK	590.333	2	962.517	1	2690000	2.9e-05	34.7639
cx-s-m-1	tr|B0WN15|B0WN15_CULQU	Ribosomal protein L28 OS=Culex quinquefasciatus GN=CpipJ_CPIJ008421 PE=4 SV=1	AQRPAAGAAPAAK	590.333	2	962.517	1	3690000	5.4e-05	35.4389
cx-s-m-2	tr|B0WN15|B0WN15_CULQU	Ribosomal protein L28 OS=Culex quinquefasciatus GN=CpipJ_CPIJ008421 PE=4 SV=1	AQRPAAGAAPAAK	590.333	2	962.517	1	3920000	5.5e-05	35.4089
cx-s-m-3	tr|B0WN15|B0WN15_CULQU	Ribosomal protein L28 OS=Culex quinquefasciatus GN=CpipJ_CPIJ008421 PE=4 SV=1	AQRPAAGAAPAAK	590.333	2	962.517	1	4350000	5.8e-05	35.3114
cx_cym-m-1	tr|B0WN15|B0WN15_CULQU	Ribosomal protein L28 OS=Culex quinquefasciatus GN=CpipJ_CPIJ008421 PE=4 SV=1	AQRPAAGAAPAAK	590.333	2	1033.55	1	2740000	2.7e-05	34.6964
cx_cym-m-2	tr|B0WN15|B0WN15_CULQU	Ribosomal protein L28 OS=Culex quinquefasciatus GN=CpipJ_CPIJ008421 PE=4 SV=1	AQRPAAGAAPAAK	590.333	2	1033.55	1	2130000	2.2e-05	34.7711
cx_cym-m-3	tr|B0WN15|B0WN15_CULQU	Ribosomal protein L28 OS=Culex quinquefasciatus GN=CpipJ_CPIJ008421 PE=4 SV=1	AQRPAAGAAPAAK	590.333	2	1033.55	1	1700000	1.8e-05	34.9365
cx_ddv-m-1	tr|B0WN15|B0WN15_CULQU	Ribosomal protein L28 OS=Culex quinquefasciatus GN=CpipJ_CPIJ008421 PE=4 SV=1	AQRPAAGAAPAAK	590.333	2	1033.55	1	6510000	8.1e-05	35.4088
cx_ddv-m-2	tr|B0WN15|B0WN15_CULQU	Ribosomal protein L28 OS=Culex quinquefasciatus GN=CpipJ_CPIJ008421 PE=4 SV=1	AQRPAAGAAPAAK	590.333	2	1033.55	1	6390000	8.1e-05	35.4467
cx_ddv-m-3	tr|B0WN15|B0WN15_CULQU	Ribosomal protein L28 OS=Culex quinquefasciatus GN=CpipJ_CPIJ008421 PE=4 SV=1	AQRPAAGAAPAAK	590.333	2	1033.55	1	5710000	7.4e-05	35.5063
cx_pro-m-1	tr|B0WN15|B0WN15_CULQU	Ribosomal protein L28 OS=Culex quinquefasciatus GN=CpipJ_CPIJ008421 PE=4 SV=1	AQRPAAGAAPAAK	590.333	2	1033.55	1	4040000	4.6e-05	35.1467
cx_pro-m-2	tr|B0WN15|B0WN15_CULQU	Ribosomal protein L28 OS=Culex quinquefasciatus GN=CpipJ_CPIJ008421 PE=4 SV=1	AQRPAAGAAPAAK	590.333	2	1033.55	1	2460000	2.8e-05	34.8986
cx_pro-m-3	tr|B0WN15|B0WN15_CULQU	Ribosomal protein L28 OS=Culex quinquefasciatus GN=CpipJ_CPIJ008421 PE=4 SV=1	AQRPAAGAAPAAK	590.333	2	1033.55	1	2500000	2.7e-05	34.7639
cx-s-m-1	tr|B0WN15|B0WN15_CULQU	Ribosomal protein L28 OS=Culex quinquefasciatus GN=CpipJ_CPIJ008421 PE=4 SV=1	AQRPAAGAAPAAK	590.333	2	1033.55	1	3580000	5.3e-05	35.4389
cx-s-m-2	tr|B0WN15|B0WN15_CULQU	Ribosomal protein L28 OS=Culex quinquefasciatus GN=CpipJ_CPIJ008421 PE=4 SV=1	AQRPAAGAAPAAK	590.333	2	1033.55	1	3660000	5.1e-05	35.4089
cx-s-m-3	tr|B0WN15|B0WN15_CULQU	Ribosomal protein L28 OS=Culex quinquefasciatus GN=CpipJ_CPIJ008421 PE=4 SV=1	AQRPAAGAAPAAK	590.333	2	1033.55	1	4210000	5.6e-05	35.3114
cx_cym-m-1	tr|B0WN15|B0WN15_CULQU	Ribosomal protein L28 OS=Culex quinquefasciatus GN=CpipJ_CPIJ008421 PE=4 SV=1	GAKPAAATAAAAGAAAPK	733.41	2	1209.66	1	3940000	3.8e-05	39.9742
cx_cym-m-2	tr|B0WN15|B0WN15_CULQU	Ribosomal protein L28 OS=Culex quinquefasciatus GN=CpipJ_CPIJ008421 PE=4 SV=1	GAKPAAATAAAAGAAAPK	733.41	2	1209.66	1	3180000	3.2e-05	40.0092
cx_cym-m-3	tr|B0WN15|B0WN15_CULQU	Ribosomal protein L28 OS=Culex quinquefasciatus GN=CpipJ_CPIJ008421 PE=4 SV=1	GAKPAAATAAAAGAAAPK	733.41	2	1209.66	1	3320000	3.5e-05	40.2641
cx_ddv-m-1	tr|B0WN15|B0WN15_CULQU	Ribosomal protein L28 OS=Culex quinquefasciatus GN=CpipJ_CPIJ008421 PE=4 SV=1	GAKPAAATAAAAGAAAPK	733.41	2	1209.66	1	6750000	8.4e-05	41.0992
cx_ddv-m-2	tr|B0WN15|B0WN15_CULQU	Ribosomal protein L28 OS=Culex quinquefasciatus GN=CpipJ_CPIJ008421 PE=4 SV=1	GAKPAAATAAAAGAAAPK	733.41	2	1209.66	1	6610000	8.4e-05	41.1592
cx_ddv-m-3	tr|B0WN15|B0WN15_CULQU	Ribosomal protein L28 OS=Culex quinquefasciatus GN=CpipJ_CPIJ008421 PE=4 SV=1	GAKPAAATAAAAGAAAPK	733.41	2	1209.66	1	6100000	7.9e-05	41.3294
cx_pro-m-1	tr|B0WN15|B0WN15_CULQU	Ribosomal protein L28 OS=Culex quinquefasciatus GN=CpipJ_CPIJ008421 PE=4 SV=1	GAKPAAATAAAAGAAAPK	733.41	2	1209.66	1	3070000	3.5e-05	40.4992
cx_pro-m-2	tr|B0WN15|B0WN15_CULQU	Ribosomal protein L28 OS=Culex quinquefasciatus GN=CpipJ_CPIJ008421 PE=4 SV=1	GAKPAAATAAAAGAAAPK	733.41	2	1209.66	1	2440000	2.8e-05	40.2142
cx_pro-m-3	tr|B0WN15|B0WN15_CULQU	Ribosomal protein L28 OS=Culex quinquefasciatus GN=CpipJ_CPIJ008421 PE=4 SV=1	GAKPAAATAAAAGAAAPK	733.41	2	1209.66	1	2700000	3e-05	40.0542
cx-s-m-1	tr|B0WN15|B0WN15_CULQU	Ribosomal protein L28 OS=Culex quinquefasciatus GN=CpipJ_CPIJ008421 PE=4 SV=1	GAKPAAATAAAAGAAAPK	733.41	2	1209.66	1	1390000	2e-05	41.3542
cx-s-m-2	tr|B0WN15|B0WN15_CULQU	Ribosomal protein L28 OS=Culex quinquefasciatus GN=CpipJ_CPIJ008421 PE=4 SV=1	GAKPAAATAAAAGAAAPK	733.41	2	1209.66	1	1640000	2.3e-05	41.1892
cx-s-m-3	tr|B0WN15|B0WN15_CULQU	Ribosomal protein L28 OS=Culex quinquefasciatus GN=CpipJ_CPIJ008421 PE=4 SV=1	GAKPAAATAAAAGAAAPK	733.41	2	1209.66	1	1830000	2.4e-05	41.0692
cx_cym-m-1	tr|B0WN15|B0WN15_CULQU	Ribosomal protein L28 OS=Culex quinquefasciatus GN=CpipJ_CPIJ008421 PE=4 SV=1	GAKPAAATAAAAGAAAPK	733.41	2	1041.57	1	780000	8e-06	39.9742
cx_cym-m-2	tr|B0WN15|B0WN15_CULQU	Ribosomal protein L28 OS=Culex quinquefasciatus GN=CpipJ_CPIJ008421 PE=4 SV=1	GAKPAAATAAAAGAAAPK	733.41	2	1041.57	1	643000	7e-06	40.0092
cx_cym-m-3	tr|B0WN15|B0WN15_CULQU	Ribosomal protein L28 OS=Culex quinquefasciatus GN=CpipJ_CPIJ008421 PE=4 SV=1	GAKPAAATAAAAGAAAPK	733.41	2	1041.57	1	800000	8e-06	40.2691
cx_ddv-m-1	tr|B0WN15|B0WN15_CULQU	Ribosomal protein L28 OS=Culex quinquefasciatus GN=CpipJ_CPIJ008421 PE=4 SV=1	GAKPAAATAAAAGAAAPK	733.41	2	1041.57	1	1540000	1.9e-05	41.0992
cx_ddv-m-2	tr|B0WN15|B0WN15_CULQU	Ribosomal protein L28 OS=Culex quinquefasciatus GN=CpipJ_CPIJ008421 PE=4 SV=1	GAKPAAATAAAAGAAAPK	733.41	2	1041.57	1	1480000	1.9e-05	41.1592
cx_ddv-m-3	tr|B0WN15|B0WN15_CULQU	Ribosomal protein L28 OS=Culex quinquefasciatus GN=CpipJ_CPIJ008421 PE=4 SV=1	GAKPAAATAAAAGAAAPK	733.41	2	1041.57	1	1370000	1.8e-05	41.3294
cx_pro-m-1	tr|B0WN15|B0WN15_CULQU	Ribosomal protein L28 OS=Culex quinquefasciatus GN=CpipJ_CPIJ008421 PE=4 SV=1	GAKPAAATAAAAGAAAPK	733.41	2	1041.57	1	498000	6e-06	40.4942
cx_pro-m-2	tr|B0WN15|B0WN15_CULQU	Ribosomal protein L28 OS=Culex quinquefasciatus GN=CpipJ_CPIJ008421 PE=4 SV=1	GAKPAAATAAAAGAAAPK	733.41	2	1041.57	1	441000	5e-06	40.2142
cx_pro-m-3	tr|B0WN15|B0WN15_CULQU	Ribosomal protein L28 OS=Culex quinquefasciatus GN=CpipJ_CPIJ008421 PE=4 SV=1	GAKPAAATAAAAGAAAPK	733.41	2	1041.57	1	459000	5e-06	40.0542
cx-s-m-1	tr|B0WN15|B0WN15_CULQU	Ribosomal protein L28 OS=Culex quinquefasciatus GN=CpipJ_CPIJ008421 PE=4 SV=1	GAKPAAATAAAAGAAAPK	733.41	2	1041.57	1	420000	6e-06	41.2242
cx-s-m-2	tr|B0WN15|B0WN15_CULQU	Ribosomal protein L28 OS=Culex quinquefasciatus GN=CpipJ_CPIJ008421 PE=4 SV=1	GAKPAAATAAAAGAAAPK	733.41	2	1041.57	1	413000	6e-06	41.0392
cx-s-m-3	tr|B0WN15|B0WN15_CULQU	Ribosomal protein L28 OS=Culex quinquefasciatus GN=CpipJ_CPIJ008421 PE=4 SV=1	GAKPAAATAAAAGAAAPK	733.41	2	1041.57	1	469000	6e-06	41.0692
cx_cym-m-1	tr|B0WN15|B0WN15_CULQU	Ribosomal protein L28 OS=Culex quinquefasciatus GN=CpipJ_CPIJ008421 PE=4 SV=1	GAKPAAATAAAAGAAAPK	733.41	2	970.532	1	1060000	1e-05	39.9742
cx_cym-m-2	tr|B0WN15|B0WN15_CULQU	Ribosomal protein L28 OS=Culex quinquefasciatus GN=CpipJ_CPIJ008421 PE=4 SV=1	GAKPAAATAAAAGAAAPK	733.41	2	970.532	1	962000	1e-05	40.0092
cx_cym-m-3	tr|B0WN15|B0WN15_CULQU	Ribosomal protein L28 OS=Culex quinquefasciatus GN=CpipJ_CPIJ008421 PE=4 SV=1	GAKPAAATAAAAGAAAPK	733.41	2	970.532	1	1020000	1.1e-05	40.2691
cx_ddv-m-1	tr|B0WN15|B0WN15_CULQU	Ribosomal protein L28 OS=Culex quinquefasciatus GN=CpipJ_CPIJ008421 PE=4 SV=1	GAKPAAATAAAAGAAAPK	733.41	2	970.532	1	2130000	2.6e-05	41.0992
cx_ddv-m-2	tr|B0WN15|B0WN15_CULQU	Ribosomal protein L28 OS=Culex quinquefasciatus GN=CpipJ_CPIJ008421 PE=4 SV=1	GAKPAAATAAAAGAAAPK	733.41	2	970.532	1	2110000	2.7e-05	41.1592
cx_ddv-m-3	tr|B0WN15|B0WN15_CULQU	Ribosomal protein L28 OS=Culex quinquefasciatus GN=CpipJ_CPIJ008421 PE=4 SV=1	GAKPAAATAAAAGAAAPK	733.41	2	970.532	1	1730000	2.2e-05	41.3294
cx_pro-m-1	tr|B0WN15|B0WN15_CULQU	Ribosomal protein L28 OS=Culex quinquefasciatus GN=CpipJ_CPIJ008421 PE=4 SV=1	GAKPAAATAAAAGAAAPK	733.41	2	970.532	1	925000	1.1e-05	40.4992
cx_pro-m-2	tr|B0WN15|B0WN15_CULQU	Ribosomal protein L28 OS=Culex quinquefasciatus GN=CpipJ_CPIJ008421 PE=4 SV=1	GAKPAAATAAAAGAAAPK	733.41	2	970.532	1	858000	1e-05	40.2142
cx_pro-m-3	tr|B0WN15|B0WN15_CULQU	Ribosomal protein L28 OS=Culex quinquefasciatus GN=CpipJ_CPIJ008421 PE=4 SV=1	GAKPAAATAAAAGAAAPK	733.41	2	970.532	1	761000	8e-06	40.0542
cx-s-m-1	tr|B0WN15|B0WN15_CULQU	Ribosomal protein L28 OS=Culex quinquefasciatus GN=CpipJ_CPIJ008421 PE=4 SV=1	GAKPAAATAAAAGAAAPK	733.41	2	970.532	1	458000	7e-06	41.3542
cx-s-m-2	tr|B0WN15|B0WN15_CULQU	Ribosomal protein L28 OS=Culex quinquefasciatus GN=CpipJ_CPIJ008421 PE=4 SV=1	GAKPAAATAAAAGAAAPK	733.41	2	970.532	1	475000	7e-06	41.1892
cx-s-m-3	tr|B0WN15|B0WN15_CULQU	Ribosomal protein L28 OS=Culex quinquefasciatus GN=CpipJ_CPIJ008421 PE=4 SV=1	GAKPAAATAAAAGAAAPK	733.41	2	970.532	1	596000	8e-06	41.0692
cx_cym-m-1	tr|B0WN15|B0WN15_CULQU	Ribosomal protein L28 OS=Culex quinquefasciatus GN=CpipJ_CPIJ008421 PE=4 SV=1	GAKPAAATAAAAGAAAPK	733.41	2	899.495	1	1250000	1.2e-05	39.9742
cx_cym-m-2	tr|B0WN15|B0WN15_CULQU	Ribosomal protein L28 OS=Culex quinquefasciatus GN=CpipJ_CPIJ008421 PE=4 SV=1	GAKPAAATAAAAGAAAPK	733.41	2	899.495	1	1180000	1.2e-05	40.0092
cx_cym-m-3	tr|B0WN15|B0WN15_CULQU	Ribosomal protein L28 OS=Culex quinquefasciatus GN=CpipJ_CPIJ008421 PE=4 SV=1	GAKPAAATAAAAGAAAPK	733.41	2	899.495	1	1120000	1.2e-05	40.2691
cx_ddv-m-1	tr|B0WN15|B0WN15_CULQU	Ribosomal protein L28 OS=Culex quinquefasciatus GN=CpipJ_CPIJ008421 PE=4 SV=1	GAKPAAATAAAAGAAAPK	733.41	2	899.495	1	2150000	2.7e-05	41.0992
cx_ddv-m-2	tr|B0WN15|B0WN15_CULQU	Ribosomal protein L28 OS=Culex quinquefasciatus GN=CpipJ_CPIJ008421 PE=4 SV=1	GAKPAAATAAAAGAAAPK	733.41	2	899.495	1	2140000	2.7e-05	41.1592
cx_ddv-m-3	tr|B0WN15|B0WN15_CULQU	Ribosomal protein L28 OS=Culex quinquefasciatus GN=CpipJ_CPIJ008421 PE=4 SV=1	GAKPAAATAAAAGAAAPK	733.41	2	899.495	1	1940000	2.5e-05	41.3294
cx_pro-m-1	tr|B0WN15|B0WN15_CULQU	Ribosomal protein L28 OS=Culex quinquefasciatus GN=CpipJ_CPIJ008421 PE=4 SV=1	GAKPAAATAAAAGAAAPK	733.41	2	899.495	1	696000	8e-06	40.4942
cx_pro-m-2	tr|B0WN15|B0WN15_CULQU	Ribosomal protein L28 OS=Culex quinquefasciatus GN=CpipJ_CPIJ008421 PE=4 SV=1	GAKPAAATAAAAGAAAPK	733.41	2	899.495	1	885000	1e-05	40.2142
cx_pro-m-3	tr|B0WN15|B0WN15_CULQU	Ribosomal protein L28 OS=Culex quinquefasciatus GN=CpipJ_CPIJ008421 PE=4 SV=1	GAKPAAATAAAAGAAAPK	733.41	2	899.495	1	858000	9e-06	40.1292
cx-s-m-1	tr|B0WN15|B0WN15_CULQU	Ribosomal protein L28 OS=Culex quinquefasciatus GN=CpipJ_CPIJ008421 PE=4 SV=1	GAKPAAATAAAAGAAAPK	733.41	2	899.495	1	417000	6e-06	41.3542
cx-s-m-2	tr|B0WN15|B0WN15_CULQU	Ribosomal protein L28 OS=Culex quinquefasciatus GN=CpipJ_CPIJ008421 PE=4 SV=1	GAKPAAATAAAAGAAAPK	733.41	2	899.495	1	472000	7e-06	41.1892
cx-s-m-3	tr|B0WN15|B0WN15_CULQU	Ribosomal protein L28 OS=Culex quinquefasciatus GN=CpipJ_CPIJ008421 PE=4 SV=1	GAKPAAATAAAAGAAAPK	733.41	2	899.495	1	617000	8e-06	41.0692
cx_cym-m-1	tr|B0WN15|B0WN15_CULQU	Ribosomal protein L28 OS=Culex quinquefasciatus GN=CpipJ_CPIJ008421 PE=4 SV=1	GAKPAAATAAAAGAAAPK	733.41	2	798.447	1	718000	7e-06	39.9742
cx_cym-m-2	tr|B0WN15|B0WN15_CULQU	Ribosomal protein L28 OS=Culex quinquefasciatus GN=CpipJ_CPIJ008421 PE=4 SV=1	GAKPAAATAAAAGAAAPK	733.41	2	798.447	1	608000	6e-06	40.0092
cx_cym-m-3	tr|B0WN15|B0WN15_CULQU	Ribosomal protein L28 OS=Culex quinquefasciatus GN=CpipJ_CPIJ008421 PE=4 SV=1	GAKPAAATAAAAGAAAPK	733.41	2	798.447	1	734000	8e-06	40.2691
cx_ddv-m-1	tr|B0WN15|B0WN15_CULQU	Ribosomal protein L28 OS=Culex quinquefasciatus GN=CpipJ_CPIJ008421 PE=4 SV=1	GAKPAAATAAAAGAAAPK	733.41	2	798.447	1	1500000	1.9e-05	41.0992
cx_ddv-m-2	tr|B0WN15|B0WN15_CULQU	Ribosomal protein L28 OS=Culex quinquefasciatus GN=CpipJ_CPIJ008421 PE=4 SV=1	GAKPAAATAAAAGAAAPK	733.41	2	798.447	1	1350000	1.7e-05	41.2342
cx_ddv-m-3	tr|B0WN15|B0WN15_CULQU	Ribosomal protein L28 OS=Culex quinquefasciatus GN=CpipJ_CPIJ008421 PE=4 SV=1	GAKPAAATAAAAGAAAPK	733.41	2	798.447	1	1240000	1.6e-05	41.3294
cx_pro-m-1	tr|B0WN15|B0WN15_CULQU	Ribosomal protein L28 OS=Culex quinquefasciatus GN=CpipJ_CPIJ008421 PE=4 SV=1	GAKPAAATAAAAGAAAPK	733.41	2	798.447	1	456000	5e-06	40.4942
cx_pro-m-2	tr|B0WN15|B0WN15_CULQU	Ribosomal protein L28 OS=Culex quinquefasciatus GN=CpipJ_CPIJ008421 PE=4 SV=1	GAKPAAATAAAAGAAAPK	733.41	2	798.447	1	507000	6e-06	40.2142
cx_pro-m-3	tr|B0WN15|B0WN15_CULQU	Ribosomal protein L28 OS=Culex quinquefasciatus GN=CpipJ_CPIJ008421 PE=4 SV=1	GAKPAAATAAAAGAAAPK	733.41	2	798.447	1	381000	4e-06	40.0542
cx-s-m-1	tr|B0WN15|B0WN15_CULQU	Ribosomal protein L28 OS=Culex quinquefasciatus GN=CpipJ_CPIJ008421 PE=4 SV=1	GAKPAAATAAAAGAAAPK	733.41	2	798.447	1	314000	5e-06	41.3492
cx-s-m-2	tr|B0WN15|B0WN15_CULQU	Ribosomal protein L28 OS=Culex quinquefasciatus GN=CpipJ_CPIJ008421 PE=4 SV=1	GAKPAAATAAAAGAAAPK	733.41	2	798.447	1	330000	5e-06	41.1892
cx-s-m-3	tr|B0WN15|B0WN15_CULQU	Ribosomal protein L28 OS=Culex quinquefasciatus GN=CpipJ_CPIJ008421 PE=4 SV=1	GAKPAAATAAAAGAAAPK	733.41	2	798.447	1	383000	5e-06	41.0692
cx_cym-m-1	tr|B0WN15|B0WN15_CULQU	Ribosomal protein L28 OS=Culex quinquefasciatus GN=CpipJ_CPIJ008421 PE=4 SV=1	GAKPAAATAAAAGAAAPK	733.41	2	727.41	1	579000	6e-06	39.9142
cx_cym-m-2	tr|B0WN15|B0WN15_CULQU	Ribosomal protein L28 OS=Culex quinquefasciatus GN=CpipJ_CPIJ008421 PE=4 SV=1	GAKPAAATAAAAGAAAPK	733.41	2	727.41	1	613000	6e-06	40.0092
cx_cym-m-3	tr|B0WN15|B0WN15_CULQU	Ribosomal protein L28 OS=Culex quinquefasciatus GN=CpipJ_CPIJ008421 PE=4 SV=1	GAKPAAATAAAAGAAAPK	733.41	2	727.41	1	751000	8e-06	40.2691
cx_ddv-m-1	tr|B0WN15|B0WN15_CULQU	Ribosomal protein L28 OS=Culex quinquefasciatus GN=CpipJ_CPIJ008421 PE=4 SV=1	GAKPAAATAAAAGAAAPK	733.41	2	727.41	1	1270000	1.6e-05	41.0992
cx_ddv-m-2	tr|B0WN15|B0WN15_CULQU	Ribosomal protein L28 OS=Culex quinquefasciatus GN=CpipJ_CPIJ008421 PE=4 SV=1	GAKPAAATAAAAGAAAPK	733.41	2	727.41	1	1180000	1.5e-05	41.1592
cx_ddv-m-3	tr|B0WN15|B0WN15_CULQU	Ribosomal protein L28 OS=Culex quinquefasciatus GN=CpipJ_CPIJ008421 PE=4 SV=1	GAKPAAATAAAAGAAAPK	733.41	2	727.41	1	1090000	1.4e-05	41.3294
cx_pro-m-1	tr|B0WN15|B0WN15_CULQU	Ribosomal protein L28 OS=Culex quinquefasciatus GN=CpipJ_CPIJ008421 PE=4 SV=1	GAKPAAATAAAAGAAAPK	733.41	2	727.41	1	603000	7e-06	40.4992
cx_pro-m-2	tr|B0WN15|B0WN15_CULQU	Ribosomal protein L28 OS=Culex quinquefasciatus GN=CpipJ_CPIJ008421 PE=4 SV=1	GAKPAAATAAAAGAAAPK	733.41	2	727.41	1	511000	6e-06	40.2142
cx_pro-m-3	tr|B0WN15|B0WN15_CULQU	Ribosomal protein L28 OS=Culex quinquefasciatus GN=CpipJ_CPIJ008421 PE=4 SV=1	GAKPAAATAAAAGAAAPK	733.41	2	727.41	1	593000	7e-06	40.0542
cx-s-m-1	tr|B0WN15|B0WN15_CULQU	Ribosomal protein L28 OS=Culex quinquefasciatus GN=CpipJ_CPIJ008421 PE=4 SV=1	GAKPAAATAAAAGAAAPK	733.41	2	727.41	1	275000	4e-06	41.3492
cx-s-m-2	tr|B0WN15|B0WN15_CULQU	Ribosomal protein L28 OS=Culex quinquefasciatus GN=CpipJ_CPIJ008421 PE=4 SV=1	GAKPAAATAAAAGAAAPK	733.41	2	727.41	1	278000	4e-06	41.1892
cx-s-m-3	tr|B0WN15|B0WN15_CULQU	Ribosomal protein L28 OS=Culex quinquefasciatus GN=CpipJ_CPIJ008421 PE=4 SV=1	GAKPAAATAAAAGAAAPK	733.41	2	727.41	1	358000	5e-06	41.0692
cx_cym-m-1	tr|B0X3L6|B0X3L6_CULQU	Tropomyosin invertebrate OS=Culex quinquefasciatus GN=CpipJ_CPIJ013364 PE=3 SV=1	ALLCEQQAR	544.779	2	904.431	1	287000000	0.002793	42.2318
cx_cym-m-2	tr|B0X3L6|B0X3L6_CULQU	Tropomyosin invertebrate OS=Culex quinquefasciatus GN=CpipJ_CPIJ013364 PE=3 SV=1	ALLCEQQAR	544.779	2	904.431	1	252000000	0.002572	42.4554
cx_cym-m-3	tr|B0X3L6|B0X3L6_CULQU	Tropomyosin invertebrate OS=Culex quinquefasciatus GN=CpipJ_CPIJ013364 PE=3 SV=1	ALLCEQQAR	544.779	2	904.431	1	266000000	0.002797	42.6251
cx_ddv-m-1	tr|B0X3L6|B0X3L6_CULQU	Tropomyosin invertebrate OS=Culex quinquefasciatus GN=CpipJ_CPIJ013364 PE=3 SV=1	ALLCEQQAR	544.779	2	904.431	1	783000000	0.00973	43.5316
cx_ddv-m-2	tr|B0X3L6|B0X3L6_CULQU	Tropomyosin invertebrate OS=Culex quinquefasciatus GN=CpipJ_CPIJ013364 PE=3 SV=1	ALLCEQQAR	544.779	2	904.431	1	784000000	0.009958	43.5963
cx_ddv-m-3	tr|B0X3L6|B0X3L6_CULQU	Tropomyosin invertebrate OS=Culex quinquefasciatus GN=CpipJ_CPIJ013364 PE=3 SV=1	ALLCEQQAR	544.779	2	904.431	1	767000000	0.009944	43.7252
cx_pro-m-1	tr|B0X3L6|B0X3L6_CULQU	Tropomyosin invertebrate OS=Culex quinquefasciatus GN=CpipJ_CPIJ013364 PE=3 SV=1	ALLCEQQAR	544.779	2	904.431	1	221000000	0.002541	42.8815
cx_pro-m-2	tr|B0X3L6|B0X3L6_CULQU	Tropomyosin invertebrate OS=Culex quinquefasciatus GN=CpipJ_CPIJ013364 PE=3 SV=1	ALLCEQQAR	544.779	2	904.431	1	231000000	0.002616	42.5615
cx_pro-m-3	tr|B0X3L6|B0X3L6_CULQU	Tropomyosin invertebrate OS=Culex quinquefasciatus GN=CpipJ_CPIJ013364 PE=3 SV=1	ALLCEQQAR	544.779	2	904.431	1	210000000	0.002307	42.4198
cx-s-m-1	tr|B0X3L6|B0X3L6_CULQU	Tropomyosin invertebrate OS=Culex quinquefasciatus GN=CpipJ_CPIJ013364 PE=3 SV=1	ALLCEQQAR	544.779	2	904.431	1	488000000	0.007161	43.8518
cx-s-m-2	tr|B0X3L6|B0X3L6_CULQU	Tropomyosin invertebrate OS=Culex quinquefasciatus GN=CpipJ_CPIJ013364 PE=3 SV=1	ALLCEQQAR	544.779	2	904.431	1	551000000	0.007677	43.6612
cx-s-m-3	tr|B0X3L6|B0X3L6_CULQU	Tropomyosin invertebrate OS=Culex quinquefasciatus GN=CpipJ_CPIJ013364 PE=3 SV=1	ALLCEQQAR	544.779	2	904.431	1	509000000	0.006796	43.4575
cx_cym-m-1	tr|B0X3L6|B0X3L6_CULQU	Tropomyosin invertebrate OS=Culex quinquefasciatus GN=CpipJ_CPIJ013364 PE=3 SV=1	ALLCEQQAR	544.779	2	791.346	1	514000000	0.005007	42.2318
cx_cym-m-2	tr|B0X3L6|B0X3L6_CULQU	Tropomyosin invertebrate OS=Culex quinquefasciatus GN=CpipJ_CPIJ013364 PE=3 SV=1	ALLCEQQAR	544.779	2	791.346	1	453000000	0.004617	42.4554
cx_cym-m-3	tr|B0X3L6|B0X3L6_CULQU	Tropomyosin invertebrate OS=Culex quinquefasciatus GN=CpipJ_CPIJ013364 PE=3 SV=1	ALLCEQQAR	544.779	2	791.346	1	487000000	0.005127	42.6251
cx_ddv-m-1	tr|B0X3L6|B0X3L6_CULQU	Tropomyosin invertebrate OS=Culex quinquefasciatus GN=CpipJ_CPIJ013364 PE=3 SV=1	ALLCEQQAR	544.779	2	791.346	1	1480000000	0.01845	43.5316
cx_ddv-m-2	tr|B0X3L6|B0X3L6_CULQU	Tropomyosin invertebrate OS=Culex quinquefasciatus GN=CpipJ_CPIJ013364 PE=3 SV=1	ALLCEQQAR	544.779	2	791.346	1	1480000000	0.018778	43.5963
cx_ddv-m-3	tr|B0X3L6|B0X3L6_CULQU	Tropomyosin invertebrate OS=Culex quinquefasciatus GN=CpipJ_CPIJ013364 PE=3 SV=1	ALLCEQQAR	544.779	2	791.346	1	1460000000	0.018916	43.7252
cx_pro-m-1	tr|B0X3L6|B0X3L6_CULQU	Tropomyosin invertebrate OS=Culex quinquefasciatus GN=CpipJ_CPIJ013364 PE=3 SV=1	ALLCEQQAR	544.779	2	791.346	1	418000000	0.0048	42.8815
cx_pro-m-2	tr|B0X3L6|B0X3L6_CULQU	Tropomyosin invertebrate OS=Culex quinquefasciatus GN=CpipJ_CPIJ013364 PE=3 SV=1	ALLCEQQAR	544.779	2	791.346	1	434000000	0.004918	42.5615
cx_pro-m-3	tr|B0X3L6|B0X3L6_CULQU	Tropomyosin invertebrate OS=Culex quinquefasciatus GN=CpipJ_CPIJ013364 PE=3 SV=1	ALLCEQQAR	544.779	2	791.346	1	387000000	0.004254	42.4198
cx-s-m-1	tr|B0X3L6|B0X3L6_CULQU	Tropomyosin invertebrate OS=Culex quinquefasciatus GN=CpipJ_CPIJ013364 PE=3 SV=1	ALLCEQQAR	544.779	2	791.346	1	899000000	0.013193	43.8518
cx-s-m-2	tr|B0X3L6|B0X3L6_CULQU	Tropomyosin invertebrate OS=Culex quinquefasciatus GN=CpipJ_CPIJ013364 PE=3 SV=1	ALLCEQQAR	544.779	2	791.346	1	1040000000	0.014523	43.6612
cx-s-m-3	tr|B0X3L6|B0X3L6_CULQU	Tropomyosin invertebrate OS=Culex quinquefasciatus GN=CpipJ_CPIJ013364 PE=3 SV=1	ALLCEQQAR	544.779	2	791.346	1	973000000	0.012985	43.4575
cx_cym-m-1	tr|B0X3L6|B0X3L6_CULQU	Tropomyosin invertebrate OS=Culex quinquefasciatus GN=CpipJ_CPIJ013364 PE=3 SV=1	ALLCEQQAR	544.779	2	631.316	1	313000000	0.003052	42.2318
cx_cym-m-2	tr|B0X3L6|B0X3L6_CULQU	Tropomyosin invertebrate OS=Culex quinquefasciatus GN=CpipJ_CPIJ013364 PE=3 SV=1	ALLCEQQAR	544.779	2	631.316	1	271000000	0.002761	42.4554
cx_cym-m-3	tr|B0X3L6|B0X3L6_CULQU	Tropomyosin invertebrate OS=Culex quinquefasciatus GN=CpipJ_CPIJ013364 PE=3 SV=1	ALLCEQQAR	544.779	2	631.316	1	299000000	0.003151	42.6251
cx_ddv-m-1	tr|B0X3L6|B0X3L6_CULQU	Tropomyosin invertebrate OS=Culex quinquefasciatus GN=CpipJ_CPIJ013364 PE=3 SV=1	ALLCEQQAR	544.779	2	631.316	1	861000000	0.010707	43.5316
cx_ddv-m-2	tr|B0X3L6|B0X3L6_CULQU	Tropomyosin invertebrate OS=Culex quinquefasciatus GN=CpipJ_CPIJ013364 PE=3 SV=1	ALLCEQQAR	544.779	2	631.316	1	830000000	0.010547	43.5963
cx_ddv-m-3	tr|B0X3L6|B0X3L6_CULQU	Tropomyosin invertebrate OS=Culex quinquefasciatus GN=CpipJ_CPIJ013364 PE=3 SV=1	ALLCEQQAR	544.779	2	631.316	1	874000000	0.011335	43.7252
cx_pro-m-1	tr|B0X3L6|B0X3L6_CULQU	Tropomyosin invertebrate OS=Culex quinquefasciatus GN=CpipJ_CPIJ013364 PE=3 SV=1	ALLCEQQAR	544.779	2	631.316	1	242000000	0.002781	42.8815
cx_pro-m-2	tr|B0X3L6|B0X3L6_CULQU	Tropomyosin invertebrate OS=Culex quinquefasciatus GN=CpipJ_CPIJ013364 PE=3 SV=1	ALLCEQQAR	544.779	2	631.316	1	263000000	0.002983	42.5615
cx_pro-m-3	tr|B0X3L6|B0X3L6_CULQU	Tropomyosin invertebrate OS=Culex quinquefasciatus GN=CpipJ_CPIJ013364 PE=3 SV=1	ALLCEQQAR	544.779	2	631.316	1	238000000	0.002614	42.4198
cx-s-m-1	tr|B0X3L6|B0X3L6_CULQU	Tropomyosin invertebrate OS=Culex quinquefasciatus GN=CpipJ_CPIJ013364 PE=3 SV=1	ALLCEQQAR	544.779	2	631.316	1	534000000	0.007839	43.8518
cx-s-m-2	tr|B0X3L6|B0X3L6_CULQU	Tropomyosin invertebrate OS=Culex quinquefasciatus GN=CpipJ_CPIJ013364 PE=3 SV=1	ALLCEQQAR	544.779	2	631.316	1	581000000	0.008101	43.6612
cx-s-m-3	tr|B0X3L6|B0X3L6_CULQU	Tropomyosin invertebrate OS=Culex quinquefasciatus GN=CpipJ_CPIJ013364 PE=3 SV=1	ALLCEQQAR	544.779	2	631.316	1	587000000	0.007838	43.4575
cx_cym-m-1	tr|B0X3L6|B0X3L6_CULQU	Tropomyosin invertebrate OS=Culex quinquefasciatus GN=CpipJ_CPIJ013364 PE=3 SV=1	ALLCEQQAR	544.779	2	502.273	1	162000000	0.001581	42.2318
cx_cym-m-2	tr|B0X3L6|B0X3L6_CULQU	Tropomyosin invertebrate OS=Culex quinquefasciatus GN=CpipJ_CPIJ013364 PE=3 SV=1	ALLCEQQAR	544.779	2	502.273	1	147000000	0.001496	42.4554
cx_cym-m-3	tr|B0X3L6|B0X3L6_CULQU	Tropomyosin invertebrate OS=Culex quinquefasciatus GN=CpipJ_CPIJ013364 PE=3 SV=1	ALLCEQQAR	544.779	2	502.273	1	159000000	0.001668	42.6251
cx_ddv-m-1	tr|B0X3L6|B0X3L6_CULQU	Tropomyosin invertebrate OS=Culex quinquefasciatus GN=CpipJ_CPIJ013364 PE=3 SV=1	ALLCEQQAR	544.779	2	502.273	1	462000000	0.005746	43.5316
cx_ddv-m-2	tr|B0X3L6|B0X3L6_CULQU	Tropomyosin invertebrate OS=Culex quinquefasciatus GN=CpipJ_CPIJ013364 PE=3 SV=1	ALLCEQQAR	544.779	2	502.273	1	431000000	0.005475	43.5963
cx_ddv-m-3	tr|B0X3L6|B0X3L6_CULQU	Tropomyosin invertebrate OS=Culex quinquefasciatus GN=CpipJ_CPIJ013364 PE=3 SV=1	ALLCEQQAR	544.779	2	502.273	1	455000000	0.005902	43.7252
cx_pro-m-1	tr|B0X3L6|B0X3L6_CULQU	Tropomyosin invertebrate OS=Culex quinquefasciatus GN=CpipJ_CPIJ013364 PE=3 SV=1	ALLCEQQAR	544.779	2	502.273	1	126000000	0.001447	42.8815
cx_pro-m-2	tr|B0X3L6|B0X3L6_CULQU	Tropomyosin invertebrate OS=Culex quinquefasciatus GN=CpipJ_CPIJ013364 PE=3 SV=1	ALLCEQQAR	544.779	2	502.273	1	129000000	0.001461	42.5615
cx_pro-m-3	tr|B0X3L6|B0X3L6_CULQU	Tropomyosin invertebrate OS=Culex quinquefasciatus GN=CpipJ_CPIJ013364 PE=3 SV=1	ALLCEQQAR	544.779	2	502.273	1	127000000	0.001392	42.4198
cx-s-m-1	tr|B0X3L6|B0X3L6_CULQU	Tropomyosin invertebrate OS=Culex quinquefasciatus GN=CpipJ_CPIJ013364 PE=3 SV=1	ALLCEQQAR	544.779	2	502.273	1	273000000	0.004006	43.8518
cx-s-m-2	tr|B0X3L6|B0X3L6_CULQU	Tropomyosin invertebrate OS=Culex quinquefasciatus GN=CpipJ_CPIJ013364 PE=3 SV=1	ALLCEQQAR	544.779	2	502.273	1	315000000	0.004385	43.6612
cx-s-m-3	tr|B0X3L6|B0X3L6_CULQU	Tropomyosin invertebrate OS=Culex quinquefasciatus GN=CpipJ_CPIJ013364 PE=3 SV=1	ALLCEQQAR	544.779	2	502.273	1	295000000	0.003935	43.4575
cx_cym-m-1	tr|B0X3L6|B0X3L6_CULQU	Tropomyosin invertebrate OS=Culex quinquefasciatus GN=CpipJ_CPIJ013364 PE=3 SV=1	ALLCEQQAR	544.779	2	374.215	1	64800000	0.000632	42.2318
cx_cym-m-2	tr|B0X3L6|B0X3L6_CULQU	Tropomyosin invertebrate OS=Culex quinquefasciatus GN=CpipJ_CPIJ013364 PE=3 SV=1	ALLCEQQAR	544.779	2	374.215	1	55400000	0.000565	42.4554
cx_cym-m-3	tr|B0X3L6|B0X3L6_CULQU	Tropomyosin invertebrate OS=Culex quinquefasciatus GN=CpipJ_CPIJ013364 PE=3 SV=1	ALLCEQQAR	544.779	2	374.215	1	63800000	0.000672	42.6251
cx_ddv-m-1	tr|B0X3L6|B0X3L6_CULQU	Tropomyosin invertebrate OS=Culex quinquefasciatus GN=CpipJ_CPIJ013364 PE=3 SV=1	ALLCEQQAR	544.779	2	374.215	1	170000000	0.002117	43.5316
cx_ddv-m-2	tr|B0X3L6|B0X3L6_CULQU	Tropomyosin invertebrate OS=Culex quinquefasciatus GN=CpipJ_CPIJ013364 PE=3 SV=1	ALLCEQQAR	544.779	2	374.215	1	169000000	0.002151	43.5963
cx_ddv-m-3	tr|B0X3L6|B0X3L6_CULQU	Tropomyosin invertebrate OS=Culex quinquefasciatus GN=CpipJ_CPIJ013364 PE=3 SV=1	ALLCEQQAR	544.779	2	374.215	1	174000000	0.002259	43.7252
cx_pro-m-1	tr|B0X3L6|B0X3L6_CULQU	Tropomyosin invertebrate OS=Culex quinquefasciatus GN=CpipJ_CPIJ013364 PE=3 SV=1	ALLCEQQAR	544.779	2	374.215	1	49300000	0.000566	42.8815
cx_pro-m-2	tr|B0X3L6|B0X3L6_CULQU	Tropomyosin invertebrate OS=Culex quinquefasciatus GN=CpipJ_CPIJ013364 PE=3 SV=1	ALLCEQQAR	544.779	2	374.215	1	51500000	0.000583	42.5615
cx_pro-m-3	tr|B0X3L6|B0X3L6_CULQU	Tropomyosin invertebrate OS=Culex quinquefasciatus GN=CpipJ_CPIJ013364 PE=3 SV=1	ALLCEQQAR	544.779	2	374.215	1	50400000	0.000554	42.4198
cx-s-m-1	tr|B0X3L6|B0X3L6_CULQU	Tropomyosin invertebrate OS=Culex quinquefasciatus GN=CpipJ_CPIJ013364 PE=3 SV=1	ALLCEQQAR	544.779	2	374.215	1	111000000	0.001637	43.8518
cx-s-m-2	tr|B0X3L6|B0X3L6_CULQU	Tropomyosin invertebrate OS=Culex quinquefasciatus GN=CpipJ_CPIJ013364 PE=3 SV=1	ALLCEQQAR	544.779	2	374.215	1	125000000	0.001749	43.6612
cx-s-m-3	tr|B0X3L6|B0X3L6_CULQU	Tropomyosin invertebrate OS=Culex quinquefasciatus GN=CpipJ_CPIJ013364 PE=3 SV=1	ALLCEQQAR	544.779	2	374.215	1	119000000	0.001592	43.4575
cx_cym-m-1	tr|B0X3L6|B0X3L6_CULQU	Tropomyosin invertebrate OS=Culex quinquefasciatus GN=CpipJ_CPIJ013364 PE=3 SV=1	ALLCEQQAR	544.779	2	298.213	1	46600000	0.000453	42.2318
cx_cym-m-2	tr|B0X3L6|B0X3L6_CULQU	Tropomyosin invertebrate OS=Culex quinquefasciatus GN=CpipJ_CPIJ013364 PE=3 SV=1	ALLCEQQAR	544.779	2	298.213	1	40300000	0.000411	42.4554
cx_cym-m-3	tr|B0X3L6|B0X3L6_CULQU	Tropomyosin invertebrate OS=Culex quinquefasciatus GN=CpipJ_CPIJ013364 PE=3 SV=1	ALLCEQQAR	544.779	2	298.213	1	43200000	0.000455	42.6251
cx_ddv-m-1	tr|B0X3L6|B0X3L6_CULQU	Tropomyosin invertebrate OS=Culex quinquefasciatus GN=CpipJ_CPIJ013364 PE=3 SV=1	ALLCEQQAR	544.779	2	298.213	1	135000000	0.001676	43.5316
cx_ddv-m-2	tr|B0X3L6|B0X3L6_CULQU	Tropomyosin invertebrate OS=Culex quinquefasciatus GN=CpipJ_CPIJ013364 PE=3 SV=1	ALLCEQQAR	544.779	2	298.213	1	122000000	0.001551	43.5963
cx_ddv-m-3	tr|B0X3L6|B0X3L6_CULQU	Tropomyosin invertebrate OS=Culex quinquefasciatus GN=CpipJ_CPIJ013364 PE=3 SV=1	ALLCEQQAR	544.779	2	298.213	1	134000000	0.001737	43.7252
cx_pro-m-1	tr|B0X3L6|B0X3L6_CULQU	Tropomyosin invertebrate OS=Culex quinquefasciatus GN=CpipJ_CPIJ013364 PE=3 SV=1	ALLCEQQAR	544.779	2	298.213	1	38900000	0.000448	42.8815
cx_pro-m-2	tr|B0X3L6|B0X3L6_CULQU	Tropomyosin invertebrate OS=Culex quinquefasciatus GN=CpipJ_CPIJ013364 PE=3 SV=1	ALLCEQQAR	544.779	2	298.213	1	40500000	0.000459	42.5615
cx_pro-m-3	tr|B0X3L6|B0X3L6_CULQU	Tropomyosin invertebrate OS=Culex quinquefasciatus GN=CpipJ_CPIJ013364 PE=3 SV=1	ALLCEQQAR	544.779	2	298.213	1	36200000	0.000397	42.4198
cx-s-m-1	tr|B0X3L6|B0X3L6_CULQU	Tropomyosin invertebrate OS=Culex quinquefasciatus GN=CpipJ_CPIJ013364 PE=3 SV=1	ALLCEQQAR	544.779	2	298.213	1	81600000	0.001198	43.8518
cx-s-m-2	tr|B0X3L6|B0X3L6_CULQU	Tropomyosin invertebrate OS=Culex quinquefasciatus GN=CpipJ_CPIJ013364 PE=3 SV=1	ALLCEQQAR	544.779	2	298.213	1	79800000	0.001112	43.6612
cx-s-m-3	tr|B0X3L6|B0X3L6_CULQU	Tropomyosin invertebrate OS=Culex quinquefasciatus GN=CpipJ_CPIJ013364 PE=3 SV=1	ALLCEQQAR	544.779	2	298.213	1	80800000	0.001079	43.4575
cx_cym-m-1	tr|B0X3L6|B0X3L6_CULQU	Tropomyosin invertebrate OS=Culex quinquefasciatus GN=CpipJ_CPIJ013364 PE=3 SV=1	IQAIENDLDQTQEALMAVNAK	1158.08	2	1418.69	1	16600000	0.000162	70.5235
cx_cym-m-2	tr|B0X3L6|B0X3L6_CULQU	Tropomyosin invertebrate OS=Culex quinquefasciatus GN=CpipJ_CPIJ013364 PE=3 SV=1	IQAIENDLDQTQEALMAVNAK	1158.08	2	1418.69	1	16900000	0.000173	70.8636
cx_cym-m-3	tr|B0X3L6|B0X3L6_CULQU	Tropomyosin invertebrate OS=Culex quinquefasciatus GN=CpipJ_CPIJ013364 PE=3 SV=1	IQAIENDLDQTQEALMAVNAK	1158.08	2	1418.69	1	15500000	0.000163	71.1947
cx_ddv-m-1	tr|B0X3L6|B0X3L6_CULQU	Tropomyosin invertebrate OS=Culex quinquefasciatus GN=CpipJ_CPIJ013364 PE=3 SV=1	IQAIENDLDQTQEALMAVNAK	1158.08	2	1418.69	1	79200000	0.000984	72.0597
cx_ddv-m-2	tr|B0X3L6|B0X3L6_CULQU	Tropomyosin invertebrate OS=Culex quinquefasciatus GN=CpipJ_CPIJ013364 PE=3 SV=1	IQAIENDLDQTQEALMAVNAK	1158.08	2	1418.69	1	83300000	0.001059	71.9544
cx_ddv-m-3	tr|B0X3L6|B0X3L6_CULQU	Tropomyosin invertebrate OS=Culex quinquefasciatus GN=CpipJ_CPIJ013364 PE=3 SV=1	IQAIENDLDQTQEALMAVNAK	1158.08	2	1418.69	1	87200000	0.001131	71.9429
cx_pro-m-1	tr|B0X3L6|B0X3L6_CULQU	Tropomyosin invertebrate OS=Culex quinquefasciatus GN=CpipJ_CPIJ013364 PE=3 SV=1	IQAIENDLDQTQEALMAVNAK	1158.08	2	1418.69	1	20700000	0.000237	71.0261
cx_pro-m-2	tr|B0X3L6|B0X3L6_CULQU	Tropomyosin invertebrate OS=Culex quinquefasciatus GN=CpipJ_CPIJ013364 PE=3 SV=1	IQAIENDLDQTQEALMAVNAK	1158.08	2	1418.69	1	16500000	0.000187	70.7454
cx_pro-m-3	tr|B0X3L6|B0X3L6_CULQU	Tropomyosin invertebrate OS=Culex quinquefasciatus GN=CpipJ_CPIJ013364 PE=3 SV=1	IQAIENDLDQTQEALMAVNAK	1158.08	2	1418.69	1	21400000	0.000235	70.8304
cx-s-m-1	tr|B0X3L6|B0X3L6_CULQU	Tropomyosin invertebrate OS=Culex quinquefasciatus GN=CpipJ_CPIJ013364 PE=3 SV=1	IQAIENDLDQTQEALMAVNAK	1158.08	2	1418.69	1	13300000	0.000196	72.07
cx-s-m-2	tr|B0X3L6|B0X3L6_CULQU	Tropomyosin invertebrate OS=Culex quinquefasciatus GN=CpipJ_CPIJ013364 PE=3 SV=1	IQAIENDLDQTQEALMAVNAK	1158.08	2	1418.69	1	15800000	0.00022	71.9732
cx-s-m-3	tr|B0X3L6|B0X3L6_CULQU	Tropomyosin invertebrate OS=Culex quinquefasciatus GN=CpipJ_CPIJ013364 PE=3 SV=1	IQAIENDLDQTQEALMAVNAK	1158.08	2	1418.69	1	16000000	0.000213	71.6682
cx_cym-m-1	tr|B0X3L6|B0X3L6_CULQU	Tropomyosin invertebrate OS=Culex quinquefasciatus GN=CpipJ_CPIJ013364 PE=3 SV=1	IQAIENDLDQTQEALMAVNAK	1158.08	2	633.339	1	20900000	0.000204	70.5235
cx_cym-m-2	tr|B0X3L6|B0X3L6_CULQU	Tropomyosin invertebrate OS=Culex quinquefasciatus GN=CpipJ_CPIJ013364 PE=3 SV=1	IQAIENDLDQTQEALMAVNAK	1158.08	2	633.339	1	21800000	0.000222	70.8636
cx_cym-m-3	tr|B0X3L6|B0X3L6_CULQU	Tropomyosin invertebrate OS=Culex quinquefasciatus GN=CpipJ_CPIJ013364 PE=3 SV=1	IQAIENDLDQTQEALMAVNAK	1158.08	2	633.339	1	21600000	0.000228	71.1947
cx_ddv-m-1	tr|B0X3L6|B0X3L6_CULQU	Tropomyosin invertebrate OS=Culex quinquefasciatus GN=CpipJ_CPIJ013364 PE=3 SV=1	IQAIENDLDQTQEALMAVNAK	1158.08	2	633.339	1	101000000	0.001261	72.0597
cx_ddv-m-2	tr|B0X3L6|B0X3L6_CULQU	Tropomyosin invertebrate OS=Culex quinquefasciatus GN=CpipJ_CPIJ013364 PE=3 SV=1	IQAIENDLDQTQEALMAVNAK	1158.08	2	633.339	1	109000000	0.001382	71.9544
cx_ddv-m-3	tr|B0X3L6|B0X3L6_CULQU	Tropomyosin invertebrate OS=Culex quinquefasciatus GN=CpipJ_CPIJ013364 PE=3 SV=1	IQAIENDLDQTQEALMAVNAK	1158.08	2	633.339	1	117000000	0.001515	71.9429
cx_pro-m-1	tr|B0X3L6|B0X3L6_CULQU	Tropomyosin invertebrate OS=Culex quinquefasciatus GN=CpipJ_CPIJ013364 PE=3 SV=1	IQAIENDLDQTQEALMAVNAK	1158.08	2	633.339	1	25900000	0.000298	71.0261
cx_pro-m-2	tr|B0X3L6|B0X3L6_CULQU	Tropomyosin invertebrate OS=Culex quinquefasciatus GN=CpipJ_CPIJ013364 PE=3 SV=1	IQAIENDLDQTQEALMAVNAK	1158.08	2	633.339	1	21800000	0.000246	70.7454
cx_pro-m-3	tr|B0X3L6|B0X3L6_CULQU	Tropomyosin invertebrate OS=Culex quinquefasciatus GN=CpipJ_CPIJ013364 PE=3 SV=1	IQAIENDLDQTQEALMAVNAK	1158.08	2	633.339	1	26900000	0.000295	70.8304
cx-s-m-1	tr|B0X3L6|B0X3L6_CULQU	Tropomyosin invertebrate OS=Culex quinquefasciatus GN=CpipJ_CPIJ013364 PE=3 SV=1	IQAIENDLDQTQEALMAVNAK	1158.08	2	633.339	1	17900000	0.000263	72.07
cx-s-m-2	tr|B0X3L6|B0X3L6_CULQU	Tropomyosin invertebrate OS=Culex quinquefasciatus GN=CpipJ_CPIJ013364 PE=3 SV=1	IQAIENDLDQTQEALMAVNAK	1158.08	2	633.339	1	21000000	0.000293	71.9732
cx-s-m-3	tr|B0X3L6|B0X3L6_CULQU	Tropomyosin invertebrate OS=Culex quinquefasciatus GN=CpipJ_CPIJ013364 PE=3 SV=1	IQAIENDLDQTQEALMAVNAK	1158.08	2	633.339	1	21300000	0.000284	71.6682
cx_cym-m-1	tr|B0X3L6|B0X3L6_CULQU	Tropomyosin invertebrate OS=Culex quinquefasciatus GN=CpipJ_CPIJ013364 PE=3 SV=1	IQAIENDLDQTQEALMAVNAK	1158.08	2	502.298	1	26000000	0.000253	70.5235
cx_cym-m-2	tr|B0X3L6|B0X3L6_CULQU	Tropomyosin invertebrate OS=Culex quinquefasciatus GN=CpipJ_CPIJ013364 PE=3 SV=1	IQAIENDLDQTQEALMAVNAK	1158.08	2	502.298	1	25800000	0.000263	70.8636
cx_cym-m-3	tr|B0X3L6|B0X3L6_CULQU	Tropomyosin invertebrate OS=Culex quinquefasciatus GN=CpipJ_CPIJ013364 PE=3 SV=1	IQAIENDLDQTQEALMAVNAK	1158.08	2	502.298	1	25500000	0.000268	71.1947
cx_ddv-m-1	tr|B0X3L6|B0X3L6_CULQU	Tropomyosin invertebrate OS=Culex quinquefasciatus GN=CpipJ_CPIJ013364 PE=3 SV=1	IQAIENDLDQTQEALMAVNAK	1158.08	2	502.298	1	132000000	0.001643	72.0597
cx_ddv-m-2	tr|B0X3L6|B0X3L6_CULQU	Tropomyosin invertebrate OS=Culex quinquefasciatus GN=CpipJ_CPIJ013364 PE=3 SV=1	IQAIENDLDQTQEALMAVNAK	1158.08	2	502.298	1	139000000	0.001772	71.9544
cx_ddv-m-3	tr|B0X3L6|B0X3L6_CULQU	Tropomyosin invertebrate OS=Culex quinquefasciatus GN=CpipJ_CPIJ013364 PE=3 SV=1	IQAIENDLDQTQEALMAVNAK	1158.08	2	502.298	1	144000000	0.001863	71.9429
cx_pro-m-1	tr|B0X3L6|B0X3L6_CULQU	Tropomyosin invertebrate OS=Culex quinquefasciatus GN=CpipJ_CPIJ013364 PE=3 SV=1	IQAIENDLDQTQEALMAVNAK	1158.08	2	502.298	1	31900000	0.000367	71.0261
cx_pro-m-2	tr|B0X3L6|B0X3L6_CULQU	Tropomyosin invertebrate OS=Culex quinquefasciatus GN=CpipJ_CPIJ013364 PE=3 SV=1	IQAIENDLDQTQEALMAVNAK	1158.08	2	502.298	1	26400000	0.000299	70.7454
cx_pro-m-3	tr|B0X3L6|B0X3L6_CULQU	Tropomyosin invertebrate OS=Culex quinquefasciatus GN=CpipJ_CPIJ013364 PE=3 SV=1	IQAIENDLDQTQEALMAVNAK	1158.08	2	502.298	1	35000000	0.000385	70.8304
cx-s-m-1	tr|B0X3L6|B0X3L6_CULQU	Tropomyosin invertebrate OS=Culex quinquefasciatus GN=CpipJ_CPIJ013364 PE=3 SV=1	IQAIENDLDQTQEALMAVNAK	1158.08	2	502.298	1	21800000	0.00032	72.07
cx-s-m-2	tr|B0X3L6|B0X3L6_CULQU	Tropomyosin invertebrate OS=Culex quinquefasciatus GN=CpipJ_CPIJ013364 PE=3 SV=1	IQAIENDLDQTQEALMAVNAK	1158.08	2	502.298	1	26000000	0.000363	71.9732
cx-s-m-3	tr|B0X3L6|B0X3L6_CULQU	Tropomyosin invertebrate OS=Culex quinquefasciatus GN=CpipJ_CPIJ013364 PE=3 SV=1	IQAIENDLDQTQEALMAVNAK	1158.08	2	502.298	1	26400000	0.000353	71.6682
cx_cym-m-1	tr|B0X3L6|B0X3L6_CULQU	Tropomyosin invertebrate OS=Culex quinquefasciatus GN=CpipJ_CPIJ013364 PE=3 SV=1	IQAIENDLDQTQEALMAVNAK	1158.08	2	431.261	1	17000000	0.000165	70.5235
cx_cym-m-2	tr|B0X3L6|B0X3L6_CULQU	Tropomyosin invertebrate OS=Culex quinquefasciatus GN=CpipJ_CPIJ013364 PE=3 SV=1	IQAIENDLDQTQEALMAVNAK	1158.08	2	431.261	1	16700000	0.00017	70.8636
cx_cym-m-3	tr|B0X3L6|B0X3L6_CULQU	Tropomyosin invertebrate OS=Culex quinquefasciatus GN=CpipJ_CPIJ013364 PE=3 SV=1	IQAIENDLDQTQEALMAVNAK	1158.08	2	431.261	1	16500000	0.000173	71.1947
cx_ddv-m-1	tr|B0X3L6|B0X3L6_CULQU	Tropomyosin invertebrate OS=Culex quinquefasciatus GN=CpipJ_CPIJ013364 PE=3 SV=1	IQAIENDLDQTQEALMAVNAK	1158.08	2	431.261	1	79500000	0.000989	72.0597
cx_ddv-m-2	tr|B0X3L6|B0X3L6_CULQU	Tropomyosin invertebrate OS=Culex quinquefasciatus GN=CpipJ_CPIJ013364 PE=3 SV=1	IQAIENDLDQTQEALMAVNAK	1158.08	2	431.261	1	85500000	0.001087	71.9544
cx_ddv-m-3	tr|B0X3L6|B0X3L6_CULQU	Tropomyosin invertebrate OS=Culex quinquefasciatus GN=CpipJ_CPIJ013364 PE=3 SV=1	IQAIENDLDQTQEALMAVNAK	1158.08	2	431.261	1	88000000	0.001141	71.9429
cx_pro-m-1	tr|B0X3L6|B0X3L6_CULQU	Tropomyosin invertebrate OS=Culex quinquefasciatus GN=CpipJ_CPIJ013364 PE=3 SV=1	IQAIENDLDQTQEALMAVNAK	1158.08	2	431.261	1	19700000	0.000226	71.0261
cx_pro-m-2	tr|B0X3L6|B0X3L6_CULQU	Tropomyosin invertebrate OS=Culex quinquefasciatus GN=CpipJ_CPIJ013364 PE=3 SV=1	IQAIENDLDQTQEALMAVNAK	1158.08	2	431.261	1	17700000	0.000201	70.7454
cx_pro-m-3	tr|B0X3L6|B0X3L6_CULQU	Tropomyosin invertebrate OS=Culex quinquefasciatus GN=CpipJ_CPIJ013364 PE=3 SV=1	IQAIENDLDQTQEALMAVNAK	1158.08	2	431.261	1	21800000	0.000239	70.8304
cx-s-m-1	tr|B0X3L6|B0X3L6_CULQU	Tropomyosin invertebrate OS=Culex quinquefasciatus GN=CpipJ_CPIJ013364 PE=3 SV=1	IQAIENDLDQTQEALMAVNAK	1158.08	2	431.261	1	13900000	0.000204	72.07
cx-s-m-2	tr|B0X3L6|B0X3L6_CULQU	Tropomyosin invertebrate OS=Culex quinquefasciatus GN=CpipJ_CPIJ013364 PE=3 SV=1	IQAIENDLDQTQEALMAVNAK	1158.08	2	431.261	1	17300000	0.000241	71.9732
cx-s-m-3	tr|B0X3L6|B0X3L6_CULQU	Tropomyosin invertebrate OS=Culex quinquefasciatus GN=CpipJ_CPIJ013364 PE=3 SV=1	IQAIENDLDQTQEALMAVNAK	1158.08	2	431.261	1	16100000	0.000215	71.6682
cx_cym-m-1	tr|B0X3L6|B0X3L6_CULQU	Tropomyosin invertebrate OS=Culex quinquefasciatus GN=CpipJ_CPIJ013364 PE=3 SV=1	IQAIENDLDQTQEALMAVNAK	1158.08	2	332.193	1	26400000	0.000257	70.5235
cx_cym-m-2	tr|B0X3L6|B0X3L6_CULQU	Tropomyosin invertebrate OS=Culex quinquefasciatus GN=CpipJ_CPIJ013364 PE=3 SV=1	IQAIENDLDQTQEALMAVNAK	1158.08	2	332.193	1	25600000	0.000261	70.8636
cx_cym-m-3	tr|B0X3L6|B0X3L6_CULQU	Tropomyosin invertebrate OS=Culex quinquefasciatus GN=CpipJ_CPIJ013364 PE=3 SV=1	IQAIENDLDQTQEALMAVNAK	1158.08	2	332.193	1	25900000	0.000273	71.1947
cx_ddv-m-1	tr|B0X3L6|B0X3L6_CULQU	Tropomyosin invertebrate OS=Culex quinquefasciatus GN=CpipJ_CPIJ013364 PE=3 SV=1	IQAIENDLDQTQEALMAVNAK	1158.08	2	332.193	1	128000000	0.001586	72.0597
cx_ddv-m-2	tr|B0X3L6|B0X3L6_CULQU	Tropomyosin invertebrate OS=Culex quinquefasciatus GN=CpipJ_CPIJ013364 PE=3 SV=1	IQAIENDLDQTQEALMAVNAK	1158.08	2	332.193	1	136000000	0.001734	71.9544
cx_ddv-m-3	tr|B0X3L6|B0X3L6_CULQU	Tropomyosin invertebrate OS=Culex quinquefasciatus GN=CpipJ_CPIJ013364 PE=3 SV=1	IQAIENDLDQTQEALMAVNAK	1158.08	2	332.193	1	136000000	0.001767	71.9429
cx_pro-m-1	tr|B0X3L6|B0X3L6_CULQU	Tropomyosin invertebrate OS=Culex quinquefasciatus GN=CpipJ_CPIJ013364 PE=3 SV=1	IQAIENDLDQTQEALMAVNAK	1158.08	2	332.193	1	31000000	0.000356	71.0261
cx_pro-m-2	tr|B0X3L6|B0X3L6_CULQU	Tropomyosin invertebrate OS=Culex quinquefasciatus GN=CpipJ_CPIJ013364 PE=3 SV=1	IQAIENDLDQTQEALMAVNAK	1158.08	2	332.193	1	25000000	0.000283	70.7454
cx_pro-m-3	tr|B0X3L6|B0X3L6_CULQU	Tropomyosin invertebrate OS=Culex quinquefasciatus GN=CpipJ_CPIJ013364 PE=3 SV=1	IQAIENDLDQTQEALMAVNAK	1158.08	2	332.193	1	34100000	0.000374	70.8304
cx-s-m-1	tr|B0X3L6|B0X3L6_CULQU	Tropomyosin invertebrate OS=Culex quinquefasciatus GN=CpipJ_CPIJ013364 PE=3 SV=1	IQAIENDLDQTQEALMAVNAK	1158.08	2	332.193	1	20700000	0.000304	72.07
cx-s-m-2	tr|B0X3L6|B0X3L6_CULQU	Tropomyosin invertebrate OS=Culex quinquefasciatus GN=CpipJ_CPIJ013364 PE=3 SV=1	IQAIENDLDQTQEALMAVNAK	1158.08	2	332.193	1	25400000	0.000354	71.9732
cx-s-m-3	tr|B0X3L6|B0X3L6_CULQU	Tropomyosin invertebrate OS=Culex quinquefasciatus GN=CpipJ_CPIJ013364 PE=3 SV=1	IQAIENDLDQTQEALMAVNAK	1158.08	2	332.193	1	25200000	0.000336	71.6682
cx_cym-m-1	tr|B0X3L6|B0X3L6_CULQU	Tropomyosin invertebrate OS=Culex quinquefasciatus GN=CpipJ_CPIJ013364 PE=3 SV=1	IQAIENDLDQTQEALMAVNAK	1158.08	2	313.187	1	52900000	0.000515	70.5235
cx_cym-m-2	tr|B0X3L6|B0X3L6_CULQU	Tropomyosin invertebrate OS=Culex quinquefasciatus GN=CpipJ_CPIJ013364 PE=3 SV=1	IQAIENDLDQTQEALMAVNAK	1158.08	2	313.187	1	55100000	0.000561	70.8636
cx_cym-m-3	tr|B0X3L6|B0X3L6_CULQU	Tropomyosin invertebrate OS=Culex quinquefasciatus GN=CpipJ_CPIJ013364 PE=3 SV=1	IQAIENDLDQTQEALMAVNAK	1158.08	2	313.187	1	56000000	0.000589	71.1947
cx_ddv-m-1	tr|B0X3L6|B0X3L6_CULQU	Tropomyosin invertebrate OS=Culex quinquefasciatus GN=CpipJ_CPIJ013364 PE=3 SV=1	IQAIENDLDQTQEALMAVNAK	1158.08	2	313.187	1	268000000	0.003339	72.0597
cx_ddv-m-2	tr|B0X3L6|B0X3L6_CULQU	Tropomyosin invertebrate OS=Culex quinquefasciatus GN=CpipJ_CPIJ013364 PE=3 SV=1	IQAIENDLDQTQEALMAVNAK	1158.08	2	313.187	1	284000000	0.003613	71.9544
cx_ddv-m-3	tr|B0X3L6|B0X3L6_CULQU	Tropomyosin invertebrate OS=Culex quinquefasciatus GN=CpipJ_CPIJ013364 PE=3 SV=1	IQAIENDLDQTQEALMAVNAK	1158.08	2	313.187	1	291000000	0.003768	71.9429
cx_pro-m-1	tr|B0X3L6|B0X3L6_CULQU	Tropomyosin invertebrate OS=Culex quinquefasciatus GN=CpipJ_CPIJ013364 PE=3 SV=1	IQAIENDLDQTQEALMAVNAK	1158.08	2	313.187	1	66500000	0.000764	71.0261
cx_pro-m-2	tr|B0X3L6|B0X3L6_CULQU	Tropomyosin invertebrate OS=Culex quinquefasciatus GN=CpipJ_CPIJ013364 PE=3 SV=1	IQAIENDLDQTQEALMAVNAK	1158.08	2	313.187	1	54300000	0.000615	70.7454
cx_pro-m-3	tr|B0X3L6|B0X3L6_CULQU	Tropomyosin invertebrate OS=Culex quinquefasciatus GN=CpipJ_CPIJ013364 PE=3 SV=1	IQAIENDLDQTQEALMAVNAK	1158.08	2	313.187	1	72200000	0.000792	70.8304
cx-s-m-1	tr|B0X3L6|B0X3L6_CULQU	Tropomyosin invertebrate OS=Culex quinquefasciatus GN=CpipJ_CPIJ013364 PE=3 SV=1	IQAIENDLDQTQEALMAVNAK	1158.08	2	313.187	1	45300000	0.000665	72.07
cx-s-m-2	tr|B0X3L6|B0X3L6_CULQU	Tropomyosin invertebrate OS=Culex quinquefasciatus GN=CpipJ_CPIJ013364 PE=3 SV=1	IQAIENDLDQTQEALMAVNAK	1158.08	2	313.187	1	55200000	0.00077	71.9732
cx-s-m-3	tr|B0X3L6|B0X3L6_CULQU	Tropomyosin invertebrate OS=Culex quinquefasciatus GN=CpipJ_CPIJ013364 PE=3 SV=1	IQAIENDLDQTQEALMAVNAK	1158.08	2	313.187	1	53800000	0.000719	71.6682
cx_cym-m-1	tr|B0X3L6|B0X3L6_CULQU	Tropomyosin invertebrate OS=Culex quinquefasciatus GN=CpipJ_CPIJ013364 PE=3 SV=1	ALQNAESEVAALNR	743.386	2	1173.59	1	342000000	0.003335	54.7886
cx_cym-m-2	tr|B0X3L6|B0X3L6_CULQU	Tropomyosin invertebrate OS=Culex quinquefasciatus GN=CpipJ_CPIJ013364 PE=3 SV=1	ALQNAESEVAALNR	743.386	2	1173.59	1	321000000	0.003277	55.1445
cx_cym-m-3	tr|B0X3L6|B0X3L6_CULQU	Tropomyosin invertebrate OS=Culex quinquefasciatus GN=CpipJ_CPIJ013364 PE=3 SV=1	ALQNAESEVAALNR	743.386	2	1173.59	1	343000000	0.003607	55.3418
cx_ddv-m-1	tr|B0X3L6|B0X3L6_CULQU	Tropomyosin invertebrate OS=Culex quinquefasciatus GN=CpipJ_CPIJ013364 PE=3 SV=1	ALQNAESEVAALNR	743.386	2	1173.59	1	622000000	0.007733	56.3958
cx_ddv-m-2	tr|B0X3L6|B0X3L6_CULQU	Tropomyosin invertebrate OS=Culex quinquefasciatus GN=CpipJ_CPIJ013364 PE=3 SV=1	ALQNAESEVAALNR	743.386	2	1173.59	1	622000000	0.007909	56.3989
cx_ddv-m-3	tr|B0X3L6|B0X3L6_CULQU	Tropomyosin invertebrate OS=Culex quinquefasciatus GN=CpipJ_CPIJ013364 PE=3 SV=1	ALQNAESEVAALNR	743.386	2	1173.59	1	542000000	0.007027	56.4554
cx_pro-m-1	tr|B0X3L6|B0X3L6_CULQU	Tropomyosin invertebrate OS=Culex quinquefasciatus GN=CpipJ_CPIJ013364 PE=3 SV=1	ALQNAESEVAALNR	743.386	2	1173.59	1	214000000	0.002458	55.5315
cx_pro-m-2	tr|B0X3L6|B0X3L6_CULQU	Tropomyosin invertebrate OS=Culex quinquefasciatus GN=CpipJ_CPIJ013364 PE=3 SV=1	ALQNAESEVAALNR	743.386	2	1173.59	1	190000000	0.002152	55.1284
cx_pro-m-3	tr|B0X3L6|B0X3L6_CULQU	Tropomyosin invertebrate OS=Culex quinquefasciatus GN=CpipJ_CPIJ013364 PE=3 SV=1	ALQNAESEVAALNR	743.386	2	1173.59	1	190000000	0.002083	55.1239
cx-s-m-1	tr|B0X3L6|B0X3L6_CULQU	Tropomyosin invertebrate OS=Culex quinquefasciatus GN=CpipJ_CPIJ013364 PE=3 SV=1	ALQNAESEVAALNR	743.386	2	1173.59	1	492000000	0.007223	56.5831
cx-s-m-2	tr|B0X3L6|B0X3L6_CULQU	Tropomyosin invertebrate OS=Culex quinquefasciatus GN=CpipJ_CPIJ013364 PE=3 SV=1	ALQNAESEVAALNR	743.386	2	1173.59	1	538000000	0.007501	56.4872
cx-s-m-3	tr|B0X3L6|B0X3L6_CULQU	Tropomyosin invertebrate OS=Culex quinquefasciatus GN=CpipJ_CPIJ013364 PE=3 SV=1	ALQNAESEVAALNR	743.386	2	1173.59	1	570000000	0.007608	56.1314
cx_cym-m-1	tr|B0X3L6|B0X3L6_CULQU	Tropomyosin invertebrate OS=Culex quinquefasciatus GN=CpipJ_CPIJ013364 PE=3 SV=1	ALQNAESEVAALNR	743.386	2	1059.54	1	239000000	0.002324	54.7886
cx_cym-m-2	tr|B0X3L6|B0X3L6_CULQU	Tropomyosin invertebrate OS=Culex quinquefasciatus GN=CpipJ_CPIJ013364 PE=3 SV=1	ALQNAESEVAALNR	743.386	2	1059.54	1	217000000	0.002209	55.1445
cx_cym-m-3	tr|B0X3L6|B0X3L6_CULQU	Tropomyosin invertebrate OS=Culex quinquefasciatus GN=CpipJ_CPIJ013364 PE=3 SV=1	ALQNAESEVAALNR	743.386	2	1059.54	1	242000000	0.002542	55.3418
cx_ddv-m-1	tr|B0X3L6|B0X3L6_CULQU	Tropomyosin invertebrate OS=Culex quinquefasciatus GN=CpipJ_CPIJ013364 PE=3 SV=1	ALQNAESEVAALNR	743.386	2	1059.54	1	432000000	0.005378	56.3958
cx_ddv-m-2	tr|B0X3L6|B0X3L6_CULQU	Tropomyosin invertebrate OS=Culex quinquefasciatus GN=CpipJ_CPIJ013364 PE=3 SV=1	ALQNAESEVAALNR	743.386	2	1059.54	1	445000000	0.005655	56.3989
cx_ddv-m-3	tr|B0X3L6|B0X3L6_CULQU	Tropomyosin invertebrate OS=Culex quinquefasciatus GN=CpipJ_CPIJ013364 PE=3 SV=1	ALQNAESEVAALNR	743.386	2	1059.54	1	362000000	0.00469	56.4554
cx_pro-m-1	tr|B0X3L6|B0X3L6_CULQU	Tropomyosin invertebrate OS=Culex quinquefasciatus GN=CpipJ_CPIJ013364 PE=3 SV=1	ALQNAESEVAALNR	743.386	2	1059.54	1	151000000	0.001731	55.5315
cx_pro-m-2	tr|B0X3L6|B0X3L6_CULQU	Tropomyosin invertebrate OS=Culex quinquefasciatus GN=CpipJ_CPIJ013364 PE=3 SV=1	ALQNAESEVAALNR	743.386	2	1059.54	1	134000000	0.001522	55.1284
cx_pro-m-3	tr|B0X3L6|B0X3L6_CULQU	Tropomyosin invertebrate OS=Culex quinquefasciatus GN=CpipJ_CPIJ013364 PE=3 SV=1	ALQNAESEVAALNR	743.386	2	1059.54	1	131000000	0.001436	55.1239
cx-s-m-1	tr|B0X3L6|B0X3L6_CULQU	Tropomyosin invertebrate OS=Culex quinquefasciatus GN=CpipJ_CPIJ013364 PE=3 SV=1	ALQNAESEVAALNR	743.386	2	1059.54	1	368000000	0.005408	56.5831
cx-s-m-2	tr|B0X3L6|B0X3L6_CULQU	Tropomyosin invertebrate OS=Culex quinquefasciatus GN=CpipJ_CPIJ013364 PE=3 SV=1	ALQNAESEVAALNR	743.386	2	1059.54	1	371000000	0.005168	56.4872
cx-s-m-3	tr|B0X3L6|B0X3L6_CULQU	Tropomyosin invertebrate OS=Culex quinquefasciatus GN=CpipJ_CPIJ013364 PE=3 SV=1	ALQNAESEVAALNR	743.386	2	1059.54	1	396000000	0.005281	56.1314
cx_cym-m-1	tr|B0X3L6|B0X3L6_CULQU	Tropomyosin invertebrate OS=Culex quinquefasciatus GN=CpipJ_CPIJ013364 PE=3 SV=1	ALQNAESEVAALNR	743.386	2	988.506	1	398000000	0.003877	54.7886
cx_cym-m-2	tr|B0X3L6|B0X3L6_CULQU	Tropomyosin invertebrate OS=Culex quinquefasciatus GN=CpipJ_CPIJ013364 PE=3 SV=1	ALQNAESEVAALNR	743.386	2	988.506	1	373000000	0.003799	55.1445
cx_cym-m-3	tr|B0X3L6|B0X3L6_CULQU	Tropomyosin invertebrate OS=Culex quinquefasciatus GN=CpipJ_CPIJ013364 PE=3 SV=1	ALQNAESEVAALNR	743.386	2	988.506	1	395000000	0.004159	55.3418
cx_ddv-m-1	tr|B0X3L6|B0X3L6_CULQU	Tropomyosin invertebrate OS=Culex quinquefasciatus GN=CpipJ_CPIJ013364 PE=3 SV=1	ALQNAESEVAALNR	743.386	2	988.506	1	709000000	0.008811	56.3958
cx_ddv-m-2	tr|B0X3L6|B0X3L6_CULQU	Tropomyosin invertebrate OS=Culex quinquefasciatus GN=CpipJ_CPIJ013364 PE=3 SV=1	ALQNAESEVAALNR	743.386	2	988.506	1	734000000	0.00933	56.3989
cx_ddv-m-3	tr|B0X3L6|B0X3L6_CULQU	Tropomyosin invertebrate OS=Culex quinquefasciatus GN=CpipJ_CPIJ013364 PE=3 SV=1	ALQNAESEVAALNR	743.386	2	988.506	1	632000000	0.008199	56.4554
cx_pro-m-1	tr|B0X3L6|B0X3L6_CULQU	Tropomyosin invertebrate OS=Culex quinquefasciatus GN=CpipJ_CPIJ013364 PE=3 SV=1	ALQNAESEVAALNR	743.386	2	988.506	1	257000000	0.002957	55.5315
cx_pro-m-2	tr|B0X3L6|B0X3L6_CULQU	Tropomyosin invertebrate OS=Culex quinquefasciatus GN=CpipJ_CPIJ013364 PE=3 SV=1	ALQNAESEVAALNR	743.386	2	988.506	1	228000000	0.002584	55.1284
cx_pro-m-3	tr|B0X3L6|B0X3L6_CULQU	Tropomyosin invertebrate OS=Culex quinquefasciatus GN=CpipJ_CPIJ013364 PE=3 SV=1	ALQNAESEVAALNR	743.386	2	988.506	1	222000000	0.002435	55.1239
cx-s-m-1	tr|B0X3L6|B0X3L6_CULQU	Tropomyosin invertebrate OS=Culex quinquefasciatus GN=CpipJ_CPIJ013364 PE=3 SV=1	ALQNAESEVAALNR	743.386	2	988.506	1	602000000	0.008832	56.5831
cx-s-m-2	tr|B0X3L6|B0X3L6_CULQU	Tropomyosin invertebrate OS=Culex quinquefasciatus GN=CpipJ_CPIJ013364 PE=3 SV=1	ALQNAESEVAALNR	743.386	2	988.506	1	636000000	0.008867	56.4872
cx-s-m-3	tr|B0X3L6|B0X3L6_CULQU	Tropomyosin invertebrate OS=Culex quinquefasciatus GN=CpipJ_CPIJ013364 PE=3 SV=1	ALQNAESEVAALNR	743.386	2	988.506	1	682000000	0.009103	56.1314
cx_cym-m-1	tr|B0X3L6|B0X3L6_CULQU	Tropomyosin invertebrate OS=Culex quinquefasciatus GN=CpipJ_CPIJ013364 PE=3 SV=1	ALQNAESEVAALNR	743.386	2	859.463	1	450000000	0.004383	54.7886
cx_cym-m-2	tr|B0X3L6|B0X3L6_CULQU	Tropomyosin invertebrate OS=Culex quinquefasciatus GN=CpipJ_CPIJ013364 PE=3 SV=1	ALQNAESEVAALNR	743.386	2	859.463	1	403000000	0.00411	55.1445
cx_cym-m-3	tr|B0X3L6|B0X3L6_CULQU	Tropomyosin invertebrate OS=Culex quinquefasciatus GN=CpipJ_CPIJ013364 PE=3 SV=1	ALQNAESEVAALNR	743.386	2	859.463	1	442000000	0.004649	55.3418
cx_ddv-m-1	tr|B0X3L6|B0X3L6_CULQU	Tropomyosin invertebrate OS=Culex quinquefasciatus GN=CpipJ_CPIJ013364 PE=3 SV=1	ALQNAESEVAALNR	743.386	2	859.463	1	803000000	0.009991	56.3958
cx_ddv-m-2	tr|B0X3L6|B0X3L6_CULQU	Tropomyosin invertebrate OS=Culex quinquefasciatus GN=CpipJ_CPIJ013364 PE=3 SV=1	ALQNAESEVAALNR	743.386	2	859.463	1	824000000	0.010478	56.3989
cx_ddv-m-3	tr|B0X3L6|B0X3L6_CULQU	Tropomyosin invertebrate OS=Culex quinquefasciatus GN=CpipJ_CPIJ013364 PE=3 SV=1	ALQNAESEVAALNR	743.386	2	859.463	1	696000000	0.009021	56.4554
cx_pro-m-1	tr|B0X3L6|B0X3L6_CULQU	Tropomyosin invertebrate OS=Culex quinquefasciatus GN=CpipJ_CPIJ013364 PE=3 SV=1	ALQNAESEVAALNR	743.386	2	859.463	1	278000000	0.003191	55.5315
cx_pro-m-2	tr|B0X3L6|B0X3L6_CULQU	Tropomyosin invertebrate OS=Culex quinquefasciatus GN=CpipJ_CPIJ013364 PE=3 SV=1	ALQNAESEVAALNR	743.386	2	859.463	1	259000000	0.002931	55.1284
cx_pro-m-3	tr|B0X3L6|B0X3L6_CULQU	Tropomyosin invertebrate OS=Culex quinquefasciatus GN=CpipJ_CPIJ013364 PE=3 SV=1	ALQNAESEVAALNR	743.386	2	859.463	1	249000000	0.00273	55.1239
cx-s-m-1	tr|B0X3L6|B0X3L6_CULQU	Tropomyosin invertebrate OS=Culex quinquefasciatus GN=CpipJ_CPIJ013364 PE=3 SV=1	ALQNAESEVAALNR	743.386	2	859.463	1	687000000	0.010082	56.5831
cx-s-m-2	tr|B0X3L6|B0X3L6_CULQU	Tropomyosin invertebrate OS=Culex quinquefasciatus GN=CpipJ_CPIJ013364 PE=3 SV=1	ALQNAESEVAALNR	743.386	2	859.463	1	688000000	0.009585	56.4872
cx-s-m-3	tr|B0X3L6|B0X3L6_CULQU	Tropomyosin invertebrate OS=Culex quinquefasciatus GN=CpipJ_CPIJ013364 PE=3 SV=1	ALQNAESEVAALNR	743.386	2	859.463	1	739000000	0.009859	56.1314
cx_cym-m-1	tr|B0X3L6|B0X3L6_CULQU	Tropomyosin invertebrate OS=Culex quinquefasciatus GN=CpipJ_CPIJ013364 PE=3 SV=1	ALQNAESEVAALNR	743.386	2	643.389	1	203000000	0.001973	54.7886
cx_cym-m-2	tr|B0X3L6|B0X3L6_CULQU	Tropomyosin invertebrate OS=Culex quinquefasciatus GN=CpipJ_CPIJ013364 PE=3 SV=1	ALQNAESEVAALNR	743.386	2	643.389	1	195000000	0.001986	55.1445
cx_cym-m-3	tr|B0X3L6|B0X3L6_CULQU	Tropomyosin invertebrate OS=Culex quinquefasciatus GN=CpipJ_CPIJ013364 PE=3 SV=1	ALQNAESEVAALNR	743.386	2	643.389	1	214000000	0.002249	55.3418
cx_ddv-m-1	tr|B0X3L6|B0X3L6_CULQU	Tropomyosin invertebrate OS=Culex quinquefasciatus GN=CpipJ_CPIJ013364 PE=3 SV=1	ALQNAESEVAALNR	743.386	2	643.389	1	359000000	0.004461	56.3958
cx_ddv-m-2	tr|B0X3L6|B0X3L6_CULQU	Tropomyosin invertebrate OS=Culex quinquefasciatus GN=CpipJ_CPIJ013364 PE=3 SV=1	ALQNAESEVAALNR	743.386	2	643.389	1	390000000	0.004953	56.3989
cx_ddv-m-3	tr|B0X3L6|B0X3L6_CULQU	Tropomyosin invertebrate OS=Culex quinquefasciatus GN=CpipJ_CPIJ013364 PE=3 SV=1	ALQNAESEVAALNR	743.386	2	643.389	1	322000000	0.004174	56.4554
cx_pro-m-1	tr|B0X3L6|B0X3L6_CULQU	Tropomyosin invertebrate OS=Culex quinquefasciatus GN=CpipJ_CPIJ013364 PE=3 SV=1	ALQNAESEVAALNR	743.386	2	643.389	1	136000000	0.001561	55.5315
cx_pro-m-2	tr|B0X3L6|B0X3L6_CULQU	Tropomyosin invertebrate OS=Culex quinquefasciatus GN=CpipJ_CPIJ013364 PE=3 SV=1	ALQNAESEVAALNR	743.386	2	643.389	1	120000000	0.001358	55.1284
cx_pro-m-3	tr|B0X3L6|B0X3L6_CULQU	Tropomyosin invertebrate OS=Culex quinquefasciatus GN=CpipJ_CPIJ013364 PE=3 SV=1	ALQNAESEVAALNR	743.386	2	643.389	1	126000000	0.001385	55.1239
cx-s-m-1	tr|B0X3L6|B0X3L6_CULQU	Tropomyosin invertebrate OS=Culex quinquefasciatus GN=CpipJ_CPIJ013364 PE=3 SV=1	ALQNAESEVAALNR	743.386	2	643.389	1	306000000	0.004493	56.5831
cx-s-m-2	tr|B0X3L6|B0X3L6_CULQU	Tropomyosin invertebrate OS=Culex quinquefasciatus GN=CpipJ_CPIJ013364 PE=3 SV=1	ALQNAESEVAALNR	743.386	2	643.389	1	334000000	0.004658	56.4872
cx-s-m-3	tr|B0X3L6|B0X3L6_CULQU	Tropomyosin invertebrate OS=Culex quinquefasciatus GN=CpipJ_CPIJ013364 PE=3 SV=1	ALQNAESEVAALNR	743.386	2	643.389	1	334000000	0.004463	56.1314
cx_cym-m-1	tr|B0X3L6|B0X3L6_CULQU	Tropomyosin invertebrate OS=Culex quinquefasciatus GN=CpipJ_CPIJ013364 PE=3 SV=1	ALQNAESEVAALNR	743.386	2	544.32	1	292000000	0.002847	54.7886
cx_cym-m-2	tr|B0X3L6|B0X3L6_CULQU	Tropomyosin invertebrate OS=Culex quinquefasciatus GN=CpipJ_CPIJ013364 PE=3 SV=1	ALQNAESEVAALNR	743.386	2	544.32	1	270000000	0.002756	55.1445
cx_cym-m-3	tr|B0X3L6|B0X3L6_CULQU	Tropomyosin invertebrate OS=Culex quinquefasciatus GN=CpipJ_CPIJ013364 PE=3 SV=1	ALQNAESEVAALNR	743.386	2	544.32	1	283000000	0.002979	55.3418
cx_ddv-m-1	tr|B0X3L6|B0X3L6_CULQU	Tropomyosin invertebrate OS=Culex quinquefasciatus GN=CpipJ_CPIJ013364 PE=3 SV=1	ALQNAESEVAALNR	743.386	2	544.32	1	527000000	0.006559	56.3958
cx_ddv-m-2	tr|B0X3L6|B0X3L6_CULQU	Tropomyosin invertebrate OS=Culex quinquefasciatus GN=CpipJ_CPIJ013364 PE=3 SV=1	ALQNAESEVAALNR	743.386	2	544.32	1	538000000	0.00684	56.3989
cx_ddv-m-3	tr|B0X3L6|B0X3L6_CULQU	Tropomyosin invertebrate OS=Culex quinquefasciatus GN=CpipJ_CPIJ013364 PE=3 SV=1	ALQNAESEVAALNR	743.386	2	544.32	1	438000000	0.005678	56.4554
cx_pro-m-1	tr|B0X3L6|B0X3L6_CULQU	Tropomyosin invertebrate OS=Culex quinquefasciatus GN=CpipJ_CPIJ013364 PE=3 SV=1	ALQNAESEVAALNR	743.386	2	544.32	1	177000000	0.002034	55.5315
cx_pro-m-2	tr|B0X3L6|B0X3L6_CULQU	Tropomyosin invertebrate OS=Culex quinquefasciatus GN=CpipJ_CPIJ013364 PE=3 SV=1	ALQNAESEVAALNR	743.386	2	544.32	1	168000000	0.001897	55.1284
cx_pro-m-3	tr|B0X3L6|B0X3L6_CULQU	Tropomyosin invertebrate OS=Culex quinquefasciatus GN=CpipJ_CPIJ013364 PE=3 SV=1	ALQNAESEVAALNR	743.386	2	544.32	1	163000000	0.001795	55.1239
cx-s-m-1	tr|B0X3L6|B0X3L6_CULQU	Tropomyosin invertebrate OS=Culex quinquefasciatus GN=CpipJ_CPIJ013364 PE=3 SV=1	ALQNAESEVAALNR	743.386	2	544.32	1	431000000	0.006324	56.5831
cx-s-m-2	tr|B0X3L6|B0X3L6_CULQU	Tropomyosin invertebrate OS=Culex quinquefasciatus GN=CpipJ_CPIJ013364 PE=3 SV=1	ALQNAESEVAALNR	743.386	2	544.32	1	442000000	0.006164	56.3849
cx-s-m-3	tr|B0X3L6|B0X3L6_CULQU	Tropomyosin invertebrate OS=Culex quinquefasciatus GN=CpipJ_CPIJ013364 PE=3 SV=1	ALQNAESEVAALNR	743.386	2	544.32	1	463000000	0.00618	56.1314
cx_cym-m-1	tr|B0X3L6|B0X3L6_CULQU	Tropomyosin invertebrate OS=Culex quinquefasciatus GN=CpipJ_CPIJ013364 PE=3 SV=1	IQLLEEDLER	629.338	2	1016.53	1	1060000000	0.010316	60.6346
cx_cym-m-2	tr|B0X3L6|B0X3L6_CULQU	Tropomyosin invertebrate OS=Culex quinquefasciatus GN=CpipJ_CPIJ013364 PE=3 SV=1	IQLLEEDLER	629.338	2	1016.53	1	994000000	0.010131	60.9163
cx_cym-m-3	tr|B0X3L6|B0X3L6_CULQU	Tropomyosin invertebrate OS=Culex quinquefasciatus GN=CpipJ_CPIJ013364 PE=3 SV=1	IQLLEEDLER	629.338	2	1016.53	1	974000000	0.010246	61.1651
cx_ddv-m-1	tr|B0X3L6|B0X3L6_CULQU	Tropomyosin invertebrate OS=Culex quinquefasciatus GN=CpipJ_CPIJ013364 PE=3 SV=1	IQLLEEDLER	629.338	2	1016.53	1	1250000000	0.015602	62.1904
cx_ddv-m-2	tr|B0X3L6|B0X3L6_CULQU	Tropomyosin invertebrate OS=Culex quinquefasciatus GN=CpipJ_CPIJ013364 PE=3 SV=1	IQLLEEDLER	629.338	2	1016.53	1	1100000000	0.013988	62.2324
cx_ddv-m-3	tr|B0X3L6|B0X3L6_CULQU	Tropomyosin invertebrate OS=Culex quinquefasciatus GN=CpipJ_CPIJ013364 PE=3 SV=1	IQLLEEDLER	629.338	2	1016.53	1	1250000000	0.016152	62.1778
cx_pro-m-1	tr|B0X3L6|B0X3L6_CULQU	Tropomyosin invertebrate OS=Culex quinquefasciatus GN=CpipJ_CPIJ013364 PE=3 SV=1	IQLLEEDLER	629.338	2	1016.53	1	1020000000	0.011688	61.3129
cx_pro-m-2	tr|B0X3L6|B0X3L6_CULQU	Tropomyosin invertebrate OS=Culex quinquefasciatus GN=CpipJ_CPIJ013364 PE=3 SV=1	IQLLEEDLER	629.338	2	1016.53	1	874000000	0.009894	60.9699
cx_pro-m-3	tr|B0X3L6|B0X3L6_CULQU	Tropomyosin invertebrate OS=Culex quinquefasciatus GN=CpipJ_CPIJ013364 PE=3 SV=1	IQLLEEDLER	629.338	2	1016.53	1	892000000	0.009791	60.8765
cx-s-m-1	tr|B0X3L6|B0X3L6_CULQU	Tropomyosin invertebrate OS=Culex quinquefasciatus GN=CpipJ_CPIJ013364 PE=3 SV=1	IQLLEEDLER	629.338	2	1016.53	1	1510000000	0.022163	62.3983
cx-s-m-2	tr|B0X3L6|B0X3L6_CULQU	Tropomyosin invertebrate OS=Culex quinquefasciatus GN=CpipJ_CPIJ013364 PE=3 SV=1	IQLLEEDLER	629.338	2	1016.53	1	1780000000	0.024865	62.2464
cx-s-m-3	tr|B0X3L6|B0X3L6_CULQU	Tropomyosin invertebrate OS=Culex quinquefasciatus GN=CpipJ_CPIJ013364 PE=3 SV=1	IQLLEEDLER	629.338	2	1016.53	1	1850000000	0.024732	61.885
cx_cym-m-1	tr|B0X3L6|B0X3L6_CULQU	Tropomyosin invertebrate OS=Culex quinquefasciatus GN=CpipJ_CPIJ013364 PE=3 SV=1	IQLLEEDLER	629.338	2	903.442	1	605000000	0.005891	60.6346
cx_cym-m-2	tr|B0X3L6|B0X3L6_CULQU	Tropomyosin invertebrate OS=Culex quinquefasciatus GN=CpipJ_CPIJ013364 PE=3 SV=1	IQLLEEDLER	629.338	2	903.442	1	583000000	0.005946	60.9163
cx_cym-m-3	tr|B0X3L6|B0X3L6_CULQU	Tropomyosin invertebrate OS=Culex quinquefasciatus GN=CpipJ_CPIJ013364 PE=3 SV=1	IQLLEEDLER	629.338	2	903.442	1	583000000	0.006129	61.1651
cx_ddv-m-1	tr|B0X3L6|B0X3L6_CULQU	Tropomyosin invertebrate OS=Culex quinquefasciatus GN=CpipJ_CPIJ013364 PE=3 SV=1	IQLLEEDLER	629.338	2	903.442	1	742000000	0.009223	62.1904
cx_ddv-m-2	tr|B0X3L6|B0X3L6_CULQU	Tropomyosin invertebrate OS=Culex quinquefasciatus GN=CpipJ_CPIJ013364 PE=3 SV=1	IQLLEEDLER	629.338	2	903.442	1	623000000	0.007919	62.2324
cx_ddv-m-3	tr|B0X3L6|B0X3L6_CULQU	Tropomyosin invertebrate OS=Culex quinquefasciatus GN=CpipJ_CPIJ013364 PE=3 SV=1	IQLLEEDLER	629.338	2	903.442	1	703000000	0.009117	62.1778
cx_pro-m-1	tr|B0X3L6|B0X3L6_CULQU	Tropomyosin invertebrate OS=Culex quinquefasciatus GN=CpipJ_CPIJ013364 PE=3 SV=1	IQLLEEDLER	629.338	2	903.442	1	596000000	0.006845	61.3129
cx_pro-m-2	tr|B0X3L6|B0X3L6_CULQU	Tropomyosin invertebrate OS=Culex quinquefasciatus GN=CpipJ_CPIJ013364 PE=3 SV=1	IQLLEEDLER	629.338	2	903.442	1	512000000	0.005796	60.9699
cx_pro-m-3	tr|B0X3L6|B0X3L6_CULQU	Tropomyosin invertebrate OS=Culex quinquefasciatus GN=CpipJ_CPIJ013364 PE=3 SV=1	IQLLEEDLER	629.338	2	903.442	1	531000000	0.005833	60.8765
cx-s-m-1	tr|B0X3L6|B0X3L6_CULQU	Tropomyosin invertebrate OS=Culex quinquefasciatus GN=CpipJ_CPIJ013364 PE=3 SV=1	IQLLEEDLER	629.338	2	903.442	1	864000000	0.012679	62.3983
cx-s-m-2	tr|B0X3L6|B0X3L6_CULQU	Tropomyosin invertebrate OS=Culex quinquefasciatus GN=CpipJ_CPIJ013364 PE=3 SV=1	IQLLEEDLER	629.338	2	903.442	1	993000000	0.013848	62.2464
cx-s-m-3	tr|B0X3L6|B0X3L6_CULQU	Tropomyosin invertebrate OS=Culex quinquefasciatus GN=CpipJ_CPIJ013364 PE=3 SV=1	IQLLEEDLER	629.338	2	903.442	1	1030000000	0.013777	61.885
cx_cym-m-1	tr|B0X3L6|B0X3L6_CULQU	Tropomyosin invertebrate OS=Culex quinquefasciatus GN=CpipJ_CPIJ013364 PE=3 SV=1	IQLLEEDLER	629.338	2	790.358	1	482000000	0.004696	60.6346
cx_cym-m-2	tr|B0X3L6|B0X3L6_CULQU	Tropomyosin invertebrate OS=Culex quinquefasciatus GN=CpipJ_CPIJ013364 PE=3 SV=1	IQLLEEDLER	629.338	2	790.358	1	447000000	0.004552	60.9163
cx_cym-m-3	tr|B0X3L6|B0X3L6_CULQU	Tropomyosin invertebrate OS=Culex quinquefasciatus GN=CpipJ_CPIJ013364 PE=3 SV=1	IQLLEEDLER	629.338	2	790.358	1	436000000	0.00459	61.1651
cx_ddv-m-1	tr|B0X3L6|B0X3L6_CULQU	Tropomyosin invertebrate OS=Culex quinquefasciatus GN=CpipJ_CPIJ013364 PE=3 SV=1	IQLLEEDLER	629.338	2	790.358	1	568000000	0.007067	62.1904
cx_ddv-m-2	tr|B0X3L6|B0X3L6_CULQU	Tropomyosin invertebrate OS=Culex quinquefasciatus GN=CpipJ_CPIJ013364 PE=3 SV=1	IQLLEEDLER	629.338	2	790.358	1	482000000	0.006131	62.2324
cx_ddv-m-3	tr|B0X3L6|B0X3L6_CULQU	Tropomyosin invertebrate OS=Culex quinquefasciatus GN=CpipJ_CPIJ013364 PE=3 SV=1	IQLLEEDLER	629.338	2	790.358	1	562000000	0.007291	62.1778
cx_pro-m-1	tr|B0X3L6|B0X3L6_CULQU	Tropomyosin invertebrate OS=Culex quinquefasciatus GN=CpipJ_CPIJ013364 PE=3 SV=1	IQLLEEDLER	629.338	2	790.358	1	450000000	0.005171	61.3129
cx_pro-m-2	tr|B0X3L6|B0X3L6_CULQU	Tropomyosin invertebrate OS=Culex quinquefasciatus GN=CpipJ_CPIJ013364 PE=3 SV=1	IQLLEEDLER	629.338	2	790.358	1	401000000	0.004541	60.9699
cx_pro-m-3	tr|B0X3L6|B0X3L6_CULQU	Tropomyosin invertebrate OS=Culex quinquefasciatus GN=CpipJ_CPIJ013364 PE=3 SV=1	IQLLEEDLER	629.338	2	790.358	1	414000000	0.004546	60.8765
cx-s-m-1	tr|B0X3L6|B0X3L6_CULQU	Tropomyosin invertebrate OS=Culex quinquefasciatus GN=CpipJ_CPIJ013364 PE=3 SV=1	IQLLEEDLER	629.338	2	790.358	1	677000000	0.009939	62.3983
cx-s-m-2	tr|B0X3L6|B0X3L6_CULQU	Tropomyosin invertebrate OS=Culex quinquefasciatus GN=CpipJ_CPIJ013364 PE=3 SV=1	IQLLEEDLER	629.338	2	790.358	1	783000000	0.010909	62.2464
cx-s-m-3	tr|B0X3L6|B0X3L6_CULQU	Tropomyosin invertebrate OS=Culex quinquefasciatus GN=CpipJ_CPIJ013364 PE=3 SV=1	IQLLEEDLER	629.338	2	790.358	1	807000000	0.01077	61.885
cx_cym-m-1	tr|B0X3L6|B0X3L6_CULQU	Tropomyosin invertebrate OS=Culex quinquefasciatus GN=CpipJ_CPIJ013364 PE=3 SV=1	IQLLEEDLER	629.338	2	661.315	1	244000000	0.00238	60.6346
cx_cym-m-2	tr|B0X3L6|B0X3L6_CULQU	Tropomyosin invertebrate OS=Culex quinquefasciatus GN=CpipJ_CPIJ013364 PE=3 SV=1	IQLLEEDLER	629.338	2	661.315	1	230000000	0.002346	60.9163
cx_cym-m-3	tr|B0X3L6|B0X3L6_CULQU	Tropomyosin invertebrate OS=Culex quinquefasciatus GN=CpipJ_CPIJ013364 PE=3 SV=1	IQLLEEDLER	629.338	2	661.315	1	231000000	0.00243	61.1651
cx_ddv-m-1	tr|B0X3L6|B0X3L6_CULQU	Tropomyosin invertebrate OS=Culex quinquefasciatus GN=CpipJ_CPIJ013364 PE=3 SV=1	IQLLEEDLER	629.338	2	661.315	1	267000000	0.003317	62.1904
cx_ddv-m-2	tr|B0X3L6|B0X3L6_CULQU	Tropomyosin invertebrate OS=Culex quinquefasciatus GN=CpipJ_CPIJ013364 PE=3 SV=1	IQLLEEDLER	629.338	2	661.315	1	244000000	0.003096	62.2324
cx_ddv-m-3	tr|B0X3L6|B0X3L6_CULQU	Tropomyosin invertebrate OS=Culex quinquefasciatus GN=CpipJ_CPIJ013364 PE=3 SV=1	IQLLEEDLER	629.338	2	661.315	1	289000000	0.003742	62.1778
cx_pro-m-1	tr|B0X3L6|B0X3L6_CULQU	Tropomyosin invertebrate OS=Culex quinquefasciatus GN=CpipJ_CPIJ013364 PE=3 SV=1	IQLLEEDLER	629.338	2	661.315	1	223000000	0.002562	61.3129
cx_pro-m-2	tr|B0X3L6|B0X3L6_CULQU	Tropomyosin invertebrate OS=Culex quinquefasciatus GN=CpipJ_CPIJ013364 PE=3 SV=1	IQLLEEDLER	629.338	2	661.315	1	196000000	0.002217	60.9699
cx_pro-m-3	tr|B0X3L6|B0X3L6_CULQU	Tropomyosin invertebrate OS=Culex quinquefasciatus GN=CpipJ_CPIJ013364 PE=3 SV=1	IQLLEEDLER	629.338	2	661.315	1	216000000	0.00237	60.8765
cx-s-m-1	tr|B0X3L6|B0X3L6_CULQU	Tropomyosin invertebrate OS=Culex quinquefasciatus GN=CpipJ_CPIJ013364 PE=3 SV=1	IQLLEEDLER	629.338	2	661.315	1	344000000	0.005047	62.3983
cx-s-m-2	tr|B0X3L6|B0X3L6_CULQU	Tropomyosin invertebrate OS=Culex quinquefasciatus GN=CpipJ_CPIJ013364 PE=3 SV=1	IQLLEEDLER	629.338	2	661.315	1	382000000	0.005321	62.2464
cx-s-m-3	tr|B0X3L6|B0X3L6_CULQU	Tropomyosin invertebrate OS=Culex quinquefasciatus GN=CpipJ_CPIJ013364 PE=3 SV=1	IQLLEEDLER	629.338	2	661.315	1	399000000	0.005329	61.885
cx_cym-m-1	tr|B0X3L6|B0X3L6_CULQU	Tropomyosin invertebrate OS=Culex quinquefasciatus GN=CpipJ_CPIJ013364 PE=3 SV=1	IQLLEEDLER	629.338	2	417.246	1	250000000	0.002434	60.6346
cx_cym-m-2	tr|B0X3L6|B0X3L6_CULQU	Tropomyosin invertebrate OS=Culex quinquefasciatus GN=CpipJ_CPIJ013364 PE=3 SV=1	IQLLEEDLER	629.338	2	417.246	1	228000000	0.002322	60.9163
cx_cym-m-3	tr|B0X3L6|B0X3L6_CULQU	Tropomyosin invertebrate OS=Culex quinquefasciatus GN=CpipJ_CPIJ013364 PE=3 SV=1	IQLLEEDLER	629.338	2	417.246	1	237000000	0.002497	61.1651
cx_ddv-m-1	tr|B0X3L6|B0X3L6_CULQU	Tropomyosin invertebrate OS=Culex quinquefasciatus GN=CpipJ_CPIJ013364 PE=3 SV=1	IQLLEEDLER	629.338	2	417.246	1	273000000	0.0034	62.1904
cx_ddv-m-2	tr|B0X3L6|B0X3L6_CULQU	Tropomyosin invertebrate OS=Culex quinquefasciatus GN=CpipJ_CPIJ013364 PE=3 SV=1	IQLLEEDLER	629.338	2	417.246	1	235000000	0.002991	62.2324
cx_ddv-m-3	tr|B0X3L6|B0X3L6_CULQU	Tropomyosin invertebrate OS=Culex quinquefasciatus GN=CpipJ_CPIJ013364 PE=3 SV=1	IQLLEEDLER	629.338	2	417.246	1	262000000	0.003396	62.1778
cx_pro-m-1	tr|B0X3L6|B0X3L6_CULQU	Tropomyosin invertebrate OS=Culex quinquefasciatus GN=CpipJ_CPIJ013364 PE=3 SV=1	IQLLEEDLER	629.338	2	417.246	1	227000000	0.002613	61.3129
cx_pro-m-2	tr|B0X3L6|B0X3L6_CULQU	Tropomyosin invertebrate OS=Culex quinquefasciatus GN=CpipJ_CPIJ013364 PE=3 SV=1	IQLLEEDLER	629.338	2	417.246	1	192000000	0.002175	60.9699
cx_pro-m-3	tr|B0X3L6|B0X3L6_CULQU	Tropomyosin invertebrate OS=Culex quinquefasciatus GN=CpipJ_CPIJ013364 PE=3 SV=1	IQLLEEDLER	629.338	2	417.246	1	214000000	0.002348	60.8765
cx-s-m-1	tr|B0X3L6|B0X3L6_CULQU	Tropomyosin invertebrate OS=Culex quinquefasciatus GN=CpipJ_CPIJ013364 PE=3 SV=1	IQLLEEDLER	629.338	2	417.246	1	349000000	0.00513	62.3983
cx-s-m-2	tr|B0X3L6|B0X3L6_CULQU	Tropomyosin invertebrate OS=Culex quinquefasciatus GN=CpipJ_CPIJ013364 PE=3 SV=1	IQLLEEDLER	629.338	2	417.246	1	380000000	0.005299	62.2464
cx-s-m-3	tr|B0X3L6|B0X3L6_CULQU	Tropomyosin invertebrate OS=Culex quinquefasciatus GN=CpipJ_CPIJ013364 PE=3 SV=1	IQLLEEDLER	629.338	2	417.246	1	391000000	0.005216	61.885
cx_cym-m-1	tr|B0X3L6|B0X3L6_CULQU	Tropomyosin invertebrate OS=Culex quinquefasciatus GN=CpipJ_CPIJ013364 PE=3 SV=1	IQLLEEDLER	629.338	2	355.234	1	290000000	0.002828	60.6346
cx_cym-m-2	tr|B0X3L6|B0X3L6_CULQU	Tropomyosin invertebrate OS=Culex quinquefasciatus GN=CpipJ_CPIJ013364 PE=3 SV=1	IQLLEEDLER	629.338	2	355.234	1	289000000	0.002947	60.9163
cx_cym-m-3	tr|B0X3L6|B0X3L6_CULQU	Tropomyosin invertebrate OS=Culex quinquefasciatus GN=CpipJ_CPIJ013364 PE=3 SV=1	IQLLEEDLER	629.338	2	355.234	1	282000000	0.002964	61.1651
cx_ddv-m-1	tr|B0X3L6|B0X3L6_CULQU	Tropomyosin invertebrate OS=Culex quinquefasciatus GN=CpipJ_CPIJ013364 PE=3 SV=1	IQLLEEDLER	629.338	2	355.234	1	353000000	0.004394	62.1904
cx_ddv-m-2	tr|B0X3L6|B0X3L6_CULQU	Tropomyosin invertebrate OS=Culex quinquefasciatus GN=CpipJ_CPIJ013364 PE=3 SV=1	IQLLEEDLER	629.338	2	355.234	1	313000000	0.003977	62.116
cx_ddv-m-3	tr|B0X3L6|B0X3L6_CULQU	Tropomyosin invertebrate OS=Culex quinquefasciatus GN=CpipJ_CPIJ013364 PE=3 SV=1	IQLLEEDLER	629.338	2	355.234	1	345000000	0.004471	62.1778
cx_pro-m-1	tr|B0X3L6|B0X3L6_CULQU	Tropomyosin invertebrate OS=Culex quinquefasciatus GN=CpipJ_CPIJ013364 PE=3 SV=1	IQLLEEDLER	629.338	2	355.234	1	286000000	0.003288	61.3129
cx_pro-m-2	tr|B0X3L6|B0X3L6_CULQU	Tropomyosin invertebrate OS=Culex quinquefasciatus GN=CpipJ_CPIJ013364 PE=3 SV=1	IQLLEEDLER	629.338	2	355.234	1	236000000	0.002678	60.9699
cx_pro-m-3	tr|B0X3L6|B0X3L6_CULQU	Tropomyosin invertebrate OS=Culex quinquefasciatus GN=CpipJ_CPIJ013364 PE=3 SV=1	IQLLEEDLER	629.338	2	355.234	1	252000000	0.002771	60.8765
cx-s-m-1	tr|B0X3L6|B0X3L6_CULQU	Tropomyosin invertebrate OS=Culex quinquefasciatus GN=CpipJ_CPIJ013364 PE=3 SV=1	IQLLEEDLER	629.338	2	355.234	1	418000000	0.006139	62.3983
cx-s-m-2	tr|B0X3L6|B0X3L6_CULQU	Tropomyosin invertebrate OS=Culex quinquefasciatus GN=CpipJ_CPIJ013364 PE=3 SV=1	IQLLEEDLER	629.338	2	355.234	1	464000000	0.006469	62.2464
cx-s-m-3	tr|B0X3L6|B0X3L6_CULQU	Tropomyosin invertebrate OS=Culex quinquefasciatus GN=CpipJ_CPIJ013364 PE=3 SV=1	IQLLEEDLER	629.338	2	355.234	1	498000000	0.006644	61.885
cx_cym-m-1	tr|B0X3L6|B0X3L6_CULQU	Tropomyosin invertebrate OS=Culex quinquefasciatus GN=CpipJ_CPIJ013364 PE=3 SV=1	LSEASAAADESER	668.305	2	1006.44	1	300000000	0.002918	40.0154
cx_cym-m-2	tr|B0X3L6|B0X3L6_CULQU	Tropomyosin invertebrate OS=Culex quinquefasciatus GN=CpipJ_CPIJ013364 PE=3 SV=1	LSEASAAADESER	668.305	2	1006.44	1	279000000	0.002842	40.2036
cx_cym-m-3	tr|B0X3L6|B0X3L6_CULQU	Tropomyosin invertebrate OS=Culex quinquefasciatus GN=CpipJ_CPIJ013364 PE=3 SV=1	LSEASAAADESER	668.305	2	1006.44	1	262000000	0.002756	40.4241
cx_ddv-m-1	tr|B0X3L6|B0X3L6_CULQU	Tropomyosin invertebrate OS=Culex quinquefasciatus GN=CpipJ_CPIJ013364 PE=3 SV=1	LSEASAAADESER	668.305	2	1006.44	1	621000000	0.007724	41.3259
cx_ddv-m-2	tr|B0X3L6|B0X3L6_CULQU	Tropomyosin invertebrate OS=Culex quinquefasciatus GN=CpipJ_CPIJ013364 PE=3 SV=1	LSEASAAADESER	668.305	2	1006.44	1	623000000	0.007921	41.4385
cx_ddv-m-3	tr|B0X3L6|B0X3L6_CULQU	Tropomyosin invertebrate OS=Culex quinquefasciatus GN=CpipJ_CPIJ013364 PE=3 SV=1	LSEASAAADESER	668.305	2	1006.44	1	631000000	0.008186	41.5736
cx_pro-m-1	tr|B0X3L6|B0X3L6_CULQU	Tropomyosin invertebrate OS=Culex quinquefasciatus GN=CpipJ_CPIJ013364 PE=3 SV=1	LSEASAAADESER	668.305	2	1006.44	1	313000000	0.003593	40.5745
cx_pro-m-2	tr|B0X3L6|B0X3L6_CULQU	Tropomyosin invertebrate OS=Culex quinquefasciatus GN=CpipJ_CPIJ013364 PE=3 SV=1	LSEASAAADESER	668.305	2	1006.44	1	303000000	0.003433	40.3086
cx_pro-m-3	tr|B0X3L6|B0X3L6_CULQU	Tropomyosin invertebrate OS=Culex quinquefasciatus GN=CpipJ_CPIJ013364 PE=3 SV=1	LSEASAAADESER	668.305	2	1006.44	1	286000000	0.003136	40.1294
cx-s-m-1	tr|B0X3L6|B0X3L6_CULQU	Tropomyosin invertebrate OS=Culex quinquefasciatus GN=CpipJ_CPIJ013364 PE=3 SV=1	LSEASAAADESER	668.305	2	1006.44	1	574000000	0.008433	41.5092
cx-s-m-2	tr|B0X3L6|B0X3L6_CULQU	Tropomyosin invertebrate OS=Culex quinquefasciatus GN=CpipJ_CPIJ013364 PE=3 SV=1	LSEASAAADESER	668.305	2	1006.44	1	559000000	0.007785	41.4528
cx-s-m-3	tr|B0X3L6|B0X3L6_CULQU	Tropomyosin invertebrate OS=Culex quinquefasciatus GN=CpipJ_CPIJ013364 PE=3 SV=1	LSEASAAADESER	668.305	2	1006.44	1	577000000	0.007705	41.2239
cx_cym-m-1	tr|B0X3L6|B0X3L6_CULQU	Tropomyosin invertebrate OS=Culex quinquefasciatus GN=CpipJ_CPIJ013364 PE=3 SV=1	LSEASAAADESER	668.305	2	935.406	1	570000000	0.005554	40.0154
cx_cym-m-2	tr|B0X3L6|B0X3L6_CULQU	Tropomyosin invertebrate OS=Culex quinquefasciatus GN=CpipJ_CPIJ013364 PE=3 SV=1	LSEASAAADESER	668.305	2	935.406	1	507000000	0.005165	40.2036
cx_cym-m-3	tr|B0X3L6|B0X3L6_CULQU	Tropomyosin invertebrate OS=Culex quinquefasciatus GN=CpipJ_CPIJ013364 PE=3 SV=1	LSEASAAADESER	668.305	2	935.406	1	494000000	0.005201	40.4241
cx_ddv-m-1	tr|B0X3L6|B0X3L6_CULQU	Tropomyosin invertebrate OS=Culex quinquefasciatus GN=CpipJ_CPIJ013364 PE=3 SV=1	LSEASAAADESER	668.305	2	935.406	1	1210000000	0.015012	41.3259
cx_ddv-m-2	tr|B0X3L6|B0X3L6_CULQU	Tropomyosin invertebrate OS=Culex quinquefasciatus GN=CpipJ_CPIJ013364 PE=3 SV=1	LSEASAAADESER	668.305	2	935.406	1	1170000000	0.01493	41.4385
cx_ddv-m-3	tr|B0X3L6|B0X3L6_CULQU	Tropomyosin invertebrate OS=Culex quinquefasciatus GN=CpipJ_CPIJ013364 PE=3 SV=1	LSEASAAADESER	668.305	2	935.406	1	1220000000	0.015848	41.5736
cx_pro-m-1	tr|B0X3L6|B0X3L6_CULQU	Tropomyosin invertebrate OS=Culex quinquefasciatus GN=CpipJ_CPIJ013364 PE=3 SV=1	LSEASAAADESER	668.305	2	935.406	1	579000000	0.006656	40.5745
cx_pro-m-2	tr|B0X3L6|B0X3L6_CULQU	Tropomyosin invertebrate OS=Culex quinquefasciatus GN=CpipJ_CPIJ013364 PE=3 SV=1	LSEASAAADESER	668.305	2	935.406	1	563000000	0.006371	40.3086
cx_pro-m-3	tr|B0X3L6|B0X3L6_CULQU	Tropomyosin invertebrate OS=Culex quinquefasciatus GN=CpipJ_CPIJ013364 PE=3 SV=1	LSEASAAADESER	668.305	2	935.406	1	529000000	0.005809	40.1294
cx-s-m-1	tr|B0X3L6|B0X3L6_CULQU	Tropomyosin invertebrate OS=Culex quinquefasciatus GN=CpipJ_CPIJ013364 PE=3 SV=1	LSEASAAADESER	668.305	2	935.406	1	1100000000	0.016221	41.5092
cx-s-m-2	tr|B0X3L6|B0X3L6_CULQU	Tropomyosin invertebrate OS=Culex quinquefasciatus GN=CpipJ_CPIJ013364 PE=3 SV=1	LSEASAAADESER	668.305	2	935.406	1	1030000000	0.014369	41.4528
cx-s-m-3	tr|B0X3L6|B0X3L6_CULQU	Tropomyosin invertebrate OS=Culex quinquefasciatus GN=CpipJ_CPIJ013364 PE=3 SV=1	LSEASAAADESER	668.305	2	935.406	1	1100000000	0.014725	41.2239
cx_cym-m-1	tr|B0X3L6|B0X3L6_CULQU	Tropomyosin invertebrate OS=Culex quinquefasciatus GN=CpipJ_CPIJ013364 PE=3 SV=1	LSEASAAADESER	668.305	2	848.374	1	383000000	0.003727	40.0154
cx_cym-m-2	tr|B0X3L6|B0X3L6_CULQU	Tropomyosin invertebrate OS=Culex quinquefasciatus GN=CpipJ_CPIJ013364 PE=3 SV=1	LSEASAAADESER	668.305	2	848.374	1	347000000	0.003536	40.2036
cx_cym-m-3	tr|B0X3L6|B0X3L6_CULQU	Tropomyosin invertebrate OS=Culex quinquefasciatus GN=CpipJ_CPIJ013364 PE=3 SV=1	LSEASAAADESER	668.305	2	848.374	1	330000000	0.003471	40.4241
cx_ddv-m-1	tr|B0X3L6|B0X3L6_CULQU	Tropomyosin invertebrate OS=Culex quinquefasciatus GN=CpipJ_CPIJ013364 PE=3 SV=1	LSEASAAADESER	668.305	2	848.374	1	795000000	0.009885	41.3259
cx_ddv-m-2	tr|B0X3L6|B0X3L6_CULQU	Tropomyosin invertebrate OS=Culex quinquefasciatus GN=CpipJ_CPIJ013364 PE=3 SV=1	LSEASAAADESER	668.305	2	848.374	1	788000000	0.01001	41.4385
cx_ddv-m-3	tr|B0X3L6|B0X3L6_CULQU	Tropomyosin invertebrate OS=Culex quinquefasciatus GN=CpipJ_CPIJ013364 PE=3 SV=1	LSEASAAADESER	668.305	2	848.374	1	781000000	0.010131	41.5736
cx_pro-m-1	tr|B0X3L6|B0X3L6_CULQU	Tropomyosin invertebrate OS=Culex quinquefasciatus GN=CpipJ_CPIJ013364 PE=3 SV=1	LSEASAAADESER	668.305	2	848.374	1	371000000	0.004269	40.5745
cx_pro-m-2	tr|B0X3L6|B0X3L6_CULQU	Tropomyosin invertebrate OS=Culex quinquefasciatus GN=CpipJ_CPIJ013364 PE=3 SV=1	LSEASAAADESER	668.305	2	848.374	1	369000000	0.004185	40.3086
cx_pro-m-3	tr|B0X3L6|B0X3L6_CULQU	Tropomyosin invertebrate OS=Culex quinquefasciatus GN=CpipJ_CPIJ013364 PE=3 SV=1	LSEASAAADESER	668.305	2	848.374	1	347000000	0.003811	40.1294
cx-s-m-1	tr|B0X3L6|B0X3L6_CULQU	Tropomyosin invertebrate OS=Culex quinquefasciatus GN=CpipJ_CPIJ013364 PE=3 SV=1	LSEASAAADESER	668.305	2	848.374	1	748000000	0.010989	41.5092
cx-s-m-2	tr|B0X3L6|B0X3L6_CULQU	Tropomyosin invertebrate OS=Culex quinquefasciatus GN=CpipJ_CPIJ013364 PE=3 SV=1	LSEASAAADESER	668.305	2	848.374	1	685000000	0.009552	41.4528
cx-s-m-3	tr|B0X3L6|B0X3L6_CULQU	Tropomyosin invertebrate OS=Culex quinquefasciatus GN=CpipJ_CPIJ013364 PE=3 SV=1	LSEASAAADESER	668.305	2	848.374	1	731000000	0.009764	41.2239
cx_cym-m-1	tr|B0X3L6|B0X3L6_CULQU	Tropomyosin invertebrate OS=Culex quinquefasciatus GN=CpipJ_CPIJ013364 PE=3 SV=1	LSEASAAADESER	668.305	2	777.337	1	540000000	0.005258	40.0154
cx_cym-m-2	tr|B0X3L6|B0X3L6_CULQU	Tropomyosin invertebrate OS=Culex quinquefasciatus GN=CpipJ_CPIJ013364 PE=3 SV=1	LSEASAAADESER	668.305	2	777.337	1	497000000	0.005068	40.2036
cx_cym-m-3	tr|B0X3L6|B0X3L6_CULQU	Tropomyosin invertebrate OS=Culex quinquefasciatus GN=CpipJ_CPIJ013364 PE=3 SV=1	LSEASAAADESER	668.305	2	777.337	1	455000000	0.004788	40.4241
cx_ddv-m-1	tr|B0X3L6|B0X3L6_CULQU	Tropomyosin invertebrate OS=Culex quinquefasciatus GN=CpipJ_CPIJ013364 PE=3 SV=1	LSEASAAADESER	668.305	2	777.337	1	1080000000	0.013454	41.3259
cx_ddv-m-2	tr|B0X3L6|B0X3L6_CULQU	Tropomyosin invertebrate OS=Culex quinquefasciatus GN=CpipJ_CPIJ013364 PE=3 SV=1	LSEASAAADESER	668.305	2	777.337	1	1130000000	0.014348	41.4385
cx_ddv-m-3	tr|B0X3L6|B0X3L6_CULQU	Tropomyosin invertebrate OS=Culex quinquefasciatus GN=CpipJ_CPIJ013364 PE=3 SV=1	LSEASAAADESER	668.305	2	777.337	1	1120000000	0.014567	41.5736
cx_pro-m-1	tr|B0X3L6|B0X3L6_CULQU	Tropomyosin invertebrate OS=Culex quinquefasciatus GN=CpipJ_CPIJ013364 PE=3 SV=1	LSEASAAADESER	668.305	2	777.337	1	542000000	0.00623	40.5745
cx_pro-m-2	tr|B0X3L6|B0X3L6_CULQU	Tropomyosin invertebrate OS=Culex quinquefasciatus GN=CpipJ_CPIJ013364 PE=3 SV=1	LSEASAAADESER	668.305	2	777.337	1	521000000	0.005906	40.3086
cx_pro-m-3	tr|B0X3L6|B0X3L6_CULQU	Tropomyosin invertebrate OS=Culex quinquefasciatus GN=CpipJ_CPIJ013364 PE=3 SV=1	LSEASAAADESER	668.305	2	777.337	1	520000000	0.005707	40.1294
cx-s-m-1	tr|B0X3L6|B0X3L6_CULQU	Tropomyosin invertebrate OS=Culex quinquefasciatus GN=CpipJ_CPIJ013364 PE=3 SV=1	LSEASAAADESER	668.305	2	777.337	1	1030000000	0.015192	41.5092
cx-s-m-2	tr|B0X3L6|B0X3L6_CULQU	Tropomyosin invertebrate OS=Culex quinquefasciatus GN=CpipJ_CPIJ013364 PE=3 SV=1	LSEASAAADESER	668.305	2	777.337	1	983000000	0.013702	41.4528
cx-s-m-3	tr|B0X3L6|B0X3L6_CULQU	Tropomyosin invertebrate OS=Culex quinquefasciatus GN=CpipJ_CPIJ013364 PE=3 SV=1	LSEASAAADESER	668.305	2	777.337	1	1010000000	0.013481	41.2239
cx_cym-m-1	tr|B0X3L6|B0X3L6_CULQU	Tropomyosin invertebrate OS=Culex quinquefasciatus GN=CpipJ_CPIJ013364 PE=3 SV=1	LSEASAAADESER	668.305	2	706.3	1	386000000	0.003757	40.0154
cx_cym-m-2	tr|B0X3L6|B0X3L6_CULQU	Tropomyosin invertebrate OS=Culex quinquefasciatus GN=CpipJ_CPIJ013364 PE=3 SV=1	LSEASAAADESER	668.305	2	706.3	1	358000000	0.00365	40.2036
cx_cym-m-3	tr|B0X3L6|B0X3L6_CULQU	Tropomyosin invertebrate OS=Culex quinquefasciatus GN=CpipJ_CPIJ013364 PE=3 SV=1	LSEASAAADESER	668.305	2	706.3	1	339000000	0.00357	40.4241
cx_ddv-m-1	tr|B0X3L6|B0X3L6_CULQU	Tropomyosin invertebrate OS=Culex quinquefasciatus GN=CpipJ_CPIJ013364 PE=3 SV=1	LSEASAAADESER	668.305	2	706.3	1	815000000	0.010131	41.3259
cx_ddv-m-2	tr|B0X3L6|B0X3L6_CULQU	Tropomyosin invertebrate OS=Culex quinquefasciatus GN=CpipJ_CPIJ013364 PE=3 SV=1	LSEASAAADESER	668.305	2	706.3	1	801000000	0.010179	41.4048
cx_ddv-m-3	tr|B0X3L6|B0X3L6_CULQU	Tropomyosin invertebrate OS=Culex quinquefasciatus GN=CpipJ_CPIJ013364 PE=3 SV=1	LSEASAAADESER	668.305	2	706.3	1	811000000	0.010511	41.5736
cx_pro-m-1	tr|B0X3L6|B0X3L6_CULQU	Tropomyosin invertebrate OS=Culex quinquefasciatus GN=CpipJ_CPIJ013364 PE=3 SV=1	LSEASAAADESER	668.305	2	706.3	1	390000000	0.004486	40.5745
cx_pro-m-2	tr|B0X3L6|B0X3L6_CULQU	Tropomyosin invertebrate OS=Culex quinquefasciatus GN=CpipJ_CPIJ013364 PE=3 SV=1	LSEASAAADESER	668.305	2	706.3	1	379000000	0.004297	40.3086
cx_pro-m-3	tr|B0X3L6|B0X3L6_CULQU	Tropomyosin invertebrate OS=Culex quinquefasciatus GN=CpipJ_CPIJ013364 PE=3 SV=1	LSEASAAADESER	668.305	2	706.3	1	369000000	0.004051	40.1294
cx-s-m-1	tr|B0X3L6|B0X3L6_CULQU	Tropomyosin invertebrate OS=Culex quinquefasciatus GN=CpipJ_CPIJ013364 PE=3 SV=1	LSEASAAADESER	668.305	2	706.3	1	734000000	0.010774	41.5092
cx-s-m-2	tr|B0X3L6|B0X3L6_CULQU	Tropomyosin invertebrate OS=Culex quinquefasciatus GN=CpipJ_CPIJ013364 PE=3 SV=1	LSEASAAADESER	668.305	2	706.3	1	707000000	0.009849	41.4528
cx-s-m-3	tr|B0X3L6|B0X3L6_CULQU	Tropomyosin invertebrate OS=Culex quinquefasciatus GN=CpipJ_CPIJ013364 PE=3 SV=1	LSEASAAADESER	668.305	2	706.3	1	737000000	0.009845	41.2239
cx_cym-m-1	tr|B0X3L6|B0X3L6_CULQU	Tropomyosin invertebrate OS=Culex quinquefasciatus GN=CpipJ_CPIJ013364 PE=3 SV=1	LSEASAAADESER	668.305	2	520.236	1	217000000	0.002118	40.0154
cx_cym-m-2	tr|B0X3L6|B0X3L6_CULQU	Tropomyosin invertebrate OS=Culex quinquefasciatus GN=CpipJ_CPIJ013364 PE=3 SV=1	LSEASAAADESER	668.305	2	520.236	1	211000000	0.002152	40.2036
cx_cym-m-3	tr|B0X3L6|B0X3L6_CULQU	Tropomyosin invertebrate OS=Culex quinquefasciatus GN=CpipJ_CPIJ013364 PE=3 SV=1	LSEASAAADESER	668.305	2	520.236	1	196000000	0.002066	40.4241
cx_ddv-m-1	tr|B0X3L6|B0X3L6_CULQU	Tropomyosin invertebrate OS=Culex quinquefasciatus GN=CpipJ_CPIJ013364 PE=3 SV=1	LSEASAAADESER	668.305	2	520.236	1	468000000	0.005814	41.3259
cx_ddv-m-2	tr|B0X3L6|B0X3L6_CULQU	Tropomyosin invertebrate OS=Culex quinquefasciatus GN=CpipJ_CPIJ013364 PE=3 SV=1	LSEASAAADESER	668.305	2	520.236	1	434000000	0.005518	41.4385
cx_ddv-m-3	tr|B0X3L6|B0X3L6_CULQU	Tropomyosin invertebrate OS=Culex quinquefasciatus GN=CpipJ_CPIJ013364 PE=3 SV=1	LSEASAAADESER	668.305	2	520.236	1	486000000	0.006308	41.5736
cx_pro-m-1	tr|B0X3L6|B0X3L6_CULQU	Tropomyosin invertebrate OS=Culex quinquefasciatus GN=CpipJ_CPIJ013364 PE=3 SV=1	LSEASAAADESER	668.305	2	520.236	1	220000000	0.002534	40.5745
cx_pro-m-2	tr|B0X3L6|B0X3L6_CULQU	Tropomyosin invertebrate OS=Culex quinquefasciatus GN=CpipJ_CPIJ013364 PE=3 SV=1	LSEASAAADESER	668.305	2	520.236	1	210000000	0.00238	40.3086
cx_pro-m-3	tr|B0X3L6|B0X3L6_CULQU	Tropomyosin invertebrate OS=Culex quinquefasciatus GN=CpipJ_CPIJ013364 PE=3 SV=1	LSEASAAADESER	668.305	2	520.236	1	202000000	0.002221	40.1294
cx-s-m-1	tr|B0X3L6|B0X3L6_CULQU	Tropomyosin invertebrate OS=Culex quinquefasciatus GN=CpipJ_CPIJ013364 PE=3 SV=1	LSEASAAADESER	668.305	2	520.236	1	433000000	0.006352	41.5092
cx-s-m-2	tr|B0X3L6|B0X3L6_CULQU	Tropomyosin invertebrate OS=Culex quinquefasciatus GN=CpipJ_CPIJ013364 PE=3 SV=1	LSEASAAADESER	668.305	2	520.236	1	399000000	0.005558	41.4528
cx-s-m-3	tr|B0X3L6|B0X3L6_CULQU	Tropomyosin invertebrate OS=Culex quinquefasciatus GN=CpipJ_CPIJ013364 PE=3 SV=1	LSEASAAADESER	668.305	2	520.236	1	425000000	0.00568	41.2239
cx_cym-m-1	tr|B0X3L6|B0X3L6_CULQU	Tropomyosin invertebrate OS=Culex quinquefasciatus GN=CpipJ_CPIJ013364 PE=3 SV=1	IVELEEELR	565.309	2	1016.53	1	184000000	0.001797	57.1359
cx_cym-m-2	tr|B0X3L6|B0X3L6_CULQU	Tropomyosin invertebrate OS=Culex quinquefasciatus GN=CpipJ_CPIJ013364 PE=3 SV=1	IVELEEELR	565.309	2	1016.53	1	175000000	0.001786	57.3968
cx_cym-m-3	tr|B0X3L6|B0X3L6_CULQU	Tropomyosin invertebrate OS=Culex quinquefasciatus GN=CpipJ_CPIJ013364 PE=3 SV=1	IVELEEELR	565.309	2	1016.53	1	161000000	0.001691	57.561
cx_ddv-m-1	tr|B0X3L6|B0X3L6_CULQU	Tropomyosin invertebrate OS=Culex quinquefasciatus GN=CpipJ_CPIJ013364 PE=3 SV=1	IVELEEELR	565.309	2	1016.53	1	397000000	0.004936	58.6927
cx_ddv-m-2	tr|B0X3L6|B0X3L6_CULQU	Tropomyosin invertebrate OS=Culex quinquefasciatus GN=CpipJ_CPIJ013364 PE=3 SV=1	IVELEEELR	565.309	2	1016.53	1	411000000	0.005229	58.6783
cx_ddv-m-3	tr|B0X3L6|B0X3L6_CULQU	Tropomyosin invertebrate OS=Culex quinquefasciatus GN=CpipJ_CPIJ013364 PE=3 SV=1	IVELEEELR	565.309	2	1016.53	1	436000000	0.005658	58.7847
cx_pro-m-1	tr|B0X3L6|B0X3L6_CULQU	Tropomyosin invertebrate OS=Culex quinquefasciatus GN=CpipJ_CPIJ013364 PE=3 SV=1	IVELEEELR	565.309	2	1016.53	1	145000000	0.001663	57.8572
cx_pro-m-2	tr|B0X3L6|B0X3L6_CULQU	Tropomyosin invertebrate OS=Culex quinquefasciatus GN=CpipJ_CPIJ013364 PE=3 SV=1	IVELEEELR	565.309	2	1016.53	1	174000000	0.001976	57.4725
cx_pro-m-3	tr|B0X3L6|B0X3L6_CULQU	Tropomyosin invertebrate OS=Culex quinquefasciatus GN=CpipJ_CPIJ013364 PE=3 SV=1	IVELEEELR	565.309	2	1016.53	1	143000000	0.001567	57.5291
cx-s-m-1	tr|B0X3L6|B0X3L6_CULQU	Tropomyosin invertebrate OS=Culex quinquefasciatus GN=CpipJ_CPIJ013364 PE=3 SV=1	IVELEEELR	565.309	2	1016.53	1	271000000	0.003986	58.9721
cx-s-m-2	tr|B0X3L6|B0X3L6_CULQU	Tropomyosin invertebrate OS=Culex quinquefasciatus GN=CpipJ_CPIJ013364 PE=3 SV=1	IVELEEELR	565.309	2	1016.53	1	389000000	0.005417	58.8416
cx-s-m-3	tr|B0X3L6|B0X3L6_CULQU	Tropomyosin invertebrate OS=Culex quinquefasciatus GN=CpipJ_CPIJ013364 PE=3 SV=1	IVELEEELR	565.309	2	1016.53	1	383000000	0.005118	58.4742
cx_cym-m-1	tr|B0X3L6|B0X3L6_CULQU	Tropomyosin invertebrate OS=Culex quinquefasciatus GN=CpipJ_CPIJ013364 PE=3 SV=1	IVELEEELR	565.309	2	917.457	1	1080000000	0.010494	57.1359
cx_cym-m-2	tr|B0X3L6|B0X3L6_CULQU	Tropomyosin invertebrate OS=Culex quinquefasciatus GN=CpipJ_CPIJ013364 PE=3 SV=1	IVELEEELR	565.309	2	917.457	1	1060000000	0.010795	57.3968
cx_cym-m-3	tr|B0X3L6|B0X3L6_CULQU	Tropomyosin invertebrate OS=Culex quinquefasciatus GN=CpipJ_CPIJ013364 PE=3 SV=1	IVELEEELR	565.309	2	917.457	1	969000000	0.010196	57.561
cx_ddv-m-1	tr|B0X3L6|B0X3L6_CULQU	Tropomyosin invertebrate OS=Culex quinquefasciatus GN=CpipJ_CPIJ013364 PE=3 SV=1	IVELEEELR	565.309	2	917.457	1	2240000000	0.027828	58.6927
cx_ddv-m-2	tr|B0X3L6|B0X3L6_CULQU	Tropomyosin invertebrate OS=Culex quinquefasciatus GN=CpipJ_CPIJ013364 PE=3 SV=1	IVELEEELR	565.309	2	917.457	1	2530000000	0.032206	58.6783
cx_ddv-m-3	tr|B0X3L6|B0X3L6_CULQU	Tropomyosin invertebrate OS=Culex quinquefasciatus GN=CpipJ_CPIJ013364 PE=3 SV=1	IVELEEELR	565.309	2	917.457	1	2390000000	0.031008	58.7847
cx_pro-m-1	tr|B0X3L6|B0X3L6_CULQU	Tropomyosin invertebrate OS=Culex quinquefasciatus GN=CpipJ_CPIJ013364 PE=3 SV=1	IVELEEELR	565.309	2	917.457	1	822000000	0.009444	57.8572
cx_pro-m-2	tr|B0X3L6|B0X3L6_CULQU	Tropomyosin invertebrate OS=Culex quinquefasciatus GN=CpipJ_CPIJ013364 PE=3 SV=1	IVELEEELR	565.309	2	917.457	1	1060000000	0.012034	57.4725
cx_pro-m-3	tr|B0X3L6|B0X3L6_CULQU	Tropomyosin invertebrate OS=Culex quinquefasciatus GN=CpipJ_CPIJ013364 PE=3 SV=1	IVELEEELR	565.309	2	917.457	1	914000000	0.010036	57.5291
cx-s-m-1	tr|B0X3L6|B0X3L6_CULQU	Tropomyosin invertebrate OS=Culex quinquefasciatus GN=CpipJ_CPIJ013364 PE=3 SV=1	IVELEEELR	565.309	2	917.457	1	1710000000	0.025122	58.9721
cx-s-m-2	tr|B0X3L6|B0X3L6_CULQU	Tropomyosin invertebrate OS=Culex quinquefasciatus GN=CpipJ_CPIJ013364 PE=3 SV=1	IVELEEELR	565.309	2	917.457	1	2280000000	0.031772	58.8416
cx-s-m-3	tr|B0X3L6|B0X3L6_CULQU	Tropomyosin invertebrate OS=Culex quinquefasciatus GN=CpipJ_CPIJ013364 PE=3 SV=1	IVELEEELR	565.309	2	917.457	1	2220000000	0.029615	58.4742
cx_cym-m-1	tr|B0X3L6|B0X3L6_CULQU	Tropomyosin invertebrate OS=Culex quinquefasciatus GN=CpipJ_CPIJ013364 PE=3 SV=1	IVELEEELR	565.309	2	788.415	1	495000000	0.004818	57.1359
cx_cym-m-2	tr|B0X3L6|B0X3L6_CULQU	Tropomyosin invertebrate OS=Culex quinquefasciatus GN=CpipJ_CPIJ013364 PE=3 SV=1	IVELEEELR	565.309	2	788.415	1	465000000	0.004741	57.3968
cx_cym-m-3	tr|B0X3L6|B0X3L6_CULQU	Tropomyosin invertebrate OS=Culex quinquefasciatus GN=CpipJ_CPIJ013364 PE=3 SV=1	IVELEEELR	565.309	2	788.415	1	444000000	0.004674	57.561
cx_ddv-m-1	tr|B0X3L6|B0X3L6_CULQU	Tropomyosin invertebrate OS=Culex quinquefasciatus GN=CpipJ_CPIJ013364 PE=3 SV=1	IVELEEELR	565.309	2	788.415	1	986000000	0.012262	58.6927
cx_ddv-m-2	tr|B0X3L6|B0X3L6_CULQU	Tropomyosin invertebrate OS=Culex quinquefasciatus GN=CpipJ_CPIJ013364 PE=3 SV=1	IVELEEELR	565.309	2	788.415	1	1120000000	0.014245	58.6783
cx_ddv-m-3	tr|B0X3L6|B0X3L6_CULQU	Tropomyosin invertebrate OS=Culex quinquefasciatus GN=CpipJ_CPIJ013364 PE=3 SV=1	IVELEEELR	565.309	2	788.415	1	1040000000	0.013492	58.7847
cx_pro-m-1	tr|B0X3L6|B0X3L6_CULQU	Tropomyosin invertebrate OS=Culex quinquefasciatus GN=CpipJ_CPIJ013364 PE=3 SV=1	IVELEEELR	565.309	2	788.415	1	366000000	0.00421	57.8572
cx_pro-m-2	tr|B0X3L6|B0X3L6_CULQU	Tropomyosin invertebrate OS=Culex quinquefasciatus GN=CpipJ_CPIJ013364 PE=3 SV=1	IVELEEELR	565.309	2	788.415	1	445000000	0.005039	57.4725
cx_pro-m-3	tr|B0X3L6|B0X3L6_CULQU	Tropomyosin invertebrate OS=Culex quinquefasciatus GN=CpipJ_CPIJ013364 PE=3 SV=1	IVELEEELR	565.309	2	788.415	1	404000000	0.004437	57.5291
cx-s-m-1	tr|B0X3L6|B0X3L6_CULQU	Tropomyosin invertebrate OS=Culex quinquefasciatus GN=CpipJ_CPIJ013364 PE=3 SV=1	IVELEEELR	565.309	2	788.415	1	776000000	0.011396	58.9721
cx-s-m-2	tr|B0X3L6|B0X3L6_CULQU	Tropomyosin invertebrate OS=Culex quinquefasciatus GN=CpipJ_CPIJ013364 PE=3 SV=1	IVELEEELR	565.309	2	788.415	1	997000000	0.0139	58.8416
cx-s-m-3	tr|B0X3L6|B0X3L6_CULQU	Tropomyosin invertebrate OS=Culex quinquefasciatus GN=CpipJ_CPIJ013364 PE=3 SV=1	IVELEEELR	565.309	2	788.415	1	951000000	0.012696	58.4742
cx_cym-m-1	tr|B0X3L6|B0X3L6_CULQU	Tropomyosin invertebrate OS=Culex quinquefasciatus GN=CpipJ_CPIJ013364 PE=3 SV=1	IVELEEELR	565.309	2	675.331	1	358000000	0.003485	57.1359
cx_cym-m-2	tr|B0X3L6|B0X3L6_CULQU	Tropomyosin invertebrate OS=Culex quinquefasciatus GN=CpipJ_CPIJ013364 PE=3 SV=1	IVELEEELR	565.309	2	675.331	1	343000000	0.003492	57.3968
cx_cym-m-3	tr|B0X3L6|B0X3L6_CULQU	Tropomyosin invertebrate OS=Culex quinquefasciatus GN=CpipJ_CPIJ013364 PE=3 SV=1	IVELEEELR	565.309	2	675.331	1	311000000	0.003271	57.561
cx_ddv-m-1	tr|B0X3L6|B0X3L6_CULQU	Tropomyosin invertebrate OS=Culex quinquefasciatus GN=CpipJ_CPIJ013364 PE=3 SV=1	IVELEEELR	565.309	2	675.331	1	716000000	0.008899	58.6927
cx_ddv-m-2	tr|B0X3L6|B0X3L6_CULQU	Tropomyosin invertebrate OS=Culex quinquefasciatus GN=CpipJ_CPIJ013364 PE=3 SV=1	IVELEEELR	565.309	2	675.331	1	814000000	0.010349	58.6783
cx_ddv-m-3	tr|B0X3L6|B0X3L6_CULQU	Tropomyosin invertebrate OS=Culex quinquefasciatus GN=CpipJ_CPIJ013364 PE=3 SV=1	IVELEEELR	565.309	2	675.331	1	804000000	0.010419	58.7847
cx_pro-m-1	tr|B0X3L6|B0X3L6_CULQU	Tropomyosin invertebrate OS=Culex quinquefasciatus GN=CpipJ_CPIJ013364 PE=3 SV=1	IVELEEELR	565.309	2	675.331	1	269000000	0.003094	57.8572
cx_pro-m-2	tr|B0X3L6|B0X3L6_CULQU	Tropomyosin invertebrate OS=Culex quinquefasciatus GN=CpipJ_CPIJ013364 PE=3 SV=1	IVELEEELR	565.309	2	675.331	1	342000000	0.003879	57.4725
cx_pro-m-3	tr|B0X3L6|B0X3L6_CULQU	Tropomyosin invertebrate OS=Culex quinquefasciatus GN=CpipJ_CPIJ013364 PE=3 SV=1	IVELEEELR	565.309	2	675.331	1	316000000	0.00347	57.5291
cx-s-m-1	tr|B0X3L6|B0X3L6_CULQU	Tropomyosin invertebrate OS=Culex quinquefasciatus GN=CpipJ_CPIJ013364 PE=3 SV=1	IVELEEELR	565.309	2	675.331	1	537000000	0.00788	58.9721
cx-s-m-2	tr|B0X3L6|B0X3L6_CULQU	Tropomyosin invertebrate OS=Culex quinquefasciatus GN=CpipJ_CPIJ013364 PE=3 SV=1	IVELEEELR	565.309	2	675.331	1	719000000	0.010026	58.8416
cx-s-m-3	tr|B0X3L6|B0X3L6_CULQU	Tropomyosin invertebrate OS=Culex quinquefasciatus GN=CpipJ_CPIJ013364 PE=3 SV=1	IVELEEELR	565.309	2	675.331	1	716000000	0.009563	58.4742
cx_cym-m-1	tr|B0X3L6|B0X3L6_CULQU	Tropomyosin invertebrate OS=Culex quinquefasciatus GN=CpipJ_CPIJ013364 PE=3 SV=1	IVELEEELR	565.309	2	546.288	1	255000000	0.002482	57.1359
cx_cym-m-2	tr|B0X3L6|B0X3L6_CULQU	Tropomyosin invertebrate OS=Culex quinquefasciatus GN=CpipJ_CPIJ013364 PE=3 SV=1	IVELEEELR	565.309	2	546.288	1	244000000	0.002488	57.3968
cx_cym-m-3	tr|B0X3L6|B0X3L6_CULQU	Tropomyosin invertebrate OS=Culex quinquefasciatus GN=CpipJ_CPIJ013364 PE=3 SV=1	IVELEEELR	565.309	2	546.288	1	224000000	0.002354	57.561
cx_ddv-m-1	tr|B0X3L6|B0X3L6_CULQU	Tropomyosin invertebrate OS=Culex quinquefasciatus GN=CpipJ_CPIJ013364 PE=3 SV=1	IVELEEELR	565.309	2	546.288	1	486000000	0.006047	58.6927
cx_ddv-m-2	tr|B0X3L6|B0X3L6_CULQU	Tropomyosin invertebrate OS=Culex quinquefasciatus GN=CpipJ_CPIJ013364 PE=3 SV=1	IVELEEELR	565.309	2	546.288	1	565000000	0.007178	58.6783
cx_ddv-m-3	tr|B0X3L6|B0X3L6_CULQU	Tropomyosin invertebrate OS=Culex quinquefasciatus GN=CpipJ_CPIJ013364 PE=3 SV=1	IVELEEELR	565.309	2	546.288	1	553000000	0.007174	58.7847
cx_pro-m-1	tr|B0X3L6|B0X3L6_CULQU	Tropomyosin invertebrate OS=Culex quinquefasciatus GN=CpipJ_CPIJ013364 PE=3 SV=1	IVELEEELR	565.309	2	546.288	1	188000000	0.002161	57.8572
cx_pro-m-2	tr|B0X3L6|B0X3L6_CULQU	Tropomyosin invertebrate OS=Culex quinquefasciatus GN=CpipJ_CPIJ013364 PE=3 SV=1	IVELEEELR	565.309	2	546.288	1	242000000	0.002744	57.4725
cx_pro-m-3	tr|B0X3L6|B0X3L6_CULQU	Tropomyosin invertebrate OS=Culex quinquefasciatus GN=CpipJ_CPIJ013364 PE=3 SV=1	IVELEEELR	565.309	2	546.288	1	213000000	0.002338	57.5291
cx-s-m-1	tr|B0X3L6|B0X3L6_CULQU	Tropomyosin invertebrate OS=Culex quinquefasciatus GN=CpipJ_CPIJ013364 PE=3 SV=1	IVELEEELR	565.309	2	546.288	1	385000000	0.005654	58.9721
cx-s-m-2	tr|B0X3L6|B0X3L6_CULQU	Tropomyosin invertebrate OS=Culex quinquefasciatus GN=CpipJ_CPIJ013364 PE=3 SV=1	IVELEEELR	565.309	2	546.288	1	525000000	0.007322	58.8416
cx-s-m-3	tr|B0X3L6|B0X3L6_CULQU	Tropomyosin invertebrate OS=Culex quinquefasciatus GN=CpipJ_CPIJ013364 PE=3 SV=1	IVELEEELR	565.309	2	546.288	1	501000000	0.006693	58.4742
cx_cym-m-1	tr|B0X3L6|B0X3L6_CULQU	Tropomyosin invertebrate OS=Culex quinquefasciatus GN=CpipJ_CPIJ013364 PE=3 SV=1	IVELEEELR	565.309	2	342.202	1	179000000	0.00174	57.1359
cx_cym-m-2	tr|B0X3L6|B0X3L6_CULQU	Tropomyosin invertebrate OS=Culex quinquefasciatus GN=CpipJ_CPIJ013364 PE=3 SV=1	IVELEEELR	565.309	2	342.202	1	190000000	0.001937	57.3968
cx_cym-m-3	tr|B0X3L6|B0X3L6_CULQU	Tropomyosin invertebrate OS=Culex quinquefasciatus GN=CpipJ_CPIJ013364 PE=3 SV=1	IVELEEELR	565.309	2	342.202	1	166000000	0.001748	57.6507
cx_ddv-m-1	tr|B0X3L6|B0X3L6_CULQU	Tropomyosin invertebrate OS=Culex quinquefasciatus GN=CpipJ_CPIJ013364 PE=3 SV=1	IVELEEELR	565.309	2	342.202	1	383000000	0.004766	58.6927
cx_ddv-m-2	tr|B0X3L6|B0X3L6_CULQU	Tropomyosin invertebrate OS=Culex quinquefasciatus GN=CpipJ_CPIJ013364 PE=3 SV=1	IVELEEELR	565.309	2	342.202	1	421000000	0.00535	58.6783
cx_ddv-m-3	tr|B0X3L6|B0X3L6_CULQU	Tropomyosin invertebrate OS=Culex quinquefasciatus GN=CpipJ_CPIJ013364 PE=3 SV=1	IVELEEELR	565.309	2	342.202	1	420000000	0.005452	58.7847
cx_pro-m-1	tr|B0X3L6|B0X3L6_CULQU	Tropomyosin invertebrate OS=Culex quinquefasciatus GN=CpipJ_CPIJ013364 PE=3 SV=1	IVELEEELR	565.309	2	342.202	1	136000000	0.001561	57.8572
cx_pro-m-2	tr|B0X3L6|B0X3L6_CULQU	Tropomyosin invertebrate OS=Culex quinquefasciatus GN=CpipJ_CPIJ013364 PE=3 SV=1	IVELEEELR	565.309	2	342.202	1	184000000	0.002085	57.4725
cx_pro-m-3	tr|B0X3L6|B0X3L6_CULQU	Tropomyosin invertebrate OS=Culex quinquefasciatus GN=CpipJ_CPIJ013364 PE=3 SV=1	IVELEEELR	565.309	2	342.202	1	154000000	0.001689	57.5291
cx-s-m-1	tr|B0X3L6|B0X3L6_CULQU	Tropomyosin invertebrate OS=Culex quinquefasciatus GN=CpipJ_CPIJ013364 PE=3 SV=1	IVELEEELR	565.309	2	342.202	1	285000000	0.004182	58.9721
cx-s-m-2	tr|B0X3L6|B0X3L6_CULQU	Tropomyosin invertebrate OS=Culex quinquefasciatus GN=CpipJ_CPIJ013364 PE=3 SV=1	IVELEEELR	565.309	2	342.202	1	403000000	0.00562	58.8416
cx-s-m-3	tr|B0X3L6|B0X3L6_CULQU	Tropomyosin invertebrate OS=Culex quinquefasciatus GN=CpipJ_CPIJ013364 PE=3 SV=1	IVELEEELR	565.309	2	342.202	1	376000000	0.005015	58.4742
cx_cym-m-1	tr|B0WXM0|B0WXM0_CULQU	Ubiquinol-cytochrome c reductase complex core protein OS=Culex quinquefasciatus GN=CpipJ_CPIJ011929 PE=4 SV=1	AASAGCGSSEPQCSNLPNK	967.92	2	1417.64	1	5330000	5.2e-05	40.3643
cx_cym-m-2	tr|B0WXM0|B0WXM0_CULQU	Ubiquinol-cytochrome c reductase complex core protein OS=Culex quinquefasciatus GN=CpipJ_CPIJ011929 PE=4 SV=1	AASAGCGSSEPQCSNLPNK	967.92	2	1417.64	1	5070000	5.2e-05	40.465
cx_cym-m-3	tr|B0WXM0|B0WXM0_CULQU	Ubiquinol-cytochrome c reductase complex core protein OS=Culex quinquefasciatus GN=CpipJ_CPIJ011929 PE=4 SV=1	AASAGCGSSEPQCSNLPNK	967.92	2	1417.64	1	4940000	5.2e-05	40.7106
cx_ddv-m-1	tr|B0WXM0|B0WXM0_CULQU	Ubiquinol-cytochrome c reductase complex core protein OS=Culex quinquefasciatus GN=CpipJ_CPIJ011929 PE=4 SV=1	AASAGCGSSEPQCSNLPNK	967.92	2	1417.64	1	19800000	0.000246	41.5656
cx_ddv-m-2	tr|B0WXM0|B0WXM0_CULQU	Ubiquinol-cytochrome c reductase complex core protein OS=Culex quinquefasciatus GN=CpipJ_CPIJ011929 PE=4 SV=1	AASAGCGSSEPQCSNLPNK	967.92	2	1417.64	1	19600000	0.00025	41.6432
cx_ddv-m-3	tr|B0WXM0|B0WXM0_CULQU	Ubiquinol-cytochrome c reductase complex core protein OS=Culex quinquefasciatus GN=CpipJ_CPIJ011929 PE=4 SV=1	AASAGCGSSEPQCSNLPNK	967.92	2	1417.64	1	18600000	0.000241	41.7469
cx_pro-m-1	tr|B0WXM0|B0WXM0_CULQU	Ubiquinol-cytochrome c reductase complex core protein OS=Culex quinquefasciatus GN=CpipJ_CPIJ011929 PE=4 SV=1	AASAGCGSSEPQCSNLPNK	967.92	2	1417.64	1	7500000	8.6e-05	40.8984
cx_pro-m-2	tr|B0WXM0|B0WXM0_CULQU	Ubiquinol-cytochrome c reductase complex core protein OS=Culex quinquefasciatus GN=CpipJ_CPIJ011929 PE=4 SV=1	AASAGCGSSEPQCSNLPNK	967.92	2	1417.64	1	7200000	8.2e-05	40.6713
cx_pro-m-3	tr|B0WXM0|B0WXM0_CULQU	Ubiquinol-cytochrome c reductase complex core protein OS=Culex quinquefasciatus GN=CpipJ_CPIJ011929 PE=4 SV=1	AASAGCGSSEPQCSNLPNK	967.92	2	1417.64	1	6830000	7.5e-05	40.4537
cx-s-m-1	tr|B0WXM0|B0WXM0_CULQU	Ubiquinol-cytochrome c reductase complex core protein OS=Culex quinquefasciatus GN=CpipJ_CPIJ011929 PE=4 SV=1	AASAGCGSSEPQCSNLPNK	967.92	2	1417.64	1	15900000	0.000234	41.7407
cx-s-m-2	tr|B0WXM0|B0WXM0_CULQU	Ubiquinol-cytochrome c reductase complex core protein OS=Culex quinquefasciatus GN=CpipJ_CPIJ011929 PE=4 SV=1	AASAGCGSSEPQCSNLPNK	967.92	2	1417.64	1	14600000	0.000204	41.6667
cx-s-m-3	tr|B0WXM0|B0WXM0_CULQU	Ubiquinol-cytochrome c reductase complex core protein OS=Culex quinquefasciatus GN=CpipJ_CPIJ011929 PE=4 SV=1	AASAGCGSSEPQCSNLPNK	967.92	2	1417.64	1	15400000	0.000206	41.4564
cx_cym-m-1	tr|B0WXM0|B0WXM0_CULQU	Ubiquinol-cytochrome c reductase complex core protein OS=Culex quinquefasciatus GN=CpipJ_CPIJ011929 PE=4 SV=1	AASAGCGSSEPQCSNLPNK	967.92	2	1273.58	1	3990000	3.9e-05	40.3331
cx_cym-m-2	tr|B0WXM0|B0WXM0_CULQU	Ubiquinol-cytochrome c reductase complex core protein OS=Culex quinquefasciatus GN=CpipJ_CPIJ011929 PE=4 SV=1	AASAGCGSSEPQCSNLPNK	967.92	2	1273.58	1	3900000	4e-05	40.465
cx_cym-m-3	tr|B0WXM0|B0WXM0_CULQU	Ubiquinol-cytochrome c reductase complex core protein OS=Culex quinquefasciatus GN=CpipJ_CPIJ011929 PE=4 SV=1	AASAGCGSSEPQCSNLPNK	967.92	2	1273.58	1	3880000	4.1e-05	40.7106
cx_ddv-m-1	tr|B0WXM0|B0WXM0_CULQU	Ubiquinol-cytochrome c reductase complex core protein OS=Culex quinquefasciatus GN=CpipJ_CPIJ011929 PE=4 SV=1	AASAGCGSSEPQCSNLPNK	967.92	2	1273.58	1	16100000	0.0002	41.5656
cx_ddv-m-2	tr|B0WXM0|B0WXM0_CULQU	Ubiquinol-cytochrome c reductase complex core protein OS=Culex quinquefasciatus GN=CpipJ_CPIJ011929 PE=4 SV=1	AASAGCGSSEPQCSNLPNK	967.92	2	1273.58	1	15100000	0.000192	41.6432
cx_ddv-m-3	tr|B0WXM0|B0WXM0_CULQU	Ubiquinol-cytochrome c reductase complex core protein OS=Culex quinquefasciatus GN=CpipJ_CPIJ011929 PE=4 SV=1	AASAGCGSSEPQCSNLPNK	967.92	2	1273.58	1	14700000	0.000191	41.7469
cx_pro-m-1	tr|B0WXM0|B0WXM0_CULQU	Ubiquinol-cytochrome c reductase complex core protein OS=Culex quinquefasciatus GN=CpipJ_CPIJ011929 PE=4 SV=1	AASAGCGSSEPQCSNLPNK	967.92	2	1273.58	1	5950000	6.8e-05	40.8984
cx_pro-m-2	tr|B0WXM0|B0WXM0_CULQU	Ubiquinol-cytochrome c reductase complex core protein OS=Culex quinquefasciatus GN=CpipJ_CPIJ011929 PE=4 SV=1	AASAGCGSSEPQCSNLPNK	967.92	2	1273.58	1	5870000	6.6e-05	40.6713
cx_pro-m-3	tr|B0WXM0|B0WXM0_CULQU	Ubiquinol-cytochrome c reductase complex core protein OS=Culex quinquefasciatus GN=CpipJ_CPIJ011929 PE=4 SV=1	AASAGCGSSEPQCSNLPNK	967.92	2	1273.58	1	5540000	6.1e-05	40.4537
cx-s-m-1	tr|B0WXM0|B0WXM0_CULQU	Ubiquinol-cytochrome c reductase complex core protein OS=Culex quinquefasciatus GN=CpipJ_CPIJ011929 PE=4 SV=1	AASAGCGSSEPQCSNLPNK	967.92	2	1273.58	1	11900000	0.000174	41.7407
cx-s-m-2	tr|B0WXM0|B0WXM0_CULQU	Ubiquinol-cytochrome c reductase complex core protein OS=Culex quinquefasciatus GN=CpipJ_CPIJ011929 PE=4 SV=1	AASAGCGSSEPQCSNLPNK	967.92	2	1273.58	1	11200000	0.000156	41.6667
cx-s-m-3	tr|B0WXM0|B0WXM0_CULQU	Ubiquinol-cytochrome c reductase complex core protein OS=Culex quinquefasciatus GN=CpipJ_CPIJ011929 PE=4 SV=1	AASAGCGSSEPQCSNLPNK	967.92	2	1273.58	1	12200000	0.000163	41.4564
cx_cym-m-1	tr|B0WXM0|B0WXM0_CULQU	Ubiquinol-cytochrome c reductase complex core protein OS=Culex quinquefasciatus GN=CpipJ_CPIJ011929 PE=4 SV=1	AASAGCGSSEPQCSNLPNK	967.92	2	1057.51	1	21700000	0.000212	40.3331
cx_cym-m-2	tr|B0WXM0|B0WXM0_CULQU	Ubiquinol-cytochrome c reductase complex core protein OS=Culex quinquefasciatus GN=CpipJ_CPIJ011929 PE=4 SV=1	AASAGCGSSEPQCSNLPNK	967.92	2	1057.51	1	21100000	0.000215	40.465
cx_cym-m-3	tr|B0WXM0|B0WXM0_CULQU	Ubiquinol-cytochrome c reductase complex core protein OS=Culex quinquefasciatus GN=CpipJ_CPIJ011929 PE=4 SV=1	AASAGCGSSEPQCSNLPNK	967.92	2	1057.51	1	20500000	0.000215	40.7106
cx_ddv-m-1	tr|B0WXM0|B0WXM0_CULQU	Ubiquinol-cytochrome c reductase complex core protein OS=Culex quinquefasciatus GN=CpipJ_CPIJ011929 PE=4 SV=1	AASAGCGSSEPQCSNLPNK	967.92	2	1057.51	1	81500000	0.001014	41.5656
cx_ddv-m-2	tr|B0WXM0|B0WXM0_CULQU	Ubiquinol-cytochrome c reductase complex core protein OS=Culex quinquefasciatus GN=CpipJ_CPIJ011929 PE=4 SV=1	AASAGCGSSEPQCSNLPNK	967.92	2	1057.51	1	80600000	0.001024	41.6432
cx_ddv-m-3	tr|B0WXM0|B0WXM0_CULQU	Ubiquinol-cytochrome c reductase complex core protein OS=Culex quinquefasciatus GN=CpipJ_CPIJ011929 PE=4 SV=1	AASAGCGSSEPQCSNLPNK	967.92	2	1057.51	1	76100000	0.000987	41.7469
cx_pro-m-1	tr|B0WXM0|B0WXM0_CULQU	Ubiquinol-cytochrome c reductase complex core protein OS=Culex quinquefasciatus GN=CpipJ_CPIJ011929 PE=4 SV=1	AASAGCGSSEPQCSNLPNK	967.92	2	1057.51	1	31400000	0.000361	40.8984
cx_pro-m-2	tr|B0WXM0|B0WXM0_CULQU	Ubiquinol-cytochrome c reductase complex core protein OS=Culex quinquefasciatus GN=CpipJ_CPIJ011929 PE=4 SV=1	AASAGCGSSEPQCSNLPNK	967.92	2	1057.51	1	30500000	0.000346	40.6713
cx_pro-m-3	tr|B0WXM0|B0WXM0_CULQU	Ubiquinol-cytochrome c reductase complex core protein OS=Culex quinquefasciatus GN=CpipJ_CPIJ011929 PE=4 SV=1	AASAGCGSSEPQCSNLPNK	967.92	2	1057.51	1	29200000	0.000321	40.4537
cx-s-m-1	tr|B0WXM0|B0WXM0_CULQU	Ubiquinol-cytochrome c reductase complex core protein OS=Culex quinquefasciatus GN=CpipJ_CPIJ011929 PE=4 SV=1	AASAGCGSSEPQCSNLPNK	967.92	2	1057.51	1	65600000	0.000963	41.7407
cx-s-m-2	tr|B0WXM0|B0WXM0_CULQU	Ubiquinol-cytochrome c reductase complex core protein OS=Culex quinquefasciatus GN=CpipJ_CPIJ011929 PE=4 SV=1	AASAGCGSSEPQCSNLPNK	967.92	2	1057.51	1	58700000	0.000818	41.6667
cx-s-m-3	tr|B0WXM0|B0WXM0_CULQU	Ubiquinol-cytochrome c reductase complex core protein OS=Culex quinquefasciatus GN=CpipJ_CPIJ011929 PE=4 SV=1	AASAGCGSSEPQCSNLPNK	967.92	2	1057.51	1	64500000	0.000861	41.4564
cx_cym-m-1	tr|B0WXM0|B0WXM0_CULQU	Ubiquinol-cytochrome c reductase complex core protein OS=Culex quinquefasciatus GN=CpipJ_CPIJ011929 PE=4 SV=1	AASAGCGSSEPQCSNLPNK	967.92	2	832.398	1	3040000	3e-05	40.3331
cx_cym-m-2	tr|B0WXM0|B0WXM0_CULQU	Ubiquinol-cytochrome c reductase complex core protein OS=Culex quinquefasciatus GN=CpipJ_CPIJ011929 PE=4 SV=1	AASAGCGSSEPQCSNLPNK	967.92	2	832.398	1	2960000	3e-05	40.465
cx_cym-m-3	tr|B0WXM0|B0WXM0_CULQU	Ubiquinol-cytochrome c reductase complex core protein OS=Culex quinquefasciatus GN=CpipJ_CPIJ011929 PE=4 SV=1	AASAGCGSSEPQCSNLPNK	967.92	2	832.398	1	2700000	2.8e-05	40.7106
cx_ddv-m-1	tr|B0WXM0|B0WXM0_CULQU	Ubiquinol-cytochrome c reductase complex core protein OS=Culex quinquefasciatus GN=CpipJ_CPIJ011929 PE=4 SV=1	AASAGCGSSEPQCSNLPNK	967.92	2	832.398	1	11500000	0.000143	41.5656
cx_ddv-m-2	tr|B0WXM0|B0WXM0_CULQU	Ubiquinol-cytochrome c reductase complex core protein OS=Culex quinquefasciatus GN=CpipJ_CPIJ011929 PE=4 SV=1	AASAGCGSSEPQCSNLPNK	967.92	2	832.398	1	11500000	0.000146	41.6432
cx_ddv-m-3	tr|B0WXM0|B0WXM0_CULQU	Ubiquinol-cytochrome c reductase complex core protein OS=Culex quinquefasciatus GN=CpipJ_CPIJ011929 PE=4 SV=1	AASAGCGSSEPQCSNLPNK	967.92	2	832.398	1	11000000	0.000143	41.7469
cx_pro-m-1	tr|B0WXM0|B0WXM0_CULQU	Ubiquinol-cytochrome c reductase complex core protein OS=Culex quinquefasciatus GN=CpipJ_CPIJ011929 PE=4 SV=1	AASAGCGSSEPQCSNLPNK	967.92	2	832.398	1	4530000	5.2e-05	40.8984
cx_pro-m-2	tr|B0WXM0|B0WXM0_CULQU	Ubiquinol-cytochrome c reductase complex core protein OS=Culex quinquefasciatus GN=CpipJ_CPIJ011929 PE=4 SV=1	AASAGCGSSEPQCSNLPNK	967.92	2	832.398	1	4250000	4.8e-05	40.6101
cx_pro-m-3	tr|B0WXM0|B0WXM0_CULQU	Ubiquinol-cytochrome c reductase complex core protein OS=Culex quinquefasciatus GN=CpipJ_CPIJ011929 PE=4 SV=1	AASAGCGSSEPQCSNLPNK	967.92	2	832.398	1	4220000	4.6e-05	40.4537
cx-s-m-1	tr|B0WXM0|B0WXM0_CULQU	Ubiquinol-cytochrome c reductase complex core protein OS=Culex quinquefasciatus GN=CpipJ_CPIJ011929 PE=4 SV=1	AASAGCGSSEPQCSNLPNK	967.92	2	832.398	1	9100000	0.000134	41.7407
cx-s-m-2	tr|B0WXM0|B0WXM0_CULQU	Ubiquinol-cytochrome c reductase complex core protein OS=Culex quinquefasciatus GN=CpipJ_CPIJ011929 PE=4 SV=1	AASAGCGSSEPQCSNLPNK	967.92	2	832.398	1	8500000	0.000118	41.6667
cx-s-m-3	tr|B0WXM0|B0WXM0_CULQU	Ubiquinol-cytochrome c reductase complex core protein OS=Culex quinquefasciatus GN=CpipJ_CPIJ011929 PE=4 SV=1	AASAGCGSSEPQCSNLPNK	967.92	2	832.398	1	9230000	0.000123	41.4564
cx_cym-m-1	tr|B0WXM0|B0WXM0_CULQU	Ubiquinol-cytochrome c reductase complex core protein OS=Culex quinquefasciatus GN=CpipJ_CPIJ011929 PE=4 SV=1	AASAGCGSSEPQCSNLPNK	967.92	2	471.293	1	3060000	3e-05	40.3331
cx_cym-m-2	tr|B0WXM0|B0WXM0_CULQU	Ubiquinol-cytochrome c reductase complex core protein OS=Culex quinquefasciatus GN=CpipJ_CPIJ011929 PE=4 SV=1	AASAGCGSSEPQCSNLPNK	967.92	2	471.293	1	2910000	3e-05	40.465
cx_cym-m-3	tr|B0WXM0|B0WXM0_CULQU	Ubiquinol-cytochrome c reductase complex core protein OS=Culex quinquefasciatus GN=CpipJ_CPIJ011929 PE=4 SV=1	AASAGCGSSEPQCSNLPNK	967.92	2	471.293	1	2810000	3e-05	40.7106
cx_ddv-m-1	tr|B0WXM0|B0WXM0_CULQU	Ubiquinol-cytochrome c reductase complex core protein OS=Culex quinquefasciatus GN=CpipJ_CPIJ011929 PE=4 SV=1	AASAGCGSSEPQCSNLPNK	967.92	2	471.293	1	11000000	0.000137	41.5656
cx_ddv-m-2	tr|B0WXM0|B0WXM0_CULQU	Ubiquinol-cytochrome c reductase complex core protein OS=Culex quinquefasciatus GN=CpipJ_CPIJ011929 PE=4 SV=1	AASAGCGSSEPQCSNLPNK	967.92	2	471.293	1	11100000	0.000141	41.6432
cx_ddv-m-3	tr|B0WXM0|B0WXM0_CULQU	Ubiquinol-cytochrome c reductase complex core protein OS=Culex quinquefasciatus GN=CpipJ_CPIJ011929 PE=4 SV=1	AASAGCGSSEPQCSNLPNK	967.92	2	471.293	1	10200000	0.000132	41.7469
cx_pro-m-1	tr|B0WXM0|B0WXM0_CULQU	Ubiquinol-cytochrome c reductase complex core protein OS=Culex quinquefasciatus GN=CpipJ_CPIJ011929 PE=4 SV=1	AASAGCGSSEPQCSNLPNK	967.92	2	471.293	1	4420000	5.1e-05	40.8984
cx_pro-m-2	tr|B0WXM0|B0WXM0_CULQU	Ubiquinol-cytochrome c reductase complex core protein OS=Culex quinquefasciatus GN=CpipJ_CPIJ011929 PE=4 SV=1	AASAGCGSSEPQCSNLPNK	967.92	2	471.293	1	3970000	4.5e-05	40.6101
cx_pro-m-3	tr|B0WXM0|B0WXM0_CULQU	Ubiquinol-cytochrome c reductase complex core protein OS=Culex quinquefasciatus GN=CpipJ_CPIJ011929 PE=4 SV=1	AASAGCGSSEPQCSNLPNK	967.92	2	471.293	1	3860000	4.2e-05	40.4537
cx-s-m-1	tr|B0WXM0|B0WXM0_CULQU	Ubiquinol-cytochrome c reductase complex core protein OS=Culex quinquefasciatus GN=CpipJ_CPIJ011929 PE=4 SV=1	AASAGCGSSEPQCSNLPNK	967.92	2	471.293	1	8470000	0.000124	41.7407
cx-s-m-2	tr|B0WXM0|B0WXM0_CULQU	Ubiquinol-cytochrome c reductase complex core protein OS=Culex quinquefasciatus GN=CpipJ_CPIJ011929 PE=4 SV=1	AASAGCGSSEPQCSNLPNK	967.92	2	471.293	1	7930000	0.000111	41.6667
cx-s-m-3	tr|B0WXM0|B0WXM0_CULQU	Ubiquinol-cytochrome c reductase complex core protein OS=Culex quinquefasciatus GN=CpipJ_CPIJ011929 PE=4 SV=1	AASAGCGSSEPQCSNLPNK	967.92	2	471.293	1	8710000	0.000116	41.4564
cx_cym-m-1	tr|B0WXM0|B0WXM0_CULQU	Ubiquinol-cytochrome c reductase complex core protein OS=Culex quinquefasciatus GN=CpipJ_CPIJ011929 PE=4 SV=1	AASAGCGSSEPQCSNLPNK	967.92	2	358.208	1	19800000	0.000193	40.3331
cx_cym-m-2	tr|B0WXM0|B0WXM0_CULQU	Ubiquinol-cytochrome c reductase complex core protein OS=Culex quinquefasciatus GN=CpipJ_CPIJ011929 PE=4 SV=1	AASAGCGSSEPQCSNLPNK	967.92	2	358.208	1	19200000	0.000196	40.465
cx_cym-m-3	tr|B0WXM0|B0WXM0_CULQU	Ubiquinol-cytochrome c reductase complex core protein OS=Culex quinquefasciatus GN=CpipJ_CPIJ011929 PE=4 SV=1	AASAGCGSSEPQCSNLPNK	967.92	2	358.208	1	18200000	0.000191	40.7106
cx_ddv-m-1	tr|B0WXM0|B0WXM0_CULQU	Ubiquinol-cytochrome c reductase complex core protein OS=Culex quinquefasciatus GN=CpipJ_CPIJ011929 PE=4 SV=1	AASAGCGSSEPQCSNLPNK	967.92	2	358.208	1	70400000	0.000875	41.5656
cx_ddv-m-2	tr|B0WXM0|B0WXM0_CULQU	Ubiquinol-cytochrome c reductase complex core protein OS=Culex quinquefasciatus GN=CpipJ_CPIJ011929 PE=4 SV=1	AASAGCGSSEPQCSNLPNK	967.92	2	358.208	1	69400000	0.000882	41.6432
cx_ddv-m-3	tr|B0WXM0|B0WXM0_CULQU	Ubiquinol-cytochrome c reductase complex core protein OS=Culex quinquefasciatus GN=CpipJ_CPIJ011929 PE=4 SV=1	AASAGCGSSEPQCSNLPNK	967.92	2	358.208	1	66400000	0.000861	41.7469
cx_pro-m-1	tr|B0WXM0|B0WXM0_CULQU	Ubiquinol-cytochrome c reductase complex core protein OS=Culex quinquefasciatus GN=CpipJ_CPIJ011929 PE=4 SV=1	AASAGCGSSEPQCSNLPNK	967.92	2	358.208	1	26700000	0.000307	40.8984
cx_pro-m-2	tr|B0WXM0|B0WXM0_CULQU	Ubiquinol-cytochrome c reductase complex core protein OS=Culex quinquefasciatus GN=CpipJ_CPIJ011929 PE=4 SV=1	AASAGCGSSEPQCSNLPNK	967.92	2	358.208	1	26200000	0.000296	40.6101
cx_pro-m-3	tr|B0WXM0|B0WXM0_CULQU	Ubiquinol-cytochrome c reductase complex core protein OS=Culex quinquefasciatus GN=CpipJ_CPIJ011929 PE=4 SV=1	AASAGCGSSEPQCSNLPNK	967.92	2	358.208	1	25400000	0.000279	40.4537
cx-s-m-1	tr|B0WXM0|B0WXM0_CULQU	Ubiquinol-cytochrome c reductase complex core protein OS=Culex quinquefasciatus GN=CpipJ_CPIJ011929 PE=4 SV=1	AASAGCGSSEPQCSNLPNK	967.92	2	358.208	1	56500000	0.00083	41.7407
cx-s-m-2	tr|B0WXM0|B0WXM0_CULQU	Ubiquinol-cytochrome c reductase complex core protein OS=Culex quinquefasciatus GN=CpipJ_CPIJ011929 PE=4 SV=1	AASAGCGSSEPQCSNLPNK	967.92	2	358.208	1	51200000	0.000714	41.6667
cx-s-m-3	tr|B0WXM0|B0WXM0_CULQU	Ubiquinol-cytochrome c reductase complex core protein OS=Culex quinquefasciatus GN=CpipJ_CPIJ011929 PE=4 SV=1	AASAGCGSSEPQCSNLPNK	967.92	2	358.208	1	55700000	0.000743	41.4564
cx_cym-m-1	tr|B0WXM0|B0WXM0_CULQU	Ubiquinol-cytochrome c reductase complex core protein OS=Culex quinquefasciatus GN=CpipJ_CPIJ011929 PE=4 SV=1	AAVAAVGVDHQLLVGFAQSLNLGSGK	841.462	3	1178.62	1	142000000	0.001384	76.9144
cx_cym-m-2	tr|B0WXM0|B0WXM0_CULQU	Ubiquinol-cytochrome c reductase complex core protein OS=Culex quinquefasciatus GN=CpipJ_CPIJ011929 PE=4 SV=1	AAVAAVGVDHQLLVGFAQSLNLGSGK	841.462	3	1178.62	1	155000000	0.001583	77.1294
cx_cym-m-3	tr|B0WXM0|B0WXM0_CULQU	Ubiquinol-cytochrome c reductase complex core protein OS=Culex quinquefasciatus GN=CpipJ_CPIJ011929 PE=4 SV=1	AAVAAVGVDHQLLVGFAQSLNLGSGK	841.462	3	1178.62	1	143000000	0.001507	77.3587
cx_ddv-m-1	tr|B0WXM0|B0WXM0_CULQU	Ubiquinol-cytochrome c reductase complex core protein OS=Culex quinquefasciatus GN=CpipJ_CPIJ011929 PE=4 SV=1	AAVAAVGVDHQLLVGFAQSLNLGSGK	841.462	3	1178.62	1	191000000	0.002373	78.0215
cx_ddv-m-2	tr|B0WXM0|B0WXM0_CULQU	Ubiquinol-cytochrome c reductase complex core protein OS=Culex quinquefasciatus GN=CpipJ_CPIJ011929 PE=4 SV=1	AAVAAVGVDHQLLVGFAQSLNLGSGK	841.462	3	1178.62	1	179000000	0.00227	78.0974
cx_ddv-m-3	tr|B0WXM0|B0WXM0_CULQU	Ubiquinol-cytochrome c reductase complex core protein OS=Culex quinquefasciatus GN=CpipJ_CPIJ011929 PE=4 SV=1	AAVAAVGVDHQLLVGFAQSLNLGSGK	841.462	3	1178.62	1	177000000	0.002298	78.2425
cx_pro-m-1	tr|B0WXM0|B0WXM0_CULQU	Ubiquinol-cytochrome c reductase complex core protein OS=Culex quinquefasciatus GN=CpipJ_CPIJ011929 PE=4 SV=1	AAVAAVGVDHQLLVGFAQSLNLGSGK	841.462	3	1178.62	1	219000000	0.002512	77.3424
cx_pro-m-2	tr|B0WXM0|B0WXM0_CULQU	Ubiquinol-cytochrome c reductase complex core protein OS=Culex quinquefasciatus GN=CpipJ_CPIJ011929 PE=4 SV=1	AAVAAVGVDHQLLVGFAQSLNLGSGK	841.462	3	1178.62	1	234000000	0.002652	77.0378
cx_pro-m-3	tr|B0WXM0|B0WXM0_CULQU	Ubiquinol-cytochrome c reductase complex core protein OS=Culex quinquefasciatus GN=CpipJ_CPIJ011929 PE=4 SV=1	AAVAAVGVDHQLLVGFAQSLNLGSGK	841.462	3	1178.62	1	217000000	0.002388	77.1014
cx-s-m-1	tr|B0WXM0|B0WXM0_CULQU	Ubiquinol-cytochrome c reductase complex core protein OS=Culex quinquefasciatus GN=CpipJ_CPIJ011929 PE=4 SV=1	AAVAAVGVDHQLLVGFAQSLNLGSGK	841.462	3	1178.62	1	209000000	0.003069	78.172
cx-s-m-2	tr|B0WXM0|B0WXM0_CULQU	Ubiquinol-cytochrome c reductase complex core protein OS=Culex quinquefasciatus GN=CpipJ_CPIJ011929 PE=4 SV=1	AAVAAVGVDHQLLVGFAQSLNLGSGK	841.462	3	1178.62	1	201000000	0.002796	78.0552
cx-s-m-3	tr|B0WXM0|B0WXM0_CULQU	Ubiquinol-cytochrome c reductase complex core protein OS=Culex quinquefasciatus GN=CpipJ_CPIJ011929 PE=4 SV=1	AAVAAVGVDHQLLVGFAQSLNLGSGK	841.462	3	1178.62	1	212000000	0.002829	77.8468
cx_cym-m-1	tr|B0WXM0|B0WXM0_CULQU	Ubiquinol-cytochrome c reductase complex core protein OS=Culex quinquefasciatus GN=CpipJ_CPIJ011929 PE=4 SV=1	AAVAAVGVDHQLLVGFAQSLNLGSGK	841.462	3	974.527	1	100000000	0.000976	76.9144
cx_cym-m-2	tr|B0WXM0|B0WXM0_CULQU	Ubiquinol-cytochrome c reductase complex core protein OS=Culex quinquefasciatus GN=CpipJ_CPIJ011929 PE=4 SV=1	AAVAAVGVDHQLLVGFAQSLNLGSGK	841.462	3	974.527	1	114000000	0.001162	77.1294
cx_cym-m-3	tr|B0WXM0|B0WXM0_CULQU	Ubiquinol-cytochrome c reductase complex core protein OS=Culex quinquefasciatus GN=CpipJ_CPIJ011929 PE=4 SV=1	AAVAAVGVDHQLLVGFAQSLNLGSGK	841.462	3	974.527	1	101000000	0.001067	77.3587
cx_ddv-m-1	tr|B0WXM0|B0WXM0_CULQU	Ubiquinol-cytochrome c reductase complex core protein OS=Culex quinquefasciatus GN=CpipJ_CPIJ011929 PE=4 SV=1	AAVAAVGVDHQLLVGFAQSLNLGSGK	841.462	3	974.527	1	133000000	0.001657	78.0215
cx_ddv-m-2	tr|B0WXM0|B0WXM0_CULQU	Ubiquinol-cytochrome c reductase complex core protein OS=Culex quinquefasciatus GN=CpipJ_CPIJ011929 PE=4 SV=1	AAVAAVGVDHQLLVGFAQSLNLGSGK	841.462	3	974.527	1	120000000	0.001526	78.0974
cx_ddv-m-3	tr|B0WXM0|B0WXM0_CULQU	Ubiquinol-cytochrome c reductase complex core protein OS=Culex quinquefasciatus GN=CpipJ_CPIJ011929 PE=4 SV=1	AAVAAVGVDHQLLVGFAQSLNLGSGK	841.462	3	974.527	1	121000000	0.001568	78.2425
cx_pro-m-1	tr|B0WXM0|B0WXM0_CULQU	Ubiquinol-cytochrome c reductase complex core protein OS=Culex quinquefasciatus GN=CpipJ_CPIJ011929 PE=4 SV=1	AAVAAVGVDHQLLVGFAQSLNLGSGK	841.462	3	974.527	1	146000000	0.001678	77.3424
cx_pro-m-2	tr|B0WXM0|B0WXM0_CULQU	Ubiquinol-cytochrome c reductase complex core protein OS=Culex quinquefasciatus GN=CpipJ_CPIJ011929 PE=4 SV=1	AAVAAVGVDHQLLVGFAQSLNLGSGK	841.462	3	974.527	1	161000000	0.001822	77.0378
cx_pro-m-3	tr|B0WXM0|B0WXM0_CULQU	Ubiquinol-cytochrome c reductase complex core protein OS=Culex quinquefasciatus GN=CpipJ_CPIJ011929 PE=4 SV=1	AAVAAVGVDHQLLVGFAQSLNLGSGK	841.462	3	974.527	1	149000000	0.00164	77.1014
cx-s-m-1	tr|B0WXM0|B0WXM0_CULQU	Ubiquinol-cytochrome c reductase complex core protein OS=Culex quinquefasciatus GN=CpipJ_CPIJ011929 PE=4 SV=1	AAVAAVGVDHQLLVGFAQSLNLGSGK	841.462	3	974.527	1	150000000	0.002202	78.172
cx-s-m-2	tr|B0WXM0|B0WXM0_CULQU	Ubiquinol-cytochrome c reductase complex core protein OS=Culex quinquefasciatus GN=CpipJ_CPIJ011929 PE=4 SV=1	AAVAAVGVDHQLLVGFAQSLNLGSGK	841.462	3	974.527	1	135000000	0.001887	78.0552
cx-s-m-3	tr|B0WXM0|B0WXM0_CULQU	Ubiquinol-cytochrome c reductase complex core protein OS=Culex quinquefasciatus GN=CpipJ_CPIJ011929 PE=4 SV=1	AAVAAVGVDHQLLVGFAQSLNLGSGK	841.462	3	974.527	1	144000000	0.001918	77.8468
cx_cym-m-1	tr|B0WXM0|B0WXM0_CULQU	Ubiquinol-cytochrome c reductase complex core protein OS=Culex quinquefasciatus GN=CpipJ_CPIJ011929 PE=4 SV=1	AAVAAVGVDHQLLVGFAQSLNLGSGK	841.462	3	775.431	1	144000000	0.001403	76.9144
cx_cym-m-2	tr|B0WXM0|B0WXM0_CULQU	Ubiquinol-cytochrome c reductase complex core protein OS=Culex quinquefasciatus GN=CpipJ_CPIJ011929 PE=4 SV=1	AAVAAVGVDHQLLVGFAQSLNLGSGK	841.462	3	775.431	1	160000000	0.001633	77.1294
cx_cym-m-3	tr|B0WXM0|B0WXM0_CULQU	Ubiquinol-cytochrome c reductase complex core protein OS=Culex quinquefasciatus GN=CpipJ_CPIJ011929 PE=4 SV=1	AAVAAVGVDHQLLVGFAQSLNLGSGK	841.462	3	775.431	1	145000000	0.001528	77.3587
cx_ddv-m-1	tr|B0WXM0|B0WXM0_CULQU	Ubiquinol-cytochrome c reductase complex core protein OS=Culex quinquefasciatus GN=CpipJ_CPIJ011929 PE=4 SV=1	AAVAAVGVDHQLLVGFAQSLNLGSGK	841.462	3	775.431	1	186000000	0.002311	78.0215
cx_ddv-m-2	tr|B0WXM0|B0WXM0_CULQU	Ubiquinol-cytochrome c reductase complex core protein OS=Culex quinquefasciatus GN=CpipJ_CPIJ011929 PE=4 SV=1	AAVAAVGVDHQLLVGFAQSLNLGSGK	841.462	3	775.431	1	172000000	0.002181	78.0974
cx_ddv-m-3	tr|B0WXM0|B0WXM0_CULQU	Ubiquinol-cytochrome c reductase complex core protein OS=Culex quinquefasciatus GN=CpipJ_CPIJ011929 PE=4 SV=1	AAVAAVGVDHQLLVGFAQSLNLGSGK	841.462	3	775.431	1	177000000	0.002294	78.2425
cx_pro-m-1	tr|B0WXM0|B0WXM0_CULQU	Ubiquinol-cytochrome c reductase complex core protein OS=Culex quinquefasciatus GN=CpipJ_CPIJ011929 PE=4 SV=1	AAVAAVGVDHQLLVGFAQSLNLGSGK	841.462	3	775.431	1	211000000	0.00242	77.3424
cx_pro-m-2	tr|B0WXM0|B0WXM0_CULQU	Ubiquinol-cytochrome c reductase complex core protein OS=Culex quinquefasciatus GN=CpipJ_CPIJ011929 PE=4 SV=1	AAVAAVGVDHQLLVGFAQSLNLGSGK	841.462	3	775.431	1	229000000	0.002594	77.0378
cx_pro-m-3	tr|B0WXM0|B0WXM0_CULQU	Ubiquinol-cytochrome c reductase complex core protein OS=Culex quinquefasciatus GN=CpipJ_CPIJ011929 PE=4 SV=1	AAVAAVGVDHQLLVGFAQSLNLGSGK	841.462	3	775.431	1	202000000	0.002217	77.1014
cx-s-m-1	tr|B0WXM0|B0WXM0_CULQU	Ubiquinol-cytochrome c reductase complex core protein OS=Culex quinquefasciatus GN=CpipJ_CPIJ011929 PE=4 SV=1	AAVAAVGVDHQLLVGFAQSLNLGSGK	841.462	3	775.431	1	210000000	0.003084	78.172
cx-s-m-2	tr|B0WXM0|B0WXM0_CULQU	Ubiquinol-cytochrome c reductase complex core protein OS=Culex quinquefasciatus GN=CpipJ_CPIJ011929 PE=4 SV=1	AAVAAVGVDHQLLVGFAQSLNLGSGK	841.462	3	775.431	1	193000000	0.002692	78.0552
cx-s-m-3	tr|B0WXM0|B0WXM0_CULQU	Ubiquinol-cytochrome c reductase complex core protein OS=Culex quinquefasciatus GN=CpipJ_CPIJ011929 PE=4 SV=1	AAVAAVGVDHQLLVGFAQSLNLGSGK	841.462	3	775.431	1	202000000	0.002702	77.8468
cx_cym-m-1	tr|B0WXM0|B0WXM0_CULQU	Ubiquinol-cytochrome c reductase complex core protein OS=Culex quinquefasciatus GN=CpipJ_CPIJ011929 PE=4 SV=1	AAVAAVGVDHQLLVGFAQSLNLGSGK	841.462	3	1019.53	1	76400000	0.000745	76.9144
cx_cym-m-2	tr|B0WXM0|B0WXM0_CULQU	Ubiquinol-cytochrome c reductase complex core protein OS=Culex quinquefasciatus GN=CpipJ_CPIJ011929 PE=4 SV=1	AAVAAVGVDHQLLVGFAQSLNLGSGK	841.462	3	1019.53	1	84600000	0.000862	77.1294
cx_cym-m-3	tr|B0WXM0|B0WXM0_CULQU	Ubiquinol-cytochrome c reductase complex core protein OS=Culex quinquefasciatus GN=CpipJ_CPIJ011929 PE=4 SV=1	AAVAAVGVDHQLLVGFAQSLNLGSGK	841.462	3	1019.53	1	75100000	0.00079	77.3587
cx_ddv-m-1	tr|B0WXM0|B0WXM0_CULQU	Ubiquinol-cytochrome c reductase complex core protein OS=Culex quinquefasciatus GN=CpipJ_CPIJ011929 PE=4 SV=1	AAVAAVGVDHQLLVGFAQSLNLGSGK	841.462	3	1019.53	1	97200000	0.001209	78.0215
cx_ddv-m-2	tr|B0WXM0|B0WXM0_CULQU	Ubiquinol-cytochrome c reductase complex core protein OS=Culex quinquefasciatus GN=CpipJ_CPIJ011929 PE=4 SV=1	AAVAAVGVDHQLLVGFAQSLNLGSGK	841.462	3	1019.53	1	93100000	0.001183	78.0974
cx_ddv-m-3	tr|B0WXM0|B0WXM0_CULQU	Ubiquinol-cytochrome c reductase complex core protein OS=Culex quinquefasciatus GN=CpipJ_CPIJ011929 PE=4 SV=1	AAVAAVGVDHQLLVGFAQSLNLGSGK	841.462	3	1019.53	1	91300000	0.001184	78.2425
cx_pro-m-1	tr|B0WXM0|B0WXM0_CULQU	Ubiquinol-cytochrome c reductase complex core protein OS=Culex quinquefasciatus GN=CpipJ_CPIJ011929 PE=4 SV=1	AAVAAVGVDHQLLVGFAQSLNLGSGK	841.462	3	1019.53	1	114000000	0.001311	77.3424
[truncated: 8,777 more rows]
