# Supplementary material for: Comparative proteomics reveals mechanisms that underlie insecticide resistance in Culex pipiens pallens Coquillett
Source: PLoS Negl Trop Dis. 2021 Mar 25;15(3):e0009237. doi: 10.1371/journal.pntd.0009237 (PMC7993597; doi:10.1371/journal.pntd.0009237)
Supplement: S5 Table — (XLSX) [file pntd.0009237.s012.xlsx]

## Sheet: CombineAnnotation
Protein	ProteinName	Cx_nbti_1	Cx_nbti_1-p	Cx_bti_1	Cx_bti_1-p	Cx_nbti_2	Cx_nbti_2-p	Cx_bti_2	Cx_bti_2-p	Cx_bti-vs-Cx_nbti	Cx_bti-vs-Cx_nbti-p	Cx_bti_1-vs-Cx_bti_1	Cx_bti_1-vs-Cx_bti_1-p	Cx_bti_2-vs-Cx_bti_2	Cx_bti_2-vs-Cx_bti_2-p	BP_GO_ID	BP_GO_Desc	BP_GO_Level	CC_GO_ID	CC_GO_Desc	CC_GO_Level	MF_GO_ID	MF_GO_Desc	MF_GO_Level	KEGG_KO	KEGG_Pathway_ID	KEGG_Pathway_Desc	Domain_ID	Domain_Desc	SubcellurLocation	COG_Gene	BlastScore	COG_Code	COG_Desc
B0XGR8	60S ribosomal protein L10 OS=Culex quinquefasciatus GN=CpipJ_CPIJ018688 PE=4 SV=1 - [B0XGR8_CULQU]	1.09	0.152747	0.879	0.100483	1.121	0.115002	0.886	0.184856	0.795	0.123973	0.809	0.116369	0.79	0.140366	GO:1901564;GO:0044249;GO:0006807;GO:0044237;GO:0034645;GO:1901576;GO:0044260;GO:0043043;GO:0071704;GO:0010467;GO:1901566;GO:0043170;GO:0044267;GO:0009987;GO:0009058;GO:0009059;GO:0008150;GO:0008152;GO:0044271;GO:0043604;GO:0044238;GO:0019538;GO:0034641;GO:0043603;GO:0006518;GO:0006412;	organonitrogen compound metabolic process;cellular biosynthetic process;nitrogen compound metabolic process;cellular metabolic process;cellular macromolecule biosynthetic process;organic substance biosynthetic process;cellular macromolecule metabolic process;peptide biosynthetic process;organic substance metabolic process;gene expression;organonitrogen compound biosynthetic process;macromolecule …	4;4;3;3;5;4;4;6;3;5;5;4;5;2;3;5;1;2;5;6;3;4;4;5;5;6;	GO:0044464;GO:0043229;GO:0030529;GO:0043226;GO:0005737;GO:0032991;GO:0005840;GO:0043232;GO:1990904;GO:0005623;GO:0005622;GO:0005575;GO:0044444;GO:0043228;GO:0044424;	cell part;intracellular organelle;intracellular ribonucleoprotein complex;organelle;cytoplasm;macromolecular complex;ribosome;intracellular non-membrane-bounded organelle;ribonucleoprotein complex;cell;intracellular;cellular_component;cytoplasmic part;non-membrane-bounded organelle;intracellular part;	2;3;4;2;4;2;5;4;3;2;3;1;4;3;3;	GO:0003674;GO:0005198;GO:0003735;	molecular_function;structural molecule activity;structural constituent of ribosome;	1;2;3;				IPR016180;IPR001197;IPR018255;	Ribosomal protein L10e/L16;Ribosomal protein L10e;Ribosomal protein L10e, conserved site;	nuclear	7289746	386	J	[J] Translation, ribosomal structure and biogenesis;
B0WAH8	Putative uncharacterized protein OS=Culex quinquefasciatus GN=CpipJ_CPIJ004082 PE=4 SV=1 - [B0WAH8_CULQU]	0.943	0.387272	1.078	0.503882	0.93	0.146362	1.078	0.0857297	1.147	0.269993	1.147	0.456165	1.159	0.037873	GO:0008104;GO:0035556;GO:0051716;GO:0007264;GO:0065007;GO:0071702;GO:0033036;GO:0009987;GO:0044700;GO:0006810;GO:0050794;GO:0045184;GO:0008150;GO:0007154;GO:0051234;GO:0051179;GO:0044699;GO:0050896;GO:0044763;GO:0050789;GO:0015031;GO:0023052;GO:0007165;	protein localization;intracellular signal transduction;cellular response to stimulus;small GTPase mediated signal transduction;biological regulation;organic substance transport;macromolecule localization;cellular process;single organism signaling;transport;regulation of cellular process;establishment of protein localization;biological_process;cell communication;establishment of localization;local…	4;5;3;6;2;5;3;2;3;4;3;4;1;4;3;2;2;2;3;2;5;2;4;	GO:0044464;GO:0005575;GO:0005623;GO:0005622;	cell part;cellular_component;cell;intracellular;	2;1;2;3;	GO:0035639;GO:0003674;GO:0005488;GO:0000166;GO:1901363;GO:1901265;GO:0001882;GO:0043168;GO:0032549;GO:0043167;GO:0032561;GO:0001883;GO:0017076;GO:0005525;GO:0032555;GO:0036094;GO:0097367;GO:0097159;GO:0019001;GO:0032550;GO:0032553;	purine ribonucleoside triphosphate binding;molecular_function;binding;nucleotide binding;heterocyclic compound binding;nucleoside phosphate binding;nucleoside binding;anion binding;ribonucleoside binding;ion binding;guanyl ribonucleotide binding;purine nucleoside binding;purine nucleotide binding;GTP binding;purine ribonucleotide binding;small molecule binding;carbohydrate derivative binding;orga…	5;1;2;4;3;4;4;4;5;3;6;5;5;6;5;3;3;3;6;6;4;				IPR005225;IPR027417;IPR001806;	Small GTP-binding protein domain;P-loop containing nucleoside triphosphate hydrolase;Small GTPase superfamily;	cytoskeleton	7300703	409	U	[U] Intracellular trafficking, secretion, and vesicular transport;
B8RJE6	tRNA-binding protein (Fragment) OS=Culex tarsalis PE=2 SV=1 - [B8RJE6_CULTA]	0.957	0.321556	1.081	0.0661567	0.935	0.462595	1.055	0.416879	1.122	0.200163	1.134	0.17151	1.128	0.448564							GO:0000049;GO:0097159;GO:0003674;GO:0003723;GO:0003676;GO:1901363;GO:0005488;	tRNA binding;organic cyclic compound binding;molecular_function;RNA binding;nucleic acid binding;heterocyclic compound binding;binding;	6;3;1;5;4;3;2;				IPR012340;IPR002547;	Nucleic acid-binding, OB-fold;tRNA-binding domain;	cytosol	7303976	278	J	[J] Translation, ribosomal structure and biogenesis;
B0W9X4	Paxillin OS=Culex quinquefasciatus GN=CpipJ_CPIJ003871 PE=4 SV=1 - [B0W9X4_CULQU]	0.982	1	1.012	1	1.001	1	1.019	1	1.02	1	1.034	1	1.018	1	GO:0007160;GO:0031589;GO:0008150;GO:0007155;GO:0022610;	cell-matrix adhesion;cell-substrate adhesion;biological_process;cell adhesion;biological adhesion;	5;4;1;3;2;	GO:0043229;GO:0043228;GO:0043226;GO:0005856;GO:0043232;GO:0044464;GO:0005623;GO:0005622;GO:0005575;GO:0044424;	intracellular organelle;non-membrane-bounded organelle;organelle;cytoskeleton;intracellular non-membrane-bounded organelle;cell part;cell;intracellular;cellular_component;intracellular part;	3;3;2;5;4;2;2;3;1;3;	GO:0003674;GO:0005488;GO:0043169;GO:0046914;GO:0043167;GO:0046872;GO:0008270;	molecular_function;binding;cation binding;transition metal ion binding;ion binding;metal ion binding;zinc ion binding;	1;2;4;6;3;5;7;				IPR001904;IPR001781;	Paxillin;Zinc finger, LIM-type;	nuclear	7298573	532	TZ	[T] Signal transduction mechanisms;[Z] Cytoskeleton;
B0W6E1	Adipocyte plasma membrane-associated protein OS=Culex quinquefasciatus GN=CpipJ_CPIJ002692 PE=4 SV=1 - [B0W6E1_CULQU]	1.249	0.0077344	0.708	0.010058	1.201	0.0101985	0.772	0.00869243	0.605	0.00312782	0.568	0.00377833	0.645	0.00336772	GO:0009058;GO:0008152;GO:0008150;	biosynthetic process;metabolic process;biological_process;	3;2;1;				GO:0016844;GO:0016840;GO:0016843;GO:0016829;GO:0003824;GO:0003674;	strictosidine synthase activity;carbon-nitrogen lyase activity;amine-lyase activity;lyase activity;catalytic activity;molecular_function;	6;4;5;3;2;1;				IPR018119;IPR004141;IPR011042;	Strictosidine synthase, conserved region;Strictosidine synthase;Six-bladed beta-propeller, TolB-like;	endoplasmic reticulum	7301577	363	R	[R] General function prediction only;
B0W192	Myosin heavy chain OS=Culex quinquefasciatus GN=CpipJ_CPIJ000853 PE=3 SV=1 - [B0W192_CULQU]	0.959	0.301095	1.058	0.162787	0.96	0.149004	1.052	0.18015	1.081	0.024923	1.095	0.0203891	1.087	0.0210551				GO:0015629;GO:0043229;GO:0043228;GO:0044430;GO:0043226;GO:0005856;GO:0005575;GO:0016459;GO:0043234;GO:0032991;GO:0043232;GO:0044464;GO:0005623;GO:0005622;GO:0044446;GO:0044424;GO:0044422;	actin cytoskeleton;intracellular organelle;non-membrane-bounded organelle;cytoskeletal part;organelle;cytoskeleton;cellular_component;myosin complex;protein complex;macromolecular complex;intracellular non-membrane-bounded organelle;cell part;cell;intracellular;intracellular organelle part;intracellular part;organelle part;	6;3;3;4;2;5;1;4;3;2;4;2;2;3;3;3;2;	GO:0035639;GO:1901363;GO:0003674;GO:0000166;GO:1901265;GO:0001882;GO:0043167;GO:0001883;GO:0032549;GO:0017076;GO:0003774;GO:0005524;GO:0016787;GO:0017111;GO:0036094;GO:0003824;GO:0032555;GO:0016818;GO:0030554;GO:0097367;GO:0097159;GO:0016817;GO:0016462;GO:0032550;GO:0032559;GO:0032553;GO:0043168;GO:0005488;	purine ribonucleoside triphosphate binding;heterocyclic compound binding;molecular_function;nucleotide binding;nucleoside phosphate binding;nucleoside binding;ion binding;purine nucleoside binding;ribonucleoside binding;purine nucleotide binding;motor activity;ATP binding;hydrolase activity;nucleoside-triphosphatase activity;small molecule binding;catalytic activity;purine ribonucleotide binding;…	5;3;1;4;4;4;3;5;5;5;8;6;3;7;3;2;5;5;6;3;3;4;6;6;6;4;4;2;				IPR027401;IPR000048;IPR027417;IPR001609;IPR002928;	Myosin-like IQ motif-containing domain;IQ motif, EF-hand binding site;P-loop containing nucleoside triphosphate hydrolase;Myosin head, motor domain;Myosin tail;	cytosol	CE09349	1054	Z	[Z] Cytoskeleton;
B8RJ39	60S ribosomal protein L3 (Fragment) OS=Culex tarsalis PE=2 SV=1 - [B8RJ39_CULTA]	0.892	1	1.168	1	0.863	1	1.134	1	1.305	1	1.314	1	1.314	1	GO:1901564;GO:0044249;GO:0006807;GO:0044237;GO:0034645;GO:1901576;GO:0044260;GO:0043043;GO:0071704;GO:0010467;GO:1901566;GO:0043170;GO:0044267;GO:0009987;GO:0009058;GO:0009059;GO:0008150;GO:0008152;GO:0044271;GO:0043604;GO:0044238;GO:0019538;GO:0034641;GO:0043603;GO:0006518;GO:0006412;	organonitrogen compound metabolic process;cellular biosynthetic process;nitrogen compound metabolic process;cellular metabolic process;cellular macromolecule biosynthetic process;organic substance biosynthetic process;cellular macromolecule metabolic process;peptide biosynthetic process;organic substance metabolic process;gene expression;organonitrogen compound biosynthetic process;macromolecule …	4;4;3;3;5;4;4;6;3;5;5;4;5;2;3;5;1;2;5;6;3;4;4;5;5;6;	GO:0044464;GO:0043229;GO:0030529;GO:0043226;GO:0005737;GO:0032991;GO:0005840;GO:0043232;GO:1990904;GO:0005623;GO:0005622;GO:0005575;GO:0044444;GO:0043228;GO:0044424;	cell part;intracellular organelle;intracellular ribonucleoprotein complex;organelle;cytoplasm;macromolecular complex;ribosome;intracellular non-membrane-bounded organelle;ribonucleoprotein complex;cell;intracellular;cellular_component;cytoplasmic part;non-membrane-bounded organelle;intracellular part;	2;3;4;2;4;2;5;4;3;2;3;1;4;3;3;	GO:0003674;GO:0005198;GO:0003735;	molecular_function;structural molecule activity;structural constituent of ribosome;	1;2;3;				IPR009000;IPR000597;	Translation protein, beta-barrel domain;Ribosomal protein L3;	cytosol	7299419	239	J	[J] Translation, ribosomal structure and biogenesis;
B0X221	Alpha-glucosidase OS=Culex quinquefasciatus GN=CpipJ_CPIJ013171 PE=4 SV=1 - [B0X221_CULQU]	0.993	0.980971	1.044	0.728401	0.898	0.408635	1.062	0.711752	1.11	0.691329	1.055	0.797268	1.183	0.569417	GO:0044238;GO:0005975;GO:0071704;GO:0008150;GO:0008152;	primary metabolic process;carbohydrate metabolic process;organic substance metabolic process;biological_process;metabolic process;	3;4;3;1;2;	GO:0016021;GO:0016020;GO:0005575;GO:0044425;GO:0031224;	integral component of membrane;membrane;cellular_component;membrane part;intrinsic component of membrane;	4;2;1;2;3;	GO:0043169;GO:0043167;GO:0003824;GO:0003674;GO:0005488;	cation binding;ion binding;catalytic activity;molecular_function;binding;	4;3;2;1;2;				IPR013781;IPR013780;IPR015902;IPR017853;IPR006047;	Glycoside hydrolase, catalytic domain;Glycosyl hydrolase, all-beta;Glycoside hydrolase, family 13;Glycoside hydrolase superfamily;Glycosyl hydrolase, family 13, catalytic domain;	extracellular	7297882	531	G	[G] Carbohydrate transport and metabolism;
B0W4H8	Tep3 OS=Culex quinquefasciatus GN=CpipJ_CPIJ001747 PE=4 SV=1 - [B0W4H8_CULQU]	1.161	0.0919895	0.804	0.00814047	1.162	0.072166	0.828	0.0241169	0.7	0.00743929	0.695	0.0250344	0.712	0.0121773				GO:0005615;GO:0016021;GO:0016020;GO:0005575;GO:0005576;GO:0044425;GO:0044421;GO:0031224;	extracellular space;integral component of membrane;membrane;cellular_component;extracellular region;membrane part;extracellular region part;intrinsic component of membrane;	3;4;2;1;2;2;2;3;	GO:0030234;GO:0061134;GO:0030414;GO:0003674;GO:0004866;GO:0061135;GO:0004857;GO:0098772;	enzyme regulator activity;peptidase regulator activity;peptidase inhibitor activity;molecular_function;endopeptidase inhibitor activity;endopeptidase regulator activity;enzyme inhibitor activity;molecular function regulator;	3;4;5;1;6;5;4;2;				IPR011626;IPR009048;IPR019742;IPR001599;IPR011625;IPR008930;IPR002890;IPR019565;	Alpha-macroglobulin complement component;Alpha-macroglobulin, receptor-binding;Alpha-2-macroglobulin, conserved site;Alpha-2-macroglobulin;Alpha-2-macroglobulin, N-terminal 2;Terpenoid cyclases/protein prenyltransferase alpha-alpha toroid;Alpha-2-macroglobulin, N-terminal;Alpha-2-macroglobulin, thiol-ester bond-forming;	mitochondria	7297279	1074	O	[O] Posttranslational modification, protein turnover, chaperones;
B0W4H7	Putative uncharacterized protein OS=Culex quinquefasciatus GN=CpipJ_CPIJ001746 PE=4 SV=1 - [B0W4H7_CULQU]	0.951	0.0815109	1.099	0.00905983	0.909	0.00333684	1.008	0.417022	1.131	0.010844	1.21	0.00748009	1.077	0.0346123							GO:0005319;GO:0005215;GO:0022892;GO:0003674;	lipid transporter activity;transporter activity;substrate-specific transporter activity;molecular_function;	4;2;3;1;				IPR015255;IPR015816;IPR001747;IPR015819;IPR011030;	Vitellinogen, open beta-sheet;Vitellinogen, beta-sheet N-terminal;Lipid transport protein, N-terminal;Lipid transport protein, beta-sheet shell;Vitellinogen, superhelical;	cytosol	7300070	70.9	I	[I] Lipid transport and metabolism;
B0W7S1	Zinc/iron transporter OS=Culex quinquefasciatus GN=CpipJ_CPIJ003167 PE=4 SV=1 - [B0W7S1_CULQU]	0.671	1	1.498	1	0.63	1	1.342	1	2.165	1	2.24	1	2.131	1				GO:0016021;GO:0016020;GO:0005575;GO:0044425;GO:0031224;	integral component of membrane;membrane;cellular_component;membrane part;intrinsic component of membrane;	4;2;1;2;3;	GO:0022891;GO:0022890;GO:0022892;GO:0005215;GO:0015075;GO:0022857;GO:0003674;GO:0008324;GO:0046873;	substrate-specific transmembrane transporter activity;inorganic cation transmembrane transporter activity;substrate-specific transporter activity;transporter activity;ion transmembrane transporter activity;transmembrane transporter activity;molecular_function;cation transmembrane transporter activity;metal ion transmembrane transporter activity;	4;7;3;2;5;3;1;6;8;				IPR003689;	Zinc/iron permease;	plasma membrane	7300127	336	P	[P] Inorganic ion transport and metabolism;
B0X0N3	Putative uncharacterized protein OS=Culex quinquefasciatus GN=CpipJ_CPIJ012918 PE=3 SV=1 - [B0X0N3_CULQU]	0.907	0.00467654	1.141	0.019652	0.854	0.000462964	1.126	0.0296862	1.284	0.0096875	1.303	0.000373382	1.32	0.0299136	GO:0055085;GO:0008150;GO:0044699;GO:0006810;GO:0009987;GO:0044765;GO:0044763;GO:0051234;GO:0051179;GO:1902578;	transmembrane transport;biological_process;single-organism process;transport;cellular process;single-organism transport;single-organism cellular process;establishment of localization;localization;single-organism localization;	4;1;2;4;2;4;3;3;2;3;	GO:0044464;GO:0031975;GO:0043229;GO:0043227;GO:0043226;GO:0031224;GO:0005737;GO:0044446;GO:0031090;GO:0016021;GO:0016020;GO:0044444;GO:0005739;GO:0031967;GO:0031966;GO:0043231;GO:0019866;GO:0005623;GO:0005622;GO:0005575;GO:0005743;GO:0005740;GO:0044429;GO:0044424;GO:0044425;GO:0044422;	cell part;envelope;intracellular organelle;membrane-bounded organelle;organelle;intrinsic component of membrane;cytoplasm;intracellular organelle part;organelle membrane;integral component of membrane;membrane;cytoplasmic part;mitochondrion;organelle envelope;mitochondrial membrane;intracellular membrane-bounded organelle;organelle inner membrane;cell;intracellular;cellular_component;mitochondria…	2;3;3;3;2;3;4;3;3;4;2;4;5;4;4;4;4;2;3;1;5;5;4;3;2;2;	GO:0003674;GO:0005215;	molecular_function;transporter activity;	1;2;				IPR002067;IPR018108;IPR023395;IPR002113;	Mitochondrial carrier protein;Mitochondrial substrate/solute carrier;Mitochondrial carrier domain;Adenine nucleotide translocator 1;	cytosol	7292557	495	C	[C] Energy production and conversion;
B0XLI3	Histone H4 OS=Culex quinquefasciatus GN=CpipJ_CPIJ020275 PE=3 SV=1 - [B0XLI3_CULQU]	1.08	2.39391e-06	0.956	0.00117368	1.03	0.00624232	0.902	0.0063538	0.87	0.000803879	0.883	8.01499e-06	0.868	0.0290538	GO:0034728;GO:0071103;GO:0022607;GO:0031497;GO:0070271;GO:0043933;GO:0034622;GO:0071840;GO:0016043;GO:0071824;GO:0071822;GO:0006325;GO:0006323;GO:0065003;GO:0065004;GO:0006461;GO:0009987;GO:0008150;GO:0051276;GO:0006996;GO:0006334;GO:0006333;GO:0044085;	nucleosome organization;DNA conformation change;cellular component assembly;chromatin assembly;protein complex biogenesis;macromolecular complex subunit organization;cellular macromolecular complex assembly;cellular component organization or biogenesis;cellular component organization;protein-DNA complex subunit organization;protein complex subunit organization;chromatin organization;DNA packaging…	6;6;4;6;4;4;6;2;3;5;5;5;7;5;6;5;2;1;5;4;6;6;3;	GO:0043232;GO:0044815;GO:0043229;GO:0043228;GO:0043227;GO:0043226;GO:0044446;GO:0005634;GO:0005694;GO:0043234;GO:0000786;GO:0032991;GO:0043231;GO:0032993;GO:0044464;GO:0005623;GO:0005622;GO:0005575;GO:0044424;GO:0000785;GO:0044427;GO:0044422;	intracellular non-membrane-bounded organelle;DNA packaging complex;intracellular organelle;non-membrane-bounded organelle;membrane-bounded organelle;organelle;intracellular organelle part;nucleus;chromosome;protein complex;nucleosome;macromolecular complex;intracellular membrane-bounded organelle;protein-DNA complex;cell part;cell;intracellular;cellular_component;intracellular part;chromatin;chro…	4;4;3;3;3;2;3;5;5;3;4;2;4;3;2;2;3;1;3;3;4;2;	GO:0003674;GO:0005488;GO:0003676;GO:0003677;GO:1901363;GO:0097159;	molecular_function;binding;nucleic acid binding;DNA binding;heterocyclic compound binding;organic cyclic compound binding;	1;2;4;5;3;3;				IPR001951;IPR019809;IPR009072;	Histone H4;Histone H4, conserved site;Histone-fold;	nuclear	7299905	171	B	[B] Chromatin structure and dynamics;
B0W2D1	Ubiquitin conjugation factor E4 A OS=Culex quinquefasciatus GN=CpipJ_CPIJ001165 PE=4 SV=1 - [B0W2D1_CULQU]	0.958	1	1.143	1	0.893	1	1.051	1	1.177	1	1.197	1	1.177	1	GO:0044248;GO:0043632;GO:0044267;GO:1901575;GO:0044265;GO:0044260;GO:0071704;GO:0006508;GO:0051603;GO:0009987;GO:0019941;GO:0008150;GO:0030163;GO:0008152;GO:0044257;GO:0009057;GO:0044238;GO:0019538;GO:0044237;GO:0043170;GO:0006511;GO:0009056;	cellular catabolic process;modification-dependent macromolecule catabolic process;cellular protein metabolic process;organic substance catabolic process;cellular macromolecule catabolic process;cellular macromolecule metabolic process;organic substance metabolic process;proteolysis;proteolysis involved in cellular protein catabolic process;cellular process;modification-dependent protein catabolic…	4;6;5;4;5;4;3;5;6;2;7;1;5;2;6;5;3;4;3;4;8;3;	GO:1990234;GO:0005623;GO:0005622;GO:1902494;GO:0043234;GO:0032991;GO:0044464;GO:0000151;GO:0005575;GO:0044424;	transferase complex;cell;intracellular;catalytic complex;protein complex;macromolecular complex;cell part;ubiquitin ligase complex;cellular_component;intracellular part;	5;2;3;4;3;2;2;4;1;3;	GO:0003674;GO:0019787;GO:0061630;GO:0016740;GO:0034450;GO:0003824;GO:0004842;GO:0061659;	molecular_function;ubiquitin-like protein transferase activity;ubiquitin protein ligase activity;transferase activity;ubiquitin-ubiquitin ligase activity;catalytic activity;ubiquitin-protein transferase activity;ubiquitin-like protein ligase activity;	1;4;6;3;7;2;5;5;				IPR003613;IPR013083;IPR019474;	U box domain;Zinc finger, RING/FYVE/PHD-type;Ubiquitin conjugation factor E4, core;	endoplasmic reticulum	7297149	864	O	[O] Posttranslational modification, protein turnover, chaperones;
B0WCA1	Nucleoside diphosphate kinase OS=Culex quinquefasciatus GN=CpipJ_CPIJ004571 PE=3 SV=1 - [B0WCA1_CULQU]	0.95	0.0779816	1.105	0.0263716	0.897	0.0269138	1.066	0.0657021	1.191	0.035354	1.167	0.0344919	1.188	0.0337874	GO:0009218;GO:0009165;GO:0044281;GO:0046134;GO:1901362;GO:0046131;GO:1901360;GO:0044710;GO:0044711;GO:0009206;GO:0009205;GO:0046039;GO:0009201;GO:0046036;GO:0009209;GO:0009208;GO:0046129;GO:0046128;GO:0042455;GO:0046483;GO:1901564;GO:1901566;GO:0006163;GO:0006164;GO:0019637;GO:0019438;GO:1901070;GO:0009163;GO:0009148;GO:0009141;GO:0009142;GO:0009144;GO:0009145;GO:0009147;GO:0006807;GO:1901576;GO:…	pyrimidine ribonucleotide metabolic process;nucleotide biosynthetic process;small molecule metabolic process;pyrimidine nucleoside biosynthetic process;organic cyclic compound biosynthetic process;pyrimidine ribonucleoside metabolic process;organic cyclic compound metabolic process;single-organism metabolic process;single-organism biosynthetic process;purine ribonucleoside triphosphate biosynthet…	7;6;4;7;5;7;4;3;4;8;8;8;7;8;8;8;8;7;7;4;4;5;6;7;4;5;9;6;7;6;6;7;7;7;3;4;8;8;5;7;8;7;7;1;2;5;5;9;5;6;6;5;3;5;4;4;6;2;6;4;9;6;7;2;4;4;5;4;6;3;5;6;5;7;3;9;8;8;3;6;5;6;3;5;4;5;4;5;				GO:0000166;GO:0016740;GO:0097367;GO:0004550;GO:0003674;GO:0005488;GO:1901265;GO:1901363;GO:0032549;GO:0017076;GO:0005524;GO:0043168;GO:0016301;GO:0003824;GO:0016772;GO:0016776;GO:0032559;GO:0032555;GO:0032550;GO:0032553;GO:0035639;GO:0043167;GO:0030554;GO:0097159;GO:0019205;GO:0001883;GO:0001882;GO:0036094;	nucleotide binding;transferase activity;carbohydrate derivative binding;nucleoside diphosphate kinase activity;molecular_function;binding;nucleoside phosphate binding;heterocyclic compound binding;ribonucleoside binding;purine nucleotide binding;ATP binding;anion binding;kinase activity;catalytic activity;transferase activity, transferring phosphorus-containing groups;phosphotransferase activity,…	4;3;3;6;1;2;4;3;5;5;6;4;5;2;4;5;6;5;6;4;5;3;6;3;6;5;4;3;	K00940	map00230;map00240;map01100;map01110;map01130;	Purine metabolism;Pyrimidine metabolism;Metabolic pathways;Biosynthesis of secondary metabolites;Biosynthesis of antibiotics;	IPR023005;IPR001564;	Nucleoside diphosphate kinase, active site;Nucleoside diphosphate kinase;	cytosol	7302087	275	F	[F] Nucleotide transport and metabolism;
B0W3Q1	Vacuolar ATP synthase subunit C OS=Culex quinquefasciatus GN=CpipJ_CPIJ002067 PE=4 SV=1 - [B0W3Q1_CULQU]	0.998	0.975047	0.964	0.752945	1.014	0.739948	1.015	0.850824	0.981	0.962335	0.969	0.947071	1.001	0.956464	GO:1902600;GO:0090662;GO:0044699;GO:0015992;GO:0015991;GO:0009987;GO:0055085;GO:0098662;GO:0006810;GO:0098660;GO:1902578;GO:0015672;GO:0006818;GO:0006811;GO:0034220;GO:0044765;GO:0008150;GO:0051234;GO:0051179;GO:0006812;GO:0044763;GO:0015988;GO:0098655;	hydrogen ion transmembrane transport;ATP hydrolysis coupled transmembrane transport;single-organism process;proton transport;ATP hydrolysis coupled proton transport;cellular process;transmembrane transport;inorganic cation transmembrane transport;transport;inorganic ion transmembrane transport;single-organism localization;monovalent inorganic cation transport;hydrogen transport;ion transport;ion …	7;5;2;6;6;2;4;7;4;6;3;7;5;5;5;4;1;3;2;6;3;8;6;	GO:0016020;GO:0033180;GO:0033178;GO:0043234;GO:0032991;GO:0005575;GO:0098796;GO:0044425;GO:0016469;GO:0033176;	membrane;proton-transporting V-type ATPase, V1 domain;proton-transporting two-sector ATPase complex, catalytic domain;protein complex;macromolecular complex;cellular_component;membrane protein complex;membrane part;proton-transporting two-sector ATPase complex;proton-transporting V-type ATPase complex;	2;5;4;3;2;1;3;2;4;5;	GO:0003674;GO:0015075;GO:0022857;GO:0022891;GO:0005215;GO:0008324;GO:0022890;GO:0022892;GO:0015077;GO:0015078;	molecular_function;ion transmembrane transporter activity;transmembrane transporter activity;substrate-specific transmembrane transporter activity;transporter activity;cation transmembrane transporter activity;inorganic cation transmembrane transporter activity;substrate-specific transporter activity;monovalent inorganic cation transmembrane transporter activity;hydrogen ion transmembrane transpo…	1;5;3;4;2;6;7;3;8;9;				IPR004907;	ATPase, V1 complex, subunit C;	cytosol	7302940	508	C	[C] Energy production and conversion;
B0WQT6	Serrate protein OS=Culex quinquefasciatus GN=CpipJ_CPIJ009755 PE=4 SV=1 - [B0WQT6_CULQU]	1.229	0.0233018	0.729	0.00786059	1.179	0.0108242	0.733	0.0240273	0.591	0.0127159	0.591	0.0109911	0.597	0.0162362													IPR003599;IPR003598;IPR013783;IPR023415;IPR000742;IPR013098;IPR007110;IPR013320;IPR000034;IPR002172;IPR001881;IPR013032;IPR001791;IPR002049;	Immunoglobulin subtype;Immunoglobulin subtype 2;Immunoglobulin-like fold;Low-density lipoprotein (LDL) receptor class A, conserved site;EGF-like domain;Immunoglobulin I-set;Immunoglobulin-like domain;Concanavalin A-like lectin/glucanase domain;Laminin IV;Low-density lipoprotein (LDL) receptor class A repeat;EGF-like calcium-binding domain;EGF-like, conserved site;Laminin G domain;Laminin EGF doma…	nuclear	7290326	1566	O	[O] Posttranslational modification, protein turnover, chaperones;
B0XDW6	Quinone oxidoreductase OS=Culex quinquefasciatus GN=CpipJ_CPIJ017297 PE=4 SV=1 - [B0XDW6_CULQU]	0.95	1	1.042	1	1.014	1	1.012	1	1.039	1	1.101	1	0.997	1							GO:0016491;GO:0043169;GO:0046914;GO:0043167;GO:0003824;GO:0003674;GO:0005488;GO:0046872;GO:0008270;	oxidoreductase activity;cation binding;transition metal ion binding;ion binding;catalytic activity;molecular_function;binding;metal ion binding;zinc ion binding;	3;4;6;3;2;1;2;5;7;	K00344			IPR013154;IPR020843;IPR016040;IPR002085;IPR011032;	Alcohol dehydrogenase, N-terminal;Polyketide synthase, enoylreductase domain;NAD(P)-binding domain;Alcohol dehydrogenase superfamily, zinc-type;GroES-like;	mitochondria	Hs14776255	406	CR	[C] Energy production and conversion;[R] General function prediction only;
B0WVN5	Putative uncharacterized protein OS=Culex quinquefasciatus GN=CpipJ_CPIJ011102 PE=4 SV=1 - [B0WVN5_CULQU]	0.605	1	1.606	1	0.565	1	1.391	1	2.536	1	2.662	1	2.461	1				GO:0016021;GO:0016020;GO:0005575;GO:0044425;GO:0031224;	integral component of membrane;membrane;cellular_component;membrane part;intrinsic component of membrane;	4;2;1;2;3;	GO:0043169;GO:0046914;GO:0016787;GO:0043167;GO:0003824;GO:0008237;GO:0070011;GO:0003674;GO:0005488;GO:0008233;GO:0046872;GO:0008270;	cation binding;transition metal ion binding;hydrolase activity;ion binding;catalytic activity;metallopeptidase activity;peptidase activity, acting on L-amino acid peptides;molecular_function;binding;peptidase activity;metal ion binding;zinc ion binding;	4;6;3;3;2;6;5;1;2;4;5;7;				IPR001930;IPR014782;	Peptidase M1, alanine aminopeptidase/leukotriene A4 hydrolase;Peptidase M1, membrane alanine aminopeptidase, N-terminal;	extracellular	7299744	107	EO	[E] Amino acid transport and metabolism;[O] Posttranslational modification, protein turnover, chaperones;
B0WVN6	Glutamyl aminopeptidase OS=Culex quinquefasciatus GN=CpipJ_CPIJ011103 PE=4 SV=1 - [B0WVN6_CULQU]	0.699	0.000134028	1.362	0.000462603	0.756	0.000211788	1.286	0.000128221	1.772	0.000329055	1.905	0.000407806	1.676	0.000301613				GO:0016021;GO:0016020;GO:0005575;GO:0044425;GO:0031224;	integral component of membrane;membrane;cellular_component;membrane part;intrinsic component of membrane;	4;2;1;2;3;	GO:0004177;GO:0046914;GO:0016787;GO:0008238;GO:0043169;GO:0043167;GO:0003824;GO:0008237;GO:0070011;GO:0003674;GO:0005488;GO:0008233;GO:0046872;GO:0008270;	aminopeptidase activity;transition metal ion binding;hydrolase activity;exopeptidase activity;cation binding;ion binding;catalytic activity;metallopeptidase activity;peptidase activity, acting on L-amino acid peptides;molecular_function;binding;peptidase activity;metal ion binding;zinc ion binding;	7;6;3;6;4;3;2;6;5;1;2;4;5;7;				IPR001930;IPR014782;IPR024571;	Peptidase M1, alanine aminopeptidase/leukotriene A4 hydrolase;Peptidase M1, membrane alanine aminopeptidase, N-terminal;ERAP1-like C-terminal domain;	plasma membrane	7299744	879	EO	[E] Amino acid transport and metabolism;[O] Posttranslational modification, protein turnover, chaperones;
B0WCV8	Alpha-amylase OS=Culex quinquefasciatus GN=CpipJ_CPIJ005061 PE=3 SV=1 - [B0WCV8_CULQU]	0.764	0.0269593	1.259	0.113852	0.819	0.0719946	1.237	0.0200971	1.568	0.0574135	1.653	0.0797047	1.51	0.0348484	GO:0071704;GO:0044238;GO:0005975;GO:0008152;GO:0008150;	organic substance metabolic process;primary metabolic process;carbohydrate metabolic process;metabolic process;biological_process;	3;3;4;2;1;				GO:0043169;GO:0016787;GO:0016160;GO:0016798;GO:0043167;GO:0003824;GO:0004556;GO:0003674;GO:0005488;GO:0004553;	cation binding;hydrolase activity;amylase activity;hydrolase activity, acting on glycosyl bonds;ion binding;catalytic activity;alpha-amylase activity;molecular_function;binding;hydrolase activity, hydrolyzing O-glycosyl compounds;	4;3;6;4;3;2;7;1;2;5;				IPR013781;IPR013780;IPR031319;IPR017853;IPR006048;IPR015902;IPR006046;IPR006047;	Glycoside hydrolase, catalytic domain;Glycosyl hydrolase, all-beta;Alpha-amylase, C-terminal domain;Glycoside hydrolase superfamily;Alpha-amylase/branching enzyme, C-terminal all beta;Glycoside hydrolase, family 13;Alpha amylase;Glycosyl hydrolase, family 13, catalytic domain;	extracellular	7302820	655	G	[G] Carbohydrate transport and metabolism;
B0VZ37	Malate synthase OS=Culex quinquefasciatus GN=CpipJ_CPIJ000005 PE=4 SV=1 - [B0VZ37_CULQU]	1.025	1	0.907	1	1.051	1	1.006	1	0.922	1	0.888	1	0.957	1	GO:0019752;GO:0043436;GO:0044281;GO:0006097;GO:0044699;GO:0044710;GO:0044262;GO:0071704;GO:0009987;GO:0032787;GO:0044763;GO:0008152;GO:0044723;GO:0046487;GO:0044238;GO:0005975;GO:0006081;GO:0006082;GO:0044237;GO:0008150;	carboxylic acid metabolic process;oxoacid metabolic process;small molecule metabolic process;glyoxylate cycle;single-organism process;single-organism metabolic process;cellular carbohydrate metabolic process;organic substance metabolic process;cellular process;monocarboxylic acid metabolic process;single-organism cellular process;metabolic process;single-organism carbohydrate metabolic process;gl…	6;5;4;5;2;3;4;3;2;7;3;2;4;5;3;4;4;4;3;1;				GO:0003674;GO:0046912;GO:0016740;GO:0016746;GO:0003824;GO:0004474;	molecular_function;transferase activity, transferring acyl groups, acyl groups converted into alkyl on transfer;transferase activity;transferase activity, transferring acyl groups;catalytic activity;malate synthase activity;	1;5;3;4;2;6;				IPR001465;IPR006252;IPR011076;	Malate synthase;Malate synthase A;Malate synthase-like;	cytosol	YNL117w	290	C	[C] Energy production and conversion;
B0XCI9	Putative uncharacterized protein OS=Culex quinquefasciatus GN=CpipJ_CPIJ016715 PE=4 SV=1 - [B0XCI9_CULQU]	1.111	0.218376	0.848	0.266447	1.136	0.124765	0.87	0.0779611	0.762	0.152455	0.766	0.234308	0.766	0.0865224							GO:0003674;GO:0042302;GO:0005198;	molecular_function;structural constituent of cuticle;structural molecule activity;	1;3;2;				IPR000618;	Insect cuticle protein;	extracellular
B0X5J3	L-lactate dehydrogenase OS=Culex quinquefasciatus GN=CpipJ_CPIJ014454 PE=3 SV=1 - [B0X5J3_CULQU]	1.017	0.0374051	0.999	0.929553	1.042	0.177171	0.948	0.109103	0.94	0.119584	0.986	0.177171	0.91	0.132453	GO:0019752;GO:0044699;GO:0044710;GO:0071704;GO:0009987;GO:0008150;GO:0008152;GO:0043436;GO:0005975;GO:0044238;GO:0006082;GO:0044237;GO:0044763;GO:0044281;	carboxylic acid metabolic process;single-organism process;single-organism metabolic process;organic substance metabolic process;cellular process;biological_process;metabolic process;oxoacid metabolic process;carbohydrate metabolic process;primary metabolic process;organic acid metabolic process;cellular metabolic process;single-organism cellular process;small molecule metabolic process;	6;2;3;3;2;1;2;5;4;3;4;3;3;4;	GO:0005623;GO:0044424;GO:0005737;GO:0044464;GO:0005622;GO:0005575;	cell;intracellular part;cytoplasm;cell part;intracellular;cellular_component;	2;3;4;2;3;1;	GO:0003674;GO:0016491;GO:0003824;GO:0016614;GO:0016616;GO:0004457;GO:0004459;	molecular_function;oxidoreductase activity;catalytic activity;oxidoreductase activity, acting on CH-OH group of donors;oxidoreductase activity, acting on the CH-OH group of donors, NAD or NADP as acceptor;lactate dehydrogenase activity;L-lactate dehydrogenase activity;	1;3;2;4;5;5;6;	K00024	map00020;map00270;map00620;map00630;map00680;map01100;map01110;map01120;map01130;map01200;	Citrate cycle (TCA cycle);Cysteine and methionine metabolism;Pyruvate metabolism;Glyoxylate and dicarboxylate metabolism;Methane metabolism;Metabolic pathways;Biosynthesis of secondary metabolites;Microbial metabolism in diverse environments;Biosynthesis of antibiotics;Carbon metabolism;	IPR001236;IPR011304;IPR018177;IPR015955;IPR001557;IPR022383;IPR016040;	Lactate/malate dehydrogenase, N-terminal;L-lactate dehydrogenase;L-lactate dehydrogenase, active site;Lactate dehydrogenase/glycoside hydrolase, family 4, C-terminal;L-lactate/malate dehydrogenase;Lactate/malate dehydrogenase, C-terminal;NAD(P)-binding domain;	cytosol	7295348	533	C	[C] Energy production and conversion;
B8RJE0	60S ribosomal protein L35a (Fragment) OS=Culex tarsalis PE=2 SV=1 - [B8RJE0_CULTA]	0.991	0.462595	1.002	0.795167	0.963	0.249522	1.059	0.194989	1.053	0.292783	1.015	0.5	1.1	0.223551	GO:1901564;GO:0044249;GO:0006807;GO:0044237;GO:0034645;GO:1901576;GO:0044260;GO:0043043;GO:0071704;GO:0010467;GO:1901566;GO:0043170;GO:0044267;GO:0009987;GO:0009058;GO:0009059;GO:0008150;GO:0008152;GO:0044271;GO:0043604;GO:0044238;GO:0019538;GO:0034641;GO:0043603;GO:0006518;GO:0006412;	organonitrogen compound metabolic process;cellular biosynthetic process;nitrogen compound metabolic process;cellular metabolic process;cellular macromolecule biosynthetic process;organic substance biosynthetic process;cellular macromolecule metabolic process;peptide biosynthetic process;organic substance metabolic process;gene expression;organonitrogen compound biosynthetic process;macromolecule …	4;4;3;3;5;4;4;6;3;5;5;4;5;2;3;5;1;2;5;6;3;4;4;5;5;6;	GO:0044464;GO:0043229;GO:0030529;GO:0043226;GO:0005737;GO:0032991;GO:0005840;GO:0043232;GO:1990904;GO:0005623;GO:0005622;GO:0005575;GO:0044444;GO:0043228;GO:0044424;	cell part;intracellular organelle;intracellular ribonucleoprotein complex;organelle;cytoplasm;macromolecular complex;ribosome;intracellular non-membrane-bounded organelle;ribonucleoprotein complex;cell;intracellular;cellular_component;cytoplasmic part;non-membrane-bounded organelle;intracellular part;	2;3;4;2;4;2;5;4;3;2;3;1;4;3;3;	GO:0003674;GO:0005198;GO:0003735;	molecular_function;structural molecule activity;structural constituent of ribosome;	1;2;3;				IPR009000;IPR018266;IPR001780;	Translation protein, beta-barrel domain;Ribosomal protein L35Ae, conserved site;Ribosomal protein L35A;	cytosol	7296748	162	J	[J] Translation, ribosomal structure and biogenesis;
B0WE47	40S ribosomal protein S5 OS=Culex quinquefasciatus GN=CpipJ_CPIJ005504 PE=3 SV=1 - [B0WE47_CULQU]	0.967	1	1.219	1	0.783	1	1.098	1	1.315	1	1.265	1	1.402	1	GO:0044249;GO:0034641;GO:0006807;GO:0034645;GO:1901576;GO:0044260;GO:0043043;GO:0071704;GO:0010467;GO:0044267;GO:0009987;GO:0009058;GO:0009059;GO:0008150;GO:0008152;GO:1901564;GO:0043604;GO:0044238;GO:0044271;GO:0043603;GO:1901566;GO:0019538;GO:0044237;GO:0043170;GO:0006518;GO:0006412;	cellular biosynthetic process;cellular nitrogen compound metabolic process;nitrogen compound metabolic process;cellular macromolecule biosynthetic process;organic substance biosynthetic process;cellular macromolecule metabolic process;peptide biosynthetic process;organic substance metabolic process;gene expression;cellular protein metabolic process;cellular process;biosynthetic process;macromolec…	4;4;3;5;4;4;6;3;5;5;2;3;5;1;2;4;6;3;5;5;5;4;3;4;5;6;	GO:0015935;GO:1990904;GO:0043232;GO:0005623;GO:0030529;GO:0043226;GO:0005737;GO:0032991;GO:0005622;GO:0044446;GO:0044391;GO:0005840;GO:0044464;GO:0043229;GO:0005575;GO:0044444;GO:0043228;GO:0044424;GO:0044422;	small ribosomal subunit;ribonucleoprotein complex;intracellular non-membrane-bounded organelle;cell;intracellular ribonucleoprotein complex;organelle;cytoplasm;macromolecular complex;intracellular;intracellular organelle part;ribosomal subunit;ribosome;cell part;intracellular organelle;cellular_component;cytoplasmic part;non-membrane-bounded organelle;intracellular part;organelle part;	5;3;4;2;4;2;4;2;3;3;4;5;2;3;1;4;3;3;2;	GO:1901363;GO:0003674;GO:0005198;GO:0003735;GO:0003676;GO:0003723;GO:0097159;GO:0005488;	heterocyclic compound binding;molecular_function;structural molecule activity;structural constituent of ribosome;nucleic acid binding;RNA binding;organic cyclic compound binding;binding;	3;1;2;3;4;5;3;2;				IPR020606;IPR000235;IPR023798;IPR005716;	Ribosomal protein S7, conserved site;Ribosomal protein S5/S7;Ribosomal protein S7 domain;Ribosomal protein S5/S7, eukaryotic/archaeal;	cytosol	7293320	373	J	[J] Translation, ribosomal structure and biogenesis;
B0WVG3	Rhythmically expressed gene 2 protein OS=Culex quinquefasciatus GN=CpipJ_CPIJ010885 PE=4 SV=1 - [B0WVG3_CULQU]	1.043	1	0.935	1	1.014	1	1.005	1	0.942	1	0.899	1	0.991	1							GO:0016787;GO:0003674;GO:0003824;	hydrolase activity;molecular_function;catalytic activity;	3;1;2;				IPR006439;IPR023214;IPR011949;	HAD hydrolase, subfamily IA;HAD-like domain;HAD-superfamily hydrolase, subfamily IA, REG-2-like;	cytosol	7291981	279	R	[R] General function prediction only;
B0X2P1	Dihydrolipoyl dehydrogenase, mitochondrial OS=Culex quinquefasciatus GN=CpipJ_CPIJ013983 PE=3 SV=1 - [B0X2P1_CULQU]	1.007	1	1.302	1	0.881	1	0.879	1	1.132	1	1.297	1	0.997	1	GO:0042592;GO:0050789;GO:0044699;GO:0065007;GO:0065008;GO:0019725;GO:0009987;GO:0050794;GO:0008150;GO:0045454;GO:0044763;	homeostatic process;regulation of biological process;single-organism process;biological regulation;regulation of biological quality;cellular homeostasis;cellular process;regulation of cellular process;biological_process;cell redox homeostasis;single-organism cellular process;	4;2;2;2;3;4;2;3;1;4;3;	GO:0005623;GO:0005575;	cell;cellular_component;	2;1;	GO:1901363;GO:0003674;GO:0005488;GO:0043167;GO:0016491;GO:0043168;GO:0050662;GO:0050660;GO:0000166;GO:1901265;GO:0016667;GO:0016668;GO:0036094;GO:0003824;GO:0048037;GO:0097159;GO:0016651;	heterocyclic compound binding;molecular_function;binding;ion binding;oxidoreductase activity;anion binding;coenzyme binding;flavin adenine dinucleotide binding;nucleotide binding;nucleoside phosphate binding;oxidoreductase activity, acting on a sulfur group of donors;oxidoreductase activity, acting on a sulfur group of donors, NAD(P) as acceptor;small molecule binding;catalytic activity;cofactor …	3;1;2;3;3;4;4;5;4;4;4;5;3;2;3;3;4;	K00382	map00010;map00020;map00260;map00280;map00620;map00630;map00640;map01100;map01110;map01120;map01130;map01200;	Glycolysis / Gluconeogenesis;Citrate cycle (TCA cycle);"Glycine, serine and threonine metabolism";"Valine, leucine and isoleucine degradation";Pyruvate metabolism;Glyoxylate and dicarboxylate metabolism;Propanoate metabolism;Metabolic pathways;Biosynthesis of secondary metabolites;Microbial metabolism in diverse environments;Biosynthesis of antibiotics;Carbon metabolism;	IPR012999;IPR023753;IPR004099;IPR016156;	Pyridine nucleotide-disulphide oxidoreductase, class I, active site;FAD/NAD(P)-binding domain;Pyridine nucleotide-disulphide oxidoreductase, dimerisation domain;FAD/NAD-linked reductase, dimerisation domain;	cytoskeleton	7293932	376	C	[C] Energy production and conversion;
B0W3X6	Chymotrypsin BI OS=Culex quinquefasciatus GN=CpipJ_CPIJ002142 PE=4 SV=1 - [B0W3X6_CULQU]	0.673	1	1.317	1	0.755	1	1.355	1	1.863	1	1.962	1	1.794	1							GO:0004252;GO:0004175;GO:0017171;GO:0016787;GO:0003824;GO:0070011;GO:0003674;GO:0008233;GO:0008236;	serine-type endopeptidase activity;endopeptidase activity;serine hydrolase activity;hydrolase activity;catalytic activity;peptidase activity, acting on L-amino acid peptides;molecular_function;peptidase activity;serine-type peptidase activity;	6;6;4;3;2;5;1;4;5;				IPR009003;IPR001254;IPR001314;	Peptidase S1, PA clan;Serine proteases, trypsin domain;Peptidase S1A, chymotrypsin family;	extracellular	7295392	153	E	[E] Amino acid transport and metabolism;
B0X7V4	60S ribosomal protein L17 OS=Culex quinquefasciatus GN=CpipJ_CPIJ015624 PE=3 SV=1 - [B0X7V4_CULQU]	1.123	1	0.87	1	1.113	1	0.867	1	0.774	1	0.777	1	0.779	1	GO:1901564;GO:0044249;GO:0044237;GO:0034645;GO:0044260;GO:0043043;GO:0071704;GO:0010467;GO:0044267;GO:1901566;GO:0043170;GO:1901576;GO:0009987;GO:0009058;GO:0009059;GO:0008150;GO:0008152;GO:0044271;GO:0043604;GO:0044238;GO:0019538;GO:0034641;GO:0006807;GO:0043603;GO:0006518;GO:0006412;	organonitrogen compound metabolic process;cellular biosynthetic process;cellular metabolic process;cellular macromolecule biosynthetic process;cellular macromolecule metabolic process;peptide biosynthetic process;organic substance metabolic process;gene expression;cellular protein metabolic process;organonitrogen compound biosynthetic process;macromolecule metabolic process;organic substance bios…	4;4;3;5;4;6;3;5;5;5;4;4;2;3;5;1;2;5;6;3;4;4;3;5;5;6;	GO:0015934;GO:0044464;GO:0043229;GO:0043228;GO:0043226;GO:0005737;GO:0044446;GO:0030529;GO:0044391;GO:0032991;GO:0005840;GO:0043232;GO:1990904;GO:0005623;GO:0005622;GO:0005575;GO:0044444;GO:0044424;GO:0044422;	large ribosomal subunit;cell part;intracellular organelle;non-membrane-bounded organelle;organelle;cytoplasm;intracellular organelle part;intracellular ribonucleoprotein complex;ribosomal subunit;macromolecular complex;ribosome;intracellular non-membrane-bounded organelle;ribonucleoprotein complex;cell;intracellular;cellular_component;cytoplasmic part;intracellular part;organelle part;	5;2;3;3;2;4;3;4;4;2;5;4;3;2;3;1;4;3;2;	GO:0003674;GO:0005198;GO:0003735;	molecular_function;structural molecule activity;structural constituent of ribosome;	1;2;3;				IPR001063;IPR005721;IPR018260;	Ribosomal protein L22/L17;Ribosomal protein L22/L17, eukaryotic/archaeal;Ribosomal protein L22/L17, conserved site;	cytosol	7290748	300	J	[J] Translation, ribosomal structure and biogenesis;
B0W3X4	Chymotrypsin BI OS=Culex quinquefasciatus GN=CpipJ_CPIJ002140 PE=4 SV=1 - [B0W3X4_CULQU]	1.716	1	0.427	1	1.31	1	0.4	1	0.272	1	0.25	1	0.305	1							GO:0004252;GO:0004175;GO:0017171;GO:0016787;GO:0003824;GO:0070011;GO:0003674;GO:0008233;GO:0008236;	serine-type endopeptidase activity;endopeptidase activity;serine hydrolase activity;hydrolase activity;catalytic activity;peptidase activity, acting on L-amino acid peptides;molecular_function;peptidase activity;serine-type peptidase activity;	6;6;4;3;2;5;1;4;5;				IPR009003;IPR001254;IPR001314;	Peptidase S1, PA clan;Serine proteases, trypsin domain;Peptidase S1A, chymotrypsin family;	extracellular	7295397	142	E	[E] Amino acid transport and metabolism;
B0W3X5	Serine protease1/2 OS=Culex quinquefasciatus GN=CpipJ_CPIJ002141 PE=4 SV=1 - [B0W3X5_CULQU]	0.664	0.00292945	1.435	0.0134511	0.65	0.0177416	1.404	0.00287911	2.187	0.0142132	2.17	0.0114802	2.186	0.0193763							GO:0004252;GO:0004175;GO:0017171;GO:0016787;GO:0003824;GO:0070011;GO:0003674;GO:0008233;GO:0008236;	serine-type endopeptidase activity;endopeptidase activity;serine hydrolase activity;hydrolase activity;catalytic activity;peptidase activity, acting on L-amino acid peptides;molecular_function;peptidase activity;serine-type peptidase activity;	6;6;4;3;2;5;1;4;5;				IPR009003;IPR001254;IPR001314;	Peptidase S1, PA clan;Serine proteases, trypsin domain;Peptidase S1A, chymotrypsin family;	extracellular	7293967	142	E	[E] Amino acid transport and metabolism;
B0X904	Protein disulfide-isomerase OS=Culex quinquefasciatus GN=CpipJ_CPIJ015893 PE=3 SV=1 - [B0X904_CULQU]	0.834	1	1.128	1	0.861	1	1.23	1	1.389	1	1.357	1	1.427	1	GO:0042592;GO:0050789;GO:0044699;GO:0065007;GO:0065008;GO:0019725;GO:0009987;GO:0050794;GO:0044763;GO:0045454;GO:0008150;	homeostatic process;regulation of biological process;single-organism process;biological regulation;regulation of biological quality;cellular homeostasis;cellular process;regulation of cellular process;single-organism cellular process;cell redox homeostasis;biological_process;	4;2;2;2;3;4;2;3;3;4;1;	GO:0005783;GO:0043229;GO:0043227;GO:0005737;GO:0043226;GO:0012505;GO:0043231;GO:0044464;GO:0005623;GO:0005622;GO:0005575;GO:0044444;GO:0044424;	endoplasmic reticulum;intracellular organelle;membrane-bounded organelle;cytoplasm;organelle;endomembrane system;intracellular membrane-bounded organelle;cell part;cell;intracellular;cellular_component;cytoplasmic part;intracellular part;	4;3;3;4;2;3;4;2;2;3;1;4;3;	GO:0003674;GO:0016864;GO:0016860;GO:0003756;GO:0003824;GO:0016853;	molecular_function;intramolecular oxidoreductase activity, transposing S-S bonds;intramolecular oxidoreductase activity;protein disulfide isomerase activity;catalytic activity;isomerase activity;	1;5;4;6;2;3;				IPR017937;IPR005788;IPR005792;IPR013766;IPR012336;	Thioredoxin, conserved site;Disulphide isomerase;Protein disulphide isomerase;Thioredoxin domain;Thioredoxin-like fold;	extracellular	7303555	676	O	[O] Posttranslational modification, protein turnover, chaperones;
B0WKP1	ATP synthase alpha subunit vacuolar OS=Culex quinquefasciatus GN=CpipJ_CPIJ007772 PE=3 SV=1 - [B0WKP1_CULQU]	0.884	0.20011	1.184	0.188228	0.966	0.544275	1.005	0.536687	1.175	0.326652	1.358	0.1871	1.041	0.507569	GO:0009167;GO:0044281;GO:0009161;GO:1901360;GO:0044710;GO:1902600;GO:0009199;GO:0009205;GO:0046034;GO:0098660;GO:0046128;GO:0046483;GO:1901564;GO:0006163;GO:0019637;GO:0009141;GO:0009144;GO:0006807;GO:0090662;GO:0015992;GO:0098662;GO:0006818;GO:0006812;GO:0006811;GO:0006810;GO:0009150;GO:0008150;GO:0008152;GO:0051234;GO:0015988;GO:0044763;GO:0006753;GO:0034641;GO:0009123;GO:0009126;GO:0009259;GO:…	purine ribonucleoside monophosphate metabolic process;small molecule metabolic process;ribonucleoside monophosphate metabolic process;organic cyclic compound metabolic process;single-organism metabolic process;hydrogen ion transmembrane transport;ribonucleoside triphosphate metabolic process;purine ribonucleoside triphosphate metabolic process;ATP metabolic process;inorganic ion transmembrane tra…	8;4;7;4;3;7;7;8;8;6;7;4;4;6;4;6;7;3;5;6;7;5;6;5;4;7;1;2;3;8;3;5;4;6;7;6;2;4;6;3;7;4;4;4;4;3;5;5;3;2;5;4;6;5;6;2;3;6;5;4;4;6;	GO:0033180;GO:0016020;GO:0043234;GO:0044425;GO:0033178;GO:0016469;GO:0033176;GO:0098796;GO:0032991;GO:0005575;	proton-transporting V-type ATPase, V1 domain;membrane;protein complex;membrane part;proton-transporting two-sector ATPase complex, catalytic domain;proton-transporting two-sector ATPase complex;proton-transporting V-type ATPase complex;membrane protein complex;macromolecular complex;cellular_component;	5;2;3;2;4;4;5;3;2;1;	GO:1901363;GO:0000166;GO:0046961;GO:0016818;GO:0097367;GO:0016817;GO:0019829;GO:0005524;GO:0015405;GO:0003674;GO:0005488;GO:0016887;GO:1901265;GO:0042625;GO:0042626;GO:0042623;GO:0015399;GO:0032549;GO:0017076;GO:0022804;GO:0016787;GO:0003824;GO:0022891;GO:0022890;GO:0022892;GO:0097159;GO:0043492;GO:0016462;GO:0015077;GO:0032559;GO:0032555;GO:0015078;GO:0035639;GO:0036442;GO:0043168;GO:0016820;GO:…	heterocyclic compound binding;nucleotide binding;proton-transporting ATPase activity, rotational mechanism;hydrolase activity, acting on acid anhydrides, in phosphorus-containing anhydrides;carbohydrate derivative binding;hydrolase activity, acting on acid anhydrides;cation-transporting ATPase activity;ATP binding;P-P-bond-hydrolysis-driven transmembrane transporter activity;molecular_function;bi…	3;4;8;5;3;4;7;6;6;1;2;8;4;6;6;9;5;5;5;4;3;2;4;7;3;3;10;6;8;6;5;9;5;8;4;5;3;2;6;6;5;4;5;7;3;7;6;3;4;5;				IPR000194;IPR031686;IPR000793;IPR022878;IPR024034;IPR020003;IPR004100;IPR027417;IPR005725;	ATPase, F1/V1/A1 complex, alpha/beta subunit, nucleotide-binding domain;ATPsynthase alpha/beta subunit, N-terminal extension;ATPase, F1/V1/A1 complex, alpha/beta subunit, C-terminal;V-type ATP synthase catalytic alpha chain;ATPase, F1 complex beta subunit/V1 complex, C-terminal;ATPase, alpha/beta subunit, nucleotide-binding domain, active site;ATPase, F1 complex alpha/beta subunit, N-terminal dom…	cytosol	7297989	1208	C	[C] Energy production and conversion;
B0WKP6	Putative uncharacterized protein OS=Culex quinquefasciatus GN=CpipJ_CPIJ007777 PE=4 SV=1 - [B0WKP6_CULQU]	1.173	0.0024094	0.861	0.0272717	1.106	0.0987731	0.828	0.0129163	0.737	0.0126372	0.737	0.00664726	0.748	0.0282149															cytosol
B0WIA7	Putative uncharacterized protein OS=Culex quinquefasciatus GN=CpipJ_CPIJ007018 PE=4 SV=1 - [B0WIA7_CULQU]	1.313	0.0658927	0.71	0.0441096	1.168	0.0345002	0.722	0.0590311	0.575	0.0301456	0.543	0.0311551	0.618	0.0317915							GO:0003674;GO:0042302;GO:0005198;	molecular_function;structural constituent of cuticle;structural molecule activity;	1;3;2;				IPR000618;IPR031311;	Insect cuticle protein;Chitin-binding type R&R consensus;	extracellular
B0VZW3	Glycerol-3-phosphate dehydrogenase [NAD(+)] OS=Culex quinquefasciatus GN=CpipJ_CPIJ000232 PE=3 SV=1 - [B0VZW3_CULQU]	1.006	0.471029	1.11	0.33723	0.938	0.229383	0.972	0.596153	1.099	0.785033	1.141	0.721349	1.072	0.735936	GO:0046434;GO:1901575;GO:0006796;GO:0071704;GO:0006072;GO:0019637;GO:0006793;GO:0046168;GO:0009987;GO:0008150;GO:0008152;GO:0005975;GO:0009056;GO:0044238;GO:0052646;GO:1901135;GO:1901136;GO:0044237;	organophosphate catabolic process;organic substance catabolic process;phosphate-containing compound metabolic process;organic substance metabolic process;glycerol-3-phosphate metabolic process;organophosphate metabolic process;phosphorus metabolic process;glycerol-3-phosphate catabolic process;cellular process;biological_process;metabolic process;carbohydrate metabolic process;catabolic process;p…	5;4;5;3;6;4;4;6;2;1;2;4;3;3;5;4;5;3;	GO:0009331;GO:1990204;GO:0032991;GO:0005737;GO:1902494;GO:0043234;GO:0044464;GO:0005623;GO:0005622;GO:0005575;GO:0044444;GO:0044424;	glycerol-3-phosphate dehydrogenase complex;oxidoreductase complex;macromolecular complex;cytoplasm;catalytic complex;protein complex;cell part;cell;intracellular;cellular_component;cytoplasmic part;intracellular part;	4;3;2;4;4;3;2;2;3;1;4;3;	GO:0051287;GO:0003674;GO:0005488;GO:1901363;GO:1901265;GO:0016491;GO:0004367;GO:0050662;GO:0000166;GO:0036094;GO:0003824;GO:0016614;GO:0016616;GO:0097159;GO:0048037;	NAD binding;molecular_function;binding;heterocyclic compound binding;nucleoside phosphate binding;oxidoreductase activity;glycerol-3-phosphate dehydrogenase [NAD+] activity;coenzyme binding;nucleotide binding;small molecule binding;catalytic activity;oxidoreductase activity, acting on CH-OH group of donors;oxidoreductase activity, acting on the CH-OH group of donors, NAD or NADP as acceptor;organ…	5;1;2;3;4;3;6;4;4;3;2;4;5;3;3;				IPR011128;IPR017751;IPR006168;IPR008927;IPR006109;IPR013328;IPR016040;	Glycerol-3-phosphate dehydrogenase, NAD-dependent, N-terminal;Glycerol-3-phosphate dehydrogenase, NAD-dependent, eukaryotic;Glycerol-3-phosphate dehydrogenase, NAD-dependent;6-phosphogluconate dehydrogenase C-terminal domain-like;Glycerol-3-phosphate dehydrogenase, NAD-dependent, C-terminal;6-phosphogluconate dehydrogenase, domain 2;NAD(P)-binding domain;	cytosol	7297034	564	C	[C] Energy production and conversion;
B0XIZ5	Chitinase domain-containing protein 1 OS=Culex quinquefasciatus GN=CpipJ_CPIJ019363 PE=4 SV=1 - [B0XIZ5_CULQU]	0.932	1	0.957	1	0.874	1	1.256	1	1.235	1	1.03	1	1.436	1	GO:0044238;GO:0005975;GO:0071704;GO:0008150;GO:0008152;	primary metabolic process;carbohydrate metabolic process;organic substance metabolic process;biological_process;metabolic process;	3;4;3;1;2;				GO:0016787;GO:0003824;GO:0016798;GO:0004553;GO:0003674;	hydrolase activity;catalytic activity;hydrolase activity, acting on glycosyl bonds;hydrolase activity, hydrolyzing O-glycosyl compounds;molecular_function;	3;2;4;5;1;				IPR013781;IPR011583;IPR017853;IPR001223;	Glycoside hydrolase, catalytic domain;Chitinase II;Glycoside hydrolase superfamily;Glycoside hydrolase family 18, catalytic domain;	extracellular	7297354	448	G	[G] Carbohydrate transport and metabolism;
B0WV18	Membrane associated progesterone receptor OS=Culex quinquefasciatus GN=CpipJ_CPIJ010629 PE=3 SV=1 - [B0WV18_CULQU]	1.107	0.133394	0.836	0.174422	1.126	0.138803	0.839	0.143094	0.808	0.102463	0.784	0.121068	0.771	0.0988606				GO:0005575;GO:0044425;GO:0016021;GO:0016020;GO:0031224;	cellular_component;membrane part;integral component of membrane;membrane;intrinsic component of membrane;	1;2;4;2;3;							IPR001199;	Cytochrome b5-like heme/steroid binding domain;	extracellular	7293150	256	R	[R] General function prediction only;
B0WBF7	Sulfite reductase OS=Culex quinquefasciatus GN=CpipJ_CPIJ004455 PE=4 SV=1 - [B0WBF7_CULQU]	0.979	0.669501	1.035	0.533921	0.987	0.545396	1.016	0.434376	1.038	0.321405	1.06	0.567	1.03	0.489211	GO:2001057;GO:0006807;GO:0044281;GO:0071941;GO:0044699;GO:0044710;GO:0071704;GO:0042126;GO:0009987;GO:0042128;GO:0008150;GO:0008152;GO:0043436;GO:0006082;GO:0044237;GO:0044763;	reactive nitrogen species metabolic process;nitrogen compound metabolic process;small molecule metabolic process;nitrogen cycle metabolic process;single-organism process;single-organism metabolic process;organic substance metabolic process;nitrate metabolic process;cellular process;nitrate assimilation;biological_process;metabolic process;oxoacid metabolic process;organic acid metabolic process;c…	4;3;4;4;2;3;3;5;2;5;1;2;5;4;3;3;				GO:0030151;GO:0003674;GO:0016491;GO:0043169;GO:0046914;GO:0043167;GO:0046872;GO:0003824;GO:0005488;	molybdenum ion binding;molecular_function;oxidoreductase activity;cation binding;transition metal ion binding;ion binding;metal ion binding;catalytic activity;binding;	7;1;3;4;6;3;5;2;2;				IPR005066;IPR000572;IPR014756;IPR001199;IPR008335;	Moybdenum cofactor oxidoreductase, dimerisation;Oxidoreductase, molybdopterin-binding domain;Immunoglobulin E-set;Cytochrome b5-like heme/steroid binding domain;Eukaryotic molybdopterin oxidoreductase;	mitochondria	7293520_2	497	C	[C] Energy production and conversion;
B0WZ24	Short-chain dehydrogenase OS=Culex quinquefasciatus GN=CpipJ_CPIJ011768 PE=3 SV=1 - [B0WZ24_CULQU]	0.971	0.489608	1.1	0.101101	0.89	0.00816149	1.071	0.0474956	1.159	0.083558	1.137	0.214729	1.199	0.0230919				GO:0016021;GO:0016020;GO:0005575;GO:0044425;GO:0031224;	integral component of membrane;membrane;cellular_component;membrane part;intrinsic component of membrane;	4;2;1;2;3;	GO:0003824;GO:0003674;GO:0016491;	catalytic activity;molecular_function;oxidoreductase activity;	2;1;3;				IPR002347;IPR020904;IPR016040;	Short-chain dehydrogenase/reductase SDR;Short-chain dehydrogenase/reductase, conserved site;NAD(P)-binding domain;	extracellular	7290874	340	Q	[Q] Secondary metabolites biosynthesis, transport and catabolism;
B0WLG0	Putative uncharacterized protein OS=Culex quinquefasciatus GN=CpipJ_CPIJ007910 PE=4 SV=1 - [B0WLG0_CULQU]	NA	NA	NA	NA	NA	NA	NA	NA	NA	NA	NA	NA	NA	NA	GO:1901564;GO:0006040;GO:1901135;GO:0043170;GO:0071704;GO:0006807;GO:0008150;GO:0008152;GO:0006022;GO:0006030;GO:1901071;	organonitrogen compound metabolic process;amino sugar metabolic process;carbohydrate derivative metabolic process;macromolecule metabolic process;organic substance metabolic process;nitrogen compound metabolic process;biological_process;metabolic process;aminoglycan metabolic process;chitin metabolic process;glucosamine-containing compound metabolic process;	4;5;4;4;3;3;1;2;5;6;6;	GO:0005575;GO:0005576;	cellular_component;extracellular region;	1;2;	GO:0005488;GO:0003674;GO:0097367;GO:0008061;	binding;molecular_function;carbohydrate derivative binding;chitin binding;	2;1;3;4;				IPR002557;	Chitin binding domain;	extracellular
B0XA87	Pyruvate dehydrogenase OS=Culex quinquefasciatus GN=CpipJ_CPIJ016430 PE=4 SV=1 - [B0XA87_CULQU]	1.037	0.712503	0.987	0.872069	1.105	0.184716	0.862	0.0346903	0.853	0.196925	0.955	0.826747	0.78	0.0448804	GO:0006637;GO:0006732;GO:0019752;GO:0044249;GO:0044281;GO:0044711;GO:0006090;GO:0044699;GO:0044710;GO:0051186;GO:0051188;GO:0071704;GO:0035383;GO:0035384;GO:1901576;GO:0009987;GO:0032787;GO:0009058;GO:0008150;GO:0008152;GO:0043436;GO:0006084;GO:0006085;GO:0006086;GO:0006082;GO:0044272;GO:0044763;GO:0044237;GO:0006790;GO:0071616;GO:0006793;GO:0009108;	acyl-CoA metabolic process;coenzyme metabolic process;carboxylic acid metabolic process;cellular biosynthetic process;small molecule metabolic process;single-organism biosynthetic process;pyruvate metabolic process;single-organism process;single-organism metabolic process;cofactor metabolic process;cofactor biosynthetic process;organic substance metabolic process;thioester metabolic process;thioe…	5;5;6;4;4;4;8;2;3;4;5;3;4;5;4;2;7;3;1;2;5;6;7;5;4;5;3;3;4;6;4;6;				GO:0003674;GO:0016491;GO:0004738;GO:0004739;GO:0016624;GO:0003824;GO:0016903;	molecular_function;oxidoreductase activity;pyruvate dehydrogenase activity;pyruvate dehydrogenase (acetyl-transferring) activity;oxidoreductase activity, acting on the aldehyde or oxo group of donors, disulfide as acceptor;catalytic activity;oxidoreductase activity, acting on the aldehyde or oxo group of donors;	1;3;5;6;5;2;4;	K00162	map00010;map00020;map00620;map01100;map01110;map01120;map01130;map01200;	Glycolysis / Gluconeogenesis;Citrate cycle (TCA cycle);Pyruvate metabolism;Metabolic pathways;Biosynthesis of secondary metabolites;Microbial metabolism in diverse environments;Biosynthesis of antibiotics;Carbon metabolism;	IPR029061;IPR009014;IPR005475;IPR027110;IPR033248;IPR033247;	Thiamin diphosphate-binding fold;Transketolase C-terminal/Pyruvate-ferredoxin oxidoreductase domain II;Transketolase-like, pyrimidine-binding domain;Pyruvate dehydrogenase E1 component subunit beta;Transketolase, C-terminal domain;Transketolase family;	mitochondria	CE27647	507	C	[C] Energy production and conversion;
B0WJG6	Choline dehydrogenase OS=Culex quinquefasciatus GN=CpipJ_CPIJ007620 PE=4 SV=1 - [B0WJG6_CULQU]	0.913	0.0113083	1.119	0.0476884	0.96	0.28848	1.067	0.114531	1.148	0.0922202	1.264	0.0127086	1.112	0.233043							GO:0043168;GO:0050662;GO:0050660;GO:0016614;GO:0097159;GO:0000166;GO:0036094;GO:0003824;GO:0003674;GO:0005488;GO:0048037;GO:0043167;GO:1901363;GO:1901265;GO:0016491;	anion binding;coenzyme binding;flavin adenine dinucleotide binding;oxidoreductase activity, acting on CH-OH group of donors;organic cyclic compound binding;nucleotide binding;small molecule binding;catalytic activity;molecular_function;binding;cofactor binding;ion binding;heterocyclic compound binding;nucleoside phosphate binding;oxidoreductase activity;	4;4;5;4;3;4;3;2;1;2;3;3;3;4;3;				IPR000172;IPR023753;IPR007867;IPR012132;	Glucose-methanol-choline oxidoreductase, N-terminal;FAD/NAD(P)-binding domain;Glucose-methanol-choline oxidoreductase, C-terminal;Glucose-methanol-choline oxidoreductase;	cytosol	7293014	397	R	[R] General function prediction only;
B0XIT9	Putative uncharacterized protein OS=Culex quinquefasciatus GN=CpipJ_CPIJ019325 PE=4 SV=1 - [B0XIT9_CULQU]	0.976	1	1.065	1	0.97	1	1.014	1	1.062	1	1.095	1	1.046	1							GO:0035639;GO:0003674;GO:0005488;GO:0000166;GO:1901363;GO:1901265;GO:0001882;GO:0043168;GO:0016462;GO:0043167;GO:0032561;GO:0001883;GO:0032549;GO:0017076;GO:0005525;GO:0016787;GO:0003924;GO:0017111;GO:0036094;GO:0003824;GO:0016818;GO:0097367;GO:0097159;GO:0016817;GO:0019001;GO:0032555;GO:0032550;GO:0032553;	purine ribonucleoside triphosphate binding;molecular_function;binding;nucleotide binding;heterocyclic compound binding;nucleoside phosphate binding;nucleoside binding;anion binding;pyrophosphatase activity;ion binding;guanyl ribonucleotide binding;purine nucleoside binding;ribonucleoside binding;purine nucleotide binding;GTP binding;hydrolase activity;GTPase activity;nucleoside-triphosphatase act…	5;1;2;4;3;4;4;4;6;3;6;5;5;5;6;3;8;7;3;2;5;3;3;4;6;5;6;4;				IPR000795;IPR004161;IPR009001;IPR009000;IPR015256;IPR027417;	Transcription factor, GTP-binding domain;Translation elongation factor EFTu-like, domain 2;Translation elongation factor EF1A/initiation factor IF2gamma, C-terminal;Translation protein, beta-barrel domain;Translation initiation factor 2, gamma subunit, C-terminal;P-loop containing nucleoside triphosphate hydrolase;	mitochondria	7299981	667	J	[J] Translation, ribosomal structure and biogenesis;
B0WB42	Sulfide quinone reductase OS=Culex quinquefasciatus GN=CpipJ_CPIJ004284 PE=4 SV=1 - [B0WB42_CULQU]	1.059	0.3311	1.054	0.956683	0.997	0.741908	0.936	0.128482	1.001	0.482323	0.999	0.718564	0.939	0.350888							GO:0003824;GO:0003674;GO:0016491;	catalytic activity;molecular_function;oxidoreductase activity;	2;1;3;				IPR023753;	FAD/NAD(P)-binding domain;	mitochondria	7292463	539	C	[C] Energy production and conversion;
B0X8L3	Chloride intracellular channel 6-like protein OS=Culex quinquefasciatus GN=CpipJ_CPIJ015561 PE=4 SV=1 - [B0X8L3_CULQU]	1.033	1	0.987	1	1.047	1	0.936	1	0.919	1	0.958	1	0.894	1													IPR012336;IPR010987;	Thioredoxin-like fold;Glutathione S-transferase, C-terminal-like;	cytosol	7292935	397	P	[P] Inorganic ion transport and metabolism;
B0WR94	Putative uncharacterized protein OS=Culex quinquefasciatus GN=CpipJ_CPIJ009111 PE=4 SV=1 - [B0WR94_CULQU]	1.174	0.107894	0.845	0.226834	1.115	0.162226	0.86	0.114251	0.729	0.121453	0.694	0.151668	0.771	0.117453															extracellular
B0WR90	Putative uncharacterized protein OS=Culex quinquefasciatus GN=CpipJ_CPIJ009107 PE=3 SV=1 - [B0WR90_CULQU]	1.167	1	0.864	1	1.055	1	0.889	1	0.787	1	0.742	1	0.842	1				GO:0016020;GO:0005575;	membrane;cellular_component;	2;1;	GO:0043169;GO:0004180;GO:0016787;GO:0008241;GO:0008238;GO:0043167;GO:0003824;GO:0070011;GO:0003674;GO:0005488;GO:0008233;GO:0046872;GO:0008237;	cation binding;carboxypeptidase activity;hydrolase activity;peptidyl-dipeptidase activity;exopeptidase activity;ion binding;catalytic activity;peptidase activity, acting on L-amino acid peptides;molecular_function;binding;peptidase activity;metal ion binding;metallopeptidase activity;	4;7;3;7;6;3;2;5;1;2;4;5;6;				IPR001548;	Peptidase M2, peptidyl-dipeptidase A;	extracellular	7297434	632	E	[E] Amino acid transport and metabolism;
B0WEY6	Actin-2 OS=Culex quinquefasciatus GN=CpipJ_CPIJ005786 PE=3 SV=1 - [B0WEY6_CULQU]	1.008	0.0955065	1.011	0.0342856	0.955	0.111481	0.994	0.144971	0.904	0.0329288	0.967	0.0204887	0.925	0.0414302							GO:0043168;GO:0017076;GO:0030554;GO:0097367;GO:0097159;GO:1901363;GO:0001882;GO:0043167;GO:0036094;GO:0035639;GO:0005524;GO:0032559;GO:0032553;GO:0001883;GO:0032549;GO:0032555;GO:0003674;GO:0000166;GO:0032550;GO:1901265;GO:0005488;	anion binding;purine nucleotide binding;adenyl nucleotide binding;carbohydrate derivative binding;organic cyclic compound binding;heterocyclic compound binding;nucleoside binding;ion binding;small molecule binding;purine ribonucleoside triphosphate binding;ATP binding;adenyl ribonucleotide binding;ribonucleotide binding;purine nucleoside binding;ribonucleoside binding;purine ribonucleotide bindin…	4;5;6;3;3;3;4;3;3;5;6;6;4;5;5;5;1;4;6;4;2;				IPR020902;IPR004000;IPR004001;	Actin/actin-like conserved site;Actin family;Actin, conserved site;	cytoskeleton	7290649	744	Z	[Z] Cytoskeleton;
Q9GTK2	Trypsin theta OS=Culex quinquefasciatus GN=CpipJ_CPIJ006080 PE=2 SV=1 - [Q9GTK2_CULQU]	1.04	1	0.917	1	1.134	1	0.893	1	0.827	1	0.884	1	0.787	1							GO:0004252;GO:0004175;GO:0017171;GO:0016787;GO:0003824;GO:0070011;GO:0003674;GO:0008233;GO:0008236;	serine-type endopeptidase activity;endopeptidase activity;serine hydrolase activity;hydrolase activity;catalytic activity;peptidase activity, acting on L-amino acid peptides;molecular_function;peptidase activity;serine-type peptidase activity;	6;6;4;3;2;5;1;4;5;				IPR033116;IPR009003;IPR001254;IPR001314;IPR018114;	Serine proteases, trypsin family, serine active site;Peptidase S1, PA clan;Serine proteases, trypsin domain;Peptidase S1A, chymotrypsin family;Serine proteases, trypsin family, histidine active site;	extracellular	7303317	169	E	[E] Amino acid transport and metabolism;
B0X3T4	SEC14 OS=Culex quinquefasciatus GN=CpipJ_CPIJ014227 PE=4 SV=1 - [B0X3T4_CULQU]	0.878	1	1.207	1	0.812	1	1.17	1	1.399	1	1.378	1	1.441	1				GO:0044464;GO:0005623;GO:0005622;GO:0005575;	cell part;cell;intracellular;cellular_component;	2;2;3;1;	GO:0005215;GO:0003674;	transporter activity;molecular_function;	2;1;				IPR001251;IPR011074;IPR001071;	CRAL-TRIO lipid binding domain;CRAL/TRIO, N-terminal domain;Cellular retinaldehyde binding/alpha-tocopherol transport;	cytosol	7297252	340	I	[I] Lipid transport and metabolism;
B0WP52	Prolylcarboxypeptidase OS=Culex quinquefasciatus GN=CpipJ_CPIJ008874 PE=4 SV=1 - [B0WP52_CULQU]	0.558	0.0470312	1.53	0.034449	0.555	0.0336388	1.515	0.0451387	2.722	0.0909277	2.749	0.0883068	2.729	0.0925316							GO:0016787;GO:0003824;GO:0004180;GO:0017171;GO:0008238;GO:0070011;GO:0003674;GO:0008233;GO:0008236;	hydrolase activity;catalytic activity;carboxypeptidase activity;serine hydrolase activity;exopeptidase activity;peptidase activity, acting on L-amino acid peptides;molecular_function;peptidase activity;serine-type peptidase activity;	3;2;7;4;6;5;1;4;5;				IPR008758;IPR029058;	Peptidase S28;Alpha/Beta hydrolase fold;	extracellular	7300508	237	OR	[O] Posttranslational modification, protein turnover, chaperones;[R] General function prediction only;
B0WP53	Prolylcarboxypeptidase OS=Culex quinquefasciatus GN=CpipJ_CPIJ008875 PE=4 SV=1 - [B0WP53_CULQU]	1.089	0.00204895	0.941	0.014749	1.023	0.0616533	0.941	0.0116403	0.907	0.0150318	0.879	0.0121781	0.912	0.0438291							GO:0016787;GO:0003824;GO:0004180;GO:0017171;GO:0008238;GO:0070011;GO:0003674;GO:0008233;GO:0008236;	hydrolase activity;catalytic activity;carboxypeptidase activity;serine hydrolase activity;exopeptidase activity;peptidase activity, acting on L-amino acid peptides;molecular_function;peptidase activity;serine-type peptidase activity;	3;2;7;4;6;5;1;4;5;				IPR008758;IPR029058;	Peptidase S28;Alpha/Beta hydrolase fold;	endoplasmic reticulum	7300508	196	OR	[O] Posttranslational modification, protein turnover, chaperones;[R] General function prediction only;
B0WU03	Luciferin 4-monooxygenase OS=Culex quinquefasciatus GN=CpipJ_CPIJ010716 PE=4 SV=1 - [B0WU03_CULQU]	1.133	1	0.988	1	0.948	1	0.937	1	0.92	1	0.874	1	0.989	1							GO:0003824;GO:0004497;GO:0003674;GO:0016491;	catalytic activity;monooxygenase activity;molecular_function;oxidoreductase activity;	2;4;1;3;				IPR000873;IPR020845;IPR025110;	AMP-dependent synthetase/ligase;AMP-binding, conserved site;AMP-binding enzyme C-terminal domain;	cytosol	7301111	486	I	[I] Lipid transport and metabolism;
B0W9N0	Tubulin beta chain OS=Culex quinquefasciatus GN=CpipJ_CPIJ003635 PE=3 SV=1 - [B0W9N0_CULQU]	1.139	1	0.889	1	1.093	1	0.856	1	0.777	1	0.783	1	0.783	1	GO:0044699;GO:0009987;GO:0008150;GO:0007017;GO:0044763;	single-organism process;cellular process;biological_process;microtubule-based process;single-organism cellular process;	2;2;1;4;3;	GO:0099512;GO:0099513;GO:0043229;GO:0043228;GO:0005874;GO:0043226;GO:0005856;GO:0005575;GO:0044430;GO:0015630;GO:0043232;GO:0044464;GO:0005623;GO:0005622;GO:0044446;GO:0044424;GO:0044422;	supramolecular fiber;polymeric cytoskeletal fiber;intracellular organelle;non-membrane-bounded organelle;microtubule;organelle;cytoskeleton;cellular_component;cytoskeletal part;microtubule cytoskeleton;intracellular non-membrane-bounded organelle;cell part;cell;intracellular;intracellular organelle part;intracellular part;organelle part;	2;3;3;3;4;2;5;1;4;6;4;2;2;3;3;3;2;	GO:0005200;GO:0035639;GO:1901363;GO:0003674;GO:0005488;GO:0001883;GO:0000166;GO:0001882;GO:0019001;GO:0005198;GO:0032561;GO:1901265;GO:0032549;GO:0017076;GO:0005525;GO:0016787;GO:0003924;GO:0017111;GO:0036094;GO:0003824;GO:0032555;GO:0016818;GO:0043167;GO:0097367;GO:0097159;GO:0016817;GO:0016462;GO:0032550;GO:0032553;GO:0043168;	structural constituent of cytoskeleton;purine ribonucleoside triphosphate binding;heterocyclic compound binding;molecular_function;binding;purine nucleoside binding;nucleotide binding;nucleoside binding;guanyl nucleotide binding;structural molecule activity;guanyl ribonucleotide binding;nucleoside phosphate binding;ribonucleoside binding;purine nucleotide binding;GTP binding;hydrolase activity;GT…	3;5;3;1;2;5;4;4;6;2;6;4;5;5;6;3;8;7;3;2;5;5;3;3;3;4;6;6;4;4;				IPR008280;IPR023123;IPR000217;IPR018316;IPR002453;IPR017975;IPR003008;	Tubulin/FtsZ, C-terminal;Tubulin, C-terminal;Tubulin;Tubulin/FtsZ, 2-layer sandwich domain;Beta tubulin;Tubulin, conserved site;Tubulin/FtsZ, GTPase domain;	cytosol	7301653	739	Z	[Z] Cytoskeleton;
B0WDA5	Collagen alpha-2(IV) chain OS=Culex quinquefasciatus GN=CpipJ_CPIJ005295 PE=3 SV=1 - [B0WDA5_CULQU]	1.216	1	0.782	1	1.152	1	0.8	1	0.666	1	0.646	1	0.695	1				GO:0043234;GO:0032991;GO:0005581;GO:0005578;GO:0005575;GO:0005576;GO:0031012;GO:0044421;	protein complex;macromolecular complex;collagen trimer;proteinaceous extracellular matrix;cellular_component;extracellular region;extracellular matrix;extracellular region part;	3;2;4;3;1;2;2;2;	GO:0005201;GO:0005198;GO:0003674;	extracellular matrix structural constituent;structural molecule activity;molecular_function;	3;2;1;				IPR008160;IPR001442;IPR016187;	Collagen triple helix repeat;Collagen IV, non-collagenous;C-type lectin fold;	cytosol	7296930	1124	W	[W] Extracellular structures;
B0W5W9	Myomesin OS=Culex quinquefasciatus GN=CpipJ_CPIJ002359 PE=4 SV=1 - [B0W5W9_CULQU]	1.143	0.210105	0.895	0.213927	1.062	0.131579	0.878	0.176133	0.8	0.169501	0.786	0.192138	0.827	0.153786													IPR003599;IPR007110;IPR013783;IPR013098;IPR003598;	Immunoglobulin subtype;Immunoglobulin-like domain;Immunoglobulin-like fold;Immunoglobulin I-set;Immunoglobulin subtype 2;	cytosol	7304284	583	RP	[R] General function prediction only;[P] Inorganic ion transport and metabolism;
B0W5W8	Titin OS=Culex quinquefasciatus GN=CpipJ_CPIJ002358 PE=4 SV=1 - [B0W5W8_CULQU]	1.056	0.0424273	0.966	0.678001	1.046	0.0864575	0.928	0.00346746	0.904	0.0616116	0.914	0.370848	0.891	0.026301							GO:0035639;GO:0003674;GO:0005488;GO:0000166;GO:1901363;GO:0001883;GO:0001882;GO:0043168;GO:0043167;GO:0016740;GO:1901265;GO:0032549;GO:0017076;GO:0004672;GO:0005524;GO:0016301;GO:0036094;GO:0003824;GO:0030554;GO:0097367;GO:0097159;GO:0016773;GO:0032559;GO:0016772;GO:0032555;GO:0032550;GO:0032553;	purine ribonucleoside triphosphate binding;molecular_function;binding;nucleotide binding;heterocyclic compound binding;purine nucleoside binding;nucleoside binding;anion binding;ion binding;transferase activity;nucleoside phosphate binding;ribonucleoside binding;purine nucleotide binding;protein kinase activity;ATP binding;kinase activity;small molecule binding;catalytic activity;adenyl nucleotid…	5;1;2;4;3;5;4;4;3;3;4;5;5;6;6;5;3;2;6;3;3;5;6;4;5;6;4;				IPR003599;IPR003598;IPR013783;IPR013098;IPR000719;IPR003961;IPR008271;IPR017441;IPR013106;IPR007110;IPR011009;	Immunoglobulin subtype;Immunoglobulin subtype 2;Immunoglobulin-like fold;Immunoglobulin I-set;Protein kinase domain;Fibronectin type III;Serine/threonine-protein kinase, active site;Protein kinase, ATP binding site;Immunoglobulin V-set domain;Immunoglobulin-like domain;Protein kinase-like domain;	cytosol	7304283	7480	Z	[Z] Cytoskeleton;
B0WNN6	Lactase-phlorizin hydrolase OS=Culex quinquefasciatus GN=CpipJ_CPIJ008531 PE=3 SV=1 - [B0WNN6_CULQU]	0.884	1	1.276	1	0.808	1	1.11	1	1.396	1	1.447	1	1.373	1	GO:0044238;GO:0005975;GO:0071704;GO:0008150;GO:0008152;	primary metabolic process;carbohydrate metabolic process;organic substance metabolic process;biological_process;metabolic process;	3;4;3;1;2;				GO:0016787;GO:0003824;GO:0016798;GO:0004553;GO:0003674;	hydrolase activity;catalytic activity;hydrolase activity, acting on glycosyl bonds;hydrolase activity, hydrolyzing O-glycosyl compounds;molecular_function;	3;2;4;5;1;				IPR013781;IPR033132;IPR001360;IPR017853;	Glycoside hydrolase, catalytic domain;Glycosyl hydrolases family 1, N-terminal conserved site;Glycoside hydrolase family 1;Glycoside hydrolase superfamily;	extracellular	7294063	494	G	[G] Carbohydrate transport and metabolism;
B0W5W4	Triosephosphate isomerase OS=Culex quinquefasciatus GN=CpipJ_CPIJ002354 PE=3 SV=1 - [B0W5W4_CULQU]	1.721	0.00181097	0.413	0.00105489	1.218	0.000447353	0.53	0.00116489	0.326	0.000238351	0.241	0.00027754	0.443	0.000268622	GO:0009167;GO:0044281;GO:0009161;GO:1901360;GO:0044712;GO:0044710;GO:0044711;GO:0009199;GO:0006733;GO:0009205;GO:0046034;GO:0046031;GO:0032787;GO:0043436;GO:0046128;GO:0009179;GO:0046483;GO:1901564;GO:0016052;GO:0016051;GO:0006163;GO:0006165;GO:0019637;GO:0009141;GO:0044283;GO:0009144;GO:0006807;GO:0046496;GO:1901576;GO:1901575;GO:0051186;GO:0019318;GO:0019319;GO:0009150;GO:0008150;GO:0008152;GO:…	purine ribonucleoside monophosphate metabolic process;small molecule metabolic process;ribonucleoside monophosphate metabolic process;organic cyclic compound metabolic process;single-organism catabolic process;single-organism metabolic process;single-organism biosynthetic process;ribonucleoside triphosphate metabolic process;oxidoreduction coenzyme metabolic process;purine ribonucleoside triphosp…	8;4;7;4;4;3;4;7;6;8;8;8;7;5;7;8;4;4;5;5;6;7;4;6;5;7;3;7;4;4;4;6;7;7;1;2;4;5;6;5;5;8;5;6;4;6;7;6;2;4;6;7;2;4;5;6;7;4;4;5;4;7;7;6;6;6;5;4;5;4;8;5;6;8;5;3;3;3;5;6;3;3;4;3;4;5;4;6;				GO:0016860;GO:0003674;GO:0016861;GO:0003824;GO:0016853;GO:0004807;	intramolecular oxidoreductase activity;molecular_function;intramolecular oxidoreductase activity, interconverting aldoses and ketoses;catalytic activity;isomerase activity;triose-phosphate isomerase activity;	4;1;5;2;3;6;	K01803	map00010;map00051;map00562;map01100;map01110;map01120;map01130;map01200;map01230;	Glycolysis / Gluconeogenesis;Fructose and mannose metabolism;Inositol phosphate metabolism;Metabolic pathways;Biosynthesis of secondary metabolites;Microbial metabolism in diverse environments;Biosynthesis of antibiotics;Carbon metabolism;Biosynthesis of amino acids;	IPR020861;IPR013785;IPR000652;IPR022896;	Triosephosphate isomerase, active site;Aldolase-type TIM barrel;Triosephosphate isomerase;Triosephosphate isomerase, bacterial/eukaryotic;	cytosol	7301903	335	G	[G] Carbohydrate transport and metabolism;
B0WIW6	Transmembrane emp24 domain-containing protein 9 OS=Culex quinquefasciatus GN=CpipJ_CPIJ007480 PE=3 SV=1 - [B0WIW6_CULQU]	1.009	1	0.997	1	0.979	1	1.027	1	1.016	1	0.991	1	1.05	1	GO:0006810;GO:0008150;GO:0051234;GO:0051179;	transport;biological_process;establishment of localization;localization;	4;1;3;2;	GO:0016021;GO:0016020;GO:0005575;GO:0044425;GO:0031224;	integral component of membrane;membrane;cellular_component;membrane part;intrinsic component of membrane;	4;2;1;2;3;							IPR009038;IPR015720;	GOLD domain;TMP21-related;	extracellular	CE24533	326	U	[U] Intracellular trafficking, secretion, and vesicular transport;
B0XKG0	Citrate synthase OS=Culex quinquefasciatus GN=CpipJ_CPIJ019860 PE=4 SV=1 - [B0XKG0_CULQU]	0.953	1	1.138	1	0.936	1	1.014	1	1.128	1	1.197	1	1.082	1							GO:0046912;GO:0003824;GO:0016740;GO:0016746;GO:0003674;	transferase activity, transferring acyl groups, acyl groups converted into alkyl on transfer;catalytic activity;transferase activity;transferase activity, transferring acyl groups;molecular_function;	5;2;3;4;1;				IPR002020;IPR016142;	Citrate synthase;Citrate synthase-like, large alpha subdomain;	extracellular	Hs4758076	85.1	C	[C] Energy production and conversion;
B0W537	Multidrug resistance-associated protein 1 OS=Culex quinquefasciatus GN=CpipJ_CPIJ001520 PE=4 SV=1 - [B0W537_CULQU]	0.907	0.0102123	1.139	0.0664078	0.929	0.0674717	1.069	0.16562	1.194	0.0262375	1.26	0.0440035	1.151	0.12243				GO:0031224;GO:0016021;GO:0016020;GO:0005575;GO:0044425;	intrinsic component of membrane;integral component of membrane;membrane;cellular_component;membrane part;	3;4;2;1;2;	GO:0000166;GO:0035639;GO:0003674;GO:0005488;GO:0016887;GO:0001883;GO:1901363;GO:0001882;GO:0043168;GO:0042626;GO:0016820;GO:0042623;GO:0043167;GO:0015399;GO:1901265;GO:0032549;GO:0017076;GO:0022804;GO:0016787;GO:0005215;GO:0017111;GO:0036094;GO:0003824;GO:0016818;GO:0030554;GO:0097367;GO:0097159;GO:0043492;GO:0016817;GO:0032550;GO:0016462;GO:0022857;GO:0032559;GO:0005524;GO:0032555;GO:0015405;GO:…	nucleotide binding;purine ribonucleoside triphosphate binding;molecular_function;binding;ATPase activity;purine nucleoside binding;heterocyclic compound binding;nucleoside binding;anion binding;ATPase activity, coupled to transmembrane movement of substances;hydrolase activity, acting on acid anhydrides, catalyzing transmembrane movement of substances;ATPase activity, coupled;ion binding;primary …	4;5;1;2;8;5;3;4;4;6;5;9;3;5;4;5;5;4;3;2;7;3;2;5;6;3;3;10;4;6;6;3;6;6;5;6;4;	K06147			IPR005292;IPR003593;IPR017871;IPR003439;IPR011527;IPR027417;	Multi drug resistance-associated protein;AAA+ ATPase domain;ABC transporter, conserved site;ABC transporter-like;ABC transporter type 1, transmembrane domain;P-loop containing nucleoside triphosphate hydrolase;	plasma membrane	Hs4826838	1401	Q	[Q] Secondary metabolites biosynthesis, transport and catabolism;
B0XKG1	Citrate synthase OS=Culex quinquefasciatus GN=CpipJ_CPIJ019861 PE=3 SV=1 - [B0XKG1_CULQU]	1.051	0.0136098	1.024	0.74801	1.006	0.319685	0.935	0.0357312	0.934	0.130403	0.995	0.452728	0.898	0.148707	GO:0044710;GO:0006082;GO:0071704;GO:0044763;GO:0044237;GO:0008150;GO:0006101;GO:0008152;GO:0043436;GO:0009987;GO:0072350;GO:0044281;GO:0044699;GO:0019752;	single-organism metabolic process;organic acid metabolic process;organic substance metabolic process;single-organism cellular process;cellular metabolic process;biological_process;citrate metabolic process;metabolic process;oxoacid metabolic process;cellular process;tricarboxylic acid metabolic process;small molecule metabolic process;single-organism process;carboxylic acid metabolic process;	3;4;3;3;3;1;8;2;5;2;7;4;2;6;				GO:0046912;GO:0004108;GO:0036440;GO:0003824;GO:0016740;GO:0016746;GO:0003674;	transferase activity, transferring acyl groups, acyl groups converted into alkyl on transfer;citrate (Si)-synthase activity;citrate synthase activity;catalytic activity;transferase activity;transferase activity, transferring acyl groups;molecular_function;	5;7;6;2;3;4;1;	K01647	map00020;map00630;map01100;map01110;map01120;map01130;map01200;map01210;map01230;	Citrate cycle (TCA cycle);Glyoxylate and dicarboxylate metabolism;Metabolic pathways;Biosynthesis of secondary metabolites;Microbial metabolism in diverse environments;Biosynthesis of antibiotics;Carbon metabolism;2-Oxocarboxylic acid metabolism;Biosynthesis of amino acids;	IPR002020;IPR010109;IPR019810;IPR016142;	Citrate synthase;Citrate synthase, eukaryotic-type;Citrate synthase active site;Citrate synthase-like, large alpha subdomain;	cytosol	7290712	635	C	[C] Energy production and conversion;
B0WQZ4	60S acidic ribosomal protein P0 OS=Culex quinquefasciatus GN=CpipJ_CPIJ009501 PE=3 SV=1 - [B0WQZ4_CULQU]	1.162	0.310322	0.824	0.362489	1.192	0.111012	0.767	0.103356	0.671	0.18029	0.711	0.315284	0.643	0.0890788	GO:0042254;GO:0022613;GO:0008150;GO:0071840;GO:0044085;	ribosome biogenesis;ribonucleoprotein complex biogenesis;biological_process;cellular component organization or biogenesis;cellular component biogenesis;	5;4;1;2;3;	GO:0005737;GO:0032991;GO:0005840;GO:0043232;GO:1990904;GO:0044464;GO:0043229;GO:0005623;GO:0005622;GO:0005575;GO:0044444;GO:0043228;GO:0044424;GO:0030529;GO:0043226;	cytoplasm;macromolecular complex;ribosome;intracellular non-membrane-bounded organelle;ribonucleoprotein complex;cell part;intracellular organelle;cell;intracellular;cellular_component;cytoplasmic part;non-membrane-bounded organelle;intracellular part;intracellular ribonucleoprotein complex;organelle;	4;2;5;4;3;2;3;2;3;1;4;3;3;4;2;							IPR001790;IPR030670;	Ribosomal protein L10P;60S acidic ribosomal protein P0;	cytoskeleton	7296522	501	J	[J] Translation, ribosomal structure and biogenesis;
B0W0E7	Sepiapterin reductase OS=Culex quinquefasciatus GN=CpipJ_CPIJ000511 PE=4 SV=1 - [B0W0E7_CULQU]	1.142	1	0.934	1	1.011	1	0.905	1	0.851	1	0.821	1	0.895	1	GO:0006732;GO:0044249;GO:0034641;GO:0006807;GO:0009108;GO:1901362;GO:1901360;GO:1901576;GO:0051186;GO:0051188;GO:0042558;GO:0042559;GO:0071704;GO:0018130;GO:0006729;GO:0009987;GO:0006725;GO:0009058;GO:0046146;GO:0008150;GO:0008152;GO:1901564;GO:0046483;GO:0044271;GO:1901566;GO:0044237;GO:0019438;	coenzyme metabolic process;cellular biosynthetic process;cellular nitrogen compound metabolic process;nitrogen compound metabolic process;coenzyme biosynthetic process;organic cyclic compound biosynthetic process;organic cyclic compound metabolic process;organic substance biosynthetic process;cofactor metabolic process;cofactor biosynthetic process;pteridine-containing compound metabolic process;…	5;4;4;3;6;5;4;4;4;5;5;6;3;5;7;2;4;3;6;1;2;4;4;5;5;3;5;				GO:0003674;GO:0016491;GO:0004757;GO:0003824;GO:0016616;GO:0016614;	molecular_function;oxidoreductase activity;sepiapterin reductase activity;catalytic activity;oxidoreductase activity, acting on the CH-OH group of donors, NAD or NADP as acceptor;oxidoreductase activity, acting on CH-OH group of donors;	1;3;6;2;5;4;				IPR002347;IPR006393;IPR016040;	Short-chain dehydrogenase/reductase SDR;Sepiapterin reductase;NAD(P)-binding domain;	cytosol	7290936	222	Q	[Q] Secondary metabolites biosynthesis, transport and catabolism;
B0XL87	Trypsin-2 OS=Culex quinquefasciatus GN=CpipJ_CPIJ020109 PE=3 SV=1 - [B0XL87_CULQU]	NA	NA	NA	NA	NA	NA	NA	NA	NA	NA	NA	NA	NA	NA							GO:0004252;GO:0004175;GO:0017171;GO:0016787;GO:0003824;GO:0070011;GO:0003674;GO:0008233;GO:0008236;	serine-type endopeptidase activity;endopeptidase activity;serine hydrolase activity;hydrolase activity;catalytic activity;peptidase activity, acting on L-amino acid peptides;molecular_function;peptidase activity;serine-type peptidase activity;	6;6;4;3;2;5;1;4;5;				IPR009003;IPR001254;IPR018114;IPR001314;	Peptidase S1, PA clan;Serine proteases, trypsin domain;Serine proteases, trypsin family, histidine active site;Peptidase S1A, chymotrypsin family;	extracellular	7301922	199	E	[E] Amino acid transport and metabolism;
B0WQZ9	Hexamerin 2 beta OS=Culex quinquefasciatus GN=CpipJ_CPIJ009506 PE=4 SV=1 - [B0WQZ9_CULQU]	0.937	0.210755	1.121	0.134222	0.932	0.521244	1.007	0.421159	1.105	0.210468	1.15	0.128475	1.081	0.233933													IPR013788;IPR000896;IPR005204;IPR005203;IPR014756;IPR008922;	Hemocyanin/hexamerin;Hemocyanin/hexamerin middle domain;Hemocyanin, N-terminal;Hemocyanin, C-terminal;Immunoglobulin E-set;Uncharacterised domain, di-copper centre;	extracellular
B0XJ66	Ubiquinone biosynthesis O-methyltransferase, mitochondrial OS=Culex quinquefasciatus GN=coq3 PE=3 SV=1 - [B0XJ66_CULQU]	0.893	0.0061798	1.197	0.0168612	0.889	0.0415866	1.116	0.0161503	1.297	0.0281517	1.332	0.0186567	1.279	0.036909	GO:0006732;GO:0006733;GO:0044249;GO:0044281;GO:0044283;GO:0044699;GO:1901576;GO:0044710;GO:0051186;GO:1901663;GO:0051188;GO:1901661;GO:0071704;GO:0006744;GO:0006743;GO:0009987;GO:0009058;GO:0044711;GO:0008150;GO:0008152;GO:0042181;GO:0042180;GO:0044763;GO:0044237;GO:0009108;	coenzyme metabolic process;oxidoreduction coenzyme metabolic process;cellular biosynthetic process;small molecule metabolic process;small molecule biosynthetic process;single-organism process;organic substance biosynthetic process;single-organism metabolic process;cofactor metabolic process;quinone biosynthetic process;cofactor biosynthetic process;quinone metabolic process;organic substance meta…	5;6;4;4;5;2;4;3;4;6;5;5;3;7;6;2;3;4;1;2;5;4;3;3;6;				GO:0030580;GO:0003674;GO:0008169;GO:0008168;GO:0008425;GO:0016740;GO:0016741;GO:0008757;GO:0003824;	quinone cofactor methyltransferase activity;molecular_function;C-methyltransferase activity;methyltransferase activity;2-polyprenyl-6-methoxy-1,4-benzoquinone methyltransferase activity;transferase activity;transferase activity, transferring one-carbon groups;S-adenosylmethionine-dependent methyltransferase activity;catalytic activity;	7;1;6;5;8;3;4;6;2;	K00568	map00130;map01100;map01110;	Ubiquinone and other terpenoid-quinone biosynthesis;Metabolic pathways;Biosynthesis of secondary metabolites;	IPR010233;IPR013216;IPR029063;	Ubiquinone biosynthesis O-methyltransferase;Methyltransferase type 11;S-adenosyl-L-methionine-dependent methyltransferase;	extracellular	7298756	209	H	[H] Coenzyme transport and metabolism;
B0X121	3-hydroxybutyrate dehydrogenase type 2 OS=Culex quinquefasciatus GN=CpipJ_CPIJ013219 PE=4 SV=1 - [B0X121_CULQU]	1.129	1	0.892	1	1.058	1	0.902	1	0.818	1	0.793	1	0.852	1							GO:0003824;GO:0003674;GO:0016491;	catalytic activity;molecular_function;oxidoreductase activity;	2;1;3;	K00059	map00061;map00780;map01040;map01100;map01212;	Fatty acid biosynthesis;Biotin metabolism;Biosynthesis of unsaturated fatty acids;Metabolic pathways;Fatty acid metabolism;	IPR002347;IPR016040;IPR020904;	Short-chain dehydrogenase/reductase SDR;NAD(P)-binding domain;Short-chain dehydrogenase/reductase, conserved site;	cytosol	7296705	321	R	[R] General function prediction only;
B0X652	Sterol carrier protein-2 OS=Culex quinquefasciatus GN=CpipJ_CPIJ015122 PE=4 SV=1 - [B0X652_CULQU]	0.456	0.0292896	0.986	0.85958	0.499	0.0139754	1.972	0.279789	3.361	0.0458069	2.169	0.403215	3.953	0.210313													IPR003033;	SCP2 sterol-binding domain;	cytosol	7300457	63.9	I	[I] Lipid transport and metabolism;
B0X654	Sterol carrier protein-2 OS=Culex quinquefasciatus GN=CpipJ_CPIJ015124 PE=4 SV=1 - [B0X654_CULQU]	0.639	2.7942e-70	1.482	1.04404e-73	0.65	3.60402e-74	1.367	1.34582e-61	2.149	6.81365e-58	2.287	2.04721e-57	2.096	1.96236e-54													IPR003033;	SCP2 sterol-binding domain;	cytosol	Hs4504505	46.6	TI	[T] Signal transduction mechanisms;[I] Lipid transport and metabolism;
B0XBV9	V-type proton ATPase subunit a OS=Culex quinquefasciatus GN=CpipJ_CPIJ017010 PE=3 SV=1 - [B0XBV9_CULQU]	0.862	0.00568108	1.148	0.00643176	0.913	0.054026	1.145	0.0183284	1.298	0.0153193	1.34	0.00718034	1.254	0.0354249	GO:1902600;GO:0090662;GO:0044699;GO:0015992;GO:0015991;GO:0055085;GO:0098660;GO:0015672;GO:0098662;GO:0006818;GO:0006812;GO:0006811;GO:0006810;GO:0034220;GO:0044765;GO:0008150;GO:0051234;GO:0051179;GO:1902578;GO:0044763;GO:0015988;GO:0009987;GO:0098655;	hydrogen ion transmembrane transport;ATP hydrolysis coupled transmembrane transport;single-organism process;proton transport;ATP hydrolysis coupled proton transport;transmembrane transport;inorganic ion transmembrane transport;monovalent inorganic cation transport;inorganic cation transmembrane transport;hydrogen transport;cation transport;ion transport;transport;ion transmembrane transport;singl…	7;5;2;6;6;4;6;7;7;5;6;5;4;5;4;1;3;2;3;3;8;2;6;	GO:0098588;GO:0044464;GO:0033176;GO:0043226;GO:0043229;GO:0000220;GO:0005774;GO:0043227;GO:0016469;GO:0005737;GO:0044446;GO:0031090;GO:0005773;GO:0016021;GO:0016020;GO:0044437;GO:0031224;GO:0043234;GO:0032991;GO:0043231;GO:0033179;GO:0005623;GO:0016471;GO:0005575;GO:0098796;GO:0044444;GO:0044422;GO:0044424;GO:0044425;GO:0098805;GO:0005622;GO:0033177;	bounding membrane of organelle;cell part;proton-transporting V-type ATPase complex;organelle;intracellular organelle;vacuolar proton-transporting V-type ATPase, V0 domain;vacuolar membrane;membrane-bounded organelle;proton-transporting two-sector ATPase complex;cytoplasm;intracellular organelle part;organelle membrane;vacuole;integral component of membrane;membrane;vacuolar part;intrinsic compone…	4;2;5;2;3;5;4;3;4;4;3;3;5;4;2;4;3;3;2;4;5;2;5;1;3;4;2;3;2;3;3;4;	GO:0003674;GO:0015077;GO:0005215;GO:0022857;GO:0022891;GO:0015075;GO:0008324;GO:0022890;GO:0022892;GO:0015078;	molecular_function;monovalent inorganic cation transmembrane transporter activity;transporter activity;transmembrane transporter activity;substrate-specific transmembrane transporter activity;ion transmembrane transporter activity;cation transmembrane transporter activity;inorganic cation transmembrane transporter activity;substrate-specific transporter activity;hydrogen ion transmembrane transpo…	1;8;2;3;4;5;6;7;3;9;				IPR002490;IPR026028;	V-type ATPase, V0 complex, 116kDa subunit family;ATPase, V0 complex, subunit 116kDa, eukaryotic;	plasma membrane	7300393	1075	C	[C] Energy production and conversion;
B0WQR9	Neutral alpha-glucosidase AB OS=Culex quinquefasciatus GN=CpipJ_CPIJ009308 PE=3 SV=1 - [B0WQR9_CULQU]	1.019	1	0.933	1	1.091	1	0.947	1	0.887	1	0.919	1	0.868	1	GO:0044238;GO:0005975;GO:0071704;GO:0008152;GO:0008150;	primary metabolic process;carbohydrate metabolic process;organic substance metabolic process;metabolic process;biological_process;	3;4;3;2;1;				GO:0016787;GO:0003824;GO:0030246;GO:0016798;GO:0003674;GO:0005488;GO:0004553;	hydrolase activity;catalytic activity;carbohydrate binding;hydrolase activity, acting on glycosyl bonds;molecular_function;binding;hydrolase activity, hydrolyzing O-glycosyl compounds;	3;2;3;4;1;2;5;				IPR011013;IPR030458;IPR025887;IPR000322;IPR017853;	Galactose mutarotase-like domain;Glycosyl hydrolases family 31, active site;Glycoside hydrolase family 31, N-terminal domain;Glycoside hydrolase family 31;Glycoside hydrolase superfamily;	mitochondria	7289612	1133	GMO	[G] Carbohydrate transport and metabolism;[M] Cell wall/membrane/envelope biogenesis;[O] Posttranslational modification, protein turnover, chaperones;
B0WHP5	30S ribosomal protein S8 OS=Culex quinquefasciatus GN=CpipJ_CPIJ006671 PE=3 SV=1 - [B0WHP5_CULQU]	0.903	0.0185823	1.2	0.0278746	0.827	0.0155268	1.138	0.00837419	1.347	0.0181573	1.337	0.0245203	1.376	0.0163916	GO:1901564;GO:0044249;GO:0006807;GO:0044237;GO:0034645;GO:1901576;GO:0044260;GO:0043043;GO:0071704;GO:0010467;GO:1901566;GO:0043170;GO:0044267;GO:0009987;GO:0009058;GO:0009059;GO:0008150;GO:0008152;GO:0044271;GO:0043604;GO:0044238;GO:0019538;GO:0034641;GO:0043603;GO:0006518;GO:0006412;	organonitrogen compound metabolic process;cellular biosynthetic process;nitrogen compound metabolic process;cellular metabolic process;cellular macromolecule biosynthetic process;organic substance biosynthetic process;cellular macromolecule metabolic process;peptide biosynthetic process;organic substance metabolic process;gene expression;organonitrogen compound biosynthetic process;macromolecule …	4;4;3;3;5;4;4;6;3;5;5;4;5;2;3;5;1;2;5;6;3;4;4;5;5;6;	GO:0044464;GO:0043229;GO:0030529;GO:0043226;GO:0005737;GO:0032991;GO:0005840;GO:0043232;GO:1990904;GO:0005623;GO:0005622;GO:0005575;GO:0044444;GO:0043228;GO:0044424;	cell part;intracellular organelle;intracellular ribonucleoprotein complex;organelle;cytoplasm;macromolecular complex;ribosome;intracellular non-membrane-bounded organelle;ribonucleoprotein complex;cell;intracellular;cellular_component;cytoplasmic part;non-membrane-bounded organelle;intracellular part;	2;3;4;2;4;2;5;4;3;2;3;1;4;3;3;	GO:0003674;GO:0005198;GO:0003735;	molecular_function;structural molecule activity;structural constituent of ribosome;	1;2;3;				IPR000630;	Ribosomal protein S8;	cytosol	7292864	244	J	[J] Translation, ribosomal structure and biogenesis;
B0XDC3	Coatomer subunit delta OS=Culex quinquefasciatus GN=CpipJ_CPIJ017540 PE=3 SV=1 - [B0XDC3_CULQU]	0.874	1	1.164	1	0.956	1	1.054	1	1.201	1	1.335	1	1.103	1	GO:0008104;GO:0044699;GO:0071702;GO:0033036;GO:0048193;GO:0006810;GO:0045184;GO:0044765;GO:0008150;GO:0051649;GO:0051234;GO:0051179;GO:1902578;GO:0051641;GO:0006890;GO:0016192;GO:0046907;GO:0015031;GO:1902582;	protein localization;single-organism process;organic substance transport;macromolecule localization;Golgi vesicle transport;transport;establishment of protein localization;single-organism transport;biological_process;establishment of localization in cell;establishment of localization;localization;single-organism localization;cellular localization;retrograde vesicle-mediated transport, Golgi to ER…	4;2;5;3;6;4;4;4;1;4;3;2;3;3;7;5;5;5;5;	GO:0043231;GO:0043229;GO:0030117;GO:0044425;GO:0044424;GO:0043227;GO:0005622;GO:0030135;GO:0043226;GO:0005737;GO:0044446;GO:0031982;GO:0030663;GO:0030662;GO:0016023;GO:0031410;GO:0098805;GO:0016020;GO:0031988;GO:0044433;GO:0044431;GO:0030137;GO:0048475;GO:0005794;GO:0098588;GO:0005798;GO:0030659;GO:0097708;GO:0012506;GO:0030120;GO:0030126;GO:0043234;GO:0032991;GO:0030660;GO:0044464;GO:0005623;GO:…	intracellular membrane-bounded organelle;intracellular organelle;membrane coat;membrane part;intracellular part;membrane-bounded organelle;intracellular;coated vesicle;organelle;cytoplasm;intracellular organelle part;vesicle;COPI-coated vesicle membrane;coated vesicle membrane;cytoplasmic, membrane-bounded vesicle;cytoplasmic vesicle;whole membrane;membrane;membrane-bounded vesicle;cytoplasmic ve…	4;3;4;2;3;3;3;6;2;4;3;4;5;4;5;5;3;2;5;4;4;6;3;4;4;5;5;4;4;5;5;3;2;4;2;2;5;1;3;4;3;2;3;							IPR011012;IPR028565;IPR027059;IPR022775;	Longin-like domain;Mu homology domain;Coatomer delta subunit;AP complex, mu/sigma subunit;	mitochondria	7290211	654	U	[U] Intracellular trafficking, secretion, and vesicular transport;
B0WFD9	Putative uncharacterized protein OS=Culex quinquefasciatus GN=CpipJ_CPIJ005975 PE=4 SV=1 - [B0WFD9_CULQU]	0.89	1	1.211	1	0.872	1	1.089	1	1.295	1	1.366	1	1.249	1							GO:0043169;GO:0043167;GO:0003674;GO:0005488;GO:0046872;GO:0005509;	cation binding;ion binding;molecular_function;binding;metal ion binding;calcium ion binding;	4;3;1;2;5;6;				IPR011992;IPR018247;IPR002048;	EF-hand domain pair;EF-Hand 1, calcium-binding site;EF-hand domain;	cytosol
B0WNE7	Putative uncharacterized protein OS=Culex quinquefasciatus GN=CpipJ_CPIJ008663 PE=4 SV=1 - [B0WNE7_CULQU]	0.999	0.964669	1.018	0.600439	0.892	0.310519	1.111	0.30971	1.126	0.3888	1.022	0.684675	1.246	0.332116															extracellular
B0WFD2	Putative uncharacterized protein OS=Culex quinquefasciatus GN=CpipJ_CPIJ005968 PE=4 SV=1 - [B0WFD2_CULQU]	1.294	1	0.641	1	1.203	1	0.781	1	0.572	1	0.497	1	0.649	1													IPR033916;IPR003172;IPR014756;	ML domain, Npc2 like;MD-2-related lipid-recognition domain;Immunoglobulin E-set;	extracellular	7299836	124	S	[S] Function unknown;
B0WFD0	Sodium/potassium-transporting ATPase subunit alpha OS=Culex quinquefasciatus GN=CpipJ_CPIJ005966 PE=3 SV=1 - [B0WFD0_CULQU]	1.108	0.039118	0.823	2.04676e-08	1.152	4.4737e-08	0.868	0.00468432	0.768	8.83197e-05	0.762	0.00115403	0.734	1.73687e-05				GO:0031224;GO:0016021;GO:0016020;GO:0005575;GO:0044425;	intrinsic component of membrane;integral component of membrane;membrane;cellular_component;membrane part;	3;4;2;1;2;	GO:0000166;GO:0035639;GO:0003674;GO:0005488;GO:0016887;GO:0001883;GO:1901363;GO:0001882;GO:0043168;GO:0042625;GO:0042626;GO:0016820;GO:0015081;GO:0042623;GO:0015077;GO:0043167;GO:0005391;GO:0015399;GO:1901265;GO:0032549;GO:0017076;GO:0046873;GO:0046872;GO:0022804;GO:0016787;GO:0043169;GO:0005215;GO:0008324;GO:0017111;GO:0036094;GO:0003824;GO:0008556;GO:0022891;GO:0022890;GO:0016818;GO:0022892;GO:…	nucleotide binding;purine ribonucleoside triphosphate binding;molecular_function;binding;ATPase activity;purine nucleoside binding;heterocyclic compound binding;nucleoside binding;anion binding;ATPase coupled ion transmembrane transporter activity;ATPase activity, coupled to transmembrane movement of substances;hydrolase activity, acting on acid anhydrides, catalyzing transmembrane movement of su…	4;5;1;2;8;5;3;4;4;6;6;5;9;9;8;3;9;5;4;5;5;8;5;4;3;4;2;6;7;3;2;8;4;7;5;3;6;3;3;10;4;7;5;6;3;6;6;6;5;5;7;9;6;4;				IPR018303;IPR023299;IPR004014;IPR023214;IPR008250;IPR005775;IPR001757;	P-type ATPase, phosphorylation site;P-type ATPase, cytoplasmic domain N;Cation-transporting P-type ATPase, N-terminal;HAD-like domain;P-type ATPase, A domain;P-type ATPase, subfamily IIC;P-type ATPase;	plasma membrane	7300678	1427	P	[P] Inorganic ion transport and metabolism;
B0WY76	Actin OS=Culex quinquefasciatus GN=CpipJ_CPIJ012090 PE=3 SV=1 - [B0WY76_CULQU]	0.824	6.319e-07	1.149	4.3377e-09	0.834	1.30068e-09	1.219	1.33689e-06	1.404	1.64218e-08	1.389	1.41778e-09	1.438	2.28486e-07							GO:0043168;GO:0017076;GO:0030554;GO:0097367;GO:0097159;GO:1901363;GO:0001882;GO:0043167;GO:0036094;GO:0035639;GO:0005524;GO:0032559;GO:0032553;GO:0001883;GO:0032549;GO:0032555;GO:0003674;GO:0000166;GO:0032550;GO:1901265;GO:0005488;	anion binding;purine nucleotide binding;adenyl nucleotide binding;carbohydrate derivative binding;organic cyclic compound binding;heterocyclic compound binding;nucleoside binding;ion binding;small molecule binding;purine ribonucleoside triphosphate binding;ATP binding;adenyl ribonucleotide binding;ribonucleotide binding;purine nucleoside binding;ribonucleoside binding;purine ribonucleotide bindin…	4;5;6;3;3;3;4;3;3;5;6;6;4;5;5;5;1;4;6;4;2;				IPR020902;IPR004000;IPR004001;	Actin/actin-like conserved site;Actin family;Actin, conserved site;	cytoskeleton	CE13150	739	Z	[Z] Cytoskeleton;
B0X4U1	Alanine aminotransferase OS=Culex quinquefasciatus GN=CpipJ_CPIJ014256 PE=4 SV=1 - [B0X4U1_CULQU]	1.105	1	0.89	1	1.088	1	0.896	1	0.812	1	0.809	1	0.824	1	GO:0009058;GO:0008152;GO:0008150;	biosynthetic process;metabolic process;biological_process;	3;2;1;				GO:0043168;GO:0003824;GO:0048037;GO:0097159;GO:1901363;GO:0016740;GO:0043167;GO:0008483;GO:0003674;GO:0030170;GO:0016769;GO:0005488;	anion binding;catalytic activity;cofactor binding;organic cyclic compound binding;heterocyclic compound binding;transferase activity;ion binding;transaminase activity;molecular_function;pyridoxal phosphate binding;transferase activity, transferring nitrogenous groups;binding;	4;2;3;3;3;3;3;5;1;4;4;2;				IPR015424;IPR015422;IPR004839;IPR015421;	Pyridoxal phosphate-dependent transferase;Pyridoxal phosphate-dependent transferase, major region, subdomain 2;Aminotransferase, class I/classII;Pyridoxal phosphate-dependent transferase, major region, subdomain 1;	mitochondria	7292870	654	E	[E] Amino acid transport and metabolism;
B0WAG9	60S ribosomal protein L26 OS=Culex quinquefasciatus GN=CpipJ_CPIJ004073 PE=3 SV=1 - [B0WAG9_CULQU]	0.746	0.19564	1.382	0.134556	0.724	0.16117	1.245	0.223888	1.773	0.228925	1.86	0.214702	1.719	0.239802	GO:1901564;GO:0044249;GO:0044237;GO:0034645;GO:0044260;GO:0043043;GO:0071704;GO:0010467;GO:0044267;GO:1901566;GO:0043170;GO:1901576;GO:0009987;GO:0009058;GO:0009059;GO:0008150;GO:0008152;GO:0044271;GO:0043604;GO:0044238;GO:0019538;GO:0034641;GO:0006807;GO:0043603;GO:0006518;GO:0006412;	organonitrogen compound metabolic process;cellular biosynthetic process;cellular metabolic process;cellular macromolecule biosynthetic process;cellular macromolecule metabolic process;peptide biosynthetic process;organic substance metabolic process;gene expression;cellular protein metabolic process;organonitrogen compound biosynthetic process;macromolecule metabolic process;organic substance bios…	4;4;3;5;4;6;3;5;5;5;4;4;2;3;5;1;2;5;6;3;4;4;3;5;5;6;	GO:0015934;GO:0044464;GO:0043229;GO:0043228;GO:0043226;GO:0005737;GO:0044446;GO:0030529;GO:0044391;GO:0032991;GO:0005840;GO:0043232;GO:1990904;GO:0005623;GO:0005622;GO:0005575;GO:0044444;GO:0044424;GO:0044422;	large ribosomal subunit;cell part;intracellular organelle;non-membrane-bounded organelle;organelle;cytoplasm;intracellular organelle part;intracellular ribonucleoprotein complex;ribosomal subunit;macromolecular complex;ribosome;intracellular non-membrane-bounded organelle;ribonucleoprotein complex;cell;intracellular;cellular_component;cytoplasmic part;intracellular part;organelle part;	5;2;3;3;2;4;3;4;4;2;5;4;3;2;3;1;4;3;2;	GO:0003674;GO:0005198;GO:0003735;	molecular_function;structural molecule activity;structural constituent of ribosome;	1;2;3;				IPR014722;IPR005756;IPR008991;IPR005825;IPR005824;	Ribosomal protein L2 domain 2;Ribosomal protein L26/L24P, eukaryotic/archaeal;Translation protein SH3-like domain;Ribosomal protein L24/L26, conserved site;KOW;	nuclear	7293850	248	J	[J] Translation, ribosomal structure and biogenesis;
B0WLI9	Putative uncharacterized protein OS=Culex quinquefasciatus GN=CpipJ_CPIJ008220 PE=4 SV=1 - [B0WLI9_CULQU]	1.091	1	0.735	1	1.284	1	0.829	1	0.658	1	0.675	1	0.646	1															cytosol
B0W3D7	Filamin OS=Culex quinquefasciatus GN=CpipJ_CPIJ001681 PE=4 SV=1 - [B0W3D7_CULQU]	1.553	0.0435814	0.384	0.0061127	1.513	0.00212285	0.38	0.0367412	0.25	0.00739844	0.253	0.00350103	0.252	0.0130714													IPR001298;IPR013783;IPR028559;IPR017868;IPR014756;	Filamin/ABP280 repeat;Immunoglobulin-like fold;Filamin A;Filamin/ABP280 repeat-like;Immunoglobulin E-set;	cytosol	7300226	1469	Z	[Z] Cytoskeleton;
Q15G74	Ribosomal protein L18 (Fragment) OS=Culex pipiens pipiens PE=2 SV=1 - [Q15G74_CULPP]	1.419	0.176973	0.627	0.191076	1.186	0.229884	0.655	0.204263	0.492	0.154895	0.443	0.136715	0.552	0.182981	GO:1901564;GO:0044249;GO:0006807;GO:0044237;GO:0034645;GO:1901576;GO:0044260;GO:0043043;GO:0071704;GO:0010467;GO:1901566;GO:0043170;GO:0044267;GO:0009987;GO:0009058;GO:0009059;GO:0008150;GO:0008152;GO:0044271;GO:0043604;GO:0044238;GO:0019538;GO:0034641;GO:0043603;GO:0006518;GO:0006412;	organonitrogen compound metabolic process;cellular biosynthetic process;nitrogen compound metabolic process;cellular metabolic process;cellular macromolecule biosynthetic process;organic substance biosynthetic process;cellular macromolecule metabolic process;peptide biosynthetic process;organic substance metabolic process;gene expression;organonitrogen compound biosynthetic process;macromolecule …	4;4;3;3;5;4;4;6;3;5;5;4;5;2;3;5;1;2;5;6;3;4;4;5;5;6;	GO:0044464;GO:0043229;GO:0030529;GO:0043226;GO:0005737;GO:0032991;GO:0005840;GO:0043232;GO:1990904;GO:0005623;GO:0005622;GO:0005575;GO:0044444;GO:0043228;GO:0044424;	cell part;intracellular organelle;intracellular ribonucleoprotein complex;organelle;cytoplasm;macromolecular complex;ribosome;intracellular non-membrane-bounded organelle;ribonucleoprotein complex;cell;intracellular;cellular_component;cytoplasmic part;non-membrane-bounded organelle;intracellular part;	2;3;4;2;4;2;5;4;3;2;3;1;4;3;3;	GO:0003674;GO:0005198;GO:0003735;	molecular_function;structural molecule activity;structural constituent of ribosome;	1;2;3;				IPR021131;IPR000039;	Ribosomal protein L18e/L15P;Ribosomal protein L18e;	mitochondria	7295274	69.7	J	[J] Translation, ribosomal structure and biogenesis;
B0WBT9	FAM8A1 OS=Culex quinquefasciatus GN=CpipJ_CPIJ004638 PE=4 SV=1 - [B0WBT9_CULQU]	0.933	1	1.13	1	0.95	1	1.026	1	1.136	1	1.216	1	1.08	1				GO:0005575;GO:0044425;GO:0016021;GO:0016020;GO:0031224;	cellular_component;membrane part;integral component of membrane;membrane;intrinsic component of membrane;	1;2;4;2;3;							IPR010432;	RDD;	plasma membrane	7303977	214	S	[S] Function unknown;
B0X7J2	3-hydroxyisobutyrate dehydrogenase OS=Culex quinquefasciatus GN=CpipJ_CPIJ015209 PE=3 SV=1 - [B0X7J2_CULQU]	1.066	0.0481368	0.965	0.526883	1.049	0.547071	0.914	0.267638	0.883	0.314783	0.908	0.257762	0.872	0.382556	GO:0019752;GO:0044248;GO:0006807;GO:0044282;GO:0044699;GO:0044712;GO:0044710;GO:0006520;GO:0008150;GO:0071704;GO:1901605;GO:1901606;GO:0006574;GO:0044238;GO:0009987;GO:1901575;GO:0008152;GO:0043436;GO:1901564;GO:0009056;GO:0006082;GO:0009063;GO:0006573;GO:1901565;GO:0016054;GO:0044237;GO:0046395;GO:0044763;GO:0009081;GO:0009083;GO:0044281;	carboxylic acid metabolic process;cellular catabolic process;nitrogen compound metabolic process;small molecule catabolic process;single-organism process;single-organism catabolic process;single-organism metabolic process;cellular amino acid metabolic process;biological_process;organic substance metabolic process;alpha-amino acid metabolic process;alpha-amino acid catabolic process;valine catabol…	6;4;3;5;2;4;3;4;1;3;5;6;7;3;2;4;2;5;4;3;4;5;6;5;5;3;6;3;5;6;4;				GO:0051287;GO:0003674;GO:0005488;GO:1901363;GO:0016491;GO:0050662;GO:0008442;GO:0000166;GO:0004616;GO:1901265;GO:0036094;GO:0003824;GO:0048037;GO:0016614;GO:0016616;GO:0097159;	NAD binding;molecular_function;binding;heterocyclic compound binding;oxidoreductase activity;coenzyme binding;3-hydroxyisobutyrate dehydrogenase activity;nucleotide binding;phosphogluconate dehydrogenase (decarboxylating) activity;nucleoside phosphate binding;small molecule binding;catalytic activity;cofactor binding;oxidoreductase activity, acting on CH-OH group of donors;oxidoreductase activity…	5;1;2;3;3;4;6;4;6;4;3;2;3;4;5;3;				IPR013328;IPR011548;IPR008927;IPR002204;IPR029154;IPR015815;IPR006115;IPR016040;	6-phosphogluconate dehydrogenase, domain 2;3-hydroxyisobutyrate dehydrogenase;6-phosphogluconate dehydrogenase C-terminal domain-like;3-hydroxyisobutyrate dehydrogenase-related, conserved site;3-hydroxyisobutyrate dehydrogenase, NAD-binding domain;3-hydroxyisobutyrate dehydrogenase-related;6-phosphogluconate dehydrogenase, NADP-binding;NAD(P)-binding domain;	mitochondria	7302557	426	R	[R] General function prediction only;
B0X394	Vinculin OS=Culex quinquefasciatus GN=CpipJ_CPIJ013873 PE=4 SV=1 - [B0X394_CULQU]	1.151	1	0.842	1	1.137	1	0.835	1	0.73	1	0.734	1	0.735	1	GO:0008150;GO:0007155;GO:0022610;	biological_process;cell adhesion;biological adhesion;	1;3;2;	GO:0005856;GO:0015629;GO:0043232;GO:0044464;GO:0005623;GO:0005622;GO:0005575;GO:0044424;GO:0043229;GO:0043228;GO:0043226;	cytoskeleton;actin cytoskeleton;intracellular non-membrane-bounded organelle;cell part;cell;intracellular;cellular_component;intracellular part;intracellular organelle;non-membrane-bounded organelle;organelle;	5;6;4;2;2;3;1;3;3;3;2;	GO:0003674;GO:0005198;	molecular_function;structural molecule activity;	1;2;				IPR000633;IPR006077;	Vinculin, conserved site;Vinculin/alpha-catenin;	cytosol	7290291	1465	W	[W] Extracellular structures;
B0XAW6	Apolipoprotein D OS=Culex quinquefasciatus GN=CpipJ_CPIJ015725 PE=3 SV=1 - [B0XAW6_CULQU]	0.943	0.134778	1.093	0.100633	0.932	0.126903	1.081	0.148914	1.079	0.09443	1.127	0.0866947	1.095	0.0970312				GO:0005575;GO:0005576;	cellular_component;extracellular region;	1;2;	GO:0031409;GO:0036094;GO:0003674;GO:0005488;	pigment binding;small molecule binding;molecular_function;binding;	3;3;1;2;				IPR002345;IPR003057;IPR000566;IPR022271;IPR011038;IPR012674;IPR022272;	Lipocalin;Invertebrate colouration protein;Lipocalin/cytosolic fatty-acid binding domain;Lipocalin, ApoD type;Calycin-like;Calycin;Lipocalin family conserved site;	extracellular	Hs4502163	104	M	[M] Cell wall/membrane/envelope biogenesis;
B0WBT0	Gelsolin OS=Culex quinquefasciatus GN=CpipJ_CPIJ004629 PE=4 SV=1 - [B0WBT0_CULQU]	0.979	1	0.964	1	0.94	1	1.128	1	1.093	1	0.988	1	1.2	1	GO:0022607;GO:0006461;GO:0033043;GO:0043933;GO:1901879;GO:0030036;GO:0051128;GO:0008064;GO:0034622;GO:0043244;GO:0043241;GO:0050789;GO:0071840;GO:0043242;GO:0030832;GO:0030833;GO:0030834;GO:0030835;GO:0071822;GO:0030837;GO:0030838;GO:0051495;GO:0051494;GO:0051493;GO:0051261;GO:0016043;GO:0090066;GO:0065003;GO:0030042;GO:0065007;GO:0044699;GO:0032272;GO:0032273;GO:0048518;GO:0048519;GO:0051693;GO:…	cellular component assembly;protein complex assembly;regulation of organelle organization;macromolecular complex subunit organization;regulation of protein depolymerization;actin cytoskeleton organization;regulation of cellular component organization;regulation of actin polymerization or depolymerization;cellular macromolecular complex assembly;regulation of protein complex disassembly;protein co…	4;5;5;4;6;5;4;6;6;5;6;2;2;5;5;6;7;7;5;7;6;6;6;6;8;3;4;5;8;2;2;6;5;2;2;8;3;5;4;2;4;7;4;4;9;3;7;5;1;4;5;8;4;7;6;4;6;5;7;4;5;5;5;6;3;4;3;4;3;5;3;4;3;3;				GO:0003674;GO:0005488;GO:0043167;GO:0043169;GO:0005509;GO:0046872;	molecular_function;binding;ion binding;cation binding;calcium ion binding;metal ion binding;	1;2;3;4;6;5;				IPR029006;IPR007122;IPR007123;IPR030004;	ADF-H/Gelsolin-like domain;Villin/Gelsolin;Gelsolin-like domain;Gelsolin;	cytoskeleton	7296888	748	Z	[Z] Cytoskeleton;
B0X576	Putative uncharacterized protein OS=Culex quinquefasciatus GN=CpipJ_CPIJ014324 PE=4 SV=1 - [B0X576_CULQU]	1.01	1	0.866	1	1.057	1	1.051	1	0.931	1	0.86	1	0.995	1							GO:0097159;GO:0003674;GO:0005488;GO:0003676;GO:1901363;GO:0003723;	organic cyclic compound binding;molecular_function;binding;nucleic acid binding;heterocyclic compound binding;RNA binding;	3;1;2;4;3;5;				IPR004087;IPR004088;	K Homology domain;K Homology domain, type 1;	cytosol	7302782	274	A	[A] RNA processing and modification;
B0WE09	Putative uncharacterized protein OS=Culex quinquefasciatus GN=CpipJ_CPIJ005163 PE=4 SV=1 - [B0WE09_CULQU]	1.14	1	0.855	1	1.105	1	0.871	1	0.766	1	0.752	1	0.788	1													IPR024185;IPR002698;	5-formyltetrahydrofolate cyclo-ligase-like domain;5-formyltetrahydrofolate cyclo-ligase;	mitochondria	7296855	253	H	[H] Coenzyme transport and metabolism;
B0W9U4	Methylcrotonoyl-CoA carboxylase alpha chain, mitochondrial OS=Culex quinquefasciatus GN=CpipJ_CPIJ003841 PE=4 SV=1 - [B0W9U4_CULQU]	1.094	1	0.892	1	1.104	1	0.889	1	0.807	1	0.818	1	0.805	1							GO:0035639;GO:0003674;GO:0005488;GO:0000166;GO:1901363;GO:0001883;GO:0001882;GO:0043168;GO:0043169;GO:0043167;GO:0016879;GO:1901265;GO:0032549;GO:0017076;GO:0046872;GO:0005524;GO:0036094;GO:0003824;GO:0016874;GO:0030554;GO:0097367;GO:0097159;GO:0032559;GO:0032555;GO:0004075;GO:0032550;GO:0032553;	purine ribonucleoside triphosphate binding;molecular_function;binding;nucleotide binding;heterocyclic compound binding;purine nucleoside binding;nucleoside binding;anion binding;cation binding;ion binding;ligase activity, forming carbon-nitrogen bonds;nucleoside phosphate binding;ribonucleoside binding;purine nucleotide binding;metal ion binding;ATP binding;small molecule binding;catalytic activi…	5;1;2;4;3;5;4;4;4;3;4;4;5;5;5;6;3;2;3;6;3;3;6;5;5;6;4;	K01965	map00280;map00630;map00640;map01100;map01120;map01130;map01200;	Valine, leucine and isoleucine degradation;Glyoxylate and dicarboxylate metabolism;Propanoate metabolism;Metabolic pathways;Microbial metabolism in diverse environments;Biosynthesis of antibiotics;Carbon metabolism;	IPR005482;IPR000089;IPR013816;IPR011761;IPR011054;IPR013815;IPR016185;IPR005481;IPR001882;IPR011053;IPR005479;IPR011764;	Biotin carboxylase, C-terminal;Biotin/lipoyl attachment;ATP-grasp fold, subdomain 2;ATP-grasp fold;Rudiment single hybrid motif;ATP-grasp fold, subdomain 1;Pre-ATP-grasp domain;Biotin carboxylase-like, N-terminal domain;Biotin-binding site;Single hybrid motif;Carbamoyl-phosphate synthetase large subunit-like, ATP-binding domain;Biotin carboxylation domain;	mitochondria	7302098	909	IE	[I] Lipid transport and metabolism;[E] Amino acid transport and metabolism;
B0X5E2	Ribosomal protein L19 OS=Culex quinquefasciatus GN=CpipJ_CPIJ014540 PE=3 SV=1 - [B0X5E2_CULQU]	1.109	0.315956	0.916	0.973301	1.064	0.853548	0.908	0.637485	0.823	0.920805	0.82	0.821679	0.847	0.909723	GO:1901564;GO:0044249;GO:0006807;GO:0044237;GO:0034645;GO:1901576;GO:0044260;GO:0043043;GO:0071704;GO:0010467;GO:1901566;GO:0043170;GO:0044267;GO:0009987;GO:0009058;GO:0009059;GO:0008150;GO:0008152;GO:0044271;GO:0043604;GO:0044238;GO:0019538;GO:0034641;GO:0043603;GO:0006518;GO:0006412;	organonitrogen compound metabolic process;cellular biosynthetic process;nitrogen compound metabolic process;cellular metabolic process;cellular macromolecule biosynthetic process;organic substance biosynthetic process;cellular macromolecule metabolic process;peptide biosynthetic process;organic substance metabolic process;gene expression;organonitrogen compound biosynthetic process;macromolecule …	4;4;3;3;5;4;4;6;3;5;5;4;5;2;3;5;1;2;5;6;3;4;4;5;5;6;	GO:0044464;GO:0043229;GO:0030529;GO:0043226;GO:0005737;GO:0032991;GO:0005840;GO:0043232;GO:1990904;GO:0005623;GO:0005622;GO:0005575;GO:0044444;GO:0043228;GO:0044424;	cell part;intracellular organelle;intracellular ribonucleoprotein complex;organelle;cytoplasm;macromolecular complex;ribosome;intracellular non-membrane-bounded organelle;ribonucleoprotein complex;cell;intracellular;cellular_component;cytoplasmic part;non-membrane-bounded organelle;intracellular part;	2;3;4;2;4;2;5;4;3;2;3;1;4;3;3;	GO:0003674;GO:0005198;GO:0003735;	molecular_function;structural molecule activity;structural constituent of ribosome;	1;2;3;				IPR015974;IPR000196;IPR023638;IPR015972;IPR033935;	Ribosomal protein L19/L19e, domain 3;Ribosomal protein L19/L19e;Ribosomal protein L19/L19e conserved site;Ribosomal protein L19/L19e, domain 1;Ribosomal protein L19, eukaryotic;	cytosol	7291886	326	J	[J] Translation, ribosomal structure and biogenesis;
B0WKU4	ATPase family AAA domain-containing protein 3 OS=Culex quinquefasciatus GN=CpipJ_CPIJ007514 PE=4 SV=1 - [B0WKU4_CULQU]	0.941	1	1.166	1	0.888	1	1.054	1	1.204	1	1.243	1	1.187	1							GO:0043168;GO:0017076;GO:0030554;GO:0097367;GO:0097159;GO:1901363;GO:0001882;GO:0043167;GO:0036094;GO:0035639;GO:0005524;GO:0032559;GO:0032553;GO:0001883;GO:0032549;GO:0032555;GO:0003674;GO:0000166;GO:0032550;GO:1901265;GO:0005488;	anion binding;purine nucleotide binding;adenyl nucleotide binding;carbohydrate derivative binding;organic cyclic compound binding;heterocyclic compound binding;nucleoside binding;ion binding;small molecule binding;purine ribonucleoside triphosphate binding;ATP binding;adenyl ribonucleotide binding;ribonucleotide binding;purine nucleoside binding;ribonucleoside binding;purine ribonucleotide bindin…	4;5;6;3;3;3;4;3;3;5;6;6;4;5;5;5;1;4;6;4;2;				IPR003959;IPR003593;IPR021911;IPR027417;	ATPase, AAA-type, core;AAA+ ATPase domain;ATPase family AAA domain-containing protein 3, domain of unknown function DUF3523;P-loop containing nucleoside triphosphate hydrolase;	nuclear	7300121	890	O	[O] Posttranslational modification, protein turnover, chaperones;
B0W1Y5	Protease m1 zinc metalloprotease OS=Culex quinquefasciatus GN=CpipJ_CPIJ001050 PE=4 SV=1 - [B0W1Y5_CULQU]	1.357	1	0.744	1	1.108	1	0.732	1	0.597	1	0.551	1	0.661	1							GO:0043169;GO:0046914;GO:0016787;GO:0043167;GO:0003824;GO:0070011;GO:0003674;GO:0005488;GO:0008233;GO:0046872;GO:0008237;GO:0008270;	cation binding;transition metal ion binding;hydrolase activity;ion binding;catalytic activity;peptidase activity, acting on L-amino acid peptides;molecular_function;binding;peptidase activity;metal ion binding;metallopeptidase activity;zinc ion binding;	4;6;3;3;2;5;1;2;4;5;6;7;				IPR001930;IPR014782;IPR024571;	Peptidase M1, alanine aminopeptidase/leukotriene A4 hydrolase;Peptidase M1, membrane alanine aminopeptidase, N-terminal;ERAP1-like C-terminal domain;	extracellular	7300768	395	EO	[E] Amino acid transport and metabolism;[O] Posttranslational modification, protein turnover, chaperones;
B0W1Y4	Protease m1 zinc metalloprotease OS=Culex quinquefasciatus GN=CpipJ_CPIJ001049 PE=4 SV=1 - [B0W1Y4_CULQU]	0.967	1	1.035	1	0.972	1	1.047	1	1.069	1	1.074	1	1.077	1							GO:0043169;GO:0046914;GO:0016787;GO:0043167;GO:0003824;GO:0070011;GO:0003674;GO:0005488;GO:0008233;GO:0046872;GO:0008237;GO:0008270;	cation binding;transition metal ion binding;hydrolase activity;ion binding;catalytic activity;peptidase activity, acting on L-amino acid peptides;molecular_function;binding;peptidase activity;metal ion binding;metallopeptidase activity;zinc ion binding;	4;6;3;3;2;5;1;2;4;5;6;7;				IPR001930;IPR014782;IPR024571;	Peptidase M1, alanine aminopeptidase/leukotriene A4 hydrolase;Peptidase M1, membrane alanine aminopeptidase, N-terminal;ERAP1-like C-terminal domain;	endoplasmic reticulum	7300768	420	EO	[E] Amino acid transport and metabolism;[O] Posttranslational modification, protein turnover, chaperones;
B0W1Y3	Protease m1 zinc metalloprotease OS=Culex quinquefasciatus GN=CpipJ_CPIJ001048 PE=4 SV=1 - [B0W1Y3_CULQU]	0.918	0.120638	1.08	0.0481177	0.917	0.141677	1.059	0.235293	1.196	0.114542	1.183	0.0718258	1.155	0.151169							GO:0043169;GO:0046914;GO:0016787;GO:0043167;GO:0003824;GO:0070011;GO:0003674;GO:0005488;GO:0008233;GO:0046872;GO:0008237;GO:0008270;	cation binding;transition metal ion binding;hydrolase activity;ion binding;catalytic activity;peptidase activity, acting on L-amino acid peptides;molecular_function;binding;peptidase activity;metal ion binding;metallopeptidase activity;zinc ion binding;	4;6;3;3;2;5;1;2;4;5;6;7;				IPR001930;IPR014782;IPR024571;	Peptidase M1, alanine aminopeptidase/leukotriene A4 hydrolase;Peptidase M1, membrane alanine aminopeptidase, N-terminal;ERAP1-like C-terminal domain;	plasma membrane	7300768	555	EO	[E] Amino acid transport and metabolism;[O] Posttranslational modification, protein turnover, chaperones;
B0XB08	Putative uncharacterized protein OS=Culex quinquefasciatus GN=CpipJ_CPIJ015839 PE=3 SV=1 - [B0XB08_CULQU]	1.109	0.153621	0.837	0.064581	1.133	0.0120936	0.891	0.106325	0.771	0.0600216	0.76	0.0697697	0.787	0.0491285	GO:0043933;GO:0030036;GO:0043241;GO:0071840;GO:0032984;GO:0043624;GO:0071822;GO:0051261;GO:0016043;GO:0044699;GO:0030029;GO:0009987;GO:0008154;GO:0044763;GO:0030042;GO:0006996;GO:0007015;GO:0007010;GO:1902589;GO:0008150;GO:0022411;	macromolecular complex subunit organization;actin cytoskeleton organization;protein complex disassembly;cellular component organization or biogenesis;macromolecular complex disassembly;cellular protein complex disassembly;protein complex subunit organization;protein depolymerization;cellular component organization;single-organism process;actin filament-based process;cellular process;actin polymer…	4;5;6;2;5;7;5;8;3;2;4;2;7;3;8;4;6;5;4;1;4;	GO:0015629;GO:0043229;GO:0043228;GO:0043226;GO:0005856;GO:0043232;GO:0044464;GO:0005623;GO:0005622;GO:0005575;GO:0044424;	actin cytoskeleton;intracellular organelle;non-membrane-bounded organelle;organelle;cytoskeleton;intracellular non-membrane-bounded organelle;cell part;cell;intracellular;cellular_component;intracellular part;	6;3;3;2;5;4;2;2;3;1;3;							IPR002108;IPR029006;IPR017904;	Actin-depolymerising factor homology domain;ADF-H/Gelsolin-like domain;ADF/Cofilin;	mitochondria	7291724	204	Z	[Z] Cytoskeleton;
B0W1Y1	Protease m1 zinc metalloprotease OS=Culex quinquefasciatus GN=CpipJ_CPIJ001046 PE=4 SV=1 - [B0W1Y1_CULQU]	1.032	0.476622	1.008	0.45902	1.048	0.0620447	0.964	0.0650693	0.918	0.00861147	0.98	0.568293	0.875	0.0383747							GO:0043169;GO:0046914;GO:0016787;GO:0043167;GO:0003824;GO:0070011;GO:0003674;GO:0005488;GO:0008233;GO:0046872;GO:0008237;GO:0008270;	cation binding;transition metal ion binding;hydrolase activity;ion binding;catalytic activity;peptidase activity, acting on L-amino acid peptides;molecular_function;binding;peptidase activity;metal ion binding;metallopeptidase activity;zinc ion binding;	4;6;3;3;2;5;1;2;4;5;6;7;				IPR001930;IPR014782;IPR024571;	Peptidase M1, alanine aminopeptidase/leukotriene A4 hydrolase;Peptidase M1, membrane alanine aminopeptidase, N-terminal;ERAP1-like C-terminal domain;	nuclear	7300768	421	EO	[E] Amino acid transport and metabolism;[O] Posttranslational modification, protein turnover, chaperones;
B0X4C1	40S ribosomal protein S3 OS=Culex quinquefasciatus GN=CpipJ_CPIJ013941 PE=3 SV=1 - [B0X4C1_CULQU]	1.032	0.446377	1.059	0.116955	0.949	0.0589982	0.969	0.986727	1.073	0.419269	1.051	0.446031	1.085	0.290421	GO:0044249;GO:0034641;GO:0006807;GO:0034645;GO:1901576;GO:0044260;GO:0043043;GO:0071704;GO:0010467;GO:0044267;GO:0009987;GO:0009058;GO:0009059;GO:0008150;GO:0008152;GO:1901564;GO:0043604;GO:0044238;GO:0044271;GO:0043603;GO:1901566;GO:0019538;GO:0044237;GO:0043170;GO:0006518;GO:0006412;	cellular biosynthetic process;cellular nitrogen compound metabolic process;nitrogen compound metabolic process;cellular macromolecule biosynthetic process;organic substance biosynthetic process;cellular macromolecule metabolic process;peptide biosynthetic process;organic substance metabolic process;gene expression;cellular protein metabolic process;cellular process;biosynthetic process;macromolec…	4;4;3;5;4;4;6;3;5;5;2;3;5;1;2;4;6;3;5;5;5;4;3;4;5;6;	GO:0015935;GO:1990904;GO:0043232;GO:0005623;GO:0030529;GO:0043226;GO:0005737;GO:0032991;GO:0005622;GO:0044446;GO:0044391;GO:0005840;GO:0044464;GO:0043229;GO:0005575;GO:0044444;GO:0043228;GO:0044424;GO:0044422;	small ribosomal subunit;ribonucleoprotein complex;intracellular non-membrane-bounded organelle;cell;intracellular ribonucleoprotein complex;organelle;cytoplasm;macromolecular complex;intracellular;intracellular organelle part;ribosomal subunit;ribosome;cell part;intracellular organelle;cellular_component;cytoplasmic part;non-membrane-bounded organelle;intracellular part;organelle part;	5;3;4;2;4;2;4;2;3;3;4;5;2;3;1;4;3;3;2;	GO:1901363;GO:0003674;GO:0005198;GO:0003735;GO:0003676;GO:0003723;GO:0097159;GO:0005488;	heterocyclic compound binding;molecular_function;structural molecule activity;structural constituent of ribosome;nucleic acid binding;RNA binding;organic cyclic compound binding;binding;	3;1;2;3;4;5;3;2;				IPR005703;IPR015946;IPR001351;IPR018280;IPR004044;IPR009019;	Ribosomal protein S3, eukaryotic/archaeal;K homology domain-like, alpha/beta;Ribosomal protein S3, C-terminal;Ribosomal protein S3, conserved site;K Homology domain, type 2;K homology domain, prokaryotic type;	mitochondria	Hs15718687	414	J	[J] Translation, ribosomal structure and biogenesis;
B0X4C0	60S ribosomal protein L6 OS=Culex quinquefasciatus GN=CpipJ_CPIJ013940 PE=4 SV=1 - [B0X4C0_CULQU]	0.99	0.283717	1.109	0.00200729	0.944	0.0294025	0.999	0.612271	1.082	0.0674085	1.124	0.0163704	1.039	0.161261	GO:1901564;GO:0044249;GO:0006807;GO:0044237;GO:0034645;GO:1901576;GO:0044260;GO:0043043;GO:0071704;GO:0010467;GO:1901566;GO:0043170;GO:0044267;GO:0009987;GO:0009058;GO:0009059;GO:0008150;GO:0008152;GO:0044271;GO:0043604;GO:0044238;GO:0019538;GO:0034641;GO:0043603;GO:0006518;GO:0006412;	organonitrogen compound metabolic process;cellular biosynthetic process;nitrogen compound metabolic process;cellular metabolic process;cellular macromolecule biosynthetic process;organic substance biosynthetic process;cellular macromolecule metabolic process;peptide biosynthetic process;organic substance metabolic process;gene expression;organonitrogen compound biosynthetic process;macromolecule …	4;4;3;3;5;4;4;6;3;5;5;4;5;2;3;5;1;2;5;6;3;4;4;5;5;6;	GO:0044464;GO:0043229;GO:0030529;GO:0043226;GO:0005737;GO:0032991;GO:0005840;GO:0043232;GO:1990904;GO:0005623;GO:0005622;GO:0005575;GO:0044444;GO:0043228;GO:0044424;	cell part;intracellular organelle;intracellular ribonucleoprotein complex;organelle;cytoplasm;macromolecular complex;ribosome;intracellular non-membrane-bounded organelle;ribonucleoprotein complex;cell;intracellular;cellular_component;cytoplasmic part;non-membrane-bounded organelle;intracellular part;	2;3;4;2;4;2;5;4;3;2;3;1;4;3;3;	GO:0003674;GO:0005198;GO:0003735;	molecular_function;structural molecule activity;structural constituent of ribosome;	1;2;3;				IPR014722;IPR000915;IPR008991;IPR005568;	Ribosomal protein L2 domain 2;60S ribosomal protein L6E;Translation protein SH3-like domain;Ribosomal protein L6, N-terminal;	nuclear	7302066	276	J	[J] Translation, ribosomal structure and biogenesis;
B0X371	Putative uncharacterized protein OS=Culex quinquefasciatus GN=CpipJ_CPIJ013182 PE=4 SV=1 - [B0X371_CULQU]	0.849	0.0150492	1.139	0.0926372	0.867	0.164543	1.197	0.032311	1.358	0.0651475	1.346	0.0441121	1.38	0.0806435													IPR033916;IPR014756;IPR003172;	ML domain, Npc2 like;Immunoglobulin E-set;MD-2-related lipid-recognition domain;	extracellular	7299293	101	S	[S] Function unknown;
B0W6J1	Putative uncharacterized protein OS=Culex quinquefasciatus GN=CpipJ_CPIJ002742 PE=4 SV=1 - [B0W6J1_CULQU]	1.093	0.196671	0.874	0.186251	1.045	0.3252	0.967	0.447934	0.861	0.234995	0.803	0.179105	0.925	0.377323													IPR003172;IPR014756;	MD-2-related lipid-recognition domain;Immunoglobulin E-set;	extracellular	7299294	57	S	[S] Function unknown;
B0X2S7	Selenium-binding protein 2 OS=Culex quinquefasciatus GN=CpipJ_CPIJ013577 PE=4 SV=1 - [B0X2S7_CULQU]	1.07	1	0.912	1	1.044	1	0.963	1	0.886	1	0.856	1	0.923	1							GO:0008430;GO:0003674;GO:0005488;	selenium binding;molecular_function;binding;	3;1;2;				IPR011042;IPR008826;	Six-bladed beta-propeller, TolB-like;Selenium-binding protein;	cytosol	7299718	682	P	[P] Inorganic ion transport and metabolism;
B0WFC8	Na+/K+ ATPase alpha subunit OS=Culex quinquefasciatus GN=CpipJ_CPIJ005964 PE=4 SV=1 - [B0WFC8_CULQU]	1.142	0.382316	0.909	0.673377	1.016	0.849743	0.9	0.405955	0.836	0.53657	0.799	0.530616	0.886	0.596586				GO:0005575;GO:0044425;GO:0016021;GO:0016020;GO:0031224;	cellular_component;membrane part;integral component of membrane;membrane;intrinsic component of membrane;	1;2;4;2;3;							IPR006068;IPR023298;	Cation-transporting P-type ATPase, C-terminal;P-type ATPase, transmembrane domain;	plasma membrane	7300678	326	P	[P] Inorganic ion transport and metabolism;
B8RJA9	Peroxiredoxin-4 (Fragment) OS=Culex tarsalis PE=2 SV=1 - [B8RJA9_CULTA]	0.669	0.376282	1.371	0.31337	0.675	0.284364	1.325	0.338506	1.992	0.396781	2.055	0.41031	1.963	0.377469							GO:0016209;GO:0051920;GO:0003824;GO:0003674;GO:0016684;GO:0016491;	antioxidant activity;peroxiredoxin activity;catalytic activity;molecular_function;oxidoreductase activity, acting on peroxide as acceptor;oxidoreductase activity;	2;3;2;1;4;3;				IPR000866;IPR019479;IPR012336;IPR024706;	Alkyl hydroperoxide reductase subunit C/ Thiol specific antioxidant;Peroxiredoxin, C-terminal;Thioredoxin-like fold;Peroxiredoxin, AhpC-type;	cytosol	7292296	238	O	[O] Posttranslational modification, protein turnover, chaperones;
B0W3V2	Aconitate hydratase OS=Culex quinquefasciatus GN=CpipJ_CPIJ002118 PE=3 SV=1 - [B0W3V2_CULQU]	0.951	0.184945	1.045	0.226046	0.986	0.629263	1.039	0.10383	1.071	0.0674717	1.102	0.00313603	1.054	0.176399							GO:0051539;GO:0016835;GO:0016836;GO:0003824;GO:0003674;GO:0005488;GO:0051536;GO:0003994;GO:0016829;GO:0051540;	4 iron, 4 sulfur cluster binding;carbon-oxygen lyase activity;hydro-lyase activity;catalytic activity;molecular_function;binding;iron-sulfur cluster binding;aconitate hydratase activity;lyase activity;metal cluster binding;	5;4;5;2;1;2;4;6;3;3;	K01681	map00020;map00630;map01100;map01110;map01120;map01130;map01200;map01210;map01230;	Citrate cycle (TCA cycle);Glyoxylate and dicarboxylate metabolism;Metabolic pathways;Biosynthesis of secondary metabolites;Microbial metabolism in diverse environments;Biosynthesis of antibiotics;Carbon metabolism;2-Oxocarboxylic acid metabolism;Biosynthesis of amino acids;	IPR001030;IPR006249;IPR015931;IPR015932;IPR015937;IPR018136;IPR000573;IPR015928;	Aconitase/3-isopropylmalate dehydratase large subunit, alpha/beta/alpha domain;Aconitase/Iron-responsive element-binding protein 2;Aconitase/3-isopropylmalate dehydratase large subunit, alpha/beta/alpha, subdomain 1/3;Aconitase/3-isopropylmalate dehydratase large subunit, alpha/beta/alpha, subdomain 2;Aconitase/isopropylmalate dehydratase;Aconitase family, 4Fe-4S cluster binding site;Aconitase A/…	cytosol	7299336	1421	AJ	[A] RNA processing and modification;[J] Translation, ribosomal structure and biogenesis;
B0XD98	Signal peptidase complex subunit 3 OS=Culex quinquefasciatus GN=CpipJ_CPIJ016903 PE=4 SV=1 - [B0XD98_CULQU]	0.907	1	1.105	1	0.918	1	1.111	1	1.21	1	1.222	1	1.211	1	GO:0008152;GO:0006807;GO:0044237;GO:0043170;GO:0044260;GO:0071704;GO:0010467;GO:0006508;GO:0044267;GO:0009987;GO:0006465;GO:0008150;GO:0016485;GO:1901564;GO:0044238;GO:0051604;GO:0019538;GO:0034641;GO:0043603;GO:0006518;	metabolic process;nitrogen compound metabolic process;cellular metabolic process;macromolecule metabolic process;cellular macromolecule metabolic process;organic substance metabolic process;gene expression;proteolysis;cellular protein metabolic process;cellular process;signal peptide processing;biological_process;protein processing;organonitrogen compound metabolic process;primary metabolic proce…	2;3;3;4;4;3;5;5;5;2;6;1;6;4;3;5;4;4;5;5;	GO:0005787;GO:0005783;GO:0005789;GO:0042175;GO:0043229;GO:0043227;GO:0043226;GO:0031224;GO:0005737;GO:0044446;GO:0031090;GO:0016021;GO:0016020;GO:0044432;GO:1902494;GO:0098588;GO:0012505;GO:1990234;GO:0043234;GO:0032991;GO:0043231;GO:0044464;GO:0005623;GO:0005622;GO:0005575;GO:0098796;GO:0044444;GO:0044424;GO:0044425;GO:0044422;	signal peptidase complex;endoplasmic reticulum;endoplasmic reticulum membrane;nuclear outer membrane-endoplasmic reticulum membrane network;intracellular organelle;membrane-bounded organelle;organelle;intrinsic component of membrane;cytoplasm;intracellular organelle part;organelle membrane;integral component of membrane;membrane;endoplasmic reticulum part;catalytic complex;bounding membrane of or…	4;4;3;3;3;3;2;3;4;3;3;4;2;4;4;4;3;5;3;2;4;2;2;3;1;3;4;3;2;2;	GO:0003674;GO:0008233;GO:0016787;GO:0003824;	molecular_function;peptidase activity;hydrolase activity;catalytic activity;	1;4;3;2;				IPR007653;	Signal peptidase 22kDa subunit;	extracellular	7301130	289	U	[U] Intracellular trafficking, secretion, and vesicular transport;
B0WG55	T-complex protein 1 subunit theta OS=Culex quinquefasciatus GN=CpipJ_CPIJ005864 PE=3 SV=1 - [B0WG55_CULQU]	0.993	0.992647	1.037	0.275277	0.975	0.608796	0.987	0.48653	0.992	0.641658	1.026	0.379031	0.991	0.842688	GO:0006457;GO:0009987;GO:0008150;	protein folding;cellular process;biological_process;	3;2;1;	GO:0005737;GO:0044464;GO:0005623;GO:0005622;GO:0005575;GO:0044424;	cytoplasm;cell part;cell;intracellular;cellular_component;intracellular part;	4;2;2;3;1;3;	GO:0035639;GO:0003674;GO:0005488;GO:0000166;GO:1901363;GO:1901265;GO:0001882;GO:0043167;GO:0001883;GO:0032549;GO:0017076;GO:0005524;GO:0043168;GO:0036094;GO:0032555;GO:0030554;GO:0097367;GO:0097159;GO:0032559;GO:0032550;GO:0032553;	purine ribonucleoside triphosphate binding;molecular_function;binding;nucleotide binding;heterocyclic compound binding;nucleoside phosphate binding;nucleoside binding;ion binding;purine nucleoside binding;ribonucleoside binding;purine nucleotide binding;ATP binding;anion binding;small molecule binding;purine ribonucleotide binding;adenyl nucleotide binding;carbohydrate derivative binding;organic …	5;1;2;4;3;4;4;3;5;5;5;6;4;3;5;6;3;3;6;6;4;				IPR002423;IPR017998;IPR027409;IPR027413;IPR012721;IPR027410;IPR002194;	Chaperonin Cpn60/TCP-1 family;Chaperone tailless complex polypeptide 1 (TCP-1);GroEL-like apical domain;GroEL-like equatorial domain;T-complex protein 1, theta subunit;TCP-1-like chaperonin intermediate domain;Chaperonin TCP-1, conserved site;	cytosol	7303986	820	O	[O] Posttranslational modification, protein turnover, chaperones;
B0WG57	Histone H2B OS=Culex quinquefasciatus GN=CpipJ_CPIJ005866 PE=3 SV=1 - [B0WG57_CULQU]	1.405	0.000496814	0.658	0.000388256	1.25	0.000301487	0.596	0.000458078	0.457	0.000176606	0.464	0.000170786	0.469	0.000208471				GO:0000786;GO:0043232;GO:0044815;GO:0043229;GO:0043228;GO:0043227;GO:0043226;GO:0005575;GO:0005634;GO:0005694;GO:0043234;GO:0032991;GO:0043231;GO:0032993;GO:0044464;GO:0005623;GO:0005622;GO:0044446;GO:0044424;GO:0000785;GO:0044427;GO:0044422;	nucleosome;intracellular non-membrane-bounded organelle;DNA packaging complex;intracellular organelle;non-membrane-bounded organelle;membrane-bounded organelle;organelle;cellular_component;nucleus;chromosome;protein complex;macromolecular complex;intracellular membrane-bounded organelle;protein-DNA complex;cell part;cell;intracellular;intracellular organelle part;intracellular part;chromatin;chro…	4;4;4;3;3;3;2;1;5;5;3;2;4;3;2;2;3;3;3;3;4;2;	GO:0003674;GO:0005488;GO:0003676;GO:0003677;GO:1901363;GO:0097159;	molecular_function;binding;nucleic acid binding;DNA binding;heterocyclic compound binding;organic cyclic compound binding;	1;2;4;5;3;3;				IPR000558;IPR009072;	Histone H2B;Histone-fold;	nuclear	Hs20554709	94.7	B	[B] Chromatin structure and dynamics;
B0XA34	Putative uncharacterized protein OS=Culex quinquefasciatus GN=CpipJ_CPIJ016325 PE=4 SV=1 - [B0XA34_CULQU]	0.875	0.000975998	1.184	0.025438	0.873	0.0276803	1.143	0.00317326	1.303	0.0111056	1.348	0.00947466	1.286	0.0139615							GO:0003674;GO:0042302;GO:0005198;	molecular_function;structural constituent of cuticle;structural molecule activity;	1;3;2;				IPR000618;IPR031311;	Insect cuticle protein;Chitin-binding type R&R consensus;	extracellular
B0W3V9	Chymotrypsin BI OS=Culex quinquefasciatus GN=CpipJ_CPIJ002125 PE=3 SV=1 - [B0W3V9_CULQU]	1.069	0.713778	0.875	0.538928	1.008	0.86865	1.003	0.946628	0.904	0.795167	0.821	0.684367	0.995	0.968393							GO:0004252;GO:0004175;GO:0017171;GO:0016787;GO:0003824;GO:0070011;GO:0003674;GO:0008233;GO:0008236;	serine-type endopeptidase activity;endopeptidase activity;serine hydrolase activity;hydrolase activity;catalytic activity;peptidase activity, acting on L-amino acid peptides;molecular_function;peptidase activity;serine-type peptidase activity;	6;6;4;3;2;5;1;4;5;				IPR001254;IPR009003;IPR033116;IPR001314;IPR018114;	Serine proteases, trypsin domain;Peptidase S1, PA clan;Serine proteases, trypsin family, serine active site;Peptidase S1A, chymotrypsin family;Serine proteases, trypsin family, histidine active site;	extracellular	7295391	209	E	[E] Amino acid transport and metabolism;
B0WPJ9	Ornithine decarboxylase 1 OS=Culex quinquefasciatus GN=CpipJ_CPIJ009094 PE=3 SV=1 - [B0WPJ9_CULQU]	1.111	1	0.885	1	1.028	1	0.96	1	0.862	1	0.799	1	0.934	1	GO:0006596;GO:0006595;GO:0044249;GO:0034641;GO:0006807;GO:0042401;GO:1901576;GO:0071704;GO:0009308;GO:0009309;GO:0009987;GO:0044106;GO:0009058;GO:0008150;GO:0008152;GO:0044271;GO:1901564;GO:1901566;GO:0006576;GO:0044237;	polyamine biosynthetic process;polyamine metabolic process;cellular biosynthetic process;cellular nitrogen compound metabolic process;nitrogen compound metabolic process;cellular biogenic amine biosynthetic process;organic substance biosynthetic process;organic substance metabolic process;amine metabolic process;amine biosynthetic process;cellular process;cellular amine metabolic process;biosynth…	8;7;4;4;3;7;4;3;5;6;2;5;3;1;2;5;4;5;6;3;				GO:0003674;GO:0003824;	molecular_function;catalytic activity;	1;2;				IPR000183;IPR029066;IPR022644;IPR002433;IPR022653;IPR022643;IPR009006;	Ornithine/DAP/Arg decarboxylase;PLP-binding barrel;Orn/DAP/Arg decarboxylase 2, N-terminal;Ornithine decarboxylase;Orn/DAP/Arg decarboxylase 2, pyridoxal-phosphate binding site;Orn/DAP/Arg decarboxylase 2, C-terminal;Alanine racemase/group IV decarboxylase, C-terminal;	cytoskeleton	7304113	301	E	[E] Amino acid transport and metabolism;
B0WP82	Alpha-glucosidase OS=Culex quinquefasciatus GN=CpipJ_CPIJ008904 PE=3 SV=1 - [B0WP82_CULQU]	1.083	0.00639303	0.937	0.146312	1.067	0.145648	0.906	0.000339347	0.851	0.0241225	0.868	0.0304088	0.847	0.027109	GO:0044238;GO:0005975;GO:0071704;GO:0008150;GO:0008152;	primary metabolic process;carbohydrate metabolic process;organic substance metabolic process;biological_process;metabolic process;	3;4;3;1;2;				GO:0016787;GO:0003824;GO:0016798;GO:0004553;GO:0003674;	hydrolase activity;catalytic activity;hydrolase activity, acting on glycosyl bonds;hydrolase activity, hydrolyzing O-glycosyl compounds;molecular_function;	3;2;4;5;1;				IPR013785;IPR000322;IPR017853;	Aldolase-type TIM barrel;Glycoside hydrolase family 31;Glycoside hydrolase superfamily;	cytoskeleton	7301333	569	G	[G] Carbohydrate transport and metabolism;
B0XA32	Cuticle protein CP14.6 OS=Culex quinquefasciatus GN=CpipJ_CPIJ016323 PE=4 SV=1 - [B0XA32_CULQU]	1.111	0.185809	0.825	0.0145488	1.137	0.00464678	0.89	0.176399	0.762	0.0733871	0.745	0.0660505	0.783	0.0775377							GO:0003674;GO:0042302;GO:0005198;	molecular_function;structural constituent of cuticle;structural molecule activity;	1;3;2;				IPR000618;IPR031311;	Insect cuticle protein;Chitin-binding type R&R consensus;	extracellular
B0W8V7	Serine/threonine protein phosphatase 2a regulatory subunit a OS=Culex quinquefasciatus GN=CpipJ_CPIJ003532 PE=4 SV=1 - [B0W8V7_CULQU]	1.117	1	0.906	1	1.103	1	0.854	1	0.787	1	0.814	1	0.774	1	GO:0009987;GO:0071822;GO:0070271;GO:0006461;GO:0016043;GO:0065003;GO:0043933;GO:0022607;GO:0008150;GO:0071840;GO:0044085;	cellular process;protein complex subunit organization;protein complex biogenesis;protein complex assembly;cellular component organization;macromolecular complex assembly;macromolecular complex subunit organization;cellular component assembly;biological_process;cellular component organization or biogenesis;cellular component biogenesis;	2;5;4;5;3;5;4;4;1;2;3;				GO:0019888;GO:0019208;GO:0003674;GO:0008601;GO:0098772;GO:0030234;	protein phosphatase regulator activity;phosphatase regulator activity;molecular_function;protein phosphatase type 2A regulator activity;molecular function regulator;enzyme regulator activity;	5;4;1;6;2;3;				IPR021133;IPR031090;IPR016024;IPR011989;IPR000357;	HEAT, type 2;Serine/threonine-protein phosphatase 2A subunit A, metazoa;Armadillo-type fold;Armadillo-like helical;HEAT repeat;	cytosol	7297392	803	T	[T] Signal transduction mechanisms;
B0WNR6	Carboxypeptidase OS=Culex quinquefasciatus GN=CpipJ_CPIJ008608 PE=3 SV=1 - [B0WNR6_CULQU]	1.013	0.601804	1.009	0.5	0.975	0.431073	1.016	0.360791	1.015	0.141382	0.999	0.98799	1.043	0.416713							GO:0016787;GO:0017171;GO:0003824;GO:0004180;GO:0004185;GO:0008238;GO:0070011;GO:0003674;GO:0070008;GO:0008233;GO:0008236;	hydrolase activity;serine hydrolase activity;catalytic activity;carboxypeptidase activity;serine-type carboxypeptidase activity;exopeptidase activity;peptidase activity, acting on L-amino acid peptides;molecular_function;serine-type exopeptidase activity;peptidase activity;serine-type peptidase activity;	3;4;2;7;7;6;5;1;6;4;5;				IPR033124;IPR001563;IPR018202;IPR029058;	Serine carboxypeptidases, histidine active site;Peptidase S10, serine carboxypeptidase;Serine carboxypeptidase, serine active site;Alpha/Beta hydrolase fold;	endoplasmic reticulum	7300553	522	OE	[O] Posttranslational modification, protein turnover, chaperones;[E] Amino acid transport and metabolism;
B0WCZ9	Presequence protease, mitochondrial OS=Culex quinquefasciatus GN=CpipJ_CPIJ004903 PE=4 SV=1 - [B0WCZ9_CULQU]	1	1	0.987	1	0.943	1	1.084	1	1.066	1	0.99	1	1.149	1							GO:0016787;GO:0043169;GO:0043167;GO:0003824;GO:0003674;GO:0005488;GO:0008233;GO:0046872;	hydrolase activity;cation binding;ion binding;catalytic activity;molecular_function;binding;peptidase activity;metal ion binding;	3;4;3;2;1;2;4;5;				IPR013578;IPR011249;IPR011237;IPR007863;	Peptidase M16C associated;Metalloenzyme, LuxS/M16 peptidase-like;Peptidase M16 domain;Peptidase M16, C-terminal;	mitochondria	7302255	1020	RO	[R] General function prediction only;[O] Posttranslational modification, protein turnover, chaperones;
B0WCZ5	Eukaryotic translation initiation factor 3 subunit J OS=Culex quinquefasciatus GN=CPIJ004899 PE=3 SV=1 - [EIF3J_CULQU]	1.022	0.5	1.15	0.17129	0.927	0.288054	0.939	0.207984	1.059	0.168588	1.129	0.083415	1.013	0.565624	GO:0022607;GO:0080090;GO:0019222;GO:0051246;GO:0043933;GO:0034622;GO:0031323;GO:1901564;GO:0044249;GO:0034641;GO:0006807;GO:0044237;GO:0034645;GO:0043170;GO:0050789;GO:0071840;GO:0043043;GO:0044267;GO:0071826;GO:0044260;GO:0016043;GO:0065003;GO:0071704;GO:0010467;GO:0022618;GO:0065007;GO:0031326;GO:0022613;GO:2000112;GO:0010468;GO:1901576;GO:0060255;GO:0006446;GO:0009987;GO:0009889;GO:0050794;GO:…	cellular component assembly;regulation of primary metabolic process;regulation of metabolic process;regulation of protein metabolic process;macromolecular complex subunit organization;cellular macromolecular complex assembly;regulation of cellular metabolic process;organonitrogen compound metabolic process;cellular biosynthetic process;cellular nitrogen compound metabolic process;nitrogen compoun…	4;4;3;5;4;6;4;4;4;4;3;3;5;4;2;2;6;5;5;4;3;5;3;5;5;2;5;4;6;5;4;4;5;2;4;3;6;3;5;1;4;2;5;5;5;6;3;5;5;5;4;5;6;5;4;6;3;	GO:1990904;GO:0033290;GO:0005737;GO:0005852;GO:0016282;GO:0070993;GO:0030529;GO:0043234;GO:0032991;GO:0044464;GO:0005623;GO:0005622;GO:0005575;GO:0044444;GO:0044424;	ribonucleoprotein complex;eukaryotic 48S preinitiation complex;cytoplasm;eukaryotic translation initiation factor 3 complex;eukaryotic 43S preinitiation complex;translation preinitiation complex;intracellular ribonucleoprotein complex;protein complex;macromolecular complex;cell part;cell;intracellular;cellular_component;cytoplasmic part;intracellular part;	3;6;4;4;6;5;4;3;2;2;2;3;1;4;3;	GO:0005488;GO:0003674;GO:0003676;GO:0008135;GO:0097159;GO:0003723;GO:0003743;GO:1901363;	binding;molecular_function;nucleic acid binding;translation factor activity, RNA binding;organic cyclic compound binding;RNA binding;translation initiation factor activity;heterocyclic compound binding;	2;1;4;6;3;5;7;3;				IPR013906;IPR023194;	Eukaryotic translation initiation factor 3 subunit J;Eukaryotic translation initiation factor 3-like domain;	nuclear	7303820	164	J	[J] Translation, ribosomal structure and biogenesis;
B0X971	Alpha-mannosidase OS=Culex quinquefasciatus GN=CpipJ_CPIJ015654 PE=3 SV=1 - [B0X971_CULQU]	0.961	1	0.997	1	0.993	1	1.062	1	1.051	1	1.04	1	1.069	1	GO:0044281;GO:0044699;GO:0044710;GO:0006013;GO:0071704;GO:0019318;GO:0008150;GO:0008152;GO:0044723;GO:0044238;GO:0005975;GO:0005996;	small molecule metabolic process;single-organism process;single-organism metabolic process;mannose metabolic process;organic substance metabolic process;hexose metabolic process;biological_process;metabolic process;single-organism carbohydrate metabolic process;primary metabolic process;carbohydrate metabolic process;monosaccharide metabolic process;	4;2;3;7;3;6;1;2;4;3;4;5;				GO:0005488;GO:0016798;GO:0003674;GO:0043169;GO:0046914;GO:0043167;GO:0046872;GO:0016787;GO:0015923;GO:0030246;GO:0003824;GO:0004553;GO:0004559;GO:0008270;	binding;hydrolase activity, acting on glycosyl bonds;molecular_function;cation binding;transition metal ion binding;ion binding;metal ion binding;hydrolase activity;mannosidase activity;carbohydrate binding;catalytic activity;hydrolase activity, hydrolyzing O-glycosyl compounds;alpha-mannosidase activity;zinc ion binding;	2;4;1;4;6;3;5;3;6;3;2;5;7;7;				IPR011682;IPR013780;IPR011330;IPR000602;IPR028995;IPR011013;IPR027291;IPR015341;	Glycosyl hydrolase family 38, C-terminal;Glycosyl hydrolase, all-beta;Glycoside hydrolase/deacetylase, beta/alpha-barrel;Glycoside hydrolase family 38, N-terminal domain;Glycoside hydrolase families 57/38, central domain;Galactose mutarotase-like domain;Glycoside hydrolase 38/57, N-terminal domain;Glycoside hydrolase family 38, central domain;	extracellular	7297706	1154	G	[G] Carbohydrate transport and metabolism;
B0WHB4	40S ribosomal protein S11 OS=Culex quinquefasciatus GN=CpipJ_CPIJ006623 PE=3 SV=1 - [B0WHB4_CULQU]	0.943	0.658066	1.062	0.613454	0.953	0.621167	1.056	0.609433	1.112	0.615399	1.13	0.606004	1.108	0.600041	GO:1901564;GO:0044249;GO:0006807;GO:0044237;GO:0034645;GO:1901576;GO:0044260;GO:0043043;GO:0071704;GO:0010467;GO:1901566;GO:0043170;GO:0044267;GO:0009987;GO:0009058;GO:0009059;GO:0008150;GO:0008152;GO:0044271;GO:0043604;GO:0044238;GO:0019538;GO:0034641;GO:0043603;GO:0006518;GO:0006412;	organonitrogen compound metabolic process;cellular biosynthetic process;nitrogen compound metabolic process;cellular metabolic process;cellular macromolecule biosynthetic process;organic substance biosynthetic process;cellular macromolecule metabolic process;peptide biosynthetic process;organic substance metabolic process;gene expression;organonitrogen compound biosynthetic process;macromolecule …	4;4;3;3;5;4;4;6;3;5;5;4;5;2;3;5;1;2;5;6;3;4;4;5;5;6;	GO:0044464;GO:0043229;GO:0030529;GO:0043226;GO:0005737;GO:0032991;GO:0005840;GO:0043232;GO:1990904;GO:0005623;GO:0005622;GO:0005575;GO:0044444;GO:0043228;GO:0044424;	cell part;intracellular organelle;intracellular ribonucleoprotein complex;organelle;cytoplasm;macromolecular complex;ribosome;intracellular non-membrane-bounded organelle;ribonucleoprotein complex;cell;intracellular;cellular_component;cytoplasmic part;non-membrane-bounded organelle;intracellular part;	2;3;4;2;4;2;5;4;3;2;3;1;4;3;3;	GO:0003674;GO:0005198;GO:0003735;	molecular_function;structural molecule activity;structural constituent of ribosome;	1;2;3;				IPR000266;IPR019979;IPR012340;IPR028333;IPR032440;	Ribosomal protein S17/S11;Ribosomal protein S17, conserved site;Nucleic acid-binding, OB-fold;Ribosomal protein S17, archaeal/eukaryotic;40S ribosomal protein S11, N-terminal;	cytosol	7303497	244	J	[J] Translation, ribosomal structure and biogenesis;
B0W310	6-phosphogluconate dehydrogenase, decarboxylating OS=Culex quinquefasciatus GN=CpipJ_CPIJ001316 PE=3 SV=1 - [B0W310_CULQU]	0.878	0.580096	1.161	0.48489	0.827	0.350766	1.157	0.409666	1.354	0.467573	1.326	0.516791	1.399	0.405911	GO:0006739;GO:0006732;GO:0006733;GO:0034641;GO:0006098;GO:0046496;GO:0072524;GO:1901360;GO:0006139;GO:0044710;GO:0051186;GO:0019682;GO:0008150;GO:0071704;GO:0044699;GO:0044281;GO:0009987;GO:0006725;GO:0009117;GO:0008152;GO:0055086;GO:0046483;GO:0044238;GO:1901564;GO:0006081;GO:1901135;GO:0044763;GO:0019693;GO:0006796;GO:0006807;GO:0006793;GO:0019637;GO:0051156;GO:0044237;GO:0006753;GO:0019362;	NADP metabolic process;coenzyme metabolic process;oxidoreduction coenzyme metabolic process;cellular nitrogen compound metabolic process;pentose-phosphate shunt;nicotinamide nucleotide metabolic process;pyridine-containing compound metabolic process;organic cyclic compound metabolic process;nucleobase-containing compound metabolic process;single-organism metabolic process;cofactor metabolic proce…	8;5;6;4;6;7;5;4;4;3;4;5;1;3;2;4;2;4;6;2;4;4;3;4;4;4;3;5;5;3;4;4;5;3;5;6;				GO:0003674;GO:0016491;GO:0004616;GO:0003824;GO:0016614;GO:0016616;	molecular_function;oxidoreductase activity;phosphogluconate dehydrogenase (decarboxylating) activity;catalytic activity;oxidoreductase activity, acting on CH-OH group of donors;oxidoreductase activity, acting on the CH-OH group of donors, NAD or NADP as acceptor;	1;3;6;2;4;5;				IPR006115;IPR006113;IPR006184;IPR008927;IPR012284;IPR006183;IPR006114;IPR013328;IPR016040;	6-phosphogluconate dehydrogenase, NADP-binding;6-phosphogluconate dehydrogenase, decarboxylating;6-phosphogluconate-binding site;6-phosphogluconate dehydrogenase C-terminal domain-like;6-phosphogluconate dehydrogenase, domain 3;6-phosphogluconate dehydrogenase;6-phosphogluconate dehydrogenase, C-terminal;6-phosphogluconate dehydrogenase, domain 2;NAD(P)-binding domain;	cytosol	7290271	700	G	[G] Carbohydrate transport and metabolism;
B0WAR2	Lipase member I OS=Culex quinquefasciatus GN=CpipJ_CPIJ004216 PE=3 SV=1 - [B0WAR2_CULQU]	0.916	1	1.044	1	1.013	1	1.049	1	1.08	1	1.143	1	1.036	1	GO:0071704;GO:0044710;GO:0006629;GO:0044238;GO:0008152;GO:0008150;GO:0044699;	organic substance metabolic process;single-organism metabolic process;lipid metabolic process;primary metabolic process;metabolic process;biological_process;single-organism process;	3;3;4;3;2;1;2;	GO:0005575;GO:0005576;	cellular_component;extracellular region;	1;2;	GO:0016787;GO:0008970;GO:0052689;GO:0003824;GO:0003674;GO:0016788;GO:0004620;GO:0016298;	hydrolase activity;phosphatidylcholine 1-acylhydrolase activity;carboxylic ester hydrolase activity;catalytic activity;molecular_function;hydrolase activity, acting on ester bonds;phospholipase activity;lipase activity;	3;6;5;2;1;4;6;5;				IPR000734;IPR002334;IPR029058;IPR013818;IPR033906;	Triacylglycerol lipase family;Vespid venom allergen phospholipase A1;Alpha/Beta hydrolase fold;Lipase/vitellogenin;Lipase, N-terminal;	extracellular	7301533	223	MOI	[M] Cell wall/membrane/envelope biogenesis;[O] Posttranslational modification, protein turnover, chaperones;[I] Lipid transport and metabolism;
B0VZP3	60S ribosomal protein L8 OS=Culex quinquefasciatus GN=CpipJ_CPIJ000162 PE=4 SV=1 - [B0VZP3_CULQU]	1.122	0.119403	0.882	0.122429	1.098	0.0628448	0.873	0.0909397	0.787	0.085445	0.788	0.128106	0.795	0.0647073	GO:1901564;GO:0044249;GO:0006807;GO:0044237;GO:0034645;GO:1901576;GO:0044260;GO:0043043;GO:0071704;GO:0010467;GO:1901566;GO:0043170;GO:0044267;GO:0009987;GO:0009058;GO:0009059;GO:0008150;GO:0008152;GO:0044271;GO:0043604;GO:0044238;GO:0019538;GO:0034641;GO:0043603;GO:0006518;GO:0006412;	organonitrogen compound metabolic process;cellular biosynthetic process;nitrogen compound metabolic process;cellular metabolic process;cellular macromolecule biosynthetic process;organic substance biosynthetic process;cellular macromolecule metabolic process;peptide biosynthetic process;organic substance metabolic process;gene expression;organonitrogen compound biosynthetic process;macromolecule …	4;4;3;3;5;4;4;6;3;5;5;4;5;2;3;5;1;2;5;6;3;4;4;5;5;6;	GO:0044464;GO:0043229;GO:0030529;GO:0043226;GO:0005737;GO:0032991;GO:0005840;GO:0043232;GO:1990904;GO:0005623;GO:0005622;GO:0005575;GO:0044444;GO:0043228;GO:0044424;	cell part;intracellular organelle;intracellular ribonucleoprotein complex;organelle;cytoplasm;macromolecular complex;ribosome;intracellular non-membrane-bounded organelle;ribonucleoprotein complex;cell;intracellular;cellular_component;cytoplasmic part;non-membrane-bounded organelle;intracellular part;	2;3;4;2;4;2;5;4;3;2;3;1;4;3;3;	GO:0003674;GO:0005198;GO:0003735;	molecular_function;structural molecule activity;structural constituent of ribosome;	1;2;3;	K02886	map03010;	Ribosome;	IPR014722;IPR022669;IPR014726;IPR022671;IPR012340;IPR022666;IPR002171;IPR008991;	Ribosomal protein L2 domain 2;Ribosomal protein L2, C-terminal;Ribosomal protein L2, domain 3;Ribosomal protein L2, conserved site;Nucleic acid-binding, OB-fold;Ribosomal Proteins L2, RNA binding domain;Ribosomal protein L2;Translation protein SH3-like domain;	cytosol	7292250	456	J	[J] Translation, ribosomal structure and biogenesis;
B0W7V8	DNAJ chaperone OS=Culex quinquefasciatus GN=CpipJ_CPIJ003204 PE=3 SV=1 - [B0W7V8_CULQU]	0.988	1	1.04	1	0.977	1	1.015	1	1.041	1	1.057	1	1.039	1	GO:0006457;GO:0009987;GO:0006950;GO:0008150;GO:0009266;GO:0009408;GO:0009628;GO:0050896;	protein folding;cellular process;response to stress;biological_process;response to temperature stimulus;response to heat;response to abiotic stimulus;response to stimulus;	3;2;3;1;4;4;3;2;				GO:0035639;GO:0003674;GO:0005488;GO:0000166;GO:1901363;GO:1901265;GO:0001882;GO:0043168;GO:0043169;GO:0043167;GO:0001883;GO:0032549;GO:0017076;GO:0046872;GO:0005524;GO:0036094;GO:0030554;GO:0097367;GO:0097159;GO:0032559;GO:0032555;GO:0032550;GO:0032553;	purine ribonucleoside triphosphate binding;molecular_function;binding;nucleotide binding;heterocyclic compound binding;nucleoside phosphate binding;nucleoside binding;anion binding;cation binding;ion binding;purine nucleoside binding;ribonucleoside binding;purine nucleotide binding;metal ion binding;ATP binding;small molecule binding;adenyl nucleotide binding;carbohydrate derivative binding;organ…	5;1;2;4;3;4;4;4;4;3;5;5;5;5;6;3;6;3;3;6;5;6;4;	K03686			IPR018253;IPR002939;IPR001305;IPR001623;IPR008971;IPR012724;	DnaJ domain, conserved site;Chaperone DnaJ, C-terminal;Heat shock protein DnaJ, cysteine-rich domain;DnaJ domain;HSP40/DnaJ peptide-binding;Chaperone DnaJ;	cytosol	7299759	506	O	[O] Posttranslational modification, protein turnover, chaperones;
B0X7Q2	ATP synthase subunit d OS=Culex quinquefasciatus GN=CpipJ_CPIJ015087 PE=4 SV=1 - [B0X7Q2_CULQU]	0.75	0.271003	1.274	0.358493	0.797	0.370905	1.23	0.262335	1.61	0.364304	1.704	0.362914	1.544	0.362742							GO:0016787;GO:0042626;GO:0016820;GO:0042623;GO:0015399;GO:0005215;GO:0043492;GO:0016818;GO:0016817;GO:0003824;GO:0022857;GO:0003674;GO:0016887;GO:0017111;GO:0016462;GO:0015405;GO:0022804;	hydrolase activity;ATPase activity, coupled to transmembrane movement of substances;hydrolase activity, acting on acid anhydrides, catalyzing transmembrane movement of substances;ATPase activity, coupled;primary active transmembrane transporter activity;transporter activity;ATPase activity, coupled to movement of substances;hydrolase activity, acting on acid anhydrides, in phosphorus-containing a…	3;6;5;9;5;2;10;5;4;2;3;1;8;7;6;6;4;				IPR002699;	ATPase, V1 complex, subunit D;	cytosol	7303058	286	C	[C] Energy production and conversion;
B0WFJ8	Utp-glucose-1-phosphate uridylyltransferase 2 OS=Culex quinquefasciatus GN=CpipJ_CPIJ006068 PE=4 SV=1 - [B0WFJ8_CULQU]	0.99	0.799345	1.046	0.167344	0.968	0.766347	0.962	0.852683	0.988	0.622052	1.055	0.415796	1.005	0.722004	GO:0034641;GO:0006807;GO:1901360;GO:0006139;GO:0071704;GO:0006011;GO:0046483;GO:0009225;GO:0009987;GO:0006725;GO:0008150;GO:0008152;GO:0044238;GO:1901135;GO:0044237;	cellular nitrogen compound metabolic process;nitrogen compound metabolic process;organic cyclic compound metabolic process;nucleobase-containing compound metabolic process;organic substance metabolic process;UDP-glucose metabolic process;heterocycle metabolic process;nucleotide-sugar metabolic process;cellular process;cellular aromatic compound metabolic process;biological_process;metabolic proce…	4;3;4;4;3;6;4;5;2;4;1;2;3;4;3;				GO:0003674;GO:0016740;GO:0003983;GO:0003824;GO:0051748;GO:0016779;GO:0016772;GO:0070569;	molecular_function;transferase activity;UTP:glucose-1-phosphate uridylyltransferase activity;catalytic activity;UTP-monosaccharide-1-phosphate uridylyltransferase activity;nucleotidyltransferase activity;transferase activity, transferring phosphorus-containing groups;uridylyltransferase activity;	1;3;8;2;7;5;4;6;				IPR002618;IPR016267;IPR029044;	UDPGP family;UTP--glucose-1-phosphate uridylyltransferase;Nucleotide-diphospho-sugar transferases;	cytosol	7294971	862	G	[G] Carbohydrate transport and metabolism;
B0WXD5	Canalicular multispecific organic anion transporter 2 OS=Culex quinquefasciatus GN=CpipJ_CPIJ011958 PE=4 SV=1 - [B0WXD5_CULQU]	0.931	1	1.165	1	0.838	1	1.12	1	1.285	1	1.255	1	1.336	1				GO:0031224;GO:0016021;GO:0016020;GO:0005575;GO:0044425;	intrinsic component of membrane;integral component of membrane;membrane;cellular_component;membrane part;	3;4;2;1;2;	GO:0000166;GO:0035639;GO:0003674;GO:0005488;GO:0016887;GO:0001883;GO:1901363;GO:0001882;GO:0043168;GO:0042626;GO:0016820;GO:0042623;GO:0043167;GO:0015399;GO:1901265;GO:0032549;GO:0017076;GO:0022804;GO:0016787;GO:0005215;GO:0017111;GO:0036094;GO:0003824;GO:0016818;GO:0030554;GO:0097367;GO:0097159;GO:0043492;GO:0016817;GO:0032550;GO:0016462;GO:0022857;GO:0032559;GO:0005524;GO:0032555;GO:0015405;GO:…	nucleotide binding;purine ribonucleoside triphosphate binding;molecular_function;binding;ATPase activity;purine nucleoside binding;heterocyclic compound binding;nucleoside binding;anion binding;ATPase activity, coupled to transmembrane movement of substances;hydrolase activity, acting on acid anhydrides, catalyzing transmembrane movement of substances;ATPase activity, coupled;ion binding;primary …	4;5;1;2;8;5;3;4;4;6;5;9;3;5;4;5;5;4;3;2;7;3;2;5;6;3;3;10;4;6;6;3;6;6;5;6;4;				IPR011527;IPR017871;IPR003593;IPR027417;IPR003439;	ABC transporter type 1, transmembrane domain;ABC transporter, conserved site;AAA+ ATPase domain;P-loop containing nucleoside triphosphate hydrolase;ABC transporter-like;	plasma membrane	7297980	719	Q	[Q] Secondary metabolites biosynthesis, transport and catabolism;
B0WLB4	RNA and export factor binding protein OS=Culex quinquefasciatus GN=CpipJ_CPIJ007834 PE=4 SV=1 - [B0WLB4_CULQU]	1.111	1	0.936	1	1.046	1	0.897	1	0.845	1	0.845	1	0.857	1							GO:0097159;GO:0000166;GO:0036094;GO:0003674;GO:0005488;GO:0003676;GO:1901363;GO:1901265;	organic cyclic compound binding;nucleotide binding;small molecule binding;molecular_function;binding;nucleic acid binding;heterocyclic compound binding;nucleoside phosphate binding;	3;4;3;1;2;4;3;4;				IPR000504;IPR012677;IPR025715;	RNA recognition motif domain;Nucleotide-binding alpha-beta plait domain;Chromatin target of PRMT1 protein, C-terminal;	nuclear	7298863	237	A	[A] RNA processing and modification;
B0WUL9	Putative uncharacterized protein OS=Culex quinquefasciatus GN=CpipJ_CPIJ010318 PE=4 SV=1 - [B0WUL9_CULQU]	0.836	1	1.216	1	0.871	1	1.143	1	1.372	1	1.46	1	1.312	1													IPR015897;IPR004119;IPR011009;	CHK kinase-like;Protein of unknown function DUF227;Protein kinase-like domain;	cytosol	7301312	236	R	[R] General function prediction only;
B0W0A6	Mitochondrial cytochrome c oxidase subunit VIC OS=Culex quinquefasciatus GN=CpipJ_CPIJ000470 PE=4 SV=1 - [B0W0A6_CULQU]	0.89	1	1.073	1	0.934	1	1.137	1	1.209	1	1.209	1	1.217	1				GO:0031224;GO:0016021;GO:0016020;GO:0005575;GO:0044425;	intrinsic component of membrane;integral component of membrane;membrane;cellular_component;membrane part;	3;4;2;1;2;	GO:0003674;GO:0016491;GO:0015075;GO:0022857;GO:0015002;GO:0004129;GO:0005215;GO:0008324;GO:0003824;GO:0009055;GO:0022891;GO:0022890;GO:0022892;GO:0015077;GO:0016676;GO:0016675;GO:0015078;	molecular_function;oxidoreductase activity;ion transmembrane transporter activity;transmembrane transporter activity;heme-copper terminal oxidase activity;cytochrome-c oxidase activity;transporter activity;cation transmembrane transporter activity;catalytic activity;electron carrier activity;substrate-specific transmembrane transporter activity;inorganic cation transmembrane transporter activity;…	1;3;5;3;4;3;2;6;2;2;4;7;3;8;5;4;9;				IPR004204;	Cytochrome c oxidase subunit 6C;	mitochondria	7296969	95.5	C	[C] Energy production and conversion;
B0XJT9	Putative uncharacterized protein OS=Culex quinquefasciatus GN=CpipJ_CPIJ019453 PE=4 SV=1 - [B0XJT9_CULQU]	0.981	1	1.073	1	0.962	1	1.011	1	1.066	1	1.097	1	1.052	1													IPR007587;	SIT4 phosphatase-associated protein family;	cytosol	7295363	344	D	[D] Cell cycle control, cell division, chromosome partitioning;
B0WB79	Gram-negative bacteria binding protein OS=Culex quinquefasciatus GN=CpipJ_CPIJ004321 PE=4 SV=1 - [B0WB79_CULQU]	1.325	0.400521	0.71	0.532554	1.137	0.548725	0.64	0.404032	0.544	0.434886	0.538	0.444939	0.563	0.441592	GO:0044238;GO:0005975;GO:0071704;GO:0008150;GO:0008152;	primary metabolic process;carbohydrate metabolic process;organic substance metabolic process;biological_process;metabolic process;	3;4;3;1;2;				GO:0016787;GO:0003824;GO:0016798;GO:0004553;GO:0003674;	hydrolase activity;catalytic activity;hydrolase activity, acting on glycosyl bonds;hydrolase activity, hydrolyzing O-glycosyl compounds;molecular_function;	3;2;4;5;1;				IPR013320;IPR031305;IPR000757;	Concanavalin A-like lectin/glucanase domain;Casein alpha/beta, conserved site;Glycoside hydrolase family 16;	extracellular
B0W403	Adenine phosphoribosyltransferase OS=Culex quinquefasciatus GN=CpipJ_CPIJ002169 PE=3 SV=1 - [B0W403_CULQU]	0.971	1	1.108	1	0.902	1	1.057	1	1.15	1	1.145	1	1.173	1	GO:0044237;GO:0044249;GO:0034641;GO:0006807;GO:0044281;GO:0046112;GO:0072521;GO:0072522;GO:0046083;GO:0046084;GO:1901360;GO:0006139;GO:0044710;GO:0044711;GO:0042440;GO:1901657;GO:1901362;GO:0071704;GO:0044699;GO:0043101;GO:0018130;GO:1901576;GO:0009987;GO:0006725;GO:0009113;GO:0009112;GO:0009058;GO:0008150;GO:0009116;GO:0008152;GO:0034654;GO:1901564;GO:0046148;GO:0055086;GO:0046483;GO:0043094;GO:…	cellular metabolic process;cellular biosynthetic process;cellular nitrogen compound metabolic process;nitrogen compound metabolic process;small molecule metabolic process;nucleobase biosynthetic process;purine-containing compound metabolic process;purine-containing compound biosynthetic process;adenine metabolic process;adenine biosynthetic process;organic cyclic compound metabolic process;nucleo…	3;4;4;3;4;5;5;6;7;7;4;4;3;4;4;4;5;3;2;6;5;4;2;4;6;5;3;1;5;2;5;4;5;4;4;5;3;7;5;5;4;3;5;8;6;	GO:0005737;GO:0044464;GO:0005623;GO:0005622;GO:0005575;GO:0044424;	cytoplasm;cell part;cell;intracellular;cellular_component;intracellular part;	4;2;2;3;1;3;	GO:0003674;GO:0016740;GO:0016763;GO:0003824;GO:0003999;GO:0016757;	molecular_function;transferase activity;transferase activity, transferring pentosyl groups;catalytic activity;adenine phosphoribosyltransferase activity;transferase activity, transferring glycosyl groups;	1;3;5;2;6;4;				IPR005764;IPR000836;IPR029057;	Adenine phosphoribosyl transferase;Phosphoribosyltransferase domain;Phosphoribosyltransferase-like;	cytosol	7292178	214	F	[F] Nucleotide transport and metabolism;
B0WDJ0	Cytochrome P450 9b1 OS=Culex quinquefasciatus GN=CpipJ_CPIJ005332 PE=3 SV=1 - [B0WDJ0_CULQU]	0.885	1	1.116	1	0.902	1	1.141	1	1.258	1	1.264	1	1.264	1				GO:0016021;GO:0016020;GO:0005575;GO:0044425;GO:0031224;	integral component of membrane;membrane;cellular_component;membrane part;intrinsic component of membrane;	4;2;1;2;3;	GO:0043169;GO:0004497;GO:0016705;GO:0020037;GO:0046914;GO:0046906;GO:0097159;GO:0043167;GO:0003824;GO:0003674;GO:0005488;GO:0005506;GO:0046872;GO:1901363;GO:0016491;	cation binding;monooxygenase activity;oxidoreductase activity, acting on paired donors, with incorporation or reduction of molecular oxygen;heme binding;transition metal ion binding;tetrapyrrole binding;organic cyclic compound binding;ion binding;catalytic activity;molecular_function;binding;iron ion binding;metal ion binding;heterocyclic compound binding;oxidoreductase activity;	4;4;4;5;6;4;3;3;2;1;2;7;5;3;3;				IPR017972;IPR001128;IPR002401;	Cytochrome P450, conserved site;Cytochrome P450;Cytochrome P450, E-class, group I;	endoplasmic reticulum	7299618	426	Q	[Q] Secondary metabolites biosynthesis, transport and catabolism;
B0WAR9	Pancreatic triacylglycerol lipase OS=Culex quinquefasciatus GN=CpipJ_CPIJ004223 PE=3 SV=1 - [B0WAR9_CULQU]	0.935	0.289218	1.021	0.723473	0.997	0.97349	1.061	0.398763	1.074	0.552309	1.096	0.462793	1.064	0.607653				GO:0005575;GO:0005576;	cellular_component;extracellular region;	1;2;	GO:0016787;GO:0052689;GO:0003824;GO:0003674;GO:0016788;	hydrolase activity;carboxylic ester hydrolase activity;catalytic activity;molecular_function;hydrolase activity, acting on ester bonds;	3;5;2;1;4;				IPR000734;IPR029058;IPR013818;IPR033906;	Triacylglycerol lipase family;Alpha/Beta hydrolase fold;Lipase/vitellogenin;Lipase, N-terminal;	extracellular	7301533	218	MOI	[M] Cell wall/membrane/envelope biogenesis;[O] Posttranslational modification, protein turnover, chaperones;[I] Lipid transport and metabolism;
B0W8F3	Oligopeptide transporter OS=Culex quinquefasciatus GN=CpipJ_CPIJ002831 PE=4 SV=1 - [B0W8F3_CULQU]	0.998	1	0.967	1	1.053	1	0.983	1	0.947	1	0.972	1	0.933	1	GO:0006857;GO:0042886;GO:0006810;GO:0044765;GO:0071705;GO:0015833;GO:0008150;GO:1902578;GO:0071702;GO:0051234;GO:0051179;GO:0044699;	oligopeptide transport;amide transport;transport;single-organism transport;nitrogen compound transport;peptide transport;biological_process;single-organism localization;organic substance transport;establishment of localization;localization;single-organism process;	7;5;4;4;5;6;1;3;5;3;2;2;	GO:0005575;GO:0016020;GO:0016021;GO:0031224;GO:0044425;	cellular_component;membrane;integral component of membrane;intrinsic component of membrane;membrane part;	1;2;4;3;2;	GO:0005215;GO:0003674;	transporter activity;molecular_function;	2;1;				IPR000109;IPR018456;IPR020846;	Proton-dependent oligopeptide transporter family;PTR2 family proton/oligopeptide symporter, conserved site;Major facilitator superfamily domain;	plasma membrane	7290446	762	E	[E] Amino acid transport and metabolism;
B0XEK5	40S ribosomal protein S20 OS=Culex quinquefasciatus GN=CpipJ_CPIJ017617 PE=4 SV=1 - [B0XEK5_CULQU]	0.925	1	1.107	1	0.923	1	1.084	1	1.179	1	1.2	1	1.175	1	GO:1901564;GO:0044249;GO:0006807;GO:0044237;GO:0034645;GO:1901576;GO:0044260;GO:0043043;GO:0071704;GO:0010467;GO:1901566;GO:0043170;GO:0044267;GO:0009987;GO:0009058;GO:0009059;GO:0008150;GO:0008152;GO:0044271;GO:0043604;GO:0044238;GO:0019538;GO:0034641;GO:0043603;GO:0006518;GO:0006412;	organonitrogen compound metabolic process;cellular biosynthetic process;nitrogen compound metabolic process;cellular metabolic process;cellular macromolecule biosynthetic process;organic substance biosynthetic process;cellular macromolecule metabolic process;peptide biosynthetic process;organic substance metabolic process;gene expression;organonitrogen compound biosynthetic process;macromolecule …	4;4;3;3;5;4;4;6;3;5;5;4;5;2;3;5;1;2;5;6;3;4;4;5;5;6;	GO:0044464;GO:0043229;GO:0030529;GO:0043226;GO:0005737;GO:0032991;GO:0005840;GO:0043232;GO:1990904;GO:0005623;GO:0005622;GO:0005575;GO:0044444;GO:0043228;GO:0044424;	cell part;intracellular organelle;intracellular ribonucleoprotein complex;organelle;cytoplasm;macromolecular complex;ribosome;intracellular non-membrane-bounded organelle;ribonucleoprotein complex;cell;intracellular;cellular_component;cytoplasmic part;non-membrane-bounded organelle;intracellular part;	2;3;4;2;4;2;5;4;3;2;3;1;4;3;3;	GO:0003674;GO:0005198;GO:0003735;	molecular_function;structural molecule activity;structural constituent of ribosome;	1;2;3;				IPR001848;IPR027486;	Ribosomal protein S10;Ribosomal protein S10 domain;	cytosol	7300661	125	J	[J] Translation, ribosomal structure and biogenesis;
B0W8F1	Arsenite-resistance protein OS=Culex quinquefasciatus GN=CpipJ_CPIJ002829 PE=4 SV=1 - [B0W8F1_CULQU]	0.999	1	1.04	1	1.003	1	0.974	1	0.999	1	1.044	1	0.972	1							GO:0097159;GO:0000166;GO:0036094;GO:0003674;GO:0005488;GO:1901363;GO:1901265;	organic cyclic compound binding;nucleotide binding;small molecule binding;molecular_function;binding;heterocyclic compound binding;nucleoside phosphate binding;	3;4;3;1;2;3;4;				IPR021933;IPR007042;IPR012677;	Protein of unknown function DUF3546;Arsenite-resistance protein 2;Nucleotide-binding alpha-beta plait domain;	nuclear	7302185	644	R	[R] General function prediction only;
B0WGR8	Putative uncharacterized protein OS=Culex quinquefasciatus GN=CpipJ_CPIJ006365 PE=3 SV=1 - [B0WGR8_CULQU]	1.084	0.0712734	0.884	0.316123	1.104	0.54988	0.892	0.417429	0.807	0.342019	0.818	0.170396	0.808	0.49072							GO:0050662;GO:0016614;GO:0016616;GO:0051287;GO:0000166;GO:0036094;GO:0003824;GO:0003674;GO:0005488;GO:0097159;GO:0048037;GO:1901363;GO:1901265;GO:0016491;	coenzyme binding;oxidoreductase activity, acting on CH-OH group of donors;oxidoreductase activity, acting on the CH-OH group of donors, NAD or NADP as acceptor;NAD binding;nucleotide binding;small molecule binding;catalytic activity;molecular_function;binding;organic cyclic compound binding;cofactor binding;heterocyclic compound binding;nucleoside phosphate binding;oxidoreductase activity;	4;4;5;5;4;3;2;1;2;3;3;3;4;3;				IPR029753;IPR006140;IPR016040;IPR006139;	D-isomer specific 2-hydroxyacid dehydrogenase, NAD-binding domain conserved site;D-isomer specific 2-hydroxyacid dehydrogenase, NAD-binding domain;NAD(P)-binding domain;D-isomer specific 2-hydroxyacid dehydrogenase, catalytic domain;	nuclear	7299709	581	K	[K] Transcription;
B0XK69	Succinate dehydrogenase assembly factor 2, mitochondrial OS=Culex quinquefasciatus GN=CPIJ019830 PE=3 SV=1 - [SDHF2_CULQU]	1.085	1	0.823	1	1.049	1	1.016	1	0.866	1	0.761	1	0.969	1	GO:0016310;GO:0018065;GO:0009144;GO:0009167;GO:0006807;GO:0006121;GO:0009161;GO:0072521;GO:0006091;GO:0043170;GO:0044699;GO:0044710;GO:0046128;GO:0044260;GO:1901657;GO:0009126;GO:0042278;GO:0055114;GO:0006796;GO:0009259;GO:0009141;GO:0071704;GO:0009199;GO:0022900;GO:1901360;GO:0022904;GO:0044267;GO:0044763;GO:0006163;GO:0006119;GO:0009205;GO:0045333;GO:0018293;GO:0019693;GO:0006139;GO:0046034;GO:…	phosphorylation;protein-cofactor linkage;purine nucleoside triphosphate metabolic process;purine ribonucleoside monophosphate metabolic process;nitrogen compound metabolic process;mitochondrial electron transport, succinate to ubiquinone;ribonucleoside monophosphate metabolic process;purine-containing compound metabolic process;generation of precursor metabolites and energy;macromolecule metaboli…	6;7;7;8;3;6;7;5;4;4;2;3;7;4;4;7;6;4;5;6;6;3;7;4;4;5;5;3;6;5;8;5;8;5;4;8;2;4;6;7;4;5;5;6;5;2;6;7;6;4;4;3;6;4;4;4;4;4;4;1;3;5;4;	GO:0031974;GO:0043229;GO:0043227;GO:0043226;GO:0005737;GO:0005575;GO:0005739;GO:0005759;GO:0043231;GO:0043233;GO:0044464;GO:0005623;GO:0005622;GO:0044446;GO:0070013;GO:0044444;GO:0044429;GO:0044424;GO:0044422;	membrane-enclosed lumen;intracellular organelle;membrane-bounded organelle;organelle;cytoplasm;cellular_component;mitochondrion;mitochondrial matrix;intracellular membrane-bounded organelle;organelle lumen;cell part;cell;intracellular;intracellular organelle part;intracellular organelle lumen;cytoplasmic part;mitochondrial part;intracellular part;organelle part;	2;3;3;2;4;1;5;5;4;3;2;2;3;3;4;4;4;3;2;							IPR028882;IPR005631;	Succinate dehydrogenase assembly factor 2, mitochondrial;Flavinator of succinate dehydrogenase;	mitochondria	7304078	154	S	[S] Function unknown;
B0WQ26	Acyl-CoA dehydrogenase OS=Culex quinquefasciatus GN=CpipJ_CPIJ009148 PE=3 SV=1 - [B0WQ26_CULQU]	0.916	0.0712734	1.1	0.399561	0.943	0.371703	1.075	0.0975006	1.164	0.219715	1.205	0.269071	1.139	0.145717							GO:0043168;GO:0050662;GO:0050660;GO:0097159;GO:0016627;GO:0000166;GO:0036094;GO:0003824;GO:0003674;GO:0005488;GO:0003995;GO:0048037;GO:0043167;GO:1901363;GO:1901265;GO:0016491;	anion binding;coenzyme binding;flavin adenine dinucleotide binding;organic cyclic compound binding;oxidoreductase activity, acting on the CH-CH group of donors;nucleotide binding;small molecule binding;catalytic activity;molecular_function;binding;acyl-CoA dehydrogenase activity;cofactor binding;ion binding;heterocyclic compound binding;nucleoside phosphate binding;oxidoreductase activity;	4;4;5;3;4;4;3;2;1;2;5;3;3;3;4;3;				IPR009100;IPR009075;IPR006091;IPR006089;IPR013786;	Acyl-CoA dehydrogenase/oxidase, N-terminal and middle domain;Acyl-CoA dehydrogenase/oxidase C-terminal;Acyl-CoA oxidase/dehydrogenase, central domain;Acyl-CoA dehydrogenase, conserved site;Acyl-CoA dehydrogenase/oxidase, N-terminal;	mitochondria	7293851	647	I	[I] Lipid transport and metabolism;
B0WXM5	Succinyl-CoA:3-ketoacid-coenzyme A transferase OS=Culex quinquefasciatus GN=CpipJ_CPIJ011934 PE=3 SV=1 - [B0WXM5_CULQU]	1.351	1	0.66	1	1.208	1	0.699	1	0.531	1	0.49	1	0.579	1	GO:0044248;GO:0044281;GO:0044282;GO:0046952;GO:0044699;GO:0044712;GO:0044710;GO:0071704;GO:0046950;GO:0009987;GO:1901575;GO:1902224;GO:0008150;GO:0008152;GO:0009056;GO:0044237;GO:0044763;	cellular catabolic process;small molecule metabolic process;small molecule catabolic process;ketone body catabolic process;single-organism process;single-organism catabolic process;single-organism metabolic process;organic substance metabolic process;cellular ketone body metabolic process;cellular process;organic substance catabolic process;ketone body metabolic process;biological_process;metabol…	4;4;5;5;2;4;3;3;4;2;4;4;1;2;3;3;3;	GO:0043229;GO:0043226;GO:0005623;GO:0043227;GO:0005739;GO:0005737;GO:0043231;GO:0044464;GO:0005622;GO:0005575;GO:0044444;GO:0044424;	intracellular organelle;organelle;cell;membrane-bounded organelle;mitochondrion;cytoplasm;intracellular membrane-bounded organelle;cell part;intracellular;cellular_component;cytoplasmic part;intracellular part;	3;2;2;3;5;4;4;2;3;1;4;3;	GO:0008260;GO:0003674;GO:0016740;GO:0016782;GO:0003824;GO:0008410;	3-oxoacid CoA-transferase activity;molecular_function;transferase activity;transferase activity, transferring sulfur-containing groups;catalytic activity;CoA-transferase activity;	6;1;3;4;2;5;				IPR012791;IPR004164;IPR012792;IPR014388;IPR004165;	3-oxoacid CoA-transferase, subunit B;Coenzyme A transferase active site;3-oxoacid CoA-transferase, subunit A;3-oxoacid CoA-transferase;Coenzyme A transferase family I;	cytosol	Hs4557817	613	C	[C] Energy production and conversion;
B0WGR4	Equilibrative nucleoside transporter OS=Culex quinquefasciatus GN=CpipJ_CPIJ006361 PE=4 SV=1 - [B0WGR4_CULQU]	1.32	1	0.694	1	1.161	1	0.754	1	0.584	1	0.528	1	0.649	1				GO:0016021;GO:0016020;GO:0005575;GO:0044425;GO:0031224;	integral component of membrane;membrane;cellular_component;membrane part;intrinsic component of membrane;	4;2;1;2;3;	GO:0022891;GO:0015932;GO:0022892;GO:0005337;GO:0005215;GO:0022857;GO:0003674;GO:1901505;	substrate-specific transmembrane transporter activity;nucleobase-containing compound transmembrane transporter activity;substrate-specific transporter activity;nucleoside transmembrane transporter activity;transporter activity;transmembrane transporter activity;molecular_function;carbohydrate derivative transporter activity;	4;5;3;4;2;3;1;3;				IPR020846;IPR002259;	Major facilitator superfamily domain;Equilibrative nucleoside transporter;	plasma membrane	7297138	567	F	[F] Nucleotide transport and metabolism;
B0WS47	Glucose 1-dehydrogenase 2 OS=Culex quinquefasciatus GN=CpipJ_CPIJ009733 PE=4 SV=1 - [B0WS47_CULQU]	1.056	1	0.937	1	1.097	1	0.899	1	0.848	1	0.89	1	0.82	1							GO:0003824;GO:0003674;GO:0016491;	catalytic activity;molecular_function;oxidoreductase activity;	2;1;3;				IPR002347;IPR003033;IPR016040;	Short-chain dehydrogenase/reductase SDR;SCP2 sterol-binding domain;NAD(P)-binding domain;	cytosol	7301617_1	467	R	[R] General function prediction only;
B0WGB3	NADH dehydrogenase flavoprotein 1, mitochondrial OS=Culex quinquefasciatus GN=CpipJ_CPIJ006281 PE=4 SV=1 - [B0WGB3_CULQU]	0.784	0.0662285	1.114	0.601738	0.96	0.798795	1.167	0.209356	1.306	0.23375	1.425	0.254944	1.216	0.208331							GO:0051287;GO:1901363;GO:0003674;GO:0005488;GO:0003954;GO:1901265;GO:0016491;GO:0050662;GO:0051540;GO:0000166;GO:0050136;GO:0010181;GO:0008137;GO:0036094;GO:0003824;GO:0048037;GO:0051539;GO:0097367;GO:0097159;GO:0051536;GO:0016655;GO:0016651;GO:0032553;	NAD binding;heterocyclic compound binding;molecular_function;binding;NADH dehydrogenase activity;nucleoside phosphate binding;oxidoreductase activity;coenzyme binding;metal cluster binding;nucleotide binding;NADH dehydrogenase (quinone) activity;FMN binding;NADH dehydrogenase (ubiquinone) activity;small molecule binding;catalytic activity;cofactor binding;4 iron, 4 sulfur cluster binding;carbohyd…	5;3;1;2;5;4;3;4;3;4;6;4;7;3;2;3;5;3;3;4;5;4;4;	K00335	map00190;map01100;	Oxidative phosphorylation;Metabolic pathways;	IPR011538;IPR019575;IPR019554;IPR001949;IPR011537;	NADH-ubiquinone oxidoreductase 51 kDa subunit, FMN-binding domain;NADH-ubiquinone oxidoreductase 51 kDa subunit, iron-sulphur binding domain;Soluble ligand binding domain;NADH:ubiquinone oxidoreductase, 51kDa subunit, conserved site;NADH ubiquinone oxidoreductase, F subunit;	mitochondria	7297065	835	C	[C] Energy production and conversion;
B0X758	Cytochrome P450 3A19 OS=Culex quinquefasciatus GN=CpipJ_CPIJ015428 PE=3 SV=1 - [B0X758_CULQU]	0.84	0.0737651	1.09	0.0304376	0.988	0.28942	1.127	0.0723942	1.221	0.0317111	1.301	0.0401467	1.236	0.0428736							GO:0043169;GO:0004497;GO:0020037;GO:0046914;GO:0046906;GO:0097159;GO:0016705;GO:0043167;GO:0003824;GO:0003674;GO:0005488;GO:0005506;GO:0046872;GO:1901363;GO:0016491;	cation binding;monooxygenase activity;heme binding;transition metal ion binding;tetrapyrrole binding;organic cyclic compound binding;oxidoreductase activity, acting on paired donors, with incorporation or reduction of molecular oxygen;ion binding;catalytic activity;molecular_function;binding;iron ion binding;metal ion binding;heterocyclic compound binding;oxidoreductase activity;	4;4;5;6;4;3;4;3;2;1;2;7;5;3;3;				IPR017972;IPR001128;IPR002401;	Cytochrome P450, conserved site;Cytochrome P450;Cytochrome P450, E-class, group I;	endoplasmic reticulum	7300904	426	Q	[Q] Secondary metabolites biosynthesis, transport and catabolism;
B0WWI0	Molybdopterin cofactor sulfurase OS=Culex quinquefasciatus GN=CpipJ_CPIJ010711 PE=4 SV=1 - [B0WWI0_CULQU]	0.92	0.0791129	1.039	0.249223	0.95	0.079642	1.097	0.0942195	1.21	0.0524818	1.098	0.142754	1.155	0.0997596				GO:0016021;GO:0016020;GO:0005575;GO:0044425;GO:0031224;	integral component of membrane;membrane;cellular_component;membrane part;intrinsic component of membrane;	4;2;1;2;3;	GO:0043168;GO:0043169;GO:0046914;GO:0048037;GO:0097159;GO:0030151;GO:0043167;GO:0003824;GO:0003674;GO:0030170;GO:0046872;GO:1901363;GO:0005488;	anion binding;cation binding;transition metal ion binding;cofactor binding;organic cyclic compound binding;molybdenum ion binding;ion binding;catalytic activity;molecular_function;pyridoxal phosphate binding;metal ion binding;heterocyclic compound binding;binding;	4;4;6;3;3;7;3;2;1;4;5;3;2;				IPR005302;IPR005303;	Molybdenum cofactor sulfurase, C-terminal;MOSC, N-terminal beta barrel;	extracellular	7303847	159	R	[R] General function prediction only;
B0X1N7	Sorbitol dehydrogenase OS=Culex quinquefasciatus GN=CpipJ_CPIJ013377 PE=4 SV=1 - [B0X1N7_CULQU]	1.058	1	0.948	1	1.055	1	0.934	1	0.887	1	0.899	1	0.885	1							GO:0016491;GO:0043169;GO:0046914;GO:0043167;GO:0003824;GO:0003674;GO:0005488;GO:0046872;GO:0008270;	oxidoreductase activity;cation binding;transition metal ion binding;ion binding;catalytic activity;molecular_function;binding;metal ion binding;zinc ion binding;	3;4;6;3;2;1;2;5;7;				IPR020843;IPR013149;IPR002328;IPR011032;IPR013154;IPR016040;IPR002085;	Polyketide synthase, enoylreductase domain;Alcohol dehydrogenase, C-terminal;Alcohol dehydrogenase, zinc-type, conserved site;GroES-like;Alcohol dehydrogenase, N-terminal;NAD(P)-binding domain;Alcohol dehydrogenase superfamily, zinc-type;	cytosol	7298873	403	Q	[Q] Secondary metabolites biosynthesis, transport and catabolism;
B0WFX6	Deltamethrin resistance-associated NYD-GBE OS=Culex quinquefasciatus GN=CpipJ_CPIJ006166 PE=4 SV=1 - [B0WFX6_CULQU]	0.891	1	1.109	1	0.845	1	1.203	1	1.331	1	1.249	1	1.423	1	GO:0044249;GO:0034645;GO:0006091;GO:0016051;GO:0044699;GO:0044264;GO:0044711;GO:0044262;GO:0044260;GO:0008150;GO:0071704;GO:0006112;GO:0006073;GO:0043170;GO:1901576;GO:0009987;GO:0000271;GO:0044710;GO:0009058;GO:0009059;GO:0044763;GO:0008152;GO:0044723;GO:0055114;GO:0044042;GO:0044238;GO:0005975;GO:0015980;GO:0005977;GO:0034637;GO:0005978;GO:0005976;GO:0044237;GO:0033692;GO:0009250;	cellular biosynthetic process;cellular macromolecule biosynthetic process;generation of precursor metabolites and energy;carbohydrate biosynthetic process;single-organism process;cellular polysaccharide metabolic process;single-organism biosynthetic process;cellular carbohydrate metabolic process;cellular macromolecule metabolic process;biological_process;organic substance metabolic process;energ…	4;5;4;5;2;5;4;4;4;1;3;5;6;4;4;2;6;3;3;5;3;2;4;4;6;3;4;4;5;4;6;5;3;5;6;				GO:0016798;GO:0003674;GO:0005488;GO:0043169;GO:0043167;GO:0016740;GO:0016787;GO:0003824;GO:0003844;GO:0016757;GO:0004553;GO:0016758;	hydrolase activity, acting on glycosyl bonds;molecular_function;binding;cation binding;ion binding;transferase activity;hydrolase activity;catalytic activity;1,4-alpha-glucan branching enzyme activity;transferase activity, transferring glycosyl groups;hydrolase activity, hydrolyzing O-glycosyl compounds;transferase activity, transferring hexosyl groups;	4;1;2;4;3;3;3;2;6;4;5;5;				IPR013781;IPR013780;IPR013783;IPR004193;IPR017853;IPR006048;IPR015902;IPR014756;IPR006407;IPR006047;	Glycoside hydrolase, catalytic domain;Glycosyl hydrolase, all-beta;Immunoglobulin-like fold;Glycoside hydrolase, family 13, N-terminal;Glycoside hydrolase superfamily;Alpha-amylase/branching enzyme, C-terminal all beta;Glycoside hydrolase, family 13;Immunoglobulin E-set;1,4-alpha-glucan-branching enzyme, GlgB;Glycosyl hydrolase, family 13, catalytic domain;	cytosol	7303357_1	1038	G	[G] Carbohydrate transport and metabolism;
Q3I131	Phosphotransferase (Fragment) OS=Culex quinquefasciatus GN=HK PE=2 SV=1 - [Q3I131_CULQU]	0.911	0.764387	1.136	0.559272	0.876	0.513486	1.071	0.706324	1.226	0.6044	1.252	0.600439	1.222	0.589503	GO:0009167;GO:0044281;GO:0009161;GO:1901360;GO:0044712;GO:0044710;GO:0009199;GO:0006733;GO:0019725;GO:0009205;GO:0046034;GO:0046031;GO:0032787;GO:0043436;GO:0046128;GO:0009179;GO:0046483;GO:1901564;GO:0016052;GO:0048878;GO:0006163;GO:0006165;GO:0019637;GO:0009141;GO:0009144;GO:0006807;GO:0046496;GO:1901575;GO:0051186;GO:0065007;GO:0065008;GO:0009150;GO:0008150;GO:0008152;GO:0044723;GO:0044724;GO:…	purine ribonucleoside monophosphate metabolic process;small molecule metabolic process;ribonucleoside monophosphate metabolic process;organic cyclic compound metabolic process;single-organism catabolic process;single-organism metabolic process;ribonucleoside triphosphate metabolic process;oxidoreduction coenzyme metabolic process;cellular homeostasis;purine ribonucleoside triphosphate metabolic p…	8;4;7;4;4;3;7;6;4;8;8;8;7;5;7;8;4;4;5;5;6;7;4;6;7;3;7;4;4;2;3;7;1;2;4;5;3;5;5;6;5;6;4;6;7;6;2;4;6;7;2;4;5;6;7;4;4;4;7;6;4;7;5;5;4;8;5;6;6;3;6;5;6;3;3;4;3;4;5;4;6;	GO:0005623;GO:0005575;	cell;cellular_component;	2;1;	GO:0004396;GO:1901363;GO:0000166;GO:0035639;GO:0097367;GO:0003674;GO:1901265;GO:0032549;GO:0017076;GO:0005524;GO:0016301;GO:0003824;GO:0016773;GO:0016772;GO:0016740;GO:0032559;GO:0032555;GO:0032550;GO:0032553;GO:0048029;GO:0043168;GO:0043167;GO:0030554;GO:0097159;GO:0005488;GO:0019200;GO:0030246;GO:0001883;GO:0001882;GO:0036094;GO:0005536;	hexokinase activity;heterocyclic compound binding;nucleotide binding;purine ribonucleoside triphosphate binding;carbohydrate derivative binding;molecular_function;nucleoside phosphate binding;ribonucleoside binding;purine nucleotide binding;ATP binding;kinase activity;catalytic activity;phosphotransferase activity, alcohol group as acceptor;transferase activity, transferring phosphorus-containing…	6;3;4;5;3;1;4;5;5;6;5;2;5;4;3;6;5;6;4;4;4;3;6;3;2;6;3;5;4;3;5;				IPR022673;IPR001312;IPR022672;IPR019807;	Hexokinase, C-terminal;Hexokinase;Hexokinase, N-terminal;Hexokinase, binding site;	cytosol	7291070	418	G	[G] Carbohydrate transport and metabolism;
B0XC16	Bifunctional aminoacyl-tRNA synthetase OS=Culex quinquefasciatus GN=CpipJ_CPIJ016709 PE=3 SV=1 - [B0XC16_CULQU]	1.024	0.830499	1.009	0.912065	0.976	0.769197	0.987	0.925446	0.993	0.968195	0.988	0.964669	1.011	0.907854	GO:0006433;GO:0044237;GO:0019752;GO:0090304;GO:0044249;GO:0034641;GO:0006807;GO:0044281;GO:0034645;GO:0034660;GO:0043170;GO:1901360;GO:0006139;GO:0044710;GO:0044260;GO:0006520;GO:0043043;GO:0071704;GO:0010467;GO:0043604;GO:0044699;GO:0006424;GO:0044267;GO:0009987;GO:0006725;GO:0009058;GO:0009059;GO:0008150;GO:0008152;GO:0043436;GO:0044271;GO:0046483;GO:0016070;GO:0044238;GO:0006418;GO:1901564;GO:…	prolyl-tRNA aminoacylation;cellular metabolic process;carboxylic acid metabolic process;nucleic acid metabolic process;cellular biosynthetic process;cellular nitrogen compound metabolic process;nitrogen compound metabolic process;small molecule metabolic process;cellular macromolecule biosynthetic process;ncRNA metabolic process;macromolecule metabolic process;organic cyclic compound metabolic pr…	8;3;6;5;4;4;3;4;5;6;4;4;4;3;4;4;6;3;5;6;2;8;5;2;4;3;5;1;2;5;5;4;5;3;7;4;5;4;4;7;5;6;5;4;3;5;6;	GO:0005737;GO:0044464;GO:0005623;GO:0005622;GO:0005575;GO:0044424;	cytoplasm;cell part;cell;intracellular;cellular_component;intracellular part;	4;2;2;3;1;3;	GO:0035639;GO:0003674;GO:1901363;GO:0032550;GO:0004812;GO:0004818;GO:0043167;GO:0032555;GO:0032549;GO:0017076;GO:0001882;GO:0097367;GO:0005524;GO:0043168;GO:0000166;GO:0001883;GO:1901265;GO:0036094;GO:0003824;GO:0016874;GO:0016875;GO:0016876;GO:0004827;GO:0030554;GO:0097159;GO:0032559;GO:0032553;GO:0005488;	purine ribonucleoside triphosphate binding;molecular_function;heterocyclic compound binding;purine ribonucleoside binding;aminoacyl-tRNA ligase activity;glutamate-tRNA ligase activity;ion binding;purine ribonucleotide binding;ribonucleoside binding;purine nucleotide binding;nucleoside binding;carbohydrate derivative binding;ATP binding;anion binding;nucleotide binding;purine nucleoside binding;nu…	5;1;3;6;6;7;3;5;5;5;4;3;6;4;4;5;4;3;2;3;4;5;7;6;3;6;4;2;	K01885	map00860;map00970;map01100;map01110;	Porphyrin and chlorophyll metabolism;Aminoacyl-tRNA biosynthesis;Metabolic pathways;Biosynthesis of secondary metabolites;	IPR004154;IPR011035;IPR020059;IPR020058;IPR033721;IPR004526;IPR001412;IPR009068;IPR000738;IPR020056;IPR002314;IPR016061;IPR006195;IPR014729;IPR020061;IPR004499;IPR000924;IPR017449;IPR010987;	Anticodon-binding;Ribosomal protein L25/Gln-tRNA synthetase, anti-codon-binding domain;Glutamyl/glutaminyl-tRNA synthetase, class Ib, anti-codon binding domain;Glutamyl/glutaminyl-tRNA synthetase, class Ib, catalytic domain;Prolyl-tRNA synthetase, catalytic domain;Glutamyl-tRNA synthetase, archaeal/eukaryotic cytosolic;Aminoacyl-tRNA synthetase, class I, conserved site;S15/NS1, RNA-binding;WHEP-T…	cytosol	7301076_1	1405	J	[J] Translation, ribosomal structure and biogenesis;
B0X9L3	Superoxide dismutase OS=Culex quinquefasciatus GN=CpipJ_CPIJ016031 PE=4 SV=1 - [B0X9L3_CULQU]	0.947	0.971091	0.986	0.959385	0.904	0.659809	1.038	0.660819	1.177	0.585617	1.109	0.763236	1.149	0.458276	GO:0044710;GO:0044237;GO:0009987;GO:0055114;GO:0072593;GO:0008152;GO:0008150;GO:0044699;GO:0006801;	single-organism metabolic process;cellular metabolic process;cellular process;oxidation-reduction process;reactive oxygen species metabolic process;metabolic process;biological_process;single-organism process;superoxide metabolic process;	3;3;2;4;4;2;1;2;5;				GO:0043169;GO:0043167;GO:0003674;GO:0005488;GO:0046872;	cation binding;ion binding;molecular_function;binding;metal ion binding;	4;3;1;2;5;				IPR024134;IPR018152;IPR001424;	Superoxide dismutase (Cu/Zn) / superoxide dismutase copper chaperone;Superoxide dismutase, copper/zinc, binding site;Superoxide dismutase, copper/zinc binding domain;	cytosol	7294760	208	P	[P] Inorganic ion transport and metabolism;
B0W8P3	26S proteasome non-ATPase regulatory subunit 6 OS=Culex quinquefasciatus GN=CpipJ_CPIJ003351 PE=4 SV=1 - [B0W8P3_CULQU]	0.977	0.469708	1.088	0.285017	0.954	0.0614171	1.01	0.5	1.079	0.216843	1.116	0.325559	1.059	0.0538222				GO:0043234;GO:0032991;GO:0044464;GO:0005623;GO:0005622;GO:0005575;GO:0044424;GO:0000502;	protein complex;macromolecular complex;cell part;cell;intracellular;cellular_component;intracellular part;proteasome complex;	3;2;2;2;3;1;3;4;							IPR000717;IPR019585;IPR011991;	Proteasome component (PCI) domain;26S proteasome regulatory subunit Rpn7/COP9 signalosome complex subunit 1;Winged helix-turn-helix DNA-binding domain;	cytoskeleton	7300859	660	O	[O] Posttranslational modification, protein turnover, chaperones;
B0WNI4	Yellow OS=Culex quinquefasciatus GN=CpipJ_CPIJ008700 PE=4 SV=1 - [B0WNI4_CULQU]	1.243	1	0.739	1	1.208	1	0.747	1	0.604	1	0.596	1	0.618	1													IPR017996;IPR011042;	Major royal jelly protein/protein yellow;Six-bladed beta-propeller, TolB-like;	extracellular
B0WBP0	Xanthine dehydrogenase OS=Culex quinquefasciatus GN=CpipJ_CPIJ004365 PE=4 SV=1 - [B0WBP0_CULQU]	0.847	1	1.082	1	0.988	1	1.116	1	1.193	1	1.282	1	1.13	1							GO:0030151;GO:0003674;GO:0005488;GO:0004855;GO:0004854;GO:0043167;GO:1901363;GO:1901265;GO:0016491;GO:0043168;GO:0050662;GO:0050660;GO:0043546;GO:0051540;GO:0046914;GO:0016727;GO:0000166;GO:0005506;GO:0046872;GO:0043169;GO:0036094;GO:0003824;GO:0048037;GO:0009055;GO:0016725;GO:0016614;GO:0016726;GO:0097159;GO:0051536;GO:0051537;	molybdenum ion binding;molecular_function;binding;xanthine oxidase activity;xanthine dehydrogenase activity;ion binding;heterocyclic compound binding;nucleoside phosphate binding;oxidoreductase activity;anion binding;coenzyme binding;flavin adenine dinucleotide binding;molybdopterin cofactor binding;metal cluster binding;transition metal ion binding;oxidoreductase activity, acting on CH or CH2 gr…	7;1;2;6;6;3;3;4;3;4;4;5;4;3;6;5;4;7;5;4;3;2;3;2;4;4;5;3;4;5;				IPR002888;IPR002346;IPR005107;IPR001041;IPR014307;IPR008274;IPR016169;IPR006058;IPR000674;IPR022407;IPR016166;IPR016167;IPR016208;IPR012675;IPR014309;	[2Fe-2S]-binding;Molybdopterin dehydrogenase, FAD-binding;CO dehydrogenase flavoprotein, C-terminal;2Fe-2S ferredoxin-type iron-sulfur binding domain;Xanthine dehydrogenase, small subunit;Aldehyde oxidase/xanthine dehydrogenase, molybdopterin binding;CO dehydrogenase flavoprotein-like, FAD-binding, subdomain 2;2Fe-2S ferredoxin, iron-sulphur binding site;Aldehyde oxidase/xanthine dehydrogenase, a…	cytosol	7299713	1836	F	[F] Nucleotide transport and metabolism;
B0WBP5	Nonspecific lipid-transfer protein OS=Culex quinquefasciatus GN=CpipJ_CPIJ004370 PE=3 SV=1 - [B0WBP5_CULQU]	0.815	0.115933	1.18	0.265621	0.84	0.232427	1.199	0.0929	1.452	0.174724	1.453	0.192769	1.464	0.15665							GO:0003824;GO:0016740;GO:0016746;GO:0016747;GO:0003674;	catalytic activity;transferase activity;transferase activity, transferring acyl groups;transferase activity, transferring acyl groups other than amino-acyl groups;molecular_function;	2;3;4;5;1;				IPR020615;IPR020617;IPR020616;IPR020613;IPR016039;IPR003033;	Thiolase, acyl-enzyme intermediate active site;Thiolase, C-terminal;Thiolase, N-terminal;Thiolase, conserved site;Thiolase-like;SCP2 sterol-binding domain;	cytosol	7298493_1	650	I	[I] Lipid transport and metabolism;
B0W7K3	Chemosensory protein 1 OS=Culex quinquefasciatus GN=CpipJ_CPIJ002618 PE=4 SV=1 - [B0W7K3_CULQU]	1.282	1	0.653	1	1.367	1	0.606	1	0.471	1	0.511	1	0.443	1													IPR005055;	Insect odorant-binding protein A10/Ejaculatory bulb-specific protein 3;	extracellular
B0WZX3	Mitochondrial dicarboxylate carrier OS=Culex quinquefasciatus GN=CpipJ_CPIJ012682 PE=3 SV=1 - [B0WZX3_CULQU]	1.039	0.365472	0.94	0.437231	1.003	0.480645	0.941	0.389367	0.968	0.386641	0.917	0.386925	0.967	0.415136	GO:0006810;GO:0008150;GO:0051234;GO:0051179;	transport;biological_process;establishment of localization;localization;	4;1;3;2;	GO:0016021;GO:0016020;GO:0005575;GO:0044425;GO:0031224;	integral component of membrane;membrane;cellular_component;membrane part;intrinsic component of membrane;	4;2;1;2;3;							IPR018108;IPR023395;	Mitochondrial substrate/solute carrier;Mitochondrial carrier domain;	cytosol	7299751	415	C	[C] Energy production and conversion;
B0W5S8	60S ribosomal protein L9 OS=Culex quinquefasciatus GN=CpipJ_CPIJ002453 PE=4 SV=1 - [B0W5S8_CULQU]	0.975	0.830869	1.071	0.358351	0.948	0.611811	1.017	0.705314	1.091	0.747132	1.104	0.528964	1.092	0.860237	GO:0044249;GO:0034641;GO:0006807;GO:0034645;GO:1901576;GO:0044260;GO:0043043;GO:0071704;GO:0010467;GO:0044267;GO:0009987;GO:0009058;GO:0009059;GO:0008150;GO:0008152;GO:1901564;GO:0043604;GO:0044238;GO:0044271;GO:0043603;GO:1901566;GO:0019538;GO:0044237;GO:0043170;GO:0006518;GO:0006412;	cellular biosynthetic process;cellular nitrogen compound metabolic process;nitrogen compound metabolic process;cellular macromolecule biosynthetic process;organic substance biosynthetic process;cellular macromolecule metabolic process;peptide biosynthetic process;organic substance metabolic process;gene expression;cellular protein metabolic process;cellular process;biosynthetic process;macromolec…	4;4;3;5;4;4;6;3;5;5;2;3;5;1;2;4;6;3;5;5;5;4;3;4;5;6;	GO:1990904;GO:0043232;GO:0005623;GO:0005622;GO:0043226;GO:0005737;GO:0032991;GO:0030529;GO:0005840;GO:0044464;GO:0043229;GO:0005575;GO:0044444;GO:0043228;GO:0044424;	ribonucleoprotein complex;intracellular non-membrane-bounded organelle;cell;intracellular;organelle;cytoplasm;macromolecular complex;intracellular ribonucleoprotein complex;ribosome;cell part;intracellular organelle;cellular_component;cytoplasmic part;non-membrane-bounded organelle;intracellular part;	3;4;2;3;2;4;2;4;5;2;3;1;4;3;3;	GO:0003676;GO:1901363;GO:0003674;GO:0005198;GO:0003735;GO:0019843;GO:0003723;GO:0097159;GO:0005488;	nucleic acid binding;heterocyclic compound binding;molecular_function;structural molecule activity;structural constituent of ribosome;rRNA binding;RNA binding;organic cyclic compound binding;binding;	4;3;1;2;3;6;5;3;2;				IPR002359;IPR020040;IPR000702;	Ribosomal protein L6, conserved site-2;Ribosomal protein L6, alpha-beta domain;Ribosomal protein L6;	cytosol	7297799	308	J	[J] Translation, ribosomal structure and biogenesis;
B0WFQ4	Protein disulfide-isomerase OS=Culex quinquefasciatus GN=CpipJ_CPIJ005219 PE=3 SV=1 - [B0WFQ4_CULQU]	1.032	0.620377	0.942	0.683382	1.065	0.986683	0.951	0.884996	0.893	0.570552	0.913	0.465797	0.894	0.667251	GO:0042592;GO:0050789;GO:0044699;GO:0065007;GO:0065008;GO:0019725;GO:0009987;GO:0050794;GO:0044763;GO:0045454;GO:0008150;	homeostatic process;regulation of biological process;single-organism process;biological regulation;regulation of biological quality;cellular homeostasis;cellular process;regulation of cellular process;single-organism cellular process;cell redox homeostasis;biological_process;	4;2;2;2;3;4;2;3;3;4;1;	GO:0005783;GO:0043229;GO:0043227;GO:0005737;GO:0043226;GO:0012505;GO:0043231;GO:0044464;GO:0005623;GO:0005622;GO:0005575;GO:0044444;GO:0044424;	endoplasmic reticulum;intracellular organelle;membrane-bounded organelle;cytoplasm;organelle;endomembrane system;intracellular membrane-bounded organelle;cell part;cell;intracellular;cellular_component;cytoplasmic part;intracellular part;	4;3;3;4;2;3;4;2;2;3;1;4;3;	GO:0003674;GO:0016864;GO:0016860;GO:0003756;GO:0003824;GO:0016853;	molecular_function;intramolecular oxidoreductase activity, transposing S-S bonds;intramolecular oxidoreductase activity;protein disulfide isomerase activity;catalytic activity;isomerase activity;	1;5;4;6;2;3;	K03671			IPR017937;IPR005788;IPR005792;IPR013766;IPR012336;	Thioredoxin, conserved site;Disulphide isomerase;Protein disulphide isomerase;Thioredoxin domain;Thioredoxin-like fold;	extracellular	7294310	656	O	[O] Posttranslational modification, protein turnover, chaperones;
B0W6D0	Glutathione S-transferase OS=Culex quinquefasciatus GN=CpipJ_CPIJ002681 PE=3 SV=1 - [B0W6D0_CULQU]	0.984	0.478802	1.043	0.299655	1.003	0.472838	0.988	0.616213	1.015	0.45977	1.063	0.375642	0.984	0.52447							GO:0003824;GO:0016740;GO:0003674;	catalytic activity;transferase activity;molecular_function;	2;3;1;				IPR004046;IPR012336;IPR010987;IPR004045;	Glutathione S-transferase, C-terminal;Thioredoxin-like fold;Glutathione S-transferase, C-terminal-like;Glutathione S-transferase, N-terminal;	cytosol	7299601	241	O	[O] Posttranslational modification, protein turnover, chaperones;
B0WAI2	Angiotensin-converting enzyme OS=Culex quinquefasciatus GN=CpipJ_CPIJ004086 PE=3 SV=1 - [B0WAI2_CULQU]	1.059	1	1.017	1	0.971	1	0.966	1	0.971	1	0.963	1	0.995	1				GO:0016020;GO:0005575;	membrane;cellular_component;	2;1;	GO:0043169;GO:0004180;GO:0016787;GO:0008241;GO:0008238;GO:0043167;GO:0003824;GO:0070011;GO:0003674;GO:0005488;GO:0008233;GO:0046872;GO:0008237;	cation binding;carboxypeptidase activity;hydrolase activity;peptidyl-dipeptidase activity;exopeptidase activity;ion binding;catalytic activity;peptidase activity, acting on L-amino acid peptides;molecular_function;binding;peptidase activity;metal ion binding;metallopeptidase activity;	4;7;3;7;6;3;2;5;1;2;4;5;6;				IPR001548;	Peptidase M2, peptidyl-dipeptidase A;	extracellular	Hs4503273	920	E	[E] Amino acid transport and metabolism;
B8RJB4	ATP synthase subunit gamma (Fragment) OS=Culex tarsalis PE=2 SV=1 - [B8RJB4_CULTA]	0.956	1	1.028	1	0.999	1	1.034	1	1.05	1	1.079	1	1.036	1	GO:0009156;GO:0009167;GO:0009165;GO:0044281;GO:0009161;GO:1901362;GO:0042451;GO:1901360;GO:0044710;GO:0044711;GO:0009199;GO:0098662;GO:0009206;GO:0009205;GO:0009201;GO:0046034;GO:0046129;GO:0046128;GO:0042455;GO:0046483;GO:1901564;GO:1901566;GO:0006163;GO:0006164;GO:0019637;GO:0019438;GO:0009163;GO:0009141;GO:0009142;GO:0009144;GO:0009145;GO:0006807;GO:1901576;GO:0015992;GO:0009127;GO:0044699;GO:…	ribonucleoside monophosphate biosynthetic process;purine ribonucleoside monophosphate metabolic process;nucleotide biosynthetic process;small molecule metabolic process;ribonucleoside monophosphate metabolic process;organic cyclic compound biosynthetic process;purine nucleoside biosynthetic process;organic cyclic compound metabolic process;single-organism metabolic process;single-organism biosynt…	7;8;6;4;7;5;7;4;3;4;7;7;8;8;7;8;8;7;7;4;4;5;6;7;4;5;6;6;6;7;7;3;4;6;7;2;6;5;5;6;5;4;8;7;7;1;2;5;3;5;8;9;5;6;3;5;3;5;9;7;4;4;6;7;6;6;4;6;7;2;4;4;4;5;4;5;5;6;4;3;8;5;4;6;5;6;2;3;3;3;5;4;6;5;	GO:0045261;GO:0016020;GO:0043234;GO:0045259;GO:0044425;GO:0033178;GO:0016469;GO:0044464;GO:0005623;GO:0005622;GO:0044424;GO:0032991;GO:0005575;GO:0098796;	proton-transporting ATP synthase complex, catalytic core F(1);membrane;protein complex;proton-transporting ATP synthase complex;membrane part;proton-transporting two-sector ATPase complex, catalytic domain;proton-transporting two-sector ATPase complex;cell part;cell;intracellular;intracellular part;macromolecular complex;cellular_component;membrane protein complex;	4;2;3;4;2;4;4;2;2;3;3;2;1;3;	GO:0046961;GO:0016818;GO:0019829;GO:0015405;GO:0016817;GO:0003674;GO:0016887;GO:0042626;GO:0042623;GO:0015399;GO:0022804;GO:0016787;GO:0022890;GO:0003824;GO:0043492;GO:0016462;GO:0015077;GO:0015078;GO:0036442;GO:0016820;GO:0046933;GO:0044769;GO:0022891;GO:0005215;GO:0022892;GO:0015075;GO:0022857;GO:0008324;GO:0042625;GO:0017111;GO:0022853;	proton-transporting ATPase activity, rotational mechanism;hydrolase activity, acting on acid anhydrides, in phosphorus-containing anhydrides;cation-transporting ATPase activity;P-P-bond-hydrolysis-driven transmembrane transporter activity;hydrolase activity, acting on acid anhydrides;molecular_function;ATPase activity;ATPase activity, coupled to transmembrane movement of substances;ATPase activit…	8;5;7;6;4;1;8;6;9;5;4;3;7;2;10;6;8;9;8;5;8;7;4;2;3;5;3;6;6;7;5;	K02115	map00190;map01100;	Oxidative phosphorylation;Metabolic pathways;	IPR023632;IPR000131;	ATPase, F1 complex, gamma subunit conserved site;ATPase, F1 complex, gamma subunit;	cytosol	7301823	344	C	[C] Energy production and conversion;
B0WPT5	Pupal cuticle protein 78E OS=Culex quinquefasciatus GN=CpipJ_CPIJ008830 PE=4 SV=1 - [B0WPT5_CULQU]	1.122	1	0.85	1	1.093	1	0.907	1	0.792	1	0.76	1	0.83	1							GO:0003674;GO:0042302;GO:0005198;	molecular_function;structural constituent of cuticle;structural molecule activity;	1;3;2;				IPR000618;IPR031311;	Insect cuticle protein;Chitin-binding type R&R consensus;	cytosol, nuclear
B0WPT0	Putative uncharacterized protein OS=Culex quinquefasciatus GN=CpipJ_CPIJ008825 PE=4 SV=1 - [B0WPT0_CULQU]	1.08	1	0.916	1	1.059	1	0.932	1	0.861	1	0.851	1	0.88	1	GO:0044238;GO:0044237;GO:0018904;GO:0042592;GO:0044281;GO:0043170;GO:0050789;GO:0044699;GO:0044710;GO:0044260;GO:0006281;GO:0071704;GO:0065007;GO:1901360;GO:0006662;GO:0065008;GO:0019725;GO:0006139;GO:0009987;GO:0006725;GO:0051716;GO:0050794;GO:0006974;GO:0006950;GO:0044763;GO:0008152;GO:0045454;GO:0046483;GO:0090304;GO:0050896;GO:0034641;GO:0006807;GO:0006259;GO:0033554;GO:0008150;	primary metabolic process;cellular metabolic process;ether metabolic process;homeostatic process;small molecule metabolic process;macromolecule metabolic process;regulation of biological process;single-organism process;single-organism metabolic process;cellular macromolecule metabolic process;DNA repair;organic substance metabolic process;biological regulation;organic cyclic compound metabolic pr…	3;3;4;4;4;4;2;2;3;4;4;3;2;4;5;3;4;4;2;4;3;3;5;3;3;2;4;4;5;2;4;3;5;4;1;	GO:0043229;GO:0043228;GO:0005575;GO:0030915;GO:0043226;GO:0005694;GO:0043234;GO:0032991;GO:0043232;GO:0000793;GO:0044464;GO:0005623;GO:0005622;GO:0044446;GO:0044424;GO:0044427;GO:0044422;	intracellular organelle;non-membrane-bounded organelle;cellular_component;Smc5-Smc6 complex;organelle;chromosome;protein complex;macromolecular complex;intracellular non-membrane-bounded organelle;condensed chromosome;cell part;cell;intracellular;intracellular organelle part;intracellular part;chromosomal part;organelle part;	3;3;1;4;2;5;3;2;4;6;2;2;3;3;3;4;2;	GO:0003674;GO:0016491;GO:0016667;GO:0003824;GO:0015035;GO:0015036;	molecular_function;oxidoreductase activity;oxidoreductase activity, acting on a sulfur group of donors;catalytic activity;protein disulfide oxidoreductase activity;disulfide oxidoreductase activity;	1;3;4;2;6;5;	K03671			IPR005746;IPR017937;IPR010400;IPR013766;IPR011513;IPR008979;IPR012336;	Thioredoxin;Thioredoxin, conserved site;PITH domain;Thioredoxin domain;Non-structural maintenance of chromosomes element 1;Galactose-binding domain-like;Thioredoxin-like fold;	cytosol	7295434	417	O	[O] Posttranslational modification, protein turnover, chaperones;
B0W4K8	Predicted protein OS=Culex quinquefasciatus GN=CpipJ_CPIJ001865 PE=4 SV=1 - [B0W4K8_CULQU]	1.162	1	0.84	1	1.16	1	0.8	1	0.702	1	0.725	1	0.69	1							GO:0005549;GO:0003674;GO:0005488;	odorant binding;molecular_function;binding;	3;1;2;				IPR006170;	Pheromone/general odorant binding protein;	extracellular
B0X5N9	Juvenile hormone-inducible protein OS=Culex quinquefasciatus GN=CpipJ_CPIJ014817 PE=4 SV=1 - [B0X5N9_CULQU]	0.888	0.045829	1.086	0.0779524	0.946	0.175733	1.12	0.0913061	1.188	0.114778	1.228	0.0757473	1.185	0.147398													IPR015897;IPR004119;IPR011009;	CHK kinase-like;Protein of unknown function DUF227;Protein kinase-like domain;	cytosol	7292667	188	R	[R] General function prediction only;
B0WDW3	Cell wall cysteine-rich protein OS=Culex quinquefasciatus GN=CpipJ_CPIJ005087 PE=4 SV=1 - [B0WDW3_CULQU]	1.046	0.827986	0.989	0.864079	0.991	0.555703	0.981	0.883607	0.963	0.826114	0.949	0.893423	0.99	0.694842													IPR009030;IPR006150;	Growth factor receptor cysteine-rich domain;Cysteine-rich repeat;	extracellular
D3KST8	Glutathione transferase class-sigma-like protein (Fragment) OS=Culex quinquefasciatus PE=2 SV=1 - [D3KST8_CULQU]	1.062	0.351479	0.991	0.904271	0.95	0.0885512	1.006	0.552929	0.99	0.882004	0.936	0.594124	1.058	0.154677							GO:0003824;GO:0016740;GO:0003674;	catalytic activity;transferase activity;molecular_function;	2;3;1;				IPR004046;IPR012336;IPR010987;IPR004045;	Glutathione S-transferase, C-terminal;Thioredoxin-like fold;Glutathione S-transferase, C-terminal-like;Glutathione S-transferase, N-terminal;	mitochondria	7302826	298	O	[O] Posttranslational modification, protein turnover, chaperones;
B0WKH7	Pickpocket OS=Culex quinquefasciatus GN=CpipJ_CPIJ007802 PE=3 SV=1 - [B0WKH7_CULQU]	0.878	1	1.05	1	1.057	1	1.035	1	1.071	1	1.2	1	0.979	1				GO:0031224;GO:0005575;GO:0016021;GO:0016020;GO:0044425;	intrinsic component of membrane;cellular_component;integral component of membrane;membrane;membrane part;	3;1;4;2;2;	GO:0005261;GO:0003674;GO:0015081;GO:0015077;GO:0022803;GO:0046873;GO:0005272;GO:0005215;GO:0005216;GO:0008324;GO:0022891;GO:0022890;GO:0022892;GO:0015075;GO:0022857;GO:0015267;GO:0022838;	cation channel activity;molecular_function;sodium ion transmembrane transporter activity;monovalent inorganic cation transmembrane transporter activity;passive transmembrane transporter activity;metal ion transmembrane transporter activity;sodium channel activity;transporter activity;ion channel activity;cation transmembrane transporter activity;substrate-specific transmembrane transporter activi…	7;1;9;8;4;8;8;2;6;6;4;7;3;5;3;5;5;				IPR020903;IPR001873;	Na+ channel, amiloride-sensitive, conserved site;Na+ channel, amiloride-sensitive;	plasma membrane	7295233	265	PT	[P] Inorganic ion transport and metabolism;[T] Signal transduction mechanisms;
B0XAZ0	Integrin-linked protein kinase OS=Culex quinquefasciatus GN=CpipJ_CPIJ016644 PE=4 SV=1 - [B0XAZ0_CULQU]	1.123	1	0.907	1	1.133	1	0.814	1	0.757	1	0.811	1	0.719	1	GO:0023052;GO:0007165;GO:0007166;GO:0050789;GO:0044699;GO:0051716;GO:0065007;GO:0009987;GO:0050794;GO:0044763;GO:0007154;GO:0044700;GO:0007229;GO:0008150;GO:0050896;	signaling;signal transduction;cell surface receptor signaling pathway;regulation of biological process;single-organism process;cellular response to stimulus;biological regulation;cellular process;regulation of cellular process;single-organism cellular process;cell communication;single organism signaling;integrin-mediated signaling pathway;biological_process;response to stimulus;	2;4;5;2;2;3;2;2;3;3;4;3;6;1;2;				GO:0003674;GO:0035639;GO:1901363;GO:0001883;GO:0001882;GO:0043168;GO:0043167;GO:0016740;GO:1901265;GO:0032549;GO:0017076;GO:0004672;GO:0005524;GO:0016301;GO:0000166;GO:0036094;GO:0003824;GO:0030554;GO:0097367;GO:0097159;GO:0032550;GO:0016773;GO:0032559;GO:0016772;GO:0032555;GO:0032553;GO:0005488;	molecular_function;purine ribonucleoside triphosphate binding;heterocyclic compound binding;purine nucleoside binding;nucleoside binding;anion binding;ion binding;transferase activity;nucleoside phosphate binding;ribonucleoside binding;purine nucleotide binding;protein kinase activity;ATP binding;kinase activity;nucleotide binding;small molecule binding;catalytic activity;adenyl nucleotide bindin…	1;5;3;5;4;4;3;3;4;5;5;6;6;5;4;3;2;6;3;3;6;5;6;4;5;4;2;				IPR001245;IPR002110;IPR020683;IPR011009;IPR000719;	Serine-threonine/tyrosine-protein kinase catalytic domain;Ankyrin repeat;Ankyrin repeat-containing domain;Protein kinase-like domain;Protein kinase domain;	cytosol	7296403	770	T	[T] Signal transduction mechanisms;
B0WYE7	ATP synthase delta chain, mitochondrial OS=Culex quinquefasciatus GN=CpipJ_CPIJ012335 PE=3 SV=1 - [B0WYE7_CULQU]	1.712	1.46908e-06	0.336	7.09889e-08	1.381	3.23045e-05	0.388	1.70481e-05	0.24	8.51087e-08	0.201	2.43594e-09	0.281	5.279e-06	GO:0009156;GO:0009167;GO:0009165;GO:0044281;GO:0009161;GO:1901362;GO:0042451;GO:1901360;GO:0044710;GO:0044711;GO:0009199;GO:0098662;GO:0009206;GO:0009205;GO:0009201;GO:0046034;GO:0046129;GO:0046128;GO:0042455;GO:0046483;GO:1901564;GO:1901566;GO:0006163;GO:0006164;GO:0019637;GO:0019438;GO:0009163;GO:0009141;GO:0009142;GO:0009144;GO:0009145;GO:0006807;GO:1901576;GO:0015992;GO:0009127;GO:0044699;GO:…	ribonucleoside monophosphate biosynthetic process;purine ribonucleoside monophosphate metabolic process;nucleotide biosynthetic process;small molecule metabolic process;ribonucleoside monophosphate metabolic process;organic cyclic compound biosynthetic process;purine nucleoside biosynthetic process;organic cyclic compound metabolic process;single-organism metabolic process;single-organism biosynt…	7;8;6;4;7;5;7;4;3;4;7;7;8;8;7;8;8;7;7;4;4;5;6;7;4;5;6;6;6;7;7;3;4;6;7;2;6;5;5;6;5;4;8;7;7;1;2;5;3;5;8;9;5;6;3;5;3;5;9;7;4;4;6;7;6;6;4;6;7;2;4;4;4;5;4;5;5;6;4;3;8;5;4;6;5;6;2;3;3;3;5;4;6;5;	GO:0045261;GO:0016020;GO:0043234;GO:0045259;GO:0044425;GO:0033178;GO:0016469;GO:0044464;GO:0005623;GO:0005622;GO:0044424;GO:0032991;GO:0005575;GO:0098796;	proton-transporting ATP synthase complex, catalytic core F(1);membrane;protein complex;proton-transporting ATP synthase complex;membrane part;proton-transporting two-sector ATPase complex, catalytic domain;proton-transporting two-sector ATPase complex;cell part;cell;intracellular;intracellular part;macromolecular complex;cellular_component;membrane protein complex;	4;2;3;4;2;4;4;2;2;3;3;2;1;3;	GO:0046961;GO:0016818;GO:0019829;GO:0015405;GO:0016817;GO:0003674;GO:0016887;GO:0042626;GO:0042623;GO:0015399;GO:0022804;GO:0016787;GO:0022890;GO:0003824;GO:0043492;GO:0016462;GO:0015077;GO:0015078;GO:0036442;GO:0016820;GO:0046933;GO:0044769;GO:0022891;GO:0005215;GO:0022892;GO:0015075;GO:0022857;GO:0008324;GO:0042625;GO:0017111;GO:0022853;	proton-transporting ATPase activity, rotational mechanism;hydrolase activity, acting on acid anhydrides, in phosphorus-containing anhydrides;cation-transporting ATPase activity;P-P-bond-hydrolysis-driven transmembrane transporter activity;hydrolase activity, acting on acid anhydrides;molecular_function;ATPase activity;ATPase activity, coupled to transmembrane movement of substances;ATPase activit…	8;5;7;6;4;1;8;6;9;5;4;3;7;2;10;6;8;9;8;5;8;7;4;2;3;5;3;6;6;7;5;				IPR001469;IPR020546;	ATPase F1 complex, delta/epsilon subunit;ATPase, F1 complex, delta/epsilon subunit, N-terminal;	mitochondria	7291126	184	C	[C] Energy production and conversion;
B0WSH7	Transgelin OS=Culex quinquefasciatus GN=CpipJ_CPIJ009606 PE=3 SV=1 - [B0WSH7_CULQU]	0.741	0.480675	1.458	0.310333	0.718	0.251874	1.213	0.402178	1.817	0.289543	1.992	0.295648	1.689	0.268159													IPR001715;IPR000557;IPR003096;	Calponin homology domain;Calponin repeat;Smooth muscle protein/calponin;	cytosol	7292436	299	Z	[Z] Cytoskeleton;
B0W7T8	L-asparaginase OS=Culex quinquefasciatus GN=CpipJ_CPIJ003184 PE=4 SV=1 - [B0W7T8_CULQU]	1.085	1	0.97	1	0.967	1	0.982	1	0.948	1	0.896	1	1.015	1							GO:0016787;GO:0003674;GO:0003824;	hydrolase activity;molecular_function;catalytic activity;	3;1;2;				IPR033844;IPR029055;IPR000246;	Asparaginase-like 1, metazoa;Nucleophile aminohydrolases, N-terminal;Peptidase T2, asparaginase 2;	cytoskeleton	7293086	257	E	[E] Amino acid transport and metabolism;
B0W7T9	Gamma-glutamyltranspeptidase 1 OS=Culex quinquefasciatus GN=CpipJ_CPIJ003185 PE=4 SV=1 - [B0W7T9_CULQU]	1.037	1	0.891	1	1.054	1	1.004	1	0.907	1	0.862	1	0.953	1	GO:0034641;GO:0006807;GO:0071704;GO:0006749;GO:0006790;GO:0009987;GO:0008150;GO:0008152;GO:1901564;GO:0006575;GO:0043603;GO:0044237;GO:0006518;	cellular nitrogen compound metabolic process;nitrogen compound metabolic process;organic substance metabolic process;glutathione metabolic process;sulfur compound metabolic process;cellular process;biological_process;metabolic process;organonitrogen compound metabolic process;cellular modified amino acid metabolic process;cellular amide metabolic process;cellular metabolic process;peptide metabol…	4;3;3;5;4;2;1;2;4;4;5;3;5;	GO:0031224;GO:0016021;GO:0016020;GO:0005575;GO:0044425;	intrinsic component of membrane;integral component of membrane;membrane;cellular_component;membrane part;	3;4;2;1;2;	GO:0003674;GO:0016740;GO:0016746;GO:0003824;GO:0003840;GO:0016755;	molecular_function;transferase activity;transferase activity, transferring acyl groups;catalytic activity;gamma-glutamyltransferase activity;transferase activity, transferring amino-acyl groups;	1;3;4;2;6;5;				IPR029055;IPR000101;	Nucleophile aminohydrolases, N-terminal;Gamma-glutamyltranspeptidase;	peroxisome	7289305	530	E	[E] Amino acid transport and metabolism;
B0X4V3	Xaa-pro dipeptidase OS=Culex quinquefasciatus GN=CpipJ_CPIJ014397 PE=3 SV=1 - [B0X4V3_CULQU]	0.884	1	0.982	1	1.052	1	1.092	1	1.07	1	1.114	1	1.038	1							GO:0016787;GO:0043169;GO:0043167;GO:0003824;GO:0003674;GO:0005488;GO:0046872;	hydrolase activity;cation binding;ion binding;catalytic activity;molecular_function;binding;metal ion binding;	3;4;3;2;1;2;5;				IPR001131;IPR000994;	Peptidase M24B, X-Pro dipeptidase/aminopeptidase P, conserved site;Peptidase M24;	nuclear	7299621	441	R	[R] General function prediction only;
B0WYY2	Moesin/ezrin/radixin homolog 1 OS=Culex quinquefasciatus GN=Moe PE=3 SV=1 - [MOEH_CULQU]	1.266	0.336183	0.667	0.269031	1.235	0.270798	0.706	0.350482	0.548	0.264845	0.529	0.250048	0.572	0.282243	GO:0061245;GO:0045197;GO:0007163;GO:0044699;GO:0035088;GO:0008150;GO:0009987;GO:0044763;	establishment or maintenance of bipolar cell polarity;establishment or maintenance of epithelial cell apical/basal polarity;establishment or maintenance of cell polarity;single-organism process;establishment or maintenance of apical/basal cell polarity;biological_process;cellular process;single-organism cellular process;	5;7;4;2;6;1;2;3;	GO:0019898;GO:0043229;GO:0043226;GO:0005737;GO:0016020;GO:0030054;GO:0005856;GO:0070161;GO:0071944;GO:0005912;GO:0005886;GO:0043232;GO:0044464;GO:0005623;GO:0005622;GO:0005575;GO:0043228;GO:0044424;GO:0044425;	extrinsic component of membrane;intracellular organelle;organelle;cytoplasm;membrane;cell junction;cytoskeleton;anchoring junction;cell periphery;adherens junction;plasma membrane;intracellular non-membrane-bounded organelle;cell part;cell;intracellular;cellular_component;non-membrane-bounded organelle;intracellular part;membrane part;	3;3;2;4;2;2;5;3;3;4;3;4;2;2;3;1;3;3;2;	GO:0003674;GO:0005488;GO:0003779;GO:0008092;GO:0005515;	molecular_function;binding;actin binding;cytoskeletal protein binding;protein binding;	1;2;5;4;3;				IPR019749;IPR019748;IPR019747;IPR029071;IPR014352;IPR000798;IPR011259;IPR018979;IPR011174;IPR011993;IPR008954;IPR018980;IPR000299;	Band 4.1 domain;FERM central domain;FERM conserved site;Ubiquitin-related domain;FERM/acyl-CoA-binding protein, 3-helical bundle;Ezrin/radixin/moesin-like;Ezrin/radixin/moesin, C-terminal;FERM, N-terminal;Ezrin/radixin/moesin;PH domain-like;Moesin tail domain;FERM, C-terminal PH-like domain;FERM domain;	cytosol	7290977	968	R	[R] General function prediction only;
B0WCF2	Alpha-1,4 glucan phosphorylase OS=Culex quinquefasciatus GN=CpipJ_CPIJ004776 PE=3 SV=1 - [B0WCF2_CULQU]	0.993	0.639209	1.122	0.247111	0.904	0.285666	1.017	0.517679	1.119	0.326819	1.134	0.276169	1.125	0.3477	GO:0044238;GO:0005975;GO:0008152;GO:0071704;GO:0008150;	primary metabolic process;carbohydrate metabolic process;metabolic process;organic substance metabolic process;biological_process;	3;4;2;3;1;				GO:0043168;GO:0048037;GO:0097159;GO:0004645;GO:0043167;GO:0003824;GO:0016740;GO:0003674;GO:0030170;GO:0016757;GO:0016758;GO:0008184;GO:1901363;GO:0005488;	anion binding;cofactor binding;organic cyclic compound binding;phosphorylase activity;ion binding;catalytic activity;transferase activity;molecular_function;pyridoxal phosphate binding;transferase activity, transferring glycosyl groups;transferase activity, transferring hexosyl groups;glycogen phosphorylase activity;heterocyclic compound binding;binding;	4;3;3;6;3;2;3;1;4;4;5;7;3;2;				IPR000811;IPR011833;	Glycosyl transferase, family 35;Glycogen/starch/alpha-glucan phosphorylase;	cytosol	7296006	1514	G	[G] Carbohydrate transport and metabolism;
B0X6X2	Dumpy OS=Culex quinquefasciatus GN=CpipJ_CPIJ015311 PE=4 SV=1 - [B0X6X2_CULQU]	1.098	0.474162	0.845	0.304345	1.078	0.346422	0.941	0.637774	0.821	0.415336	0.771	0.364023	0.873	0.5				GO:0005575;GO:0044425;GO:0016021;GO:0016020;GO:0031224;	cellular_component;membrane part;integral component of membrane;membrane;intrinsic component of membrane;	1;2;4;2;3;							IPR003645;IPR001507;IPR009030;IPR000742;IPR001881;IPR013032;	Follistatin-like, N-terminal;Zona pellucida domain;Growth factor receptor cysteine-rich domain;EGF-like domain;EGF-like calcium-binding domain;EGF-like, conserved site;	plasma membrane	7295695	741	T	[T] Signal transduction mechanisms;
B0X6X0	Rab GDP dissociation inhibitor OS=Culex quinquefasciatus GN=CpipJ_CPIJ015309 PE=3 SV=1 - [B0X6X0_CULQU]	1.02	0.185547	0.971	0.682548	1.026	0.776379	0.979	0.76957	0.949	0.693616	0.955	0.576791	0.954	0.812119	GO:0033036;GO:0008104;GO:0006810;GO:0045184;GO:0008150;GO:0071702;GO:0015031;GO:0051234;GO:0051179;	macromolecule localization;protein localization;transport;establishment of protein localization;biological_process;organic substance transport;protein transport;establishment of localization;localization;	3;4;4;4;1;5;5;3;2;				GO:0016491;GO:0003824;GO:0005092;GO:0005093;GO:0030234;GO:0030695;GO:0003674;GO:0060589;GO:0098772;	oxidoreductase activity;catalytic activity;GDP-dissociation inhibitor activity;Rab GDP-dissociation inhibitor activity;enzyme regulator activity;GTPase regulator activity;molecular_function;nucleoside-triphosphatase regulator activity;molecular function regulator;	3;2;6;7;3;5;1;4;2;				IPR023753;IPR000806;IPR018203;	FAD/NAD(P)-binding domain;Rab GDI protein;GDP dissociation inhibitor;	cytoskeleton	7297522	811	O	[O] Posttranslational modification, protein turnover, chaperones;
B0WA24	60S ribosomal protein L4 OS=Culex quinquefasciatus GN=CpipJ_CPIJ003890 PE=4 SV=1 - [B0WA24_CULQU]	1.036	0.210051	0.957	0.442284	1.063	0.0202034	0.939	0.188921	0.899	0.0628269	0.927	0.355615	0.884	0.103356	GO:1901564;GO:0044249;GO:0006807;GO:0044237;GO:0034645;GO:1901576;GO:0044260;GO:0043043;GO:0071704;GO:0010467;GO:1901566;GO:0043170;GO:0044267;GO:0009987;GO:0009058;GO:0009059;GO:0008150;GO:0008152;GO:0044271;GO:0043604;GO:0044238;GO:0019538;GO:0034641;GO:0043603;GO:0006518;GO:0006412;	organonitrogen compound metabolic process;cellular biosynthetic process;nitrogen compound metabolic process;cellular metabolic process;cellular macromolecule biosynthetic process;organic substance biosynthetic process;cellular macromolecule metabolic process;peptide biosynthetic process;organic substance metabolic process;gene expression;organonitrogen compound biosynthetic process;macromolecule …	4;4;3;3;5;4;4;6;3;5;5;4;5;2;3;5;1;2;5;6;3;4;4;5;5;6;	GO:0044464;GO:0043229;GO:0030529;GO:0043226;GO:0005737;GO:0032991;GO:0005840;GO:0043232;GO:1990904;GO:0005623;GO:0005622;GO:0005575;GO:0044444;GO:0043228;GO:0044424;	cell part;intracellular organelle;intracellular ribonucleoprotein complex;organelle;cytoplasm;macromolecular complex;ribosome;intracellular non-membrane-bounded organelle;ribonucleoprotein complex;cell;intracellular;cellular_component;cytoplasmic part;non-membrane-bounded organelle;intracellular part;	2;3;4;2;4;2;5;4;3;2;3;1;4;3;3;	GO:0003674;GO:0005198;GO:0003735;	molecular_function;structural molecule activity;structural constituent of ribosome;	1;2;3;				IPR002136;IPR025755;IPR023574;IPR013000;	Ribosomal protein L4/L1e;60S ribosomal protein L4, C-terminal domain;Ribosomal protein L4 domain;Ribosomal protein L4/L1e, eukaryotic/archaeal, conserved site;	cytosol	Hs16579885	444	A	[A] RNA processing and modification;
B0W214	Putative uncharacterized protein OS=Culex quinquefasciatus GN=CpipJ_CPIJ001079 PE=4 SV=1 - [B0W214_CULQU]	0.673	1	1.201	1	0.913	1	1.282	1	1.56	1	1.79	1	1.405	1	GO:0006139;GO:0044248;GO:0034641;GO:0006807;GO:0046113;GO:0072521;GO:0072523;GO:1901360;GO:1901361;GO:0044712;GO:0044710;GO:1901565;GO:0071704;GO:0044699;GO:0009987;GO:0006725;GO:1901575;GO:0046700;GO:0009112;GO:0008150;GO:0008152;GO:0046098;GO:0009056;GO:0055086;GO:0046483;GO:0044238;GO:1901564;GO:0044270;GO:0044237;GO:0019439;GO:0044763;GO:0006145;GO:0006144;GO:0006147;GO:0044281;	nucleobase-containing compound metabolic process;cellular catabolic process;cellular nitrogen compound metabolic process;nitrogen compound metabolic process;nucleobase catabolic process;purine-containing compound metabolic process;purine-containing compound catabolic process;organic cyclic compound metabolic process;organic cyclic compound catabolic process;single-organism catabolic process;singl…	4;4;4;3;5;5;6;4;5;4;3;5;3;2;2;4;4;5;5;1;2;7;3;4;4;3;4;5;3;5;3;6;6;7;4;				GO:0003674;GO:0005488;GO:0005549;GO:0046914;GO:0008270;GO:0016814;GO:0043167;GO:0019239;GO:0046872;GO:0016787;GO:0043169;GO:0003824;GO:0016810;GO:0008892;	molecular_function;binding;odorant binding;transition metal ion binding;zinc ion binding;hydrolase activity, acting on carbon-nitrogen (but not peptide) bonds, in cyclic amidines;ion binding;deaminase activity;metal ion binding;hydrolase activity;cation binding;catalytic activity;hydrolase activity, acting on carbon-nitrogen (but not peptide) bonds;guanine deaminase activity;	1;2;3;6;7;5;3;3;5;3;4;2;4;4;				IPR003609;IPR001507;IPR032466;IPR011059;IPR006170;IPR006680;IPR014311;	PAN/Apple domain;Zona pellucida domain;Metal-dependent hydrolase;Metal-dependent hydrolase, composite domain;Pheromone/general odorant binding protein;Amidohydrolase-related;Guanine deaminase;	plasma membrane	7296893	389	FQ	[F] Nucleotide transport and metabolism;[Q] Secondary metabolites biosynthesis, transport and catabolism;
B0WHN4	Putative uncharacterized protein OS=Culex quinquefasciatus GN=CpipJ_CPIJ006534 PE=3 SV=1 - [B0WHN4_CULQU]	0.766	2.44302e-05	1.008	0.296378	0.964	0.00475909	1.299	0.000320655	1.345	1.76115e-05	1.384	0.000452662	1.35	0.000372742							GO:0043168;GO:0017076;GO:0030554;GO:0097367;GO:0097159;GO:1901363;GO:0001882;GO:0043167;GO:0036094;GO:0035639;GO:0005524;GO:0032559;GO:0032553;GO:0001883;GO:0032549;GO:0032555;GO:0003674;GO:0000166;GO:0032550;GO:1901265;GO:0005488;	anion binding;purine nucleotide binding;adenyl nucleotide binding;carbohydrate derivative binding;organic cyclic compound binding;heterocyclic compound binding;nucleoside binding;ion binding;small molecule binding;purine ribonucleoside triphosphate binding;ATP binding;adenyl ribonucleotide binding;ribonucleotide binding;purine nucleoside binding;ribonucleoside binding;purine ribonucleotide bindin…	4;5;6;3;3;3;4;3;3;5;6;6;4;5;5;5;1;4;6;4;2;	K04043	map03018;	RNA degradation;	IPR029048;IPR029047;IPR013126;IPR018181;	Heat shock protein 70kD, C-terminal domain;Heat shock protein 70kD, peptide-binding domain;Heat shock protein 70 family;Heat shock protein 70, conserved site;	cytosol	7299978	1121	O	[O] Posttranslational modification, protein turnover, chaperones;
B0WAV4	Ribose-5-phosphate isomerase OS=Culex quinquefasciatus GN=CpipJ_CPIJ004258 PE=3 SV=1 - [B0WAV4_CULQU]	1.022	1	0.878	1	1.041	1	1.046	1	0.935	1	0.862	1	1.005	1	GO:0006739;GO:0006732;GO:0006733;GO:0046496;GO:0034641;GO:0006098;GO:0044281;GO:0072524;GO:1901360;GO:0006139;GO:0044710;GO:0051186;GO:0019682;GO:0071704;GO:0044699;GO:0009987;GO:0006725;GO:0009117;GO:0008152;GO:0009052;GO:0055086;GO:0046483;GO:0044238;GO:1901564;GO:0006081;GO:0051156;GO:1901135;GO:0044763;GO:0019693;GO:0006796;GO:0006807;GO:0006793;GO:0019637;GO:0008150;GO:0044237;GO:0006753;GO:…	NADP metabolic process;coenzyme metabolic process;oxidoreduction coenzyme metabolic process;nicotinamide nucleotide metabolic process;cellular nitrogen compound metabolic process;pentose-phosphate shunt;small molecule metabolic process;pyridine-containing compound metabolic process;organic cyclic compound metabolic process;nucleobase-containing compound metabolic process;single-organism metabolic…	8;5;6;7;4;6;4;5;4;4;3;4;5;3;2;2;4;6;2;6;4;4;3;4;4;5;4;3;5;5;3;4;4;1;3;5;6;				GO:0003674;GO:0016860;GO:0004751;GO:0016861;GO:0003824;GO:0016853;	molecular_function;intramolecular oxidoreductase activity;ribose-5-phosphate isomerase activity;intramolecular oxidoreductase activity, interconverting aldoses and ketoses;catalytic activity;isomerase activity;	1;4;6;5;2;3;				IPR004788;IPR020672;	Ribose 5-phosphate isomerase, type A;Ribose-5-phosphate isomerase, type A, subgroup;	cytosol	Hs21389337	315	G	[G] Carbohydrate transport and metabolism;
B0W213	Pupal cuticle protein OS=Culex quinquefasciatus GN=CpipJ_CPIJ001078 PE=4 SV=1 - [B0W213_CULQU]	0.946	1	1.017	1	1.003	1	1.049	1	1.056	1	1.078	1	1.045	1							GO:0003674;GO:0042302;GO:0005198;	molecular_function;structural constituent of cuticle;structural molecule activity;	1;3;2;				IPR000618;IPR031311;	Insect cuticle protein;Chitin-binding type R&R consensus;	extracellular
B0WNV0	4-aminobutyrate aminotransferase, mitochondrial OS=Culex quinquefasciatus GN=CpipJ_CPIJ008729 PE=3 SV=1 - [B0WNV0_CULQU]	1.059	0.264245	0.961	0.204833	1.018	0.26625	0.961	0.559741	0.922	0.259742	0.91	0.0743474	0.944	0.488102							GO:0043168;GO:0003824;GO:0097159;GO:1901363;GO:0043167;GO:0008483;GO:0016740;GO:0003674;GO:0030170;GO:0048037;GO:0016769;GO:0005488;	anion binding;catalytic activity;organic cyclic compound binding;heterocyclic compound binding;ion binding;transaminase activity;transferase activity;molecular_function;pyridoxal phosphate binding;cofactor binding;transferase activity, transferring nitrogenous groups;binding;	4;2;3;3;3;5;3;1;4;3;4;2;	K00821	map00220;map00300;map01100;map01110;map01120;map01130;map01210;map01230;	Arginine biosynthesis;Lysine biosynthesis;Metabolic pathways;Biosynthesis of secondary metabolites;Microbial metabolism in diverse environments;Biosynthesis of antibiotics;2-Oxocarboxylic acid metabolism;Biosynthesis of amino acids;	IPR005814;IPR015422;IPR015424;IPR015421;	Aminotransferase class-III;Pyridoxal phosphate-dependent transferase, major region, subdomain 2;Pyridoxal phosphate-dependent transferase;Pyridoxal phosphate-dependent transferase, major region, subdomain 1;	cytosol	7293712	577	E	[E] Amino acid transport and metabolism;
B0X525	Sumo-1-activating enzyme E1a OS=Culex quinquefasciatus GN=CpipJ_CPIJ013962 PE=4 SV=1 - [B0X525_CULQU]	1.086	1	0.931	1	1.062	1	0.91	1	0.853	1	0.86	1	0.858	1	GO:0071704;GO:0044238;GO:0044260;GO:0044267;GO:0019538;GO:0009987;GO:0006464;GO:0043170;GO:0043412;GO:0036211;GO:0044237;GO:0008152;GO:0008150;	organic substance metabolic process;primary metabolic process;cellular macromolecule metabolic process;cellular protein metabolic process;protein metabolic process;cellular process;cellular protein modification process;macromolecule metabolic process;macromolecule modification;protein modification process;cellular metabolic process;metabolic process;biological_process;	3;3;4;5;4;2;6;4;5;5;3;2;1;				GO:0008641;GO:0003824;GO:0003674;GO:0016874;GO:0016877;	small protein activating enzyme activity;catalytic activity;molecular_function;ligase activity;ligase activity, forming carbon-sulfur bonds;	5;2;1;3;4;				IPR000011;IPR000594;IPR016040;	Ubiquitin/SUMO-activating enzyme E1;THIF-type NAD/FAD binding fold;NAD(P)-binding domain;	cytosol	7299631	390	O	[O] Posttranslational modification, protein turnover, chaperones;
B0W7I9	Imaginal disc growth factor OS=Culex quinquefasciatus GN=CpipJ_CPIJ002604 PE=4 SV=1 - [B0W7I9_CULQU]	0.971	0.392818	1.067	0.473686	0.991	0.775438	0.966	0.707337	1.038	0.84451	1.111	0.391945	0.975	0.883458	GO:0046348;GO:0006807;GO:0006022;GO:1901575;GO:0071704;GO:0006032;GO:0008150;GO:0008152;GO:0006030;GO:0005975;GO:0009056;GO:0009057;GO:0044238;GO:1901564;GO:1901565;GO:0006040;GO:1901136;GO:1901135;GO:0043170;GO:1901072;GO:1901071;GO:0006026;	amino sugar catabolic process;nitrogen compound metabolic process;aminoglycan metabolic process;organic substance catabolic process;organic substance metabolic process;chitin catabolic process;biological_process;metabolic process;chitin metabolic process;carbohydrate metabolic process;catabolic process;macromolecule catabolic process;primary metabolic process;organonitrogen compound metabolic pro…	6;3;5;4;3;7;1;2;6;4;3;5;3;4;5;5;5;4;4;7;6;6;				GO:0016798;GO:0003674;GO:0004568;GO:0016787;GO:0003824;GO:0004553;	hydrolase activity, acting on glycosyl bonds;molecular_function;chitinase activity;hydrolase activity;catalytic activity;hydrolase activity, hydrolyzing O-glycosyl compounds;	4;1;6;3;2;5;				IPR013781;IPR011583;IPR017853;IPR029070;IPR001223;	Glycoside hydrolase, catalytic domain;Chitinase II;Glycoside hydrolase superfamily;Chitinase insertion domain;Glycoside hydrolase family 18, catalytic domain;	extracellular	7291098	530	G	[G] Carbohydrate transport and metabolism;
B0WVF2	Putative uncharacterized protein OS=Culex quinquefasciatus GN=CpipJ_CPIJ011131 PE=4 SV=1 - [B0WVF2_CULQU]	1.283	0.214779	0.738	0.227718	1.158	0.372528	0.731	0.327263	0.6	0.241661	0.577	0.18177	0.631	0.315673							GO:0003674;GO:0042302;GO:0005198;	molecular_function;structural constituent of cuticle;structural molecule activity;	1;3;2;				IPR000618;IPR031311;	Insect cuticle protein;Chitin-binding type R&R consensus;	extracellular
B0WME9	Aminopeptidase N OS=Culex quinquefasciatus GN=CpipJ_CPIJ008387 PE=4 SV=1 - [B0WME9_CULQU]	1.043	0.213674	1.047	0.679488	0.92	0.596908	1.002	0.953176	1.038	0.786526	1.007	0.924209	1.089	0.656503							GO:0004177;GO:0046914;GO:0016787;GO:0008238;GO:0043169;GO:0043167;GO:0003824;GO:0070011;GO:0003674;GO:0005488;GO:0008233;GO:0046872;GO:0008237;GO:0008270;	aminopeptidase activity;transition metal ion binding;hydrolase activity;exopeptidase activity;cation binding;ion binding;catalytic activity;peptidase activity, acting on L-amino acid peptides;molecular_function;binding;peptidase activity;metal ion binding;metallopeptidase activity;zinc ion binding;	7;6;3;6;4;3;2;5;1;2;4;5;6;7;				IPR001930;IPR014782;IPR024571;	Peptidase M1, alanine aminopeptidase/leukotriene A4 hydrolase;Peptidase M1, membrane alanine aminopeptidase, N-terminal;ERAP1-like C-terminal domain;	extracellular	7300768	1003	EO	[E] Amino acid transport and metabolism;[O] Posttranslational modification, protein turnover, chaperones;
B0W198	ATP-citrate synthase OS=Culex quinquefasciatus GN=CpipJ_CPIJ000859 PE=3 SV=1 - [B0W198_CULQU]	1.003	0.936194	1.074	0.0221022	1.037	0.995057	0.934	0.27194	0.988	0.971846	1.062	0.0493696	0.901	0.661731	GO:0006637;GO:0006732;GO:0019752;GO:0044249;GO:0009108;GO:0044237;GO:0072350;GO:0044699;GO:0006629;GO:1901576;GO:0044710;GO:0051186;GO:0051188;GO:0071704;GO:0006101;GO:0044281;GO:0035383;GO:0035384;GO:0044238;GO:0009987;GO:0009058;GO:0008150;GO:0008152;GO:0043436;GO:0006084;GO:0006085;GO:0006082;GO:0044272;GO:0044763;GO:0006790;GO:0071616;GO:0006793;	acyl-CoA metabolic process;coenzyme metabolic process;carboxylic acid metabolic process;cellular biosynthetic process;coenzyme biosynthetic process;cellular metabolic process;tricarboxylic acid metabolic process;single-organism process;lipid metabolic process;organic substance biosynthetic process;single-organism metabolic process;cofactor metabolic process;cofactor biosynthetic process;organic s…	5;5;6;4;6;3;7;2;4;4;3;4;5;3;8;4;4;5;3;2;3;1;2;5;6;7;4;5;3;4;6;4;	GO:0005737;GO:0044464;GO:0005623;GO:0005622;GO:0005575;GO:0044424;	cytoplasm;cell part;cell;intracellular;cellular_component;intracellular part;	4;2;2;3;1;3;	GO:1901363;GO:0043169;GO:0003878;GO:0001883;GO:0043168;GO:0097367;GO:0035639;GO:0043167;GO:0016740;GO:0001882;GO:0016746;GO:1901265;GO:0032549;GO:0046872;GO:0005524;GO:0046912;GO:0000166;GO:0036094;GO:0003824;GO:0017076;GO:0032555;GO:0032559;GO:0048037;GO:0097159;GO:0030554;GO:0003674;GO:0032550;GO:0032553;GO:0005488;	heterocyclic compound binding;cation binding;ATP citrate synthase activity;purine nucleoside binding;anion binding;carbohydrate derivative binding;purine ribonucleoside triphosphate binding;ion binding;transferase activity;nucleoside binding;transferase activity, transferring acyl groups;nucleoside phosphate binding;ribonucleoside binding;metal ion binding;ATP binding;transferase activity, transf…	3;4;6;5;4;3;5;3;3;4;4;4;5;5;6;5;4;3;2;5;5;6;3;3;6;1;6;4;2;				IPR002020;IPR033847;IPR014608;IPR003781;IPR013650;IPR032263;IPR017866;IPR005811;IPR017440;IPR016142;IPR016143;IPR016102;IPR013816;IPR016040;	Citrate synthase;ATP-citrate lyase/succinyl-CoA ligase, conserved site;ATP-citrate synthase;CoA-binding;ATP-grasp fold, succinyl-CoA synthetase-type;ATP-citrate synthase, citrate-binding domain;Succinyl-CoA synthetase, beta subunit, conserved site;ATP-citrate lyase/succinyl-CoA ligase;ATP-citrate lyase/succinyl-CoA ligase, active site;Citrate synthase-like, large alpha subdomain;Citrate synthase-…	cytosol	7303012	1871	C	[C] Energy production and conversion;
B0WME6	Aspartate ammonia lyase OS=Culex quinquefasciatus GN=CpipJ_CPIJ008384 PE=3 SV=1 - [B0WME6_CULQU]	1.082	1	0.999	1	1.029	1	0.893	1	0.888	1	0.926	1	0.868	1	GO:0019752;GO:0006099;GO:0009060;GO:0044281;GO:0006091;GO:0072350;GO:0044699;GO:0044710;GO:0008150;GO:0071704;GO:0043648;GO:0009987;GO:0044763;GO:0008152;GO:0043436;GO:0055114;GO:0044238;GO:0015980;GO:0006082;GO:0044237;GO:0006106;GO:0006101;GO:0045333;	carboxylic acid metabolic process;tricarboxylic acid cycle;aerobic respiration;small molecule metabolic process;generation of precursor metabolites and energy;tricarboxylic acid metabolic process;single-organism process;single-organism metabolic process;biological_process;organic substance metabolic process;dicarboxylic acid metabolic process;cellular process;single-organism cellular process;meta…	6;4;6;4;4;7;2;3;1;3;7;2;3;2;5;4;3;4;4;3;8;8;5;	GO:0005737;GO:0005623;GO:0045239;GO:0043234;GO:0032991;GO:0044464;GO:0005622;GO:0005575;GO:0044444;GO:0044424;	cytoplasm;cell;tricarboxylic acid cycle enzyme complex;protein complex;macromolecular complex;cell part;intracellular;cellular_component;cytoplasmic part;intracellular part;	4;2;4;3;2;2;3;1;4;3;	GO:0003674;GO:0016829;GO:0003824;GO:0016835;GO:0016836;GO:0004333;	molecular_function;lyase activity;catalytic activity;carbon-oxygen lyase activity;hydro-lyase activity;fumarate hydratase activity;	1;3;2;4;5;6;	K01679	map00020;map00620;map01100;map01110;map01120;map01130;map01200;	Citrate cycle (TCA cycle);Pyruvate metabolism;Metabolic pathways;Biosynthesis of secondary metabolites;Microbial metabolism in diverse environments;Biosynthesis of antibiotics;Carbon metabolism;	IPR018951;IPR020557;IPR024083;IPR022761;IPR008948;IPR000362;IPR005677;	Fumarase C, C-terminal;Fumarate lyase, conserved site;Fumarase/histidase, N-terminal;Fumarate lyase, N-terminal;L-Aspartase-like;Fumarate lyase family;Fumarate hydratase, class II;	mitochondria	CE11580	701	C	[C] Energy production and conversion;
B0WK65	Tubulin alpha chain OS=Culex quinquefasciatus GN=CpipJ_CPIJ006724 PE=3 SV=1 - [B0WK65_CULQU]	1.244	0.000890592	0.594	0.00038317	1.357	0.000746855	0.681	0.00110452	0.487	0.00020157	0.48	0.000162769	0.493	0.000259585	GO:0044699;GO:0009987;GO:0044763;GO:0007017;GO:0008150;	single-organism process;cellular process;single-organism cellular process;microtubule-based process;biological_process;	2;2;3;4;1;	GO:0099512;GO:0099513;GO:0043229;GO:0043228;GO:0005874;GO:0043226;GO:0005737;GO:0044446;GO:0044430;GO:0015630;GO:0043232;GO:0005856;GO:0044464;GO:0005623;GO:0005622;GO:0005575;GO:0044424;GO:0044422;	supramolecular fiber;polymeric cytoskeletal fiber;intracellular organelle;non-membrane-bounded organelle;microtubule;organelle;cytoplasm;intracellular organelle part;cytoskeletal part;microtubule cytoskeleton;intracellular non-membrane-bounded organelle;cytoskeleton;cell part;cell;intracellular;cellular_component;intracellular part;organelle part;	2;3;3;3;4;2;4;3;4;6;4;5;2;2;3;1;3;2;	GO:0005200;GO:0035639;GO:1901363;GO:0003674;GO:0005488;GO:0001883;GO:0000166;GO:0001882;GO:0019001;GO:0005198;GO:0032561;GO:1901265;GO:0032549;GO:0017076;GO:0005525;GO:0016787;GO:0003924;GO:0017111;GO:0036094;GO:0003824;GO:0032555;GO:0016818;GO:0043167;GO:0097367;GO:0097159;GO:0016817;GO:0016462;GO:0032550;GO:0032553;GO:0043168;	structural constituent of cytoskeleton;purine ribonucleoside triphosphate binding;heterocyclic compound binding;molecular_function;binding;purine nucleoside binding;nucleotide binding;nucleoside binding;guanyl nucleotide binding;structural molecule activity;guanyl ribonucleotide binding;nucleoside phosphate binding;ribonucleoside binding;purine nucleotide binding;GTP binding;hydrolase activity;GT…	3;5;3;1;2;5;4;4;6;2;6;4;5;5;6;3;8;7;3;2;5;5;3;3;3;4;6;6;4;4;				IPR008280;IPR023123;IPR000217;IPR018316;IPR002452;IPR017975;IPR003008;	Tubulin/FtsZ, C-terminal;Tubulin, C-terminal;Tubulin;Tubulin/FtsZ, 2-layer sandwich domain;Alpha tubulin;Tubulin, conserved site;Tubulin/FtsZ, GTPase domain;	cytoskeleton	7298798	933	Z	[Z] Cytoskeleton;
B0W191	Myosin-Id OS=Culex quinquefasciatus GN=CpipJ_CPIJ000852 PE=3 SV=1 - [B0W191_CULQU]	0.987	0.660197	1.042	0.674622	0.934	0.2003	0.998	0.314123	1.091	0.20581	1.103	0.304718	1.069	0.152065				GO:0015629;GO:0043229;GO:0043228;GO:0044430;GO:0043226;GO:0005856;GO:0005575;GO:0016459;GO:0043234;GO:0032991;GO:0043232;GO:0044464;GO:0005623;GO:0005622;GO:0044446;GO:0044424;GO:0044422;	actin cytoskeleton;intracellular organelle;non-membrane-bounded organelle;cytoskeletal part;organelle;cytoskeleton;cellular_component;myosin complex;protein complex;macromolecular complex;intracellular non-membrane-bounded organelle;cell part;cell;intracellular;intracellular organelle part;intracellular part;organelle part;	6;3;3;4;2;5;1;4;3;2;4;2;2;3;3;3;2;	GO:0035639;GO:1901363;GO:0003674;GO:0000166;GO:1901265;GO:0001882;GO:0043167;GO:0001883;GO:0032549;GO:0017076;GO:0003774;GO:0005524;GO:0016787;GO:0017111;GO:0036094;GO:0003824;GO:0032555;GO:0016818;GO:0030554;GO:0097367;GO:0097159;GO:0016817;GO:0016462;GO:0032550;GO:0032559;GO:0032553;GO:0043168;GO:0005488;	purine ribonucleoside triphosphate binding;heterocyclic compound binding;molecular_function;nucleotide binding;nucleoside phosphate binding;nucleoside binding;ion binding;purine nucleoside binding;ribonucleoside binding;purine nucleotide binding;motor activity;ATP binding;hydrolase activity;nucleoside-triphosphatase activity;small molecule binding;catalytic activity;purine ribonucleotide binding;…	5;3;1;4;4;4;3;5;5;5;8;6;3;7;3;2;5;5;6;3;3;4;6;6;6;4;4;2;				IPR008989;IPR027417;IPR001609;IPR004009;	Myosin S1 fragment, N-terminal;P-loop containing nucleoside triphosphate hydrolase;Myosin head, motor domain;Myosin, N-terminal, SH3-like;	nuclear	7298338	372	Z	[Z] Cytoskeleton;
B0WKQ4	Putative uncharacterized protein OS=Culex quinquefasciatus GN=CpipJ_CPIJ007785 PE=4 SV=1 - [B0WKQ4_CULQU]	1.054	1	0.955	1	1.013	1	0.978	1	0.932	1	0.909	1	0.965	1				GO:0005575;GO:0044425;GO:0016021;GO:0016020;GO:0031224;	cellular_component;membrane part;integral component of membrane;membrane;intrinsic component of membrane;	1;2;4;2;3;							IPR008472;	Domain of unknown function DUF753;	extracellular
B0X5I8	Heat shock protein 70 B2 OS=Culex quinquefasciatus GN=CpipJ_CPIJ014564 PE=3 SV=1 - [B0X5I8_CULQU]	0.837	0.00973349	0.978	0.718978	1.016	0.749771	1.182	0.0331092	1.168	0.203702	1.172	0.207032	1.164	0.211752							GO:0043168;GO:0017076;GO:0030554;GO:0097367;GO:0097159;GO:1901363;GO:0001882;GO:0043167;GO:0036094;GO:0035639;GO:0005524;GO:0032559;GO:0032553;GO:0001883;GO:0032549;GO:0032555;GO:0003674;GO:0000166;GO:0032550;GO:1901265;GO:0005488;	anion binding;purine nucleotide binding;adenyl nucleotide binding;carbohydrate derivative binding;organic cyclic compound binding;heterocyclic compound binding;nucleoside binding;ion binding;small molecule binding;purine ribonucleoside triphosphate binding;ATP binding;adenyl ribonucleotide binding;ribonucleotide binding;purine nucleoside binding;ribonucleoside binding;purine ribonucleotide bindin…	4;5;6;3;3;3;4;3;3;5;6;6;4;5;5;5;1;4;6;4;2;	K04043	map03018;	RNA degradation;	IPR029048;IPR029047;IPR018181;IPR013126;	Heat shock protein 70kD, C-terminal domain;Heat shock protein 70kD, peptide-binding domain;Heat shock protein 70, conserved site;Heat shock protein 70 family;	cytosol	7301096	958	O	[O] Posttranslational modification, protein turnover, chaperones;
B0W802	Aldehyde reductase 1 OS=Culex quinquefasciatus GN=CpipJ_CPIJ003391 PE=4 SV=1 - [B0W802_CULQU]	1.077	1	0.966	1	1.071	1	0.881	1	0.853	1	0.9	1	0.822	1							GO:0003824;GO:0003674;GO:0016491;	catalytic activity;molecular_function;oxidoreductase activity;	2;1;3;				IPR020471;IPR001395;IPR018170;IPR023210;	Aldo/keto reductase;Aldo/keto reductase/potassium channel subunit beta;Aldo/keto reductase, conserved site;NADP-dependent oxidoreductase domain;	cytosol	7294702	404	R	[R] General function prediction only;
B0WCM2	60S ribosomal protein L22 OS=Culex quinquefasciatus GN=CpipJ_CPIJ004935 PE=4 SV=1 - [B0WCM2_CULQU]	0.794	0.000265643	1.287	0.00104052	0.775	0.00867197	1.248	0.00176026	1.622	0.00202853	1.648	0.00017849	1.611	0.00894618	GO:1901564;GO:0044249;GO:0006807;GO:0044237;GO:0034645;GO:1901576;GO:0044260;GO:0043043;GO:0071704;GO:0010467;GO:1901566;GO:0043170;GO:0044267;GO:0009987;GO:0009058;GO:0009059;GO:0008150;GO:0008152;GO:0044271;GO:0043604;GO:0044238;GO:0019538;GO:0034641;GO:0043603;GO:0006518;GO:0006412;	organonitrogen compound metabolic process;cellular biosynthetic process;nitrogen compound metabolic process;cellular metabolic process;cellular macromolecule biosynthetic process;organic substance biosynthetic process;cellular macromolecule metabolic process;peptide biosynthetic process;organic substance metabolic process;gene expression;organonitrogen compound biosynthetic process;macromolecule …	4;4;3;3;5;4;4;6;3;5;5;4;5;2;3;5;1;2;5;6;3;4;4;5;5;6;	GO:0044464;GO:0043229;GO:0030529;GO:0043226;GO:0005737;GO:0032991;GO:0005840;GO:0043232;GO:1990904;GO:0005623;GO:0005622;GO:0005575;GO:0044444;GO:0043228;GO:0044424;	cell part;intracellular organelle;intracellular ribonucleoprotein complex;organelle;cytoplasm;macromolecular complex;ribosome;intracellular non-membrane-bounded organelle;ribonucleoprotein complex;cell;intracellular;cellular_component;cytoplasmic part;non-membrane-bounded organelle;intracellular part;	2;3;4;2;4;2;5;4;3;2;3;1;4;3;3;	GO:0003674;GO:0005198;GO:0003735;	molecular_function;structural molecule activity;structural constituent of ribosome;	1;2;3;				IPR002671;	Ribosomal protein L22e;	nuclear	7290080	175	J	[J] Translation, ribosomal structure and biogenesis;
B0WSZ2	Putative uncharacterized protein OS=Culex quinquefasciatus GN=CpipJ_CPIJ009808 PE=3 SV=1 - [B0WSZ2_CULQU]	0.779	8.40637e-26	1.123	2.38769e-11	0.881	2.98919e-12	1.253	1.61196e-18	1.439	2.58895e-20	1.457	5.56404e-19	1.415	4.0039e-14							GO:0043168;GO:0017076;GO:0030554;GO:0097367;GO:0097159;GO:1901363;GO:0001882;GO:0043167;GO:0036094;GO:0035639;GO:0005524;GO:0032559;GO:0032553;GO:0001883;GO:0032549;GO:0032555;GO:0003674;GO:0000166;GO:0032550;GO:1901265;GO:0005488;	anion binding;purine nucleotide binding;adenyl nucleotide binding;carbohydrate derivative binding;organic cyclic compound binding;heterocyclic compound binding;nucleoside binding;ion binding;small molecule binding;purine ribonucleoside triphosphate binding;ATP binding;adenyl ribonucleotide binding;ribonucleotide binding;purine nucleoside binding;ribonucleoside binding;purine ribonucleotide bindin…	4;5;6;3;3;3;4;3;3;5;6;6;4;5;5;5;1;4;6;4;2;				IPR020902;IPR004000;IPR004001;	Actin/actin-like conserved site;Actin family;Actin, conserved site;	cytoskeleton	7290649	787	Z	[Z] Cytoskeleton;
B0WLF4	Putative uncharacterized protein OS=Culex quinquefasciatus GN=CpipJ_CPIJ007904 PE=4 SV=1 - [B0WLF4_CULQU]	NA	NA	NA	NA	NA	NA	NA	NA	NA	NA	NA	NA	NA	NA	GO:1901564;GO:0006040;GO:1901135;GO:0043170;GO:0071704;GO:0006807;GO:0008150;GO:0008152;GO:0006022;GO:0006030;GO:1901071;	organonitrogen compound metabolic process;amino sugar metabolic process;carbohydrate derivative metabolic process;macromolecule metabolic process;organic substance metabolic process;nitrogen compound metabolic process;biological_process;metabolic process;aminoglycan metabolic process;chitin metabolic process;glucosamine-containing compound metabolic process;	4;5;4;4;3;3;1;2;5;6;6;	GO:0005575;GO:0005576;	cellular_component;extracellular region;	1;2;	GO:0005488;GO:0003674;GO:0097367;GO:0008061;	binding;molecular_function;carbohydrate derivative binding;chitin binding;	2;1;3;4;				IPR002557;	Chitin binding domain;	extracellular
B0X109	Wd-repeat protein OS=Culex quinquefasciatus GN=CpipJ_CPIJ013207 PE=4 SV=1 - [B0X109_CULQU]	1.037	1	0.993	1	1.036	1	0.937	1	0.925	1	0.961	1	0.905	1													IPR019775;IPR020472;IPR017986;IPR015943;IPR001680;	WD40 repeat, conserved site;G-protein beta WD-40 repeat;WD40-repeat-containing domain;WD40/YVTN repeat-like-containing domain;WD40 repeat;	cytosol	7294479	1004	Z	[Z] Cytoskeleton;
B0W5F9	S-methyl-5'-thioadenosine phosphorylase OS=Culex quinquefasciatus GN=CpipJ_CPIJ002278 PE=3 SV=1 - [B0W5F9_CULQU]	1.032	0.17118	0.973	0.18559	1.054	0.206198	0.938	0.267413	0.912	0.172608	0.95	0.173749	0.89	0.239398	GO:0034641;GO:0006807;GO:0044281;GO:1901360;GO:0006139;GO:0044710;GO:0071704;GO:0044699;GO:0009987;GO:0006725;GO:0008150;GO:0009116;GO:0008152;GO:0055086;GO:0046483;GO:0044238;GO:1901564;GO:1901135;GO:0044763;GO:0044237;GO:1901657;	cellular nitrogen compound metabolic process;nitrogen compound metabolic process;small molecule metabolic process;organic cyclic compound metabolic process;nucleobase-containing compound metabolic process;single-organism metabolic process;organic substance metabolic process;single-organism process;cellular process;cellular aromatic compound metabolic process;biological_process;nucleoside metaboli…	4;3;4;4;4;3;3;2;2;4;1;5;2;4;4;3;4;4;3;3;4;				GO:0003674;GO:0004731;GO:0016740;GO:0016763;GO:0003824;GO:0016757;GO:0017061;	molecular_function;purine-nucleoside phosphorylase activity;transferase activity;transferase activity, transferring pentosyl groups;catalytic activity;transferase activity, transferring glycosyl groups;S-methyl-5-thioadenosine phosphorylase activity;	1;6;3;5;2;4;7;				IPR000845;IPR018099;IPR001369;IPR010044;	Nucleoside phosphorylase domain;Purine phosphorylase, family 2, conserved site;PNP/MTAP phosphorylase;Methylthioadenosine phosphorylase (MTAP);	cytoskeleton	Hs4505273	375	F	[F] Nucleotide transport and metabolism;
B0WPI0	Nascent polypeptide associated complex alpha subunit OS=Culex quinquefasciatus GN=CpipJ_CPIJ008987 PE=4 SV=1 - [B0WPI0_CULQU]	0.981	1	0.89	1	0.926	1	1.204	1	1.108	1	0.911	1	1.3	1													IPR016641;IPR002715;	Nascent polypeptide-associated complex subunit alpha;Nascent polypeptide-associated complex NAC domain;	cytosol	7303400	265	K	[K] Transcription;
B0W5F2	ATP synthase subunit alpha OS=Culex quinquefasciatus GN=CpipJ_CPIJ002271 PE=3 SV=1 - [B0W5F2_CULQU]	0.903	0.000239506	1.181	1.65666e-10	0.88	3.56203e-12	1.104	5.02307e-06	1.269	1.09571e-06	1.308	4.72718e-07	1.253	9.77427e-07	GO:0009156;GO:0009167;GO:0009165;GO:0044281;GO:0009161;GO:1901362;GO:0042451;GO:1901360;GO:0044710;GO:0044711;GO:0009199;GO:0098662;GO:0009206;GO:0009205;GO:0009201;GO:0046034;GO:0046129;GO:0046128;GO:0042455;GO:0046483;GO:1901564;GO:1901566;GO:0006163;GO:0006164;GO:0019637;GO:0019438;GO:0009163;GO:0009141;GO:0009142;GO:0009144;GO:0009145;GO:0006807;GO:0090662;GO:1901576;GO:0015992;GO:0015991;GO:…	ribonucleoside monophosphate biosynthetic process;purine ribonucleoside monophosphate metabolic process;nucleotide biosynthetic process;small molecule metabolic process;ribonucleoside monophosphate metabolic process;organic cyclic compound biosynthetic process;purine nucleoside biosynthetic process;organic cyclic compound metabolic process;single-organism metabolic process;single-organism biosynt…	7;8;6;4;7;5;7;4;3;4;7;7;8;8;7;8;8;7;7;4;4;5;6;7;4;5;6;6;6;7;7;3;5;4;6;6;7;2;6;5;5;6;5;4;8;7;7;1;2;5;3;5;8;9;5;6;3;5;3;5;9;7;4;4;6;7;6;6;4;6;7;2;4;4;4;5;4;8;5;5;6;4;3;8;5;4;6;5;6;2;3;3;3;5;4;6;5;	GO:0045261;GO:0016020;GO:0043234;GO:0045259;GO:0044425;GO:0033178;GO:0016469;GO:0044464;GO:0005623;GO:0005622;GO:0044424;GO:0032991;GO:0005575;GO:0098796;	proton-transporting ATP synthase complex, catalytic core F(1);membrane;protein complex;proton-transporting ATP synthase complex;membrane part;proton-transporting two-sector ATPase complex, catalytic domain;proton-transporting two-sector ATPase complex;cell part;cell;intracellular;intracellular part;macromolecular complex;cellular_component;membrane protein complex;	4;2;3;4;2;4;4;2;2;3;3;2;1;3;	GO:0000166;GO:0035639;GO:0032549;GO:0046961;GO:0016818;GO:0097367;GO:0019829;GO:0005524;GO:0015405;GO:0016817;GO:0003674;GO:0005488;GO:0016887;GO:1901265;GO:0042626;GO:0015399;GO:0017076;GO:0022804;GO:0016787;GO:0022890;GO:0003824;GO:0097159;GO:0043492;GO:0016462;GO:0015077;GO:0032559;GO:0032555;GO:0015078;GO:0032553;GO:0036442;GO:0043168;GO:0016820;GO:0046933;GO:0043167;GO:0044769;GO:0022891;GO:…	nucleotide binding;purine ribonucleoside triphosphate binding;ribonucleoside binding;proton-transporting ATPase activity, rotational mechanism;hydrolase activity, acting on acid anhydrides, in phosphorus-containing anhydrides;carbohydrate derivative binding;cation-transporting ATPase activity;ATP binding;P-P-bond-hydrolysis-driven transmembrane transporter activity;hydrolase activity, acting on a…	4;5;5;8;5;3;7;6;6;4;1;2;8;4;6;5;5;4;3;7;2;3;10;6;8;6;5;9;4;8;4;5;8;3;7;4;2;3;6;3;5;4;5;3;6;6;7;3;9;6;5;	K02111	map00190;map01100;	Oxidative phosphorylation;Metabolic pathways;	IPR000194;IPR005294;IPR000793;IPR033732;IPR020003;IPR004100;IPR023366;IPR027417;	ATPase, F1/V1/A1 complex, alpha/beta subunit, nucleotide-binding domain;ATPase, F1 complex, alpha subunit;ATPase, F1/V1/A1 complex, alpha/beta subunit, C-terminal;ATPase, F1 complex, alpha subunit nucleotide-binding domain;ATPase, alpha/beta subunit, nucleotide-binding domain, active site;ATPase, F1 complex alpha/beta subunit, N-terminal domain;ATP synthase subunit alpha-like domain;P-loop contai…	mitochondria	7291477	991	C	[C] Energy production and conversion;
B0W810	Peroxiredoxins, prx-1, prx-2, prx-3 OS=Culex quinquefasciatus GN=CpipJ_CPIJ003399 PE=4 SV=1 - [B0W810_CULQU]	0.849	0.0650998	1.141	0.0752141	0.878	0.0272419	1.169	0.0264775	1.362	0.0410204	1.39	0.0569812	1.352	0.0324575							GO:0016209;GO:0051920;GO:0003824;GO:0003674;GO:0016684;GO:0016491;	antioxidant activity;peroxiredoxin activity;catalytic activity;molecular_function;oxidoreductase activity, acting on peroxide as acceptor;oxidoreductase activity;	2;3;2;1;4;3;	K03386			IPR012336;IPR000866;IPR019479;IPR024706;IPR013766;	Thioredoxin-like fold;Alkyl hydroperoxide reductase subunit C/ Thiol specific antioxidant;Peroxiredoxin, C-terminal;Peroxiredoxin, AhpC-type;Thioredoxin domain;	cytosol	7292861	335	O	[O] Posttranslational modification, protein turnover, chaperones;
B0WUC5	Putative uncharacterized protein OS=Culex quinquefasciatus GN=CpipJ_CPIJ010418 PE=4 SV=1 - [B0WUC5_CULQU]	0.811	1	1.229	1	0.811	1	1.223	1	1.505	1	1.521	1	1.508	1				GO:0005575;GO:0044425;GO:0016021;GO:0016020;GO:0031224;	cellular_component;membrane part;integral component of membrane;membrane;intrinsic component of membrane;	1;2;4;2;3;							IPR005344;	Per33/Pom33 family;	plasma membrane	7297072	295	S	[S] Function unknown;
B0WR82	Putative uncharacterized protein OS=Culex quinquefasciatus GN=CpipJ_CPIJ009099 PE=4 SV=1 - [B0WR82_CULQU]	1.422	0.0173717	0.464	0.00971832	1.404	0.00645479	0.511	0.0125859	0.319	0.00436998	0.305	0.00455607	0.34	0.00441575													IPR007614;	Retinin-like protein;	extracellular
B0XEF4	Galectin OS=Culex quinquefasciatus GN=CpipJ_CPIJ017748 PE=4 SV=1 - [B0XEF4_CULQU]	0.891	1	1.182	1	0.874	1	1.111	1	1.291	1	1.331	1	1.272	1							GO:0003674;GO:0030246;GO:0005488;	molecular_function;carbohydrate binding;binding;	1;3;2;				IPR013320;IPR001079;	Concanavalin A-like lectin/glucanase domain;Galectin, carbohydrate recognition domain;	cytosol	Hs5453712	73.6	W	[W] Extracellular structures;
B0W1C2	Putative uncharacterized protein OS=Culex quinquefasciatus GN=CpipJ_CPIJ000883 PE=4 SV=1 - [B0W1C2_CULQU]	0.896	1	1.069	1	1.049	1	1.008	1	1.059	1	1.197	1	0.961	1													IPR019308;	Transmembrane protein 214;	nuclear	7297787	218	S	[S] Function unknown;
Q152V2	40S ribosomal protein S4 OS=Culex pipiens pallens PE=2 SV=1 - [Q152V2_CULPA]	0.844	1	1.143	1	0.882	1	1.184	1	1.345	1	1.359	1	1.343	1	GO:0044249;GO:0034641;GO:0006807;GO:0034645;GO:1901576;GO:0044260;GO:0043043;GO:0071704;GO:0010467;GO:0044267;GO:0009987;GO:0009058;GO:0009059;GO:0008150;GO:0008152;GO:1901564;GO:0043604;GO:0044238;GO:0044271;GO:0043603;GO:1901566;GO:0019538;GO:0044237;GO:0043170;GO:0006518;GO:0006412;	cellular biosynthetic process;cellular nitrogen compound metabolic process;nitrogen compound metabolic process;cellular macromolecule biosynthetic process;organic substance biosynthetic process;cellular macromolecule metabolic process;peptide biosynthetic process;organic substance metabolic process;gene expression;cellular protein metabolic process;cellular process;biosynthetic process;macromolec…	4;4;3;5;4;4;6;3;5;5;2;3;5;1;2;4;6;3;5;5;5;4;3;4;5;6;	GO:1990904;GO:0043232;GO:0005623;GO:0005622;GO:0043226;GO:0005737;GO:0032991;GO:0030529;GO:0005840;GO:0044464;GO:0043229;GO:0005575;GO:0044444;GO:0043228;GO:0044424;	ribonucleoprotein complex;intracellular non-membrane-bounded organelle;cell;intracellular;organelle;cytoplasm;macromolecular complex;intracellular ribonucleoprotein complex;ribosome;cell part;intracellular organelle;cellular_component;cytoplasmic part;non-membrane-bounded organelle;intracellular part;	3;4;2;3;2;4;2;4;5;2;3;1;4;3;3;	GO:0003676;GO:1901363;GO:0003674;GO:0005198;GO:0003735;GO:0019843;GO:0003723;GO:0097159;GO:0005488;	nucleic acid binding;heterocyclic compound binding;molecular_function;structural molecule activity;structural constituent of ribosome;rRNA binding;RNA binding;organic cyclic compound binding;binding;	4;3;1;2;3;6;5;3;2;				IPR018199;IPR013843;IPR032277;IPR013845;IPR005824;IPR000876;IPR002942;	Ribosomal protein S4e, N-terminal, conserved site;Ribosomal protein S4e, N-terminal;40S ribosomal protein S4, C-terminal domain;Ribosomal protein S4e, central region;KOW;Ribosomal protein S4e;RNA-binding S4 domain;	cytosol	7294504	436	J	[J] Translation, ribosomal structure and biogenesis;
B0X1C5	Cysteine-rich hydrophobic domain 2 OS=Culex quinquefasciatus GN=CpipJ_CPIJ013126 PE=4 SV=1 - [B0X1C5_CULQU]	0.792	1	1.295	1	0.791	1	1.21	1	1.571	1	1.64	1	1.53	1				GO:0005575;GO:0044425;GO:0016021;GO:0016020;GO:0031224;	cellular_component;membrane part;integral component of membrane;membrane;intrinsic component of membrane;	1;2;4;2;3;							IPR019383;	Golgin subfamily A member 7/ERF4;	plasma membrane	7301573	257	R	[R] General function prediction only;
B0XAC8	Crotonobetainyl-CoA dehydrogenase OS=Culex quinquefasciatus GN=CpipJ_CPIJ016451 PE=3 SV=1 - [B0XAC8_CULQU]	0.777	1.0014e-06	1.062	0.0645021	0.777	2.59187e-06	1.355	7.26576e-05	1.606	2.80432e-06	1.403	0.000265519	1.796	2.14666e-05							GO:0043168;GO:0050662;GO:0050660;GO:0097159;GO:0016627;GO:0000166;GO:0036094;GO:0003824;GO:0003674;GO:0005488;GO:0003995;GO:0048037;GO:0043167;GO:1901363;GO:1901265;GO:0016491;	anion binding;coenzyme binding;flavin adenine dinucleotide binding;organic cyclic compound binding;oxidoreductase activity, acting on the CH-CH group of donors;nucleotide binding;small molecule binding;catalytic activity;molecular_function;binding;acyl-CoA dehydrogenase activity;cofactor binding;ion binding;heterocyclic compound binding;nucleoside phosphate binding;oxidoreductase activity;	4;4;5;3;4;4;3;2;1;2;5;3;3;3;4;3;				IPR009100;IPR009075;IPR006091;IPR006089;IPR013786;	Acyl-CoA dehydrogenase/oxidase, N-terminal and middle domain;Acyl-CoA dehydrogenase/oxidase C-terminal;Acyl-CoA oxidase/dehydrogenase, central domain;Acyl-CoA dehydrogenase, conserved site;Acyl-CoA dehydrogenase/oxidase, N-terminal;	mitochondria	7302495	733	I	[I] Lipid transport and metabolism;
B0WBN7	Lethal 87Df OS=Culex quinquefasciatus GN=CpipJ_CPIJ004362 PE=4 SV=1 - [B0WBN7_CULQU]	0.908	0.0103227	1.121	0.182671	0.886	0.234887	1.128	0.0742652	1.248	0.14271	1.239	0.0988767	1.272	0.178088				GO:0005575;GO:0044425;GO:0016021;GO:0016020;GO:0031224;	cellular_component;membrane part;integral component of membrane;membrane;intrinsic component of membrane;	1;2;4;2;3;							IPR022533;IPR023242;	Cox20/FAM36A;FAM36A;	plasma membrane
B0XBE9	Putative uncharacterized protein OS=Culex quinquefasciatus GN=CpipJ_CPIJ016874 PE=4 SV=1 - [B0XBE9_CULQU]	1.144	1	0.822	1	1.159	1	0.836	1	0.717	1	0.721	1	0.721	1													IPR024518;IPR006616;	Domain of unknown function DUF3421;DM9 repeat;	cytosol
B0WHA4	Aspartate aminotransferase OS=Culex quinquefasciatus GN=CpipJ_CPIJ006613 PE=4 SV=1 - [B0WHA4_CULQU]	1.038	1	1.054	1	0.952	1	0.978	1	1.014	1	1.019	1	1.027	1	GO:0019752;GO:0006807;GO:0044281;GO:0044699;GO:0044710;GO:0006520;GO:0071704;GO:0009987;GO:0009058;GO:0044763;GO:0008152;GO:0043436;GO:0044238;GO:1901564;GO:0006082;GO:0044237;GO:0008150;	carboxylic acid metabolic process;nitrogen compound metabolic process;small molecule metabolic process;single-organism process;single-organism metabolic process;cellular amino acid metabolic process;organic substance metabolic process;cellular process;biosynthetic process;single-organism cellular process;metabolic process;oxoacid metabolic process;primary metabolic process;organonitrogen compound…	6;3;4;2;3;4;3;2;3;3;2;5;3;4;4;3;1;				GO:0005488;GO:0008483;GO:0003674;GO:1901363;GO:0043168;GO:0043167;GO:0016740;GO:0016769;GO:0003824;GO:0048037;GO:0097159;GO:0030170;	binding;transaminase activity;molecular_function;heterocyclic compound binding;anion binding;ion binding;transferase activity;transferase activity, transferring nitrogenous groups;catalytic activity;cofactor binding;organic cyclic compound binding;pyridoxal phosphate binding;	2;5;1;3;4;3;3;4;2;3;3;4;				IPR000796;IPR004839;IPR004838;IPR015424;IPR015421;	Aspartate/other aminotransferase;Aminotransferase, class I/classII;Aminotransferases, class-I, pyridoxal-phosphate-binding site;Pyridoxal phosphate-dependent transferase;Pyridoxal phosphate-dependent transferase, major region, subdomain 1;	mitochondria	Hs20561667	597	E	[E] Amino acid transport and metabolism;
B0WR64	Fructose-bisphosphate aldolase OS=Culex quinquefasciatus GN=CpipJ_CPIJ009571 PE=3 SV=1 - [B0WR64_CULQU]	0.846	0.197684	1.119	0.282894	0.902	0.313117	1.173	0.206656	1.31	0.122203	1.327	0.112148	1.301	0.130124	GO:0046031;GO:0009185;GO:0006732;GO:0016310;GO:0009144;GO:0019752;GO:0009167;GO:0034641;GO:0006807;GO:0046496;GO:0009161;GO:0072521;GO:0006091;GO:0006090;GO:0009126;GO:0006096;GO:0044699;GO:0044237;GO:0044712;GO:0006139;GO:0044710;GO:0051186;GO:0072524;GO:0042278;GO:0046939;GO:0009259;GO:0071704;GO:0009199;GO:0009179;GO:1901360;GO:0006733;GO:0043436;GO:0046483;GO:0044763;GO:0009205;GO:0006165;GO:…	ADP metabolic process;ribonucleoside diphosphate metabolic process;coenzyme metabolic process;phosphorylation;purine nucleoside triphosphate metabolic process;carboxylic acid metabolic process;purine ribonucleoside monophosphate metabolic process;cellular nitrogen compound metabolic process;nitrogen compound metabolic process;nicotinamide nucleotide metabolic process;ribonucleoside monophosphate …	8;7;5;6;7;6;8;4;3;7;7;5;4;8;7;6;2;3;4;4;3;4;5;6;7;6;3;7;8;4;6;5;4;3;8;7;8;2;4;4;7;4;6;5;2;4;4;6;6;7;4;5;3;5;4;4;4;5;5;5;6;4;5;6;7;4;6;1;7;6;3;4;				GO:0003674;GO:0016829;GO:0004332;GO:0016832;GO:0016830;GO:0003824;	molecular_function;lyase activity;fructose-bisphosphate aldolase activity;aldehyde-lyase activity;carbon-carbon lyase activity;catalytic activity;	1;3;6;5;4;2;				IPR000741;IPR013785;IPR029768;	Fructose-bisphosphate aldolase, class-I;Aldolase-type TIM barrel;Fructose-bisphosphate aldolase class-I active site;	cytosol	7301455	601	G	[G] Carbohydrate transport and metabolism;
B0WTH5	Dihydropyrimidinase OS=Culex quinquefasciatus GN=CpipJ_CPIJ010151 PE=4 SV=1 - [B0WTH5_CULQU]	0.896	0.422147	1.19	0.369085	0.884	0.522727	1.064	0.618448	1.255	0.481452	1.332	0.40336	1.203	0.550024							GO:0016787;GO:0016810;GO:0003674;GO:0003824;	hydrolase activity;hydrolase activity, acting on carbon-nitrogen (but not peptide) bonds;molecular_function;catalytic activity;	3;4;1;2;				IPR030633;IPR011778;IPR006680;IPR011059;IPR032466;	Dihydropyrimidinase;Hydantoinase/dihydropyrimidinase;Amidohydrolase-related;Metal-dependent hydrolase, composite domain;Metal-dependent hydrolase;	cytosol	7296723	376	F	[F] Nucleotide transport and metabolism;
B0X412	Sec63 OS=Culex quinquefasciatus GN=CpipJ_CPIJ013454 PE=4 SV=1 - [B0X412_CULQU]	0.933	1	1.109	1	0.938	1	1.057	1	1.15	1	1.192	1	1.127	1				GO:0005575;GO:0044425;GO:0016021;GO:0016020;GO:0031224;	cellular_component;membrane part;integral component of membrane;membrane;intrinsic component of membrane;	1;2;4;2;3;							IPR014756;IPR000008;IPR001623;IPR004179;	Immunoglobulin E-set;C2 domain;DnaJ domain;Sec63 domain;	plasma membrane	7295249_2	670	UO	[U] Intracellular trafficking, secretion, and vesicular transport;[O] Posttranslational modification, protein turnover, chaperones;
B0WSS2	Methylcrotonoyl-CoA carboxylase beta chain, mitochondrial OS=Culex quinquefasciatus GN=CpipJ_CPIJ009999 PE=4 SV=1 - [B0WSS2_CULQU]	1.085	0.0299365	0.946	0.565624	1.046	0.5	0.914	0.0550605	0.869	0.196012	0.875	0.271989	0.874	0.158334							GO:0003824;GO:0016874;GO:0003674;	catalytic activity;ligase activity;molecular_function;	2;3;1;	K01966	map00280;map00630;map00640;map01100;map01120;map01130;map01200;	Valine, leucine and isoleucine degradation;Glyoxylate and dicarboxylate metabolism;Propanoate metabolism;Metabolic pathways;Microbial metabolism in diverse environments;Biosynthesis of antibiotics;Carbon metabolism;	IPR000022;IPR011762;IPR011763;IPR029045;	Carboxyl transferase;Acetyl-coenzyme A carboxyltransferase, N-terminal;Acetyl-coenzyme A carboxyltransferase, C-terminal;ClpP/crotonase-like domain;	mitochondria	7302297	929	EI	[E] Amino acid transport and metabolism;[I] Lipid transport and metabolism;
B0WSS6	T-complex protein 1 subunit gamma OS=Culex quinquefasciatus GN=CpipJ_CPIJ010003 PE=3 SV=1 - [B0WSS6_CULQU]	1.104	1	0.932	1	1.049	1	0.904	1	0.848	1	0.847	1	0.861	1	GO:0006457;GO:0009987;GO:0008150;	protein folding;cellular process;biological_process;	3;2;1;	GO:0005737;GO:0044464;GO:0005623;GO:0005622;GO:0005575;GO:0044424;	cytoplasm;cell part;cell;intracellular;cellular_component;intracellular part;	4;2;2;3;1;3;	GO:0035639;GO:0003674;GO:0005488;GO:0000166;GO:1901363;GO:1901265;GO:0001882;GO:0043167;GO:0001883;GO:0032549;GO:0017076;GO:0005524;GO:0043168;GO:0036094;GO:0032555;GO:0030554;GO:0097367;GO:0097159;GO:0032559;GO:0032550;GO:0032553;	purine ribonucleoside triphosphate binding;molecular_function;binding;nucleotide binding;heterocyclic compound binding;nucleoside phosphate binding;nucleoside binding;ion binding;purine nucleoside binding;ribonucleoside binding;purine nucleotide binding;ATP binding;anion binding;small molecule binding;purine ribonucleotide binding;adenyl nucleotide binding;carbohydrate derivative binding;organic …	5;1;2;4;3;4;4;3;5;5;5;6;4;3;5;6;3;3;6;6;4;				IPR002423;IPR012719;IPR017998;IPR027409;IPR027413;IPR027410;IPR002194;	Chaperonin Cpn60/TCP-1 family;T-complex protein 1, gamma subunit;Chaperone tailless complex polypeptide 1 (TCP-1);GroEL-like apical domain;GroEL-like equatorial domain;TCP-1-like chaperonin intermediate domain;Chaperonin TCP-1, conserved site;	cytosol	7300184	467	O	[O] Posttranslational modification, protein turnover, chaperones;
B0XFZ8	Alpha-amylase OS=Culex quinquefasciatus GN=CpipJ_CPIJ018222 PE=3 SV=1 - [B0XFZ8_CULQU]	0.904	0.34615	1.075	0.294528	0.916	0.301547	1.14	0.313013	1.215	0.318274	1.193	0.317031	1.245	0.302883	GO:0071704;GO:0044238;GO:0005975;GO:0008152;GO:0008150;	organic substance metabolic process;primary metabolic process;carbohydrate metabolic process;metabolic process;biological_process;	3;3;4;2;1;				GO:0043169;GO:0016787;GO:0016160;GO:0016798;GO:0043167;GO:0003824;GO:0004556;GO:0003674;GO:0005488;GO:0004553;	cation binding;hydrolase activity;amylase activity;hydrolase activity, acting on glycosyl bonds;ion binding;catalytic activity;alpha-amylase activity;molecular_function;binding;hydrolase activity, hydrolyzing O-glycosyl compounds;	4;3;6;4;3;2;7;1;2;5;				IPR013781;IPR013780;IPR031319;IPR017853;IPR006048;IPR015902;IPR006046;IPR006047;	Glycoside hydrolase, catalytic domain;Glycosyl hydrolase, all-beta;Alpha-amylase, C-terminal domain;Glycoside hydrolase superfamily;Alpha-amylase/branching enzyme, C-terminal all beta;Glycoside hydrolase, family 13;Alpha amylase;Glycosyl hydrolase, family 13, catalytic domain;	extracellular	7302820	562	G	[G] Carbohydrate transport and metabolism;
B0WUQ7	DEAD box ATP-dependent RNA helicase OS=Culex quinquefasciatus GN=CpipJ_CPIJ010488 PE=3 SV=1 - [B0WUQ7_CULQU]	0.919	1	1.213	1	0.854	1	1.076	1	1.28	1	1.324	1	1.261	1							GO:0035639;GO:0003674;GO:0005488;GO:0003676;GO:0043167;GO:1901363;GO:0001883;GO:0001882;GO:0043168;GO:0000166;GO:1901265;GO:0032549;GO:0017076;GO:0005524;GO:0016787;GO:0017111;GO:0004386;GO:0036094;GO:0003824;GO:0016818;GO:0030554;GO:0097367;GO:0097159;GO:0016817;GO:0016462;GO:0032559;GO:0003723;GO:0032555;GO:0032550;GO:0032553;	purine ribonucleoside triphosphate binding;molecular_function;binding;nucleic acid binding;ion binding;heterocyclic compound binding;purine nucleoside binding;nucleoside binding;anion binding;nucleotide binding;nucleoside phosphate binding;ribonucleoside binding;purine nucleotide binding;ATP binding;hydrolase activity;nucleoside-triphosphatase activity;helicase activity;small molecule binding;cat…	5;1;2;4;3;3;5;4;4;4;4;5;5;6;3;7;8;3;2;5;6;3;3;4;6;6;5;5;6;4;				IPR011545;IPR001650;IPR014014;IPR025313;IPR014001;IPR027417;	DEAD/DEAH box helicase domain;Helicase, C-terminal;RNA helicase, DEAD-box type, Q motif;Domain of unknown function DUF4217;Helicase superfamily 1/2, ATP-binding domain;P-loop containing nucleoside triphosphate hydrolase;	nuclear	7300808	762	A	[A] RNA processing and modification;
B0WJM7	Titin OS=Culex quinquefasciatus GN=CpipJ_CPIJ006894 PE=4 SV=1 - [B0WJM7_CULQU]	1.116	0.0105401	0.854	0.00232811	1.13	0.00360033	0.878	0.00751684	0.774	0.0023832	0.771	0.00299421	0.786	0.00278763													IPR003599;IPR007110;IPR013783;IPR013098;IPR003598;IPR010939;	Immunoglobulin subtype;Immunoglobulin-like domain;Immunoglobulin-like fold;Immunoglobulin I-set;Immunoglobulin subtype 2;Protein of unknown function DUF1136;	nuclear
B0WJM9	Titin OS=Culex quinquefasciatus GN=CpipJ_CPIJ006896 PE=4 SV=1 - [B0WJM9_CULQU]	1.298	1	0.615	1	1.318	1	0.673	1	0.492	1	0.475	1	0.511	1				GO:0005575;GO:0044425;GO:0016021;GO:0016020;GO:0031224;	cellular_component;membrane part;integral component of membrane;membrane;intrinsic component of membrane;	1;2;4;2;3;							IPR003599;IPR007110;IPR013783;IPR013098;IPR003598;	Immunoglobulin subtype;Immunoglobulin-like domain;Immunoglobulin-like fold;Immunoglobulin I-set;Immunoglobulin subtype 2;	plasma membrane
B0WED3	Myosin i OS=Culex quinquefasciatus GN=CpipJ_CPIJ005615 PE=3 SV=1 - [B0WED3_CULQU]	0.83	0.00180301	1.086	0.0479542	1.102	0.093858	1.034	0.688902	1.143	0.188596	1.286	0.00442027	0.938	0.399184				GO:0015629;GO:0043229;GO:0043228;GO:0044430;GO:0043226;GO:0005856;GO:0005575;GO:0016459;GO:0043234;GO:0032991;GO:0043232;GO:0044464;GO:0005623;GO:0005622;GO:0044446;GO:0044424;GO:0044422;	actin cytoskeleton;intracellular organelle;non-membrane-bounded organelle;cytoskeletal part;organelle;cytoskeleton;cellular_component;myosin complex;protein complex;macromolecular complex;intracellular non-membrane-bounded organelle;cell part;cell;intracellular;intracellular organelle part;intracellular part;organelle part;	6;3;3;4;2;5;1;4;3;2;4;2;2;3;3;3;2;	GO:0035639;GO:1901363;GO:0003674;GO:0000166;GO:1901265;GO:0001882;GO:0043167;GO:0001883;GO:0032549;GO:0017076;GO:0003774;GO:0005524;GO:0016787;GO:0017111;GO:0036094;GO:0003824;GO:0032555;GO:0016818;GO:0030554;GO:0097367;GO:0097159;GO:0016817;GO:0016462;GO:0032550;GO:0032559;GO:0032553;GO:0043168;GO:0005488;	purine ribonucleoside triphosphate binding;heterocyclic compound binding;molecular_function;nucleotide binding;nucleoside phosphate binding;nucleoside binding;ion binding;purine nucleoside binding;ribonucleoside binding;purine nucleotide binding;motor activity;ATP binding;hydrolase activity;nucleoside-triphosphatase activity;small molecule binding;catalytic activity;purine ribonucleotide binding;…	5;3;1;4;4;4;3;5;5;5;8;6;3;7;3;2;5;5;6;3;3;4;6;6;6;4;4;2;				IPR010926;IPR000048;IPR001609;IPR027417;	Class I myosin tail homology domain;IQ motif, EF-hand binding site;Myosin head, motor domain;P-loop containing nucleoside triphosphate hydrolase;	cytosol	7297714	1543	Z	[Z] Cytoskeleton;
B0VZM6	Isocitrate dehydrogenase [NADP] OS=Culex quinquefasciatus GN=CpipJ_CPIJ000337 PE=3 SV=1 - [B0VZM6_CULQU]	1.063	0.02416	0.923	0.00486708	1.051	0.0196803	0.949	0.31885	0.885	0.0140163	0.86	0.000561886	0.903	0.127443	GO:0019752;GO:0006099;GO:0009060;GO:0044281;GO:0006091;GO:0072350;GO:0044699;GO:0044710;GO:0071704;GO:0006082;GO:0045333;GO:0009987;GO:0044763;GO:0008152;GO:0043436;GO:0055114;GO:0044238;GO:0015980;GO:0044237;GO:0006101;GO:0006102;GO:0008150;	carboxylic acid metabolic process;tricarboxylic acid cycle;aerobic respiration;small molecule metabolic process;generation of precursor metabolites and energy;tricarboxylic acid metabolic process;single-organism process;single-organism metabolic process;organic substance metabolic process;organic acid metabolic process;cellular respiration;cellular process;single-organism cellular process;metabol…	6;4;6;4;4;7;2;3;3;4;5;2;3;2;5;4;3;4;3;8;8;1;				GO:0003674;GO:0016491;GO:0043169;GO:0043167;GO:0004448;GO:0046872;GO:0003824;GO:0016614;GO:0016616;GO:0004450;GO:0005488;	molecular_function;oxidoreductase activity;cation binding;ion binding;isocitrate dehydrogenase activity;metal ion binding;catalytic activity;oxidoreductase activity, acting on CH-OH group of donors;oxidoreductase activity, acting on the CH-OH group of donors, NAD or NADP as acceptor;isocitrate dehydrogenase (NADP+) activity;binding;	1;3;4;3;6;5;2;4;5;7;2;				IPR024084;IPR004790;IPR019818;	Isopropylmalate dehydrogenase-like domain;Isocitrate dehydrogenase NADP-dependent;Isocitrate/isopropylmalate dehydrogenase, conserved site;	cytosol	7295108	709	C	[C] Energy production and conversion;
B0W3L1	Synaptotagmin OS=Culex quinquefasciatus GN=CpipJ_CPIJ001397 PE=4 SV=1 - [B0W3L1_CULQU]	0.998	0.653282	0.917	0.581652	1.033	0.0756914	0.979	0.958465	0.968	0.336372	0.936	0.580655	0.946	0.666374				GO:0016021;GO:0016020;GO:0005575;GO:0044425;GO:0031224;	integral component of membrane;membrane;cellular_component;membrane part;intrinsic component of membrane;	4;2;1;2;3;	GO:0008289;GO:0003674;GO:0005488;	lipid binding;molecular_function;binding;	3;1;2;				IPR031468;IPR000008;	Synaptotagmin-like mitochondrial-lipid-binding domain;C2 domain;	nuclear	7301181	996	R	[R] General function prediction only;
B0XCF4	Lysosomal aspartic protease OS=Culex quinquefasciatus GN=CpipJ_CPIJ017185 PE=3 SV=1 - [B0XCF4_CULQU]	0.85	1	1.089	1	0.932	1	1.169	1	1.265	1	1.286	1	1.254	1							GO:0016787;GO:0004175;GO:0070001;GO:0003824;GO:0070011;GO:0003674;GO:0004190;GO:0008233;	hydrolase activity;endopeptidase activity;aspartic-type peptidase activity;catalytic activity;peptidase activity, acting on L-amino acid peptides;molecular_function;aspartic-type endopeptidase activity;peptidase activity;	3;6;6;2;5;1;7;4;				IPR001969;IPR033121;IPR001461;IPR021109;	Aspartic peptidase, active site;Peptidase family A1 domain;Aspartic peptidase A1 family;Aspartic peptidase domain;	extracellular	7304149	595	O	[O] Posttranslational modification, protein turnover, chaperones;
B0WN63	Putative uncharacterized protein OS=Culex quinquefasciatus GN=CpipJ_CPIJ008501 PE=4 SV=1 - [B0WN63_CULQU]	1.18	0.00355529	0.841	0.011618	1.082	0.0206967	0.863	0.00597601	0.756	0.00487687	0.715	0.00451634	0.798	0.0073742	GO:1901564;GO:0006040;GO:1901135;GO:0043170;GO:0071704;GO:0006807;GO:0008150;GO:0008152;GO:0006022;GO:0006030;GO:1901071;	organonitrogen compound metabolic process;amino sugar metabolic process;carbohydrate derivative metabolic process;macromolecule metabolic process;organic substance metabolic process;nitrogen compound metabolic process;biological_process;metabolic process;aminoglycan metabolic process;chitin metabolic process;glucosamine-containing compound metabolic process;	4;5;4;4;3;3;1;2;5;6;6;	GO:0005575;GO:0005576;	cellular_component;extracellular region;	1;2;	GO:0005488;GO:0003674;GO:0097367;GO:0008061;	binding;molecular_function;carbohydrate derivative binding;chitin binding;	2;1;3;4;				IPR002557;	Chitin binding domain;	extracellular
B0WN62	Putative uncharacterized protein OS=Culex quinquefasciatus GN=CpipJ_CPIJ008500 PE=4 SV=1 - [B0WN62_CULQU]	1.006	1	1.072	1	0.953	1	0.995	1	1.048	1	1.069	1	1.045	1	GO:1901564;GO:0006040;GO:1901135;GO:0043170;GO:0071704;GO:0006807;GO:0008150;GO:0008152;GO:0006022;GO:0006030;GO:1901071;	organonitrogen compound metabolic process;amino sugar metabolic process;carbohydrate derivative metabolic process;macromolecule metabolic process;organic substance metabolic process;nitrogen compound metabolic process;biological_process;metabolic process;aminoglycan metabolic process;chitin metabolic process;glucosamine-containing compound metabolic process;	4;5;4;4;3;3;1;2;5;6;6;	GO:0005575;GO:0005576;	cellular_component;extracellular region;	1;2;	GO:0005488;GO:0003674;GO:0097367;GO:0008061;	binding;molecular_function;carbohydrate derivative binding;chitin binding;	2;1;3;4;				IPR002557;	Chitin binding domain;	extracellular
B0XG81	Putative uncharacterized protein OS=Culex quinquefasciatus GN=CpipJ_CPIJ018253 PE=4 SV=1 - [B0XG81_CULQU]	1.231	0.0549815	0.771	0.235842	1.203	0.323867	0.724	0.169105	0.61	0.162997	0.628	0.139301	0.602	0.191883															nuclear	At1g67120	57	R	[R] General function prediction only;
B0WPP2	Adducin OS=Culex quinquefasciatus GN=CpipJ_CPIJ009188 PE=4 SV=1 - [B0WPP2_CULQU]	1.172	0.0480253	0.918	0.272783	1.026	0.553822	0.868	0.0481368	0.808	0.0580156	0.786	0.0681601	0.846	0.0681697													IPR001303;	Class II aldolase/adducin N-terminal;	nuclear	7302481	979	TZ	[T] Signal transduction mechanisms;[Z] Cytoskeleton;
B0XJK6	Alpha-actinin OS=Culex quinquefasciatus GN=CpipJ_CPIJ019577 PE=4 SV=1 - [B0XJK6_CULQU]	1.106	0.00276149	0.859	0.00332636	1.105	0.0383852	0.89	0.0163621	0.791	0.00560012	0.781	0.00129847	0.799	0.0236571	GO:0008104;GO:0034330;GO:0022607;GO:0051179;GO:0071840;GO:0016043;GO:0044699;GO:0034329;GO:0033036;GO:0009987;GO:0008150;GO:0045216;GO:1902414;GO:1902396;GO:0070830;GO:0044763;GO:0044085;GO:0007043;GO:0043297;	protein localization;cell junction organization;cellular component assembly;localization;cellular component organization or biogenesis;cellular component organization;single-organism process;cell junction assembly;macromolecule localization;cellular process;biological_process;cell-cell junction organization;protein localization to cell junction;protein localization to bicellular tight junction;bi…	4;4;4;2;2;3;2;5;3;2;1;5;5;6;7;3;3;6;7;				GO:0003674;GO:0005488;GO:0043169;GO:0043167;GO:0005509;GO:0046872;	molecular_function;binding;cation binding;ion binding;calcium ion binding;metal ion binding;	1;2;4;3;6;5;				IPR002017;IPR018247;IPR018159;IPR011992;IPR029637;IPR002048;IPR014837;	Spectrin repeat;EF-Hand 1, calcium-binding site;Spectrin/alpha-actinin;EF-hand domain pair;Alpha-actinin-4;EF-hand domain;EF-hand, Ca insensitive;	cytosol	7290243	1020	Z	[Z] Cytoskeleton;
B0WLS0	Arginine kinase OS=Culex quinquefasciatus GN=CpipJ_CPIJ007538 PE=3 SV=1 - [B0WLS0_CULQU]	0.896	0.0762451	1.038	0.249146	0.96	0.142646	1.107	0.0449329	1.164	0.0560532	1.135	0.0670301	1.153	0.0475737							GO:0035639;GO:0003674;GO:0005488;GO:0000166;GO:1901363;GO:0001883;GO:0001882;GO:0043168;GO:0043167;GO:0016740;GO:1901265;GO:0032549;GO:0017076;GO:0005524;GO:0016301;GO:0036094;GO:0003824;GO:0030554;GO:0097367;GO:0016772;GO:0032559;GO:0097159;GO:0032555;GO:0032550;GO:0032553;	purine ribonucleoside triphosphate binding;molecular_function;binding;nucleotide binding;heterocyclic compound binding;purine nucleoside binding;nucleoside binding;anion binding;ion binding;transferase activity;nucleoside phosphate binding;ribonucleoside binding;purine nucleotide binding;ATP binding;kinase activity;small molecule binding;catalytic activity;adenyl nucleotide binding;carbohydrate d…	5;1;2;4;3;5;4;4;3;3;4;5;5;6;5;3;2;6;3;4;6;3;5;6;4;				IPR022415;IPR022414;IPR000749;IPR014746;IPR022413;	ATP:guanido phosphotransferase active site;ATP:guanido phosphotransferase, catalytic domain;ATP:guanido phosphotransferase;Glutamine synthetase/guanido kinase, catalytic domain;ATP:guanido phosphotransferase, N-terminal;	cytosol, nuclear	7294998	669	C	[C] Energy production and conversion;
B0W7Q4	Vesicular-fusion protein Nsf1 OS=Culex quinquefasciatus GN=CpipJ_CPIJ003150 PE=4 SV=1 - [B0W7Q4_CULQU]	1.112	1	0.913	1	1.066	1	0.893	1	0.825	1	0.824	1	0.838	1							GO:0043168;GO:0017076;GO:0030554;GO:0097367;GO:0097159;GO:1901363;GO:0001882;GO:0043167;GO:0036094;GO:0035639;GO:0005524;GO:0032559;GO:0032553;GO:0001883;GO:0032549;GO:0032555;GO:0003674;GO:0000166;GO:0032550;GO:1901265;GO:0005488;	anion binding;purine nucleotide binding;adenyl nucleotide binding;carbohydrate derivative binding;organic cyclic compound binding;heterocyclic compound binding;nucleoside binding;ion binding;small molecule binding;purine ribonucleoside triphosphate binding;ATP binding;adenyl ribonucleotide binding;ribonucleotide binding;purine nucleoside binding;ribonucleoside binding;purine ribonucleotide bindin…	4;5;6;3;3;3;4;3;3;5;6;6;4;5;5;5;1;4;6;4;2;				IPR029067;IPR003960;IPR003593;IPR027417;IPR009010;IPR003959;IPR004201;	CDC48 domain 2-like;ATPase, AAA-type, conserved site;AAA+ ATPase domain;P-loop containing nucleoside triphosphate hydrolase;Aspartate decarboxylase-like domain;ATPase, AAA-type, core;CDC48, domain 2;	cytosol	7292852	1092	O	[O] Posttranslational modification, protein turnover, chaperones;
B0WLS3	NADH dehydrogenase 1 alpha subcomplex subunit 5 OS=Culex quinquefasciatus GN=CpipJ_CPIJ007541 PE=4 SV=1 - [B0WLS3_CULQU]	0.946	1	0.94	1	1.131	1	0.976	1	0.919	1	0.997	1	0.863	1	GO:0044237;GO:0006091;GO:0044699;GO:0044710;GO:0022900;GO:0022904;GO:0044763;GO:0009987;GO:0045333;GO:0008152;GO:0055114;GO:0015980;GO:0008150;	cellular metabolic process;generation of precursor metabolites and energy;single-organism process;single-organism metabolic process;electron transport chain;respiratory electron transport chain;single-organism cellular process;cellular process;cellular respiration;metabolic process;oxidation-reduction process;energy derivation by oxidation of organic compounds;biological_process;	3;4;2;3;4;5;3;2;5;2;4;4;1;	GO:0044464;GO:0031975;GO:0043229;GO:0043227;GO:0043226;GO:0005737;GO:0044446;GO:0031090;GO:0016020;GO:0044444;GO:0005739;GO:0031967;GO:0031966;GO:0043231;GO:0019866;GO:0005623;GO:0005622;GO:0005575;GO:0005743;GO:0005740;GO:0044429;GO:0044424;GO:0044422;	cell part;envelope;intracellular organelle;membrane-bounded organelle;organelle;cytoplasm;intracellular organelle part;organelle membrane;membrane;cytoplasmic part;mitochondrion;organelle envelope;mitochondrial membrane;intracellular membrane-bounded organelle;organelle inner membrane;cell;intracellular;cellular_component;mitochondrial inner membrane;mitochondrial envelope;mitochondrial part;intr…	2;3;3;3;2;4;3;3;2;4;5;4;4;4;4;2;3;1;5;5;4;3;2;	GO:0003674;GO:0016491;GO:0016651;GO:0003824;	molecular_function;oxidoreductase activity;oxidoreductase activity, acting on NAD(P)H;catalytic activity;	1;3;4;2;				IPR006806;	ETC complex I subunit;	cytosol	7294804	181	C	[C] Energy production and conversion;
B0X5L3	Ras-related protein Rab OS=Culex quinquefasciatus GN=CpipJ_CPIJ014887 PE=4 SV=1 - [B0X5L3_CULQU]	NA	NA	NA	NA	NA	NA	NA	NA	NA	NA	NA	NA	NA	NA	GO:0008104;GO:0035556;GO:0051716;GO:0007264;GO:0065007;GO:0071702;GO:0033036;GO:0009987;GO:0044700;GO:0006810;GO:0050794;GO:0045184;GO:0008150;GO:0007154;GO:0051234;GO:0051179;GO:0044699;GO:0050896;GO:0044763;GO:0050789;GO:0015031;GO:0023052;GO:0007165;	protein localization;intracellular signal transduction;cellular response to stimulus;small GTPase mediated signal transduction;biological regulation;organic substance transport;macromolecule localization;cellular process;single organism signaling;transport;regulation of cellular process;establishment of protein localization;biological_process;cell communication;establishment of localization;local…	4;5;3;6;2;5;3;2;3;4;3;4;1;4;3;2;2;2;3;2;5;2;4;	GO:0044464;GO:0005575;GO:0005623;GO:0005622;	cell part;cellular_component;cell;intracellular;	2;1;2;3;	GO:0035639;GO:0003674;GO:0005488;GO:0000166;GO:1901363;GO:1901265;GO:0001882;GO:0043168;GO:0032549;GO:0043167;GO:0032561;GO:0001883;GO:0017076;GO:0005525;GO:0032555;GO:0036094;GO:0097367;GO:0097159;GO:0019001;GO:0032550;GO:0032553;	purine ribonucleoside triphosphate binding;molecular_function;binding;nucleotide binding;heterocyclic compound binding;nucleoside phosphate binding;nucleoside binding;anion binding;ribonucleoside binding;ion binding;guanyl ribonucleotide binding;purine nucleoside binding;purine nucleotide binding;GTP binding;purine ribonucleotide binding;small molecule binding;carbohydrate derivative binding;orga…	5;1;2;4;3;4;4;4;5;3;6;5;5;6;5;3;3;3;6;6;4;				IPR005225;IPR027417;IPR001806;	Small GTP-binding protein domain;P-loop containing nucleoside triphosphate hydrolase;Small GTPase superfamily;	cytosol	7289283	325	R	[R] General function prediction only;
B0WSM3	Calpain OS=Culex quinquefasciatus GN=CpipJ_CPIJ010278 PE=3 SV=1 - [B0WSM3_CULQU]	1.174	0.236904	0.82	0.260369	1.119	0.333888	0.838	0.311079	0.721	0.254339	0.701	0.222998	0.749	0.300428				GO:0005622;GO:0044464;GO:0005623;GO:0005575;	intracellular;cell part;cell;cellular_component;	3;2;2;1;	GO:0016787;GO:0004175;GO:0043169;GO:0046872;GO:0070011;GO:0003824;GO:0004197;GO:0003674;GO:0005509;GO:0008233;GO:0043167;GO:0004198;GO:0008234;GO:0005488;	hydrolase activity;endopeptidase activity;cation binding;metal ion binding;peptidase activity, acting on L-amino acid peptides;catalytic activity;cysteine-type endopeptidase activity;molecular_function;calcium ion binding;peptidase activity;ion binding;calcium-dependent cysteine-type endopeptidase activity;cysteine-type peptidase activity;binding;	3;6;4;5;5;2;7;1;6;4;3;8;6;2;				IPR000169;IPR022684;IPR018247;IPR033883;IPR022682;IPR022683;IPR001300;IPR011992;IPR002048;	Cysteine peptidase, cysteine active site;Peptidase C2, calpain family;EF-Hand 1, calcium-binding site;Calpain subdomain III;Peptidase C2, calpain, large subunit, domain III;Peptidase C2, calpain, domain III;Peptidase C2, calpain, catalytic domain;EF-hand domain pair;EF-hand domain;	cytosol	7302479	1125	OT	[O] Posttranslational modification, protein turnover, chaperones;[T] Signal transduction mechanisms;
B0X663	40S ribosomal protein S13 OS=Culex quinquefasciatus GN=CpipJ_CPIJ015099 PE=3 SV=1 - [B0X663_CULQU]	0.904	0.199453	1.14	0.0446861	0.887	0.0162148	1.076	0.027952	1.214	0.0392948	1.265	0.0597565	1.153	0.0176137	GO:1901564;GO:0044249;GO:0006807;GO:0044237;GO:0034645;GO:1901576;GO:0044260;GO:0043043;GO:0071704;GO:0010467;GO:1901566;GO:0043170;GO:0044267;GO:0009987;GO:0009058;GO:0009059;GO:0008150;GO:0008152;GO:0044271;GO:0043604;GO:0044238;GO:0019538;GO:0034641;GO:0043603;GO:0006518;GO:0006412;	organonitrogen compound metabolic process;cellular biosynthetic process;nitrogen compound metabolic process;cellular metabolic process;cellular macromolecule biosynthetic process;organic substance biosynthetic process;cellular macromolecule metabolic process;peptide biosynthetic process;organic substance metabolic process;gene expression;organonitrogen compound biosynthetic process;macromolecule …	4;4;3;3;5;4;4;6;3;5;5;4;5;2;3;5;1;2;5;6;3;4;4;5;5;6;	GO:0044464;GO:0043229;GO:0030529;GO:0043226;GO:0005737;GO:0032991;GO:0005840;GO:0043232;GO:1990904;GO:0005623;GO:0005622;GO:0005575;GO:0044444;GO:0043228;GO:0044424;	cell part;intracellular organelle;intracellular ribonucleoprotein complex;organelle;cytoplasm;macromolecular complex;ribosome;intracellular non-membrane-bounded organelle;ribonucleoprotein complex;cell;intracellular;cellular_component;cytoplasmic part;non-membrane-bounded organelle;intracellular part;	2;3;4;2;4;2;5;4;3;2;3;1;4;3;3;	GO:0003674;GO:0005198;GO:0003735;	molecular_function;structural molecule activity;structural constituent of ribosome;	1;2;3;				IPR009068;IPR023029;IPR012606;IPR000589;	S15/NS1, RNA-binding;Ribosomal protein S15P;Ribosomal protein S13/S15, N-terminal;Ribosomal protein S15;	cytosol	7297390	287	J	[J] Translation, ribosomal structure and biogenesis;
B0WND3	OV-16 antigen OS=Culex quinquefasciatus GN=CpipJ_CPIJ008649 PE=4 SV=1 - [B0WND3_CULQU]	0.958	1	0.939	1	1.054	1	1.047	1	0.987	1	0.984	1	0.994	1													IPR008914;IPR001858;	Phosphatidylethanolamine-binding protein;Phosphatidylethanolamine-binding, conserved site;	extracellular	7298931	204	R	[R] General function prediction only;
B0XE89	Pantetheinase OS=Culex quinquefasciatus GN=CpipJ_CPIJ017593 PE=4 SV=1 - [B0XE89_CULQU]	0.862	1	1.264	1	0.84	1	1.108	1	1.381	1	1.472	1	1.319	1	GO:0006807;GO:0008152;GO:0008150;	nitrogen compound metabolic process;metabolic process;biological_process;	3;2;1;				GO:0016787;GO:0016810;GO:0016811;GO:0003824;GO:0003674;	hydrolase activity;hydrolase activity, acting on carbon-nitrogen (but not peptide) bonds;hydrolase activity, acting on carbon-nitrogen (but not peptide) bonds, in linear amides;catalytic activity;molecular_function;	3;4;5;2;1;				IPR003010;IPR012101;	Carbon-nitrogen hydrolase;Biotinidase, eukaryotic;	extracellular	7290682	305	E	[E] Amino acid transport and metabolism;
B0WQI8	FK506-binding protein OS=Culex quinquefasciatus GN=CpipJ_CPIJ009378 PE=3 SV=1 - [B0WQI8_CULQU]	1.121	1	0.924	1	1.062	1	0.879	1	0.821	1	0.827	1	0.828	1	GO:0006457;GO:0043933;GO:0018193;GO:0071840;GO:0044267;GO:0000413;GO:0000412;GO:0044260;GO:0006325;GO:0016043;GO:0071704;GO:0016570;GO:0009987;GO:0044710;GO:0006464;GO:0043412;GO:0036211;GO:0008150;GO:0008152;GO:0018208;GO:0006996;GO:0044238;GO:0044699;GO:0051276;GO:0019538;GO:0044237;GO:0043170;GO:1902589;GO:0044763;GO:0016568;GO:0016569;	protein folding;macromolecular complex subunit organization;peptidyl-amino acid modification;cellular component organization or biogenesis;cellular protein metabolic process;protein peptidyl-prolyl isomerization;histone peptidyl-prolyl isomerization;cellular macromolecule metabolic process;chromatin organization;cellular component organization;organic substance metabolic process;histone modificat…	3;4;7;2;5;9;5;4;5;3;3;4;2;3;6;5;5;1;2;8;4;3;2;5;4;3;4;4;3;6;7;	GO:0043231;GO:0031974;GO:0043229;GO:0043227;GO:0005623;GO:0005730;GO:0005634;GO:0043233;GO:0043226;GO:0005575;GO:0005622;GO:0043232;GO:0031981;GO:0044464;GO:0044446;GO:0070013;GO:0043228;GO:0044428;GO:0044422;GO:0044424;	intracellular membrane-bounded organelle;membrane-enclosed lumen;intracellular organelle;membrane-bounded organelle;cell;nucleolus;nucleus;organelle lumen;organelle;cellular_component;intracellular;intracellular non-membrane-bounded organelle;nuclear lumen;cell part;intracellular organelle part;intracellular organelle lumen;non-membrane-bounded organelle;nuclear part;organelle part;intracellular …	4;2;3;3;2;5;5;3;2;1;3;4;5;2;3;4;3;4;2;3;	GO:0008144;GO:0016859;GO:0003674;GO:0005488;GO:1901363;GO:0005528;GO:0003755;GO:0005527;GO:0003824;GO:0016853;GO:0097159;	drug binding;cis-trans isomerase activity;molecular_function;binding;heterocyclic compound binding;FK506 binding;peptidyl-prolyl cis-trans isomerase activity;macrolide binding;catalytic activity;isomerase activity;organic cyclic compound binding;	3;4;1;2;3;5;5;4;2;3;3;				IPR026257;IPR023566;IPR001179;	FK506-binding protein;Peptidyl-prolyl cis-trans isomerase, FKBP-type;FKBP-type peptidyl-prolyl cis-trans isomerase domain;	mitochondria	SPBC1347.02	137	O	[O] Posttranslational modification, protein turnover, chaperones;
B0W934	78 kDa glucose-regulated protein OS=Culex quinquefasciatus GN=CpipJ_CPIJ003550 PE=3 SV=1 - [B0W934_CULQU]	1.183	0.0327866	0.89	0.290969	1.081	0.411545	0.808	0.0523359	0.725	0.172767	0.75	0.230051	0.745	0.206734							GO:0043168;GO:0017076;GO:0030554;GO:0097367;GO:0097159;GO:1901363;GO:0001882;GO:0043167;GO:0036094;GO:0035639;GO:0005524;GO:0032559;GO:0032553;GO:0001883;GO:0032549;GO:0032555;GO:0003674;GO:0000166;GO:0032550;GO:1901265;GO:0005488;	anion binding;purine nucleotide binding;adenyl nucleotide binding;carbohydrate derivative binding;organic cyclic compound binding;heterocyclic compound binding;nucleoside binding;ion binding;small molecule binding;purine ribonucleoside triphosphate binding;ATP binding;adenyl ribonucleotide binding;ribonucleotide binding;purine nucleoside binding;ribonucleoside binding;purine ribonucleotide bindin…	4;5;6;3;3;3;4;3;3;5;6;6;4;5;5;5;1;4;6;4;2;	K04043	map03018;	RNA degradation;	IPR029048;IPR029047;IPR018181;IPR013126;	Heat shock protein 70kD, C-terminal domain;Heat shock protein 70kD, peptide-binding domain;Heat shock protein 70, conserved site;Heat shock protein 70 family;	extracellular	7292698	1164	O	[O] Posttranslational modification, protein turnover, chaperones;
B0W7H6	Mitochondrial solute carrier OS=Culex quinquefasciatus GN=CpipJ_CPIJ002591 PE=3 SV=1 - [B0W7H6_CULQU]	1.047	1	1.004	1	1.031	1	0.925	1	0.921	1	0.962	1	0.897	1	GO:0044699;GO:0009987;GO:0051234;GO:0008150;GO:0044763;GO:0044765;GO:0006810;GO:1902578;GO:0055085;GO:0051179;	single-organism process;cellular process;establishment of localization;biological_process;single-organism cellular process;single-organism transport;transport;single-organism localization;transmembrane transport;localization;	2;2;3;1;3;4;4;3;4;2;	GO:0016021;GO:0016020;GO:0005575;GO:0044425;GO:0031224;	integral component of membrane;membrane;cellular_component;membrane part;intrinsic component of membrane;	4;2;1;2;3;	GO:0043169;GO:0043167;GO:0003674;GO:0005509;GO:0046872;GO:0005488;	cation binding;ion binding;molecular_function;calcium ion binding;metal ion binding;binding;	4;3;1;6;5;2;				IPR018247;IPR011992;IPR002067;IPR023395;IPR018108;IPR002048;	EF-Hand 1, calcium-binding site;EF-hand domain pair;Mitochondrial carrier protein;Mitochondrial carrier domain;Mitochondrial substrate/solute carrier;EF-hand domain;	cytosol	7301942	1092	C	[C] Energy production and conversion;
B0XGN1	Succinyl-CoA ligase subunit alpha OS=Culex quinquefasciatus GN=CpipJ_CPIJ018673 PE=3 SV=1 - [B0XGN1_CULQU]	1.077	0.95481	0.98	0.721145	0.822	0.192091	1.078	0.271074	1.033	0.423658	0.866	0.650443	1.299	0.212896							GO:0048037;GO:0003824;GO:0016874;GO:0003674;GO:0005488;	cofactor binding;catalytic activity;ligase activity;molecular_function;binding;	3;2;3;1;2;	K01902	map00020;map00640;map01100;map01110;map01120;map01130;map01200;	Citrate cycle (TCA cycle);Propanoate metabolism;Metabolic pathways;Biosynthesis of secondary metabolites;Microbial metabolism in diverse environments;Biosynthesis of antibiotics;Carbon metabolism;	IPR033847;IPR003781;IPR005810;IPR005811;IPR017440;IPR016102;IPR016040;	ATP-citrate lyase/succinyl-CoA ligase, conserved site;CoA-binding;Succinyl-CoA ligase, alpha subunit;ATP-citrate lyase/succinyl-CoA ligase;ATP-citrate lyase/succinyl-CoA ligase, active site;Succinyl-CoA synthetase-like;NAD(P)-binding domain;	cytosol	7292391	483	C	[C] Energy production and conversion;
B8RJI2	40S ribosomal protein S7 OS=Culex tarsalis PE=2 SV=1 - [B8RJI2_CULTA]	0.975	0.874334	1.075	0.340333	0.894	0.566615	1.074	0.102345	1.138	0.136275	1.106	0.353492	1.201	0.393143	GO:1901564;GO:0044249;GO:0006807;GO:0044237;GO:0034645;GO:1901576;GO:0044260;GO:0043043;GO:0071704;GO:0010467;GO:1901566;GO:0043170;GO:0044267;GO:0009987;GO:0009058;GO:0009059;GO:0008150;GO:0008152;GO:0044271;GO:0043604;GO:0044238;GO:0019538;GO:0034641;GO:0043603;GO:0006518;GO:0006412;	organonitrogen compound metabolic process;cellular biosynthetic process;nitrogen compound metabolic process;cellular metabolic process;cellular macromolecule biosynthetic process;organic substance biosynthetic process;cellular macromolecule metabolic process;peptide biosynthetic process;organic substance metabolic process;gene expression;organonitrogen compound biosynthetic process;macromolecule …	4;4;3;3;5;4;4;6;3;5;5;4;5;2;3;5;1;2;5;6;3;4;4;5;5;6;	GO:0044464;GO:0043229;GO:0030529;GO:0043226;GO:0005737;GO:0032991;GO:0005840;GO:0043232;GO:1990904;GO:0005623;GO:0005622;GO:0005575;GO:0044444;GO:0043228;GO:0044424;	cell part;intracellular organelle;intracellular ribonucleoprotein complex;organelle;cytoplasm;macromolecular complex;ribosome;intracellular non-membrane-bounded organelle;ribonucleoprotein complex;cell;intracellular;cellular_component;cytoplasmic part;non-membrane-bounded organelle;intracellular part;	2;3;4;2;4;2;5;4;3;2;3;1;4;3;3;	GO:0003674;GO:0005198;GO:0003735;	molecular_function;structural molecule activity;structural constituent of ribosome;	1;2;3;				IPR000554;	Ribosomal protein S7e;	cytosol	7301916	283	J	[J] Translation, ribosomal structure and biogenesis;
B0WAD7	Laminin subunit alpha OS=Culex quinquefasciatus GN=CpipJ_CPIJ003989 PE=4 SV=1 - [B0WAD7_CULQU]	1.177	1	0.862	1	1.118	1	0.812	1	0.725	1	0.735	1	0.726	1	GO:0007155;GO:0022610;GO:0008150;	cell adhesion;biological adhesion;biological_process;	3;2;1;										IPR000742;IPR013320;IPR010307;IPR000034;IPR008211;IPR001791;IPR002049;	EGF-like domain;Concanavalin A-like lectin/glucanase domain;Laminin domain II;Laminin IV;Laminin, N-terminal;Laminin G domain;Laminin EGF domain;	extracellular	CE25049	2020	W	[W] Extracellular structures;
B0XA35	Putative uncharacterized protein OS=Culex quinquefasciatus GN=CpipJ_CPIJ016326 PE=4 SV=1 - [B0XA35_CULQU]	0.874	0.000253933	1.272	0.000758385	0.769	0.000699494	1.135	1.29521e-05	1.462	0.000163732	1.486	0.000362972	1.517	0.000313762							GO:0003674;GO:0042302;GO:0005198;	molecular_function;structural constituent of cuticle;structural molecule activity;	1;3;2;				IPR000618;IPR031311;	Insect cuticle protein;Chitin-binding type R&R consensus;	extracellular
B0X6Q0	Peptidyl-prolyl cis-trans isomerase OS=Culex quinquefasciatus GN=CpipJ_CPIJ015136 PE=4 SV=1 - [B0X6Q0_CULQU]	1.045	1	1.039	1	0.935	1	1.001	1	1.026	1	0.997	1	1.072	1							GO:0003824;GO:0003674;GO:0016853;GO:0003755;GO:0016859;	catalytic activity;molecular_function;isomerase activity;peptidyl-prolyl cis-trans isomerase activity;cis-trans isomerase activity;	2;1;3;5;4;				IPR000297;IPR001202;	Peptidyl-prolyl cis-trans isomerase, PpiC-type;WW domain;	cytosol	7295516	211	O	[O] Posttranslational modification, protein turnover, chaperones;
B0X1J6	Allantoicase OS=Culex quinquefasciatus GN=CpipJ_CPIJ012990 PE=4 SV=1 - [B0X1J6_CULQU]	0.91	1	1.036	1	1.064	1	1.006	1	1.028	1	1.143	1	0.945	1	GO:0044248;GO:0034641;GO:0006807;GO:1901360;GO:1901361;GO:1901575;GO:0071704;GO:0000256;GO:0000255;GO:0009987;GO:0046700;GO:0008150;GO:0008152;GO:0009056;GO:0046483;GO:0043605;GO:1901564;GO:0044270;GO:0043603;GO:0044237;GO:1901565;	cellular catabolic process;cellular nitrogen compound metabolic process;nitrogen compound metabolic process;organic cyclic compound metabolic process;organic cyclic compound catabolic process;organic substance catabolic process;organic substance metabolic process;allantoin catabolic process;allantoin metabolic process;cellular process;heterocycle catabolic process;biological_process;metabolic pro…	4;4;3;4;5;4;3;6;5;2;5;1;2;3;4;6;4;5;5;3;5;				GO:0004037;GO:0016787;GO:0003674;GO:0003824;GO:0016813;GO:0016810;	allantoicase activity;hydrolase activity;molecular_function;catalytic activity;hydrolase activity, acting on carbon-nitrogen (but not peptide) bonds, in linear amidines;hydrolase activity, acting on carbon-nitrogen (but not peptide) bonds;	6;3;1;2;5;4;				IPR015908;IPR008979;IPR005164;	Allantoicase domain;Galactose-binding domain-like;Allantoicase;	cytosol, nuclear	SPAC1F7.09c	207	F	[F] Nucleotide transport and metabolism;
B0VZ41	Larval serum protein 1 beta chain OS=Culex quinquefasciatus GN=CpipJ_CPIJ000056 PE=4 SV=1 - [B0VZ41_CULQU]	0.597	0.11703	1.5	0.122989	0.608	0.200293	1.415	0.190668	2.4	0.242462	2.52	0.18933	2.326	0.287541													IPR013788;IPR000896;IPR005204;IPR005203;IPR014756;IPR008922;	Hemocyanin/hexamerin;Hemocyanin/hexamerin middle domain;Hemocyanin, N-terminal;Hemocyanin, C-terminal;Immunoglobulin E-set;Uncharacterised domain, di-copper centre;	extracellular
B8RJG2	40S ribosomal protein S2 (Fragment) OS=Culex tarsalis PE=2 SV=1 - [B8RJG2_CULTA]	1.14	0.140408	0.945	0.22904	1.036	0.0176793	0.869	0.0752613	0.828	0.102735	0.832	0.154616	0.839	0.0552193	GO:0044249;GO:0034641;GO:0006807;GO:0034645;GO:1901576;GO:0044260;GO:0043043;GO:0071704;GO:0010467;GO:0044267;GO:0009987;GO:0009058;GO:0009059;GO:0008150;GO:0008152;GO:1901564;GO:0043604;GO:0044238;GO:0044271;GO:0043603;GO:1901566;GO:0019538;GO:0044237;GO:0043170;GO:0006518;GO:0006412;	cellular biosynthetic process;cellular nitrogen compound metabolic process;nitrogen compound metabolic process;cellular macromolecule biosynthetic process;organic substance biosynthetic process;cellular macromolecule metabolic process;peptide biosynthetic process;organic substance metabolic process;gene expression;cellular protein metabolic process;cellular process;biosynthetic process;macromolec…	4;4;3;5;4;4;6;3;5;5;2;3;5;1;2;4;6;3;5;5;5;4;3;4;5;6;	GO:0015935;GO:1990904;GO:0043232;GO:0005623;GO:0030529;GO:0043226;GO:0005737;GO:0032991;GO:0005622;GO:0044446;GO:0044391;GO:0005840;GO:0044464;GO:0043229;GO:0005575;GO:0044444;GO:0043228;GO:0044424;GO:0044422;	small ribosomal subunit;ribonucleoprotein complex;intracellular non-membrane-bounded organelle;cell;intracellular ribonucleoprotein complex;organelle;cytoplasm;macromolecular complex;intracellular;intracellular organelle part;ribosomal subunit;ribosome;cell part;intracellular organelle;cellular_component;cytoplasmic part;non-membrane-bounded organelle;intracellular part;organelle part;	5;3;4;2;4;2;4;2;3;3;4;5;2;3;1;4;3;3;2;	GO:1901363;GO:0003674;GO:0005198;GO:0003735;GO:0003676;GO:0003723;GO:0097159;GO:0005488;	heterocyclic compound binding;molecular_function;structural molecule activity;structural constituent of ribosome;nucleic acid binding;RNA binding;organic cyclic compound binding;binding;	3;1;2;3;4;5;3;2;				IPR005324;IPR014720;IPR014721;IPR000851;IPR005711;IPR018192;IPR020568;IPR013810;	Ribosomal protein S5, C-terminal;Double-stranded RNA-binding domain;Ribosomal protein S5 domain 2-type fold, subgroup;Ribosomal protein S5;Ribosomal protein S5, eukaryotic/archaeal;Ribosomal protein S5, N-terminal, conserved site;Ribosomal protein S5 domain 2-type fold;Ribosomal protein S5, N-terminal;	cytosol	7297568	417	J	[J] Translation, ribosomal structure and biogenesis;
B0X5D3	Vigilin OS=Culex quinquefasciatus GN=CpipJ_CPIJ014531 PE=4 SV=1 - [B0X5D3_CULQU]	1.125	1	0.818	1	1.17	1	0.846	1	0.723	1	0.729	1	0.723	1							GO:0097159;GO:0003674;GO:0005488;GO:0003676;GO:1901363;GO:0003723;	organic cyclic compound binding;molecular_function;binding;nucleic acid binding;heterocyclic compound binding;RNA binding;	3;1;2;4;3;5;				IPR004087;IPR004088;	K Homology domain;K Homology domain, type 1;	cytoskeleton	7302610	1358	I	[I] Lipid transport and metabolism;
B0WE15	Ras-related protein Rab-10 OS=Culex quinquefasciatus GN=CpipJ_CPIJ005169 PE=4 SV=1 - [B0WE15_CULQU]	1.08	1	0.875	1	1.073	1	0.952	1	0.848	1	0.812	1	0.887	1	GO:0008104;GO:0035556;GO:0051716;GO:0007264;GO:0065007;GO:0071702;GO:0033036;GO:0009987;GO:0044700;GO:0006810;GO:0050794;GO:0045184;GO:0008150;GO:0007154;GO:0051234;GO:0051179;GO:0044699;GO:0050896;GO:0044763;GO:0050789;GO:0015031;GO:0023052;GO:0007165;	protein localization;intracellular signal transduction;cellular response to stimulus;small GTPase mediated signal transduction;biological regulation;organic substance transport;macromolecule localization;cellular process;single organism signaling;transport;regulation of cellular process;establishment of protein localization;biological_process;cell communication;establishment of localization;local…	4;5;3;6;2;5;3;2;3;4;3;4;1;4;3;2;2;2;3;2;5;2;4;	GO:0044464;GO:0005575;GO:0005623;GO:0005622;	cell part;cellular_component;cell;intracellular;	2;1;2;3;	GO:0035639;GO:0003674;GO:0005488;GO:0000166;GO:1901363;GO:1901265;GO:0001882;GO:0043168;GO:0032549;GO:0043167;GO:0032561;GO:0001883;GO:0017076;GO:0005525;GO:0032555;GO:0036094;GO:0097367;GO:0097159;GO:0019001;GO:0032550;GO:0032553;	purine ribonucleoside triphosphate binding;molecular_function;binding;nucleotide binding;heterocyclic compound binding;nucleoside phosphate binding;nucleoside binding;anion binding;ribonucleoside binding;ion binding;guanyl ribonucleotide binding;purine nucleoside binding;purine nucleotide binding;GTP binding;purine ribonucleotide binding;small molecule binding;carbohydrate derivative binding;orga…	5;1;2;4;3;4;4;4;5;3;6;5;5;6;5;3;3;3;6;6;4;	K06942			IPR001806;IPR023192;IPR005225;IPR013029;IPR012676;IPR027417;IPR012675;	Small GTPase superfamily;TGS-like domain;Small GTP-binding protein domain;Domain of unknown function DUF933;TGS-like;P-loop containing nucleoside triphosphate hydrolase;Beta-grasp domain;	cytosol	7291084	367	R	[R] General function prediction only;
B0WPW1	Phosphoglycerate kinase OS=Culex quinquefasciatus GN=CpipJ_CPIJ009280 PE=3 SV=1 - [B0WPW1_CULQU]	1.099	0.508652	0.882	0.661361	1.108	0.562638	0.868	0.49959	0.777	0.617122	0.805	0.679803	0.783	0.610349	GO:0009167;GO:0044281;GO:0009161;GO:1901360;GO:0044712;GO:0044710;GO:0009199;GO:0006733;GO:0009205;GO:0046034;GO:0046031;GO:0032787;GO:0043436;GO:0046128;GO:0009179;GO:0046483;GO:1901564;GO:0016052;GO:0006163;GO:0006165;GO:0019637;GO:0009141;GO:0009144;GO:0006807;GO:0046496;GO:1901575;GO:0051186;GO:0009150;GO:0008150;GO:0008152;GO:0044723;GO:0044724;GO:0009117;GO:0006753;GO:0006757;GO:0006732;GO:…	purine ribonucleoside monophosphate metabolic process;small molecule metabolic process;ribonucleoside monophosphate metabolic process;organic cyclic compound metabolic process;single-organism catabolic process;single-organism metabolic process;ribonucleoside triphosphate metabolic process;oxidoreduction coenzyme metabolic process;purine ribonucleoside triphosphate metabolic process;ATP metabolic …	8;4;7;4;4;3;7;6;8;8;8;7;5;7;8;4;4;5;6;7;4;6;7;3;7;4;4;7;1;2;4;5;6;5;5;5;6;4;6;7;6;2;4;6;7;2;4;6;7;4;4;4;7;6;5;5;4;8;5;6;3;3;5;6;3;3;4;3;4;5;4;6;				GO:1901363;GO:0000166;GO:0035639;GO:0097367;GO:0003674;GO:1901265;GO:0032549;GO:0017076;GO:0005524;GO:0016301;GO:0003824;GO:0097159;GO:0016774;GO:0016740;GO:0032559;GO:0032555;GO:0032550;GO:0032553;GO:0043168;GO:0043167;GO:0004618;GO:0030554;GO:0016772;GO:0005488;GO:0001883;GO:0001882;GO:0036094;	heterocyclic compound binding;nucleotide binding;purine ribonucleoside triphosphate binding;carbohydrate derivative binding;molecular_function;nucleoside phosphate binding;ribonucleoside binding;purine nucleotide binding;ATP binding;kinase activity;catalytic activity;organic cyclic compound binding;phosphotransferase activity, carboxyl group as acceptor;transferase activity;adenyl ribonucleotide …	3;4;5;3;1;4;5;5;6;5;2;3;5;3;6;5;6;4;4;3;6;6;4;2;5;4;3;	K00927	map00010;map01100;map01110;map01120;map01130;map01200;map01230;	Glycolysis / Gluconeogenesis;Metabolic pathways;Biosynthesis of secondary metabolites;Microbial metabolism in diverse environments;Biosynthesis of antibiotics;Carbon metabolism;Biosynthesis of amino acids;	IPR015901;IPR015911;IPR015824;IPR001576;	Phosphoglycerate kinase, C-terminal;Phosphoglycerate kinase, conserved site;Phosphoglycerate kinase, N-terminal;Phosphoglycerate kinase;	cytosol	7295919	736	G	[G] Carbohydrate transport and metabolism;
B0W1Q3	Voltage-dependent anion-selective channel OS=Culex quinquefasciatus GN=CpipJ_CPIJ000967 PE=4 SV=1 - [B0W1Q3_CULQU]	0.963	0.425164	1.133	0.212817	0.871	0.158261	1.078	0.272637	1.199	0.282904	1.181	0.305994	1.237	0.24804				GO:0031975;GO:0043229;GO:0043227;GO:0043226;GO:0031224;GO:0005737;GO:0005575;GO:0031090;GO:0098805;GO:0016020;GO:0044444;GO:0005739;GO:0031968;GO:0098588;GO:0031967;GO:0031966;GO:0043231;GO:0044464;GO:0019867;GO:0005623;GO:0005622;GO:0044446;GO:0005740;GO:0005741;GO:0044429;GO:0044424;GO:0044425;GO:0016021;GO:0044422;	envelope;intracellular organelle;membrane-bounded organelle;organelle;intrinsic component of membrane;cytoplasm;cellular_component;organelle membrane;whole membrane;membrane;cytoplasmic part;mitochondrion;organelle outer membrane;bounding membrane of organelle;organelle envelope;mitochondrial membrane;intracellular membrane-bounded organelle;cell part;outer membrane;cell;intracellular;intracellul…	3;3;3;2;3;4;1;3;3;2;4;5;4;4;4;4;4;2;3;2;3;3;5;5;4;3;2;4;2;	GO:0008509;GO:0003674;GO:0022838;GO:0015075;GO:0022857;GO:0015267;GO:0022803;GO:0005253;GO:0005216;GO:0022836;GO:0005215;GO:0008308;GO:0022891;GO:0022892;GO:0022832;GO:0005244;	anion transmembrane transporter activity;molecular_function;substrate-specific channel activity;ion transmembrane transporter activity;transmembrane transporter activity;channel activity;passive transmembrane transporter activity;anion channel activity;ion channel activity;gated channel activity;transporter activity;voltage-gated anion channel activity;substrate-specific transmembrane transporter…	6;1;5;5;3;5;4;7;6;6;2;8;4;3;7;7;				IPR027246;IPR023614;IPR030277;IPR001925;	Eukaryotic porin/Tom40;Porin domain;Voltage-dependent anion-selective channel protein 2;Porin, eukaryotic type;	cytosol	7297771	454	P	[P] Inorganic ion transport and metabolism;
B0WCI6	NADH dehydrogenase OS=Culex quinquefasciatus GN=CpipJ_CPIJ004810 PE=4 SV=1 - [B0WCI6_CULQU]	0.894	1	1.284	1	0.883	1	1.011	1	1.274	1	1.441	1	1.146	1													IPR019377;	NADH-ubiquinone oxidoreductase, subunit 10;	cytosol	7295801	271	C	[C] Energy production and conversion;
B0X3W2	Aldehyde oxidase OS=Culex quinquefasciatus GN=CpipJ_CPIJ013920 PE=4 SV=1 - [B0X3W2_CULQU]	0.86	0.000254677	1.186	0.000218812	0.717	0.00023357	1.299	0.000125528	1.549	0.000400439	1.338	0.00101242	1.83	0.00031836							GO:0003674;GO:0005488;GO:0043167;GO:1901363;GO:1901265;GO:0016491;GO:0043168;GO:0043169;GO:0050660;GO:0051540;GO:0046914;GO:0000166;GO:0005506;GO:0046872;GO:0050662;GO:0036094;GO:0003824;GO:0048037;GO:0009055;GO:0016614;GO:0097159;GO:0051536;GO:0051537;	molecular_function;binding;ion binding;heterocyclic compound binding;nucleoside phosphate binding;oxidoreductase activity;anion binding;cation binding;flavin adenine dinucleotide binding;metal cluster binding;transition metal ion binding;nucleotide binding;iron ion binding;metal ion binding;coenzyme binding;small molecule binding;catalytic activity;cofactor binding;electron carrier activity;oxido…	1;2;3;3;4;3;4;4;5;3;6;4;7;5;4;3;2;3;2;4;3;4;5;				IPR002888;IPR002346;IPR016208;IPR001041;IPR008274;IPR006058;IPR000674;IPR016169;IPR016166;IPR005107;IPR012675;	[2Fe-2S]-binding;Molybdopterin dehydrogenase, FAD-binding;Aldehyde oxidase/xanthine dehydrogenase;2Fe-2S ferredoxin-type iron-sulfur binding domain;Aldehyde oxidase/xanthine dehydrogenase, molybdopterin binding;2Fe-2S ferredoxin, iron-sulphur binding site;Aldehyde oxidase/xanthine dehydrogenase, a/b hammerhead;CO dehydrogenase flavoprotein-like, FAD-binding, subdomain 2;FAD-binding, type 2;CO deh…	cytosol	7300036	1262	F	[F] Nucleotide transport and metabolism;
D3KSW1	Cytochrome P450 CYP4H21 (Fragment) OS=Culex quinquefasciatus PE=2 SV=1 - [D3KSW1_CULQU]	0.977	1	1.263	1	0.904	1	0.918	1	1.14	1	1.297	1	1.016	1							GO:0043169;GO:0020037;GO:0046914;GO:0046906;GO:0097159;GO:0016705;GO:0043167;GO:0003824;GO:0003674;GO:0005488;GO:0005506;GO:0046872;GO:1901363;GO:0016491;	cation binding;heme binding;transition metal ion binding;tetrapyrrole binding;organic cyclic compound binding;oxidoreductase activity, acting on paired donors, with incorporation or reduction of molecular oxygen;ion binding;catalytic activity;molecular_function;binding;iron ion binding;metal ion binding;heterocyclic compound binding;oxidoreductase activity;	4;5;6;4;3;4;3;2;1;2;7;5;3;3;				IPR001128;IPR002401;	Cytochrome P450;Cytochrome P450, E-class, group I;	cytosol, nuclear	7290279	112	QI	[Q] Secondary metabolites biosynthesis, transport and catabolism;[I] Lipid transport and metabolism;
B0WQV2	Glucosamine 6-phosphate N-acetyl transferase OS=Culex quinquefasciatus GN=CpipJ_CPIJ009417 PE=4 SV=1 - [B0WQV2_CULQU]	0.917	1	1.034	1	0.968	1	1.104	1	1.132	1	1.131	1	1.141	1							GO:0008080;GO:0016740;GO:0003824;GO:0016407;GO:0016746;GO:0016747;GO:0016410;GO:0003674;	N-acetyltransferase activity;transferase activity;catalytic activity;acetyltransferase activity;transferase activity, transferring acyl groups;transferase activity, transferring acyl groups other than amino-acyl groups;N-acyltransferase activity;molecular_function;	7;3;2;6;4;5;6;1;				IPR000182;IPR016181;	GNAT domain;Acyl-CoA N-acyltransferase;	cytosol	7301820	285	M	[M] Cell wall/membrane/envelope biogenesis;
B0XA28	Endocuticle structural glycoprotein SgAbd-2 OS=Culex quinquefasciatus GN=CpipJ_CPIJ016319 PE=4 SV=1 - [B0XA28_CULQU]	1.226	1	0.886	1	0.984	1	0.886	1	0.8	1	0.725	1	0.901	1							GO:0003674;GO:0042302;GO:0005198;	molecular_function;structural constituent of cuticle;structural molecule activity;	1;3;2;				IPR000618;IPR031311;	Insect cuticle protein;Chitin-binding type R&R consensus;	extracellular
B0W8N3	Putative uncharacterized protein OS=Culex quinquefasciatus GN=CpipJ_CPIJ003341 PE=3 SV=1 - [B0W8N3_CULQU]	1.215	0.323804	0.993	0.177171	0.97	0.806534	0.811	0.1315	0.813	0.10652	0.82	0.276773	0.836	0.124917	GO:0035556;GO:0051716;GO:0065007;GO:0009987;GO:0050794;GO:0008150;GO:0007154;GO:0007264;GO:0044700;GO:0044699;GO:0050896;GO:0044763;GO:0050789;GO:0023052;GO:0007165;	intracellular signal transduction;cellular response to stimulus;biological regulation;cellular process;regulation of cellular process;biological_process;cell communication;small GTPase mediated signal transduction;single organism signaling;single-organism process;response to stimulus;single-organism cellular process;regulation of biological process;signaling;signal transduction;	5;3;2;2;3;1;4;6;3;2;2;3;2;2;4;	GO:0044464;GO:0005575;GO:0005623;GO:0005622;	cell part;cellular_component;cell;intracellular;	2;1;2;3;	GO:0035639;GO:0003674;GO:0005488;GO:0043167;GO:1901363;GO:1901265;GO:0001882;GO:0043168;GO:0000166;GO:0032561;GO:0001883;GO:0032549;GO:0017076;GO:0005525;GO:0036094;GO:0097367;GO:0097159;GO:0019001;GO:0032555;GO:0032550;GO:0032553;	purine ribonucleoside triphosphate binding;molecular_function;binding;ion binding;heterocyclic compound binding;nucleoside phosphate binding;nucleoside binding;anion binding;nucleotide binding;guanyl ribonucleotide binding;purine nucleoside binding;ribonucleoside binding;purine nucleotide binding;GTP binding;small molecule binding;carbohydrate derivative binding;organic cyclic compound binding;gu…	5;1;2;3;3;4;4;4;4;6;5;5;5;6;3;3;3;6;5;6;4;				IPR005225;IPR006689;IPR024156;IPR027417;	Small GTP-binding protein domain;Small GTPase superfamily, ARF/SAR type;Small GTPase superfamily, ARF type;P-loop containing nucleoside triphosphate hydrolase;	mitochondria	7304353	355	U	[U] Intracellular trafficking, secretion, and vesicular transport;
B0W8N0	Beta-galactosidase OS=Culex quinquefasciatus GN=CpipJ_CPIJ003338 PE=3 SV=1 - [B0W8N0_CULQU]	1.159	0.703306	0.842	0.48358	1.131	0.129118	0.866	0.315064	0.737	0.47593	0.728	0.937719	0.806	0.227912	GO:0044238;GO:0005975;GO:0071704;GO:0008150;GO:0008152;	primary metabolic process;carbohydrate metabolic process;organic substance metabolic process;biological_process;metabolic process;	3;4;3;1;2;				GO:0015925;GO:0016787;GO:0003824;GO:0003674;GO:0016798;GO:0004553;GO:0004565;	galactosidase activity;hydrolase activity;catalytic activity;molecular_function;hydrolase activity, acting on glycosyl bonds;hydrolase activity, hydrolyzing O-glycosyl compounds;beta-galactosidase activity;	6;3;2;1;4;5;7;				IPR013781;IPR017853;IPR026283;IPR001944;IPR008979;IPR031330;IPR019801;	Glycoside hydrolase, catalytic domain;Glycoside hydrolase superfamily;Beta-galactosidase 1-like;Glycoside hydrolase, family 35;Galactose-binding domain-like;Glycoside hydrolase 35, catalytic domain;Glycoside hydrolase, family 35, conserved site;	cytosol	7299550	664	G	[G] Carbohydrate transport and metabolism;
B0X8Q7	Long-chain-fatty-acid coa ligase OS=Culex quinquefasciatus GN=CpipJ_CPIJ015739 PE=4 SV=1 - [B0X8Q7_CULQU]	0.928	0.152871	1.115	0.014108	0.878	0.00818207	1.109	0.0816355	1.223	0.0391926	1.189	0.040262	1.243	0.034711							GO:0003824;GO:0016874;GO:0003674;	catalytic activity;ligase activity;molecular_function;	2;3;1;				IPR000873;IPR020845;	AMP-dependent synthetase/ligase;AMP-binding, conserved site;	cytosol	7304019	972	I	[I] Lipid transport and metabolism;
B0WVH1	Proteasome subunit alpha type OS=Culex quinquefasciatus GN=CpipJ_CPIJ010893 PE=3 SV=1 - [B0WVH1_CULQU]	1.049	1	0.997	1	0.991	1	0.971	1	0.96	1	0.953	1	0.98	1	GO:0044248;GO:0044237;GO:0043632;GO:0043170;GO:0044267;GO:1901575;GO:0044265;GO:0044260;GO:0071704;GO:0006508;GO:0051603;GO:0009987;GO:0019941;GO:0008150;GO:0030163;GO:0008152;GO:0044257;GO:0009056;GO:0009057;GO:0044238;GO:0019538;GO:0006511;	cellular catabolic process;cellular metabolic process;modification-dependent macromolecule catabolic process;macromolecule metabolic process;cellular protein metabolic process;organic substance catabolic process;cellular macromolecule catabolic process;cellular macromolecule metabolic process;organic substance metabolic process;proteolysis;proteolysis involved in cellular protein catabolic proces…	4;3;6;4;5;4;5;4;3;5;6;2;7;1;5;2;6;3;5;3;4;8;	GO:0019773;GO:0043229;GO:0043227;GO:0043226;GO:0005737;GO:0005839;GO:0005634;GO:0000502;GO:0043234;GO:0032991;GO:0043231;GO:0044464;GO:0005623;GO:0005622;GO:0005575;GO:0044424;	proteasome core complex, alpha-subunit complex;intracellular organelle;membrane-bounded organelle;organelle;cytoplasm;proteasome core complex;nucleus;proteasome complex;protein complex;macromolecular complex;intracellular membrane-bounded organelle;cell part;cell;intracellular;cellular_component;intracellular part;	4;3;3;2;4;4;5;4;3;2;4;2;2;3;1;3;	GO:0004175;GO:0003674;GO:0070003;GO:0070011;GO:0016787;GO:0003824;GO:0004298;GO:0008233;	endopeptidase activity;molecular_function;threonine-type peptidase activity;peptidase activity, acting on L-amino acid peptides;hydrolase activity;catalytic activity;threonine-type endopeptidase activity;peptidase activity;	6;1;6;5;3;2;7;4;				IPR001353;IPR029055;IPR000426;IPR023332;IPR016050;	Proteasome, subunit alpha/beta;Nucleophile aminohydrolases, N-terminal;Proteasome alpha-subunit, N-terminal domain;Proteasome A-type subunit;Proteasome beta-type subunit, conserved site;	mitochondria	7291219	402	O	[O] Posttranslational modification, protein turnover, chaperones;
B0X514	Troponin i OS=Culex quinquefasciatus GN=CpipJ_CPIJ014296 PE=4 SV=1 - [B0X514_CULQU]	1.079	0.207217	0.957	0.264875	1.024	0.486457	0.936	0.123737	0.896	0.0183589	0.889	0.222035	0.914	0.235755				GO:0015629;GO:0030016;GO:0030017;GO:0043229;GO:0043228;GO:0043226;GO:0005856;GO:0005575;GO:0044430;GO:0005737;GO:0043292;GO:0043234;GO:0005865;GO:0005861;GO:0036379;GO:0032991;GO:0043232;GO:0044464;GO:0005623;GO:0005622;GO:0044446;GO:0044444;GO:0044424;GO:0044422;GO:0044449;	actin cytoskeleton;myofibril;sarcomere;intracellular organelle;non-membrane-bounded organelle;organelle;cytoskeleton;cellular_component;cytoskeletal part;cytoplasm;contractile fiber;protein complex;striated muscle thin filament;troponin complex;myofilament;macromolecular complex;intracellular non-membrane-bounded organelle;cell part;cell;intracellular;intracellular organelle part;cytoplasmic part…	6;6;4;3;3;2;5;1;4;4;5;3;5;4;4;2;4;2;2;3;3;4;3;2;3;							IPR001978;	Troponin;	nuclear	7293426	225	Z	[Z] Cytoskeleton;
B0X4I7	Tripeptidyl-peptidase 2 OS=Culex quinquefasciatus GN=CpipJ_CPIJ013852 PE=4 SV=1 - [B0X4I7_CULQU]	0.983	0.5	1.113	0.154632	0.933	0.210517	1.004	0.943141	1.097	0.286055	1.136	0.0395919	1.076	0.563803							GO:0004252;GO:0004175;GO:0017171;GO:0016787;GO:0003824;GO:0070011;GO:0003674;GO:0008233;GO:0008236;	serine-type endopeptidase activity;endopeptidase activity;serine hydrolase activity;hydrolase activity;catalytic activity;peptidase activity, acting on L-amino acid peptides;molecular_function;peptidase activity;serine-type peptidase activity;	6;6;4;3;2;5;1;4;5;				IPR022232;IPR023828;IPR000209;IPR022229;IPR022398;IPR015500;	Peptidase S8A, tripeptidyl peptidase II, arthropoda;Peptidase S8, subtilisin, Ser-active site;Peptidase S8/S53 domain;Peptidase S8A, tripeptidyl peptidase II;Peptidase S8, subtilisin, His-active site;Peptidase S8, subtilisin-related;	cytosol	7303363	1276	O	[O] Posttranslational modification, protein turnover, chaperones;
B0WHM8	Anion exchange protein OS=Culex quinquefasciatus GN=CpipJ_CPIJ006528 PE=3 SV=1 - [B0WHM8_CULQU]	1.075	1	0.846	1	1.11	1	0.94	1	0.817	1	0.79	1	0.847	1				GO:0005575;GO:0016020;GO:0031224;GO:0044425;GO:0016021;	cellular_component;membrane;intrinsic component of membrane;membrane part;integral component of membrane;	1;2;3;2;4;	GO:0022891;GO:0022892;GO:0015291;GO:0005215;GO:0008509;GO:0015075;GO:0022857;GO:0003674;GO:0015103;GO:0005452;GO:0022804;	substrate-specific transmembrane transporter activity;substrate-specific transporter activity;secondary active transmembrane transporter activity;transporter activity;anion transmembrane transporter activity;ion transmembrane transporter activity;transmembrane transporter activity;molecular_function;inorganic anion transmembrane transporter activity;inorganic anion exchanger activity;active trans…	4;3;5;2;6;5;3;1;7;6;4;				IPR003020;IPR013769;IPR011531;IPR016152;	Bicarbonate transporter, eukaryotic;Band 3 cytoplasmic domain;Bicarbonate transporter, C-terminal;Phosphotransferase/anion transporter;	plasma membrane	7294876	1108	P	[P] Inorganic ion transport and metabolism;
B0X4I4	Vacuolar ATP synthase subunit g OS=Culex quinquefasciatus GN=CpipJ_CPIJ013849 PE=4 SV=1 - [B0X4I4_CULQU]	1.009	1	0.959	1	0.965	1	1.074	1	1.031	1	0.954	1	1.113	1	GO:0044699;GO:0015992;GO:0006812;GO:0015672;GO:0006818;GO:0006811;GO:0006810;GO:0044765;GO:0008150;GO:0051234;GO:0051179;GO:1902578;	single-organism process;proton transport;cation transport;monovalent inorganic cation transport;hydrogen transport;ion transport;transport;single-organism transport;biological_process;establishment of localization;localization;single-organism localization;	2;6;6;7;5;5;4;4;1;3;2;3;	GO:0098588;GO:0043229;GO:0005622;GO:0043227;GO:0043226;GO:0005737;GO:0044446;GO:0031090;GO:0005773;GO:0098805;GO:0016020;GO:0044444;GO:0005774;GO:0044437;GO:0043234;GO:0032991;GO:0043231;GO:0044464;GO:0005623;GO:0016471;GO:0005575;GO:0098796;GO:0033176;GO:0044424;GO:0044425;GO:0016469;GO:0044422;	bounding membrane of organelle;intracellular organelle;intracellular;membrane-bounded organelle;organelle;cytoplasm;intracellular organelle part;organelle membrane;vacuole;whole membrane;membrane;cytoplasmic part;vacuolar membrane;vacuolar part;protein complex;macromolecular complex;intracellular membrane-bounded organelle;cell part;cell;vacuolar proton-transporting V-type ATPase complex;cellular…	4;3;3;3;2;4;3;3;5;3;2;4;4;4;3;2;4;2;2;5;1;3;5;3;2;4;2;	GO:0003674;GO:0016820;GO:0022804;GO:0016787;GO:0005215;GO:0003824;GO:0016817;GO:0022857;	molecular_function;hydrolase activity, acting on acid anhydrides, catalyzing transmembrane movement of substances;active transmembrane transporter activity;hydrolase activity;transporter activity;catalytic activity;hydrolase activity, acting on acid anhydrides;transmembrane transporter activity;	1;5;4;3;2;2;4;3;				IPR005124;	Vacuolar (H+)-ATPase G subunit;	cytosol	7300533	168	C	[C] Energy production and conversion;
B0W6N3	Eukaryotic translation initiation factor 3 subunit A OS=Culex quinquefasciatus GN=eIF3-S10 PE=3 SV=2 - [EIF3A_CULQU]	1.082	1	0.901	1	1.092	1	0.907	1	0.828	1	0.836	1	0.83	1	GO:0022607;GO:0080090;GO:0019222;GO:0051246;GO:0043933;GO:0034622;GO:0031323;GO:1901564;GO:0044249;GO:0034641;GO:0006807;GO:0044237;GO:0034645;GO:0043170;GO:0050789;GO:0071840;GO:0043043;GO:0044267;GO:0071826;GO:0044260;GO:0016043;GO:0065003;GO:0071704;GO:0010467;GO:0022618;GO:0065007;GO:0031326;GO:0022613;GO:2000112;GO:0010468;GO:1901576;GO:0060255;GO:0006446;GO:0009987;GO:0009889;GO:0050794;GO:…	cellular component assembly;regulation of primary metabolic process;regulation of metabolic process;regulation of protein metabolic process;macromolecular complex subunit organization;cellular macromolecular complex assembly;regulation of cellular metabolic process;organonitrogen compound metabolic process;cellular biosynthetic process;cellular nitrogen compound metabolic process;nitrogen compoun…	4;4;3;5;4;6;4;4;4;4;3;3;5;4;2;2;6;5;5;4;3;5;3;5;5;2;5;4;6;5;4;4;5;2;4;3;6;3;5;1;4;2;5;5;5;6;3;5;5;5;4;5;6;5;4;6;3;	GO:1990904;GO:0033290;GO:0005737;GO:0005852;GO:0016282;GO:0070993;GO:0030529;GO:0043234;GO:0032991;GO:0044464;GO:0005623;GO:0005622;GO:0005575;GO:0044444;GO:0044424;	ribonucleoprotein complex;eukaryotic 48S preinitiation complex;cytoplasm;eukaryotic translation initiation factor 3 complex;eukaryotic 43S preinitiation complex;translation preinitiation complex;intracellular ribonucleoprotein complex;protein complex;macromolecular complex;cell part;cell;intracellular;cellular_component;cytoplasmic part;intracellular part;	3;6;4;4;6;5;4;3;2;2;2;3;1;4;3;	GO:0005488;GO:0003674;GO:0003676;GO:0008135;GO:0097159;GO:0003723;GO:0003743;GO:1901363;	binding;molecular_function;nucleic acid binding;translation factor activity, RNA binding;organic cyclic compound binding;RNA binding;translation initiation factor activity;heterocyclic compound binding;	2;1;4;6;3;5;7;3;				IPR000717;IPR027512;	Proteasome component (PCI) domain;Eukaryotic translation initiation factor 3 subunit A;	nuclear	7296851	1174	J	[J] Translation, ribosomal structure and biogenesis;
B0XAK9	Serine protease inhibitor, serpin OS=Culex quinquefasciatus GN=CpipJ_CPIJ016299 PE=3 SV=1 - [B0XAK9_CULQU]	1.09	1	0.908	1	1.088	1	0.897	1	0.825	1	0.836	1	0.825	1				GO:0005615;GO:0005575;GO:0005576;GO:0044421;	extracellular space;cellular_component;extracellular region;extracellular region part;	3;1;2;2;	GO:0016787;GO:0003824;GO:0003674;GO:0008233;	hydrolase activity;catalytic activity;molecular_function;peptidase activity;	3;2;1;4;				IPR000215;IPR023796;	Serpin family;Serpin domain;	extracellular
B0WHM1	Putative uncharacterized protein OS=Culex quinquefasciatus GN=CpipJ_CPIJ006521 PE=4 SV=1 - [B0WHM1_CULQU]	1.277	1	0.685	1	1.33	1	0.623	1	0.498	1	0.538	1	0.469	1													IPR006595;	CTLH, C-terminal LisH motif;	cytosol	Hs7662364	293	R	[R] General function prediction only;
B0WA60	Fimbrin/plastin OS=Culex quinquefasciatus GN=CpipJ_CPIJ004008 PE=4 SV=1 - [B0WA60_CULQU]	0.974	1	0.963	1	1.074	1	0.988	1	0.949	1	0.992	1	0.92	1							GO:0043169;GO:0043167;GO:0003674;GO:0005488;GO:0046872;GO:0005509;	cation binding;ion binding;molecular_function;binding;metal ion binding;calcium ion binding;	4;3;1;2;5;6;				IPR001715;IPR002048;IPR018247;IPR011992;IPR001589;	Calponin homology domain;EF-hand domain;EF-Hand 1, calcium-binding site;EF-hand domain pair;Actinin-type actin-binding domain, conserved site;	cytosol	7293343	1064	Z	[Z] Cytoskeleton;
B0WWX0	Zinc finger CDGSH domain-containing protein 1 OS=Culex quinquefasciatus GN=CpipJ_CPIJ011511 PE=4 SV=1 - [B0WWX0_CULQU]	0.77	0.165532	1.185	0.159692	0.919	0.378991	1.207	0.283895	1.471	0.212674	1.649	0.15518	1.346	0.288788				GO:0043231;GO:0044464;GO:0005623;GO:0005622;GO:0005575;GO:0043229;GO:0044424;GO:0043227;GO:0043226;	intracellular membrane-bounded organelle;cell part;cell;intracellular;cellular_component;intracellular organelle;intracellular part;membrane-bounded organelle;organelle;	4;2;2;3;1;3;3;3;2;	GO:0051536;GO:0051537;GO:0003674;GO:0005488;GO:0051540;	iron-sulfur cluster binding;2 iron, 2 sulfur cluster binding;molecular_function;binding;metal cluster binding;	4;5;1;2;3;				IPR019610;IPR018967;	Iron sulphur domain-containing, mitoNEET, N-terminal;Iron sulphur-containing domain, CDGSH-type;	extracellular	7301766	142	R	[R] General function prediction only;
B0WIC2	Sodium/potassium-dependent ATPase beta-2 subunit OS=Culex quinquefasciatus GN=CpipJ_CPIJ007113 PE=4 SV=1 - [B0WIC2_CULQU]	0.979	0.475411	1.037	0.376644	0.992	0.766348	0.995	0.667864	1.018	0.535569	1.062	0.379567	0.992	0.632345	GO:0044699;GO:0015672;GO:0006813;GO:0006812;GO:0006811;GO:0006810;GO:0006814;GO:0044765;GO:0008150;GO:0051234;GO:0051179;GO:1902578;GO:0030001;	single-organism process;monovalent inorganic cation transport;potassium ion transport;cation transport;ion transport;transport;sodium ion transport;single-organism transport;biological_process;establishment of localization;localization;single-organism localization;metal ion transport;	2;7;8;6;5;4;8;4;1;3;2;3;7;	GO:0098533;GO:0005890;GO:0071944;GO:0090533;GO:0031226;GO:0031224;GO:0005575;GO:0016021;GO:0016020;GO:0044425;GO:0044459;GO:1902495;GO:1902494;GO:1990351;GO:1904949;GO:0005887;GO:0005886;GO:0043234;GO:0032991;GO:0044464;GO:0005623;GO:0098797;GO:0098796;	ATPase dependent transmembrane transport complex;sodium:potassium-exchanging ATPase complex;cell periphery;cation-transporting ATPase complex;intrinsic component of plasma membrane;intrinsic component of membrane;cellular_component;integral component of membrane;membrane;membrane part;plasma membrane part;transmembrane transporter complex;catalytic complex;transporter complex;ATPase complex;integ…	3;5;3;4;4;3;1;4;2;2;3;4;4;4;5;4;3;3;2;2;2;4;3;							IPR000402;	Sodium/potassium-transporting ATPase subunit beta;	plasma membrane	7297172	313	P	[P] Inorganic ion transport and metabolism;
B0WVA0	60S ribosomal protein L14 OS=Culex quinquefasciatus GN=CpipJ_CPIJ010827 PE=4 SV=1 - [B0WVA0_CULQU]	0.813	2.36222e-06	1.169	0.00544856	0.861	0.0208941	1.208	1.20552e-05	1.37	0.000380827	1.383	0.000183976	1.371	0.000809894	GO:1901564;GO:0044249;GO:0006807;GO:0044237;GO:0034645;GO:1901576;GO:0044260;GO:0043043;GO:0071704;GO:0010467;GO:1901566;GO:0043170;GO:0044267;GO:0009987;GO:0009058;GO:0009059;GO:0008150;GO:0008152;GO:0044271;GO:0043604;GO:0044238;GO:0019538;GO:0034641;GO:0043603;GO:0006518;GO:0006412;	organonitrogen compound metabolic process;cellular biosynthetic process;nitrogen compound metabolic process;cellular metabolic process;cellular macromolecule biosynthetic process;organic substance biosynthetic process;cellular macromolecule metabolic process;peptide biosynthetic process;organic substance metabolic process;gene expression;organonitrogen compound biosynthetic process;macromolecule …	4;4;3;3;5;4;4;6;3;5;5;4;5;2;3;5;1;2;5;6;3;4;4;5;5;6;	GO:0044464;GO:0043229;GO:0030529;GO:0043226;GO:0005737;GO:0032991;GO:0005840;GO:0043232;GO:1990904;GO:0005623;GO:0005622;GO:0005575;GO:0044444;GO:0043228;GO:0044424;	cell part;intracellular organelle;intracellular ribonucleoprotein complex;organelle;cytoplasm;macromolecular complex;ribosome;intracellular non-membrane-bounded organelle;ribonucleoprotein complex;cell;intracellular;cellular_component;cytoplasmic part;non-membrane-bounded organelle;intracellular part;	2;3;4;2;4;2;5;4;3;2;3;1;4;3;3;	GO:0003674;GO:0005198;GO:0003735;	molecular_function;structural molecule activity;structural constituent of ribosome;	1;2;3;				IPR014722;IPR002784;IPR008991;	Ribosomal protein L2 domain 2;Ribosomal protein L14e domain;Translation protein SH3-like domain;	nuclear	7295067	162	J	[J] Translation, ribosomal structure and biogenesis;
B0W970	Proteasome subunit alpha type OS=Culex quinquefasciatus GN=CpipJ_CPIJ003586 PE=3 SV=1 - [B0W970_CULQU]	1.077	0.106477	0.957	0.209316	1.028	0.510975	0.934	0.062029	0.894	0.101237	0.892	0.020529	0.908	0.215268	GO:0044248;GO:0044237;GO:0043632;GO:0043170;GO:0044267;GO:1901575;GO:0044265;GO:0044260;GO:0071704;GO:0006508;GO:0051603;GO:0009987;GO:0019941;GO:0008150;GO:0030163;GO:0008152;GO:0044257;GO:0009056;GO:0009057;GO:0044238;GO:0019538;GO:0006511;	cellular catabolic process;cellular metabolic process;modification-dependent macromolecule catabolic process;macromolecule metabolic process;cellular protein metabolic process;organic substance catabolic process;cellular macromolecule catabolic process;cellular macromolecule metabolic process;organic substance metabolic process;proteolysis;proteolysis involved in cellular protein catabolic proces…	4;3;6;4;5;4;5;4;3;5;6;2;7;1;5;2;6;3;5;3;4;8;	GO:0019773;GO:0043229;GO:0043227;GO:0043226;GO:0005737;GO:0005839;GO:0005634;GO:0000502;GO:0043234;GO:0032991;GO:0043231;GO:0044464;GO:0005623;GO:0005622;GO:0005575;GO:0044424;	proteasome core complex, alpha-subunit complex;intracellular organelle;membrane-bounded organelle;organelle;cytoplasm;proteasome core complex;nucleus;proteasome complex;protein complex;macromolecular complex;intracellular membrane-bounded organelle;cell part;cell;intracellular;cellular_component;intracellular part;	4;3;3;2;4;4;5;4;3;2;4;2;2;3;1;3;	GO:0004175;GO:0003674;GO:0070003;GO:0070011;GO:0016787;GO:0003824;GO:0004298;GO:0008233;	endopeptidase activity;molecular_function;threonine-type peptidase activity;peptidase activity, acting on L-amino acid peptides;hydrolase activity;catalytic activity;threonine-type endopeptidase activity;peptidase activity;	6;1;6;5;3;2;7;4;				IPR029055;IPR000426;IPR023332;IPR001353;	Nucleophile aminohydrolases, N-terminal;Proteasome alpha-subunit, N-terminal domain;Proteasome A-type subunit;Proteasome, subunit alpha/beta;	cytosol	7303843	339	O	[O] Posttranslational modification, protein turnover, chaperones;
B0W973	Putative uncharacterized protein OS=Culex quinquefasciatus GN=CpipJ_CPIJ003589 PE=4 SV=1 - [B0W973_CULQU]	0.922	0.153557	1.031	0.333206	0.964	0.270441	1.095	0.0684769	1.145	0.158976	1.141	0.185461	1.155	0.110296				GO:0005737;GO:0044464;GO:0005623;GO:0005622;GO:0005575;GO:0044424;	cytoplasm;cell part;cell;intracellular;cellular_component;intracellular part;	4;2;2;3;1;3;							IPR000626;IPR019956;IPR019954;IPR029071;	Ubiquitin domain;Ubiquitin;Ubiquitin conserved site;Ubiquitin-related domain;	cytosol	CE01921	1620	OR	[O] Posttranslational modification, protein turnover, chaperones;[R] General function prediction only;
B0W8I2	Synoviolin OS=Culex quinquefasciatus GN=CpipJ_CPIJ003290 PE=4 SV=1 - [B0W8I2_CULQU]	0.957	1	1.03	1	0.966	1	1.068	1	1.088	1	1.08	1	1.106	1	GO:0044238;GO:0010498;GO:0030433;GO:0036503;GO:0044248;GO:0044710;GO:0042221;GO:0043632;GO:0051716;GO:0044265;GO:0071704;GO:0044699;GO:0009057;GO:0044267;GO:0044763;GO:0051603;GO:0043170;GO:0008152;GO:0009987;GO:0019941;GO:1901575;GO:0044260;GO:0006950;GO:0008150;GO:0044712;GO:0044257;GO:0010033;GO:0034976;GO:0019538;GO:0030163;GO:0006511;GO:0033554;GO:0043161;GO:0044237;GO:0006508;GO:0009056;GO:…	primary metabolic process;proteasomal protein catabolic process;ER-associated ubiquitin-dependent protein catabolic process;ERAD pathway;cellular catabolic process;single-organism metabolic process;response to chemical;modification-dependent macromolecule catabolic process;cellular response to stimulus;cellular macromolecule catabolic process;organic substance metabolic process;single-organism pr…	3;6;5;4;4;3;3;6;3;5;3;2;5;5;3;6;4;2;2;7;4;4;3;1;4;6;4;5;4;5;8;4;7;3;5;3;2;	GO:0005783;GO:0005789;GO:0042175;GO:0043229;GO:0005622;GO:0043227;GO:0043226;GO:0031224;GO:0005737;GO:0044446;GO:0031090;GO:0016021;GO:0016020;GO:0044432;GO:1902494;GO:0098588;GO:0012505;GO:1990234;GO:0000502;GO:0043234;GO:0000836;GO:0000835;GO:0032991;GO:0043231;GO:0044464;GO:0000151;GO:0005623;GO:0000153;GO:0005575;GO:0098796;GO:0044444;GO:0044424;GO:0044425;GO:0044422;	endoplasmic reticulum;endoplasmic reticulum membrane;nuclear outer membrane-endoplasmic reticulum membrane network;intracellular organelle;intracellular;membrane-bounded organelle;organelle;intrinsic component of membrane;cytoplasm;intracellular organelle part;organelle membrane;integral component of membrane;membrane;endoplasmic reticulum part;catalytic complex;bounding membrane of organelle;end…	4;3;3;3;3;3;2;3;4;3;3;4;2;4;4;4;3;5;4;3;5;4;2;4;2;4;2;5;1;3;4;3;2;2;	GO:0003674;GO:0005488;GO:0046914;GO:0061630;GO:0043167;GO:0016740;GO:0046872;GO:0019787;GO:0043169;GO:0003824;GO:0004842;GO:0061659;GO:0008270;	molecular_function;binding;transition metal ion binding;ubiquitin protein ligase activity;ion binding;transferase activity;metal ion binding;ubiquitin-like protein transferase activity;cation binding;catalytic activity;ubiquitin-protein transferase activity;ubiquitin-like protein ligase activity;zinc ion binding;	1;2;6;6;3;3;5;4;4;2;5;5;7;				IPR032832;IPR001841;IPR013083;	E3 ubiquitin-protein ligase synoviolin/Hrd1;Zinc finger, RING-type;Zinc finger, RING/FYVE/PHD-type;	plasma membrane	7302095	652	O	[O] Posttranslational modification, protein turnover, chaperones;
B0WUM6	Putative uncharacterized protein OS=Culex quinquefasciatus GN=CpipJ_CPIJ010325 PE=4 SV=1 - [B0WUM6_CULQU]	0.949	1	0.994	1	0.956	1	1.118	1	1.11	1	1.051	1	1.17	1													IPR015897;IPR004119;IPR011009;	CHK kinase-like;Protein of unknown function DUF227;Protein kinase-like domain;	cytosol	7301320	208	R	[R] General function prediction only;
B0WCD2	Serine 3-dehydrogenase OS=Culex quinquefasciatus GN=CpipJ_CPIJ004602 PE=3 SV=1 - [B0WCD2_CULQU]	1.169	1	0.902	1	1.029	1	0.883	1	0.809	1	0.774	1	0.858	1							GO:0003824;GO:0003674;GO:0016491;	catalytic activity;molecular_function;oxidoreductase activity;	2;1;3;				IPR002347;IPR020904;IPR016040;	Short-chain dehydrogenase/reductase SDR;Short-chain dehydrogenase/reductase, conserved site;NAD(P)-binding domain;	cytosol	7294452	263	Q	[Q] Secondary metabolites biosynthesis, transport and catabolism;
B0WGS7	Prolylcarboxypeptidase OS=Culex quinquefasciatus GN=CpipJ_CPIJ006123 PE=4 SV=1 - [B0WGS7_CULQU]	0.989	0.334863	1	0.978671	1.008	0.219987	1.004	0.887741	1.004	0.801794	1.011	0.407674	1.022	0.68504							GO:0016787;GO:0003824;GO:0004180;GO:0017171;GO:0008238;GO:0070011;GO:0003674;GO:0008233;GO:0008236;	hydrolase activity;catalytic activity;carboxypeptidase activity;serine hydrolase activity;exopeptidase activity;peptidase activity, acting on L-amino acid peptides;molecular_function;peptidase activity;serine-type peptidase activity;	3;2;7;4;6;5;1;4;5;				IPR008758;IPR029058;	Peptidase S28;Alpha/Beta hydrolase fold;	extracellular	7300508	187	OR	[O] Posttranslational modification, protein turnover, chaperones;[R] General function prediction only;
B0WTU7	Transaldolase OS=Culex quinquefasciatus GN=CpipJ_CPIJ010683 PE=3 SV=1 - [B0WTU7_CULQU]	1.099	0.102867	0.895	0.0382204	1.077	0.00971636	0.921	0.0598514	0.82	0.0246608	0.817	0.036453	0.862	0.0213764	GO:0006739;GO:0006732;GO:0006733;GO:0009117;GO:0034641;GO:0006098;GO:0046496;GO:0072524;GO:0044699;GO:0006139;GO:0044710;GO:0051186;GO:0019682;GO:0071704;GO:1901360;GO:0019637;GO:0044281;GO:0009987;GO:0006725;GO:0008150;GO:0008152;GO:1901564;GO:0055086;GO:0046483;GO:0044238;GO:0005975;GO:0006081;GO:0051156;GO:1901135;GO:0044763;GO:0006796;GO:0006807;GO:0006793;GO:0019693;GO:0044237;GO:0006753;GO:…	NADP metabolic process;coenzyme metabolic process;oxidoreduction coenzyme metabolic process;nucleotide metabolic process;cellular nitrogen compound metabolic process;pentose-phosphate shunt;nicotinamide nucleotide metabolic process;pyridine-containing compound metabolic process;single-organism process;nucleobase-containing compound metabolic process;single-organism metabolic process;cofactor meta…	8;5;6;6;4;6;7;5;2;4;3;4;5;3;4;4;4;2;4;1;2;4;4;4;3;4;4;5;4;3;5;3;4;5;3;5;6;	GO:0005737;GO:0044464;GO:0005623;GO:0005622;GO:0005575;GO:0044424;	cytoplasm;cell part;cell;intracellular;cellular_component;intracellular part;	4;2;2;3;1;3;	GO:0003674;GO:0016740;GO:0016744;GO:0003824;GO:0004801;	molecular_function;transferase activity;transferase activity, transferring aldehyde or ketonic groups;catalytic activity;sedoheptulose-7-phosphate:D-glyceraldehyde-3-phosphate glyceronetransferase activity;	1;3;4;2;5;	K00616	map00030;map01100;map01110;map01120;map01130;map01200;map01230;	Pentose phosphate pathway;Metabolic pathways;Biosynthesis of secondary metabolites;Microbial metabolism in diverse environments;Biosynthesis of antibiotics;Carbon metabolism;Biosynthesis of amino acids;	IPR004730;IPR001585;IPR018225;IPR013785;	Transaldolase type 1;Transaldolase/Fructose-6-phosphate aldolase;Transaldolase, active site;Aldolase-type TIM barrel;	cytosol	7291684	469	G	[G] Carbohydrate transport and metabolism;
B0WU22	Acidic ribosomal protein P1 OS=Culex quinquefasciatus GN=CpipJ_CPIJ010918 PE=3 SV=1 - [B0WU22_CULQU]	1.023	1	1.043	1	1.029	1	0.92	1	0.948	1	1.023	1	0.894	1	GO:0044249;GO:0034641;GO:0006807;GO:0034645;GO:1901576;GO:0044260;GO:0043043;GO:0071704;GO:0010467;GO:0044267;GO:0009987;GO:0009058;GO:0009059;GO:0008150;GO:0008152;GO:0044271;GO:0043604;GO:0044238;GO:1901564;GO:1901566;GO:0043603;GO:0019538;GO:0044237;GO:0043170;GO:0006518;GO:0006414;GO:0006412;	cellular biosynthetic process;cellular nitrogen compound metabolic process;nitrogen compound metabolic process;cellular macromolecule biosynthetic process;organic substance biosynthetic process;cellular macromolecule metabolic process;peptide biosynthetic process;organic substance metabolic process;gene expression;cellular protein metabolic process;cellular process;biosynthetic process;macromolec…	4;4;3;5;4;4;6;3;5;5;2;3;5;1;2;5;6;3;4;5;5;4;3;4;5;6;6;	GO:1990904;GO:0043232;GO:0005623;GO:0005622;GO:0043226;GO:0005737;GO:0032991;GO:0030529;GO:0005840;GO:0044464;GO:0043229;GO:0005575;GO:0044444;GO:0043228;GO:0044424;	ribonucleoprotein complex;intracellular non-membrane-bounded organelle;cell;intracellular;organelle;cytoplasm;macromolecular complex;intracellular ribonucleoprotein complex;ribosome;cell part;intracellular organelle;cellular_component;cytoplasmic part;non-membrane-bounded organelle;intracellular part;	3;4;2;3;2;4;2;4;5;2;3;1;4;3;3;	GO:0003674;GO:0005198;GO:0003735;	molecular_function;structural molecule activity;structural constituent of ribosome;	1;2;3;				IPR027534;IPR001859;	Ribosomal protein L12 family;Trypanosoma cruzi ribosomal protein P2-like;	cytosol	7296207	132	J	[J] Translation, ribosomal structure and biogenesis;
B0X754	60S ribosomal protein L15 OS=Culex quinquefasciatus GN=CpipJ_CPIJ015042 PE=3 SV=1 - [B0X754_CULQU]	0.887	0.872922	1.154	0.470542	0.893	0.67482	1.087	0.997751	1.268	0.660096	1.305	0.530948	1.217	0.753571	GO:1901564;GO:0044249;GO:0044237;GO:0034645;GO:0044260;GO:0043043;GO:0071704;GO:0010467;GO:0044267;GO:1901566;GO:0043170;GO:1901576;GO:0009987;GO:0009058;GO:0009059;GO:0008150;GO:0008152;GO:0044271;GO:0043604;GO:0044238;GO:0019538;GO:0034641;GO:0006807;GO:0043603;GO:0006518;GO:0006412;	organonitrogen compound metabolic process;cellular biosynthetic process;cellular metabolic process;cellular macromolecule biosynthetic process;cellular macromolecule metabolic process;peptide biosynthetic process;organic substance metabolic process;gene expression;cellular protein metabolic process;organonitrogen compound biosynthetic process;macromolecule metabolic process;organic substance bios…	4;4;3;5;4;6;3;5;5;5;4;4;2;3;5;1;2;5;6;3;4;4;3;5;5;6;	GO:0015934;GO:0044464;GO:0043229;GO:0043228;GO:0043226;GO:0005737;GO:0044446;GO:0030529;GO:0044391;GO:0032991;GO:0005840;GO:0043232;GO:1990904;GO:0005623;GO:0005622;GO:0005575;GO:0044444;GO:0044424;GO:0044422;	large ribosomal subunit;cell part;intracellular organelle;non-membrane-bounded organelle;organelle;cytoplasm;intracellular organelle part;intracellular ribonucleoprotein complex;ribosomal subunit;macromolecular complex;ribosome;intracellular non-membrane-bounded organelle;ribonucleoprotein complex;cell;intracellular;cellular_component;cytoplasmic part;intracellular part;organelle part;	5;2;3;3;2;4;3;4;4;2;5;4;3;2;3;1;4;3;2;	GO:0003674;GO:0005198;GO:0003735;	molecular_function;structural molecule activity;structural constituent of ribosome;	1;2;3;				IPR001196;IPR021131;IPR030878;	Ribosomal protein L15, conserved site;Ribosomal protein L18e/L15P;Ribosomal protein L15;	cytosol	7295701	228	J	[J] Translation, ribosomal structure and biogenesis;
B0WT26	Juvenile hormone-inducible protein OS=Culex quinquefasciatus GN=CpipJ_CPIJ010446 PE=4 SV=1 - [B0WT26_CULQU]	0.956	0.754869	1.138	0.121674	0.974	0.188824	0.969	0.391138	1.08	0.438733	1.195	0.255847	0.995	0.881504													IPR015897;IPR004119;IPR011009;	CHK kinase-like;Protein of unknown function DUF227;Protein kinase-like domain;	cytosol	7301317	150	R	[R] General function prediction only;
B0WXL4	Putative uncharacterized protein OS=Culex quinquefasciatus GN=CpipJ_CPIJ011923 PE=4 SV=1 - [B0WXL4_CULQU]	1.146	0.137543	0.896	0.0221166	1.086	0.058572	0.844	0.247522	0.762	0.105451	0.781	0.0677709	0.777	0.16199													IPR024518;IPR006616;	Domain of unknown function DUF3421;DM9 repeat;	extracellular
B0WS57	Troponin t, invertebrate OS=Culex quinquefasciatus GN=CpipJ_CPIJ009743 PE=4 SV=1 - [B0WS57_CULQU]	1.398	1	0.667	1	1.204	1	0.648	1	0.503	1	0.478	1	0.539	1	GO:0044057;GO:0050789;GO:0065007;GO:0032501;GO:0006936;GO:0006937;GO:0008150;GO:0090257;GO:0051239;GO:0003008;GO:0003012;	regulation of system process;regulation of biological process;biological regulation;multicellular organismal process;muscle contraction;regulation of muscle contraction;biological_process;regulation of muscle system process;regulation of multicellular organismal process;system process;muscle system process;	4;2;2;2;5;6;1;5;3;3;4;	GO:0015629;GO:0030016;GO:0030017;GO:0043229;GO:0043228;GO:0043226;GO:0005856;GO:0005575;GO:0044430;GO:0005737;GO:0043292;GO:0043234;GO:0005865;GO:0005861;GO:0036379;GO:0032991;GO:0043232;GO:0044464;GO:0005623;GO:0005622;GO:0044446;GO:0044444;GO:0044424;GO:0044422;GO:0044449;	actin cytoskeleton;myofibril;sarcomere;intracellular organelle;non-membrane-bounded organelle;organelle;cytoskeleton;cellular_component;cytoskeletal part;cytoplasm;contractile fiber;protein complex;striated muscle thin filament;troponin complex;myofilament;macromolecular complex;intracellular non-membrane-bounded organelle;cell part;cell;intracellular;intracellular organelle part;cytoplasmic part…	6;6;4;3;3;2;5;1;4;4;5;3;5;4;4;2;4;2;2;3;3;4;3;2;3;							IPR027707;IPR001978;	Troponin T;Troponin;	nuclear	7292897	456	Z	[Z] Cytoskeleton;
B0WNH2	Putative uncharacterized protein OS=Culex quinquefasciatus GN=CpipJ_CPIJ008688 PE=4 SV=1 - [B0WNH2_CULQU]	1.045	1	0.89	1	1.082	1	0.966	1	0.872	1	0.855	1	0.892	1															mitochondria
B0WIQ9	Putative uncharacterized protein OS=Culex quinquefasciatus GN=CpipJ_CPIJ007064 PE=4 SV=1 - [B0WIQ9_CULQU]	1.296	0.261057	0.789	0.125666	1.048	0.465806	0.8	0.435988	0.678	0.26692	0.611	0.155174	0.763	0.437189	GO:0034641;GO:0006807;GO:0006139;GO:0071704;GO:1901360;GO:0009987;GO:0006725;GO:0008150;GO:0008152;GO:0046483;GO:0044238;GO:0044237;	cellular nitrogen compound metabolic process;nitrogen compound metabolic process;nucleobase-containing compound metabolic process;organic substance metabolic process;organic cyclic compound metabolic process;cellular process;cellular aromatic compound metabolic process;biological_process;metabolic process;heterocycle metabolic process;primary metabolic process;cellular metabolic process;	4;3;4;3;4;2;4;1;2;4;3;3;				GO:0019205;GO:0035639;GO:0003674;GO:0005488;GO:0001883;GO:0000166;GO:1901363;GO:1901265;GO:0001882;GO:0043168;GO:0043167;GO:0016740;GO:0032549;GO:0017076;GO:0005524;GO:0016301;GO:0036094;GO:0003824;GO:0030554;GO:0097367;GO:0097159;GO:0032559;GO:0016772;GO:0032555;GO:0032550;GO:0032553;	nucleobase-containing compound kinase activity;purine ribonucleoside triphosphate binding;molecular_function;binding;purine nucleoside binding;nucleotide binding;heterocyclic compound binding;nucleoside phosphate binding;nucleoside binding;anion binding;ion binding;transferase activity;ribonucleoside binding;purine nucleotide binding;ATP binding;kinase activity;small molecule binding;catalytic ac…	6;5;1;2;5;4;3;4;4;4;3;3;5;5;6;5;3;2;6;3;3;6;4;5;6;4;				IPR027417;IPR000850;	P-loop containing nucleoside triphosphate hydrolase;Adenylate kinase/UMP-CMP kinase;	cytosol	7294603	72.4	F	[F] Nucleotide transport and metabolism;
B0WS52	Putative uncharacterized protein OS=Culex quinquefasciatus GN=CpipJ_CPIJ009738 PE=4 SV=1 - [B0WS52_CULQU]	1.19	0.261336	0.811	0.246075	1.12	0.409666	0.818	0.40282	0.703	0.299211	0.684	0.22395	0.73	0.388543				GO:0005575;GO:0044425;GO:0016021;GO:0016020;GO:0031224;	cellular_component;membrane part;integral component of membrane;membrane;intrinsic component of membrane;	1;2;4;2;3;							IPR007484;	Peptidase M28;	plasma membrane	7302491	480	OR	[O] Posttranslational modification, protein turnover, chaperones;[R] General function prediction only;
B0WJW6	Nuclear protein localization 4 OS=Culex quinquefasciatus GN=CpipJ_CPIJ006953 PE=4 SV=1 - [B0WJW6_CULQU]	1.121	1	0.949	1	1.046	1	0.876	1	0.837	1	0.85	1	0.838	1							GO:0043169;GO:0046914;GO:0043167;GO:0003674;GO:0005488;GO:0046872;GO:0008270;	cation binding;transition metal ion binding;ion binding;molecular_function;binding;metal ion binding;zinc ion binding;	4;6;3;1;2;5;7;				IPR001876;IPR007717;	Zinc finger, RanBP2-type;Nuclear pore localisation protein NPL4, C-terminal;	cytosol	7301352	210	YU	[Y] Nuclear structure;[U] Intracellular trafficking, secretion, and vesicular transport;
B0X747	Myosin-IB OS=Culex quinquefasciatus GN=CpipJ_CPIJ015035 PE=3 SV=1 - [B0X747_CULQU]	0.918	0.381741	1.142	0.0763812	0.895	0.0229471	1.092	0.184909	1.226	0.134161	1.249	0.168974	1.221	0.0808892				GO:0015629;GO:0043229;GO:0043228;GO:0044430;GO:0043226;GO:0005856;GO:0005575;GO:0016459;GO:0043234;GO:0032991;GO:0043232;GO:0044464;GO:0005623;GO:0005622;GO:0044446;GO:0044424;GO:0044422;	actin cytoskeleton;intracellular organelle;non-membrane-bounded organelle;cytoskeletal part;organelle;cytoskeleton;cellular_component;myosin complex;protein complex;macromolecular complex;intracellular non-membrane-bounded organelle;cell part;cell;intracellular;intracellular organelle part;intracellular part;organelle part;	6;3;3;4;2;5;1;4;3;2;4;2;2;3;3;3;2;	GO:0035639;GO:1901363;GO:0003674;GO:0000166;GO:1901265;GO:0001882;GO:0043167;GO:0001883;GO:0032549;GO:0017076;GO:0003774;GO:0005524;GO:0016787;GO:0017111;GO:0036094;GO:0003824;GO:0032555;GO:0016818;GO:0030554;GO:0097367;GO:0097159;GO:0016817;GO:0016462;GO:0032550;GO:0032559;GO:0032553;GO:0043168;GO:0005488;	purine ribonucleoside triphosphate binding;heterocyclic compound binding;molecular_function;nucleotide binding;nucleoside phosphate binding;nucleoside binding;ion binding;purine nucleoside binding;ribonucleoside binding;purine nucleotide binding;motor activity;ATP binding;hydrolase activity;nucleoside-triphosphatase activity;small molecule binding;catalytic activity;purine ribonucleotide binding;…	5;3;1;4;4;4;3;5;5;5;8;6;3;7;3;2;5;5;6;3;3;4;6;6;6;4;4;2;				IPR010926;IPR001609;IPR027417;	Class I myosin tail homology domain;Myosin head, motor domain;P-loop containing nucleoside triphosphate hydrolase;	cytosol	Hs22065493	1040	Z	[Z] Cytoskeleton;
B0WGD2	Alanyl-tRNA synthetase OS=Culex quinquefasciatus GN=CpipJ_CPIJ005916 PE=3 SV=1 - [B0WGD2_CULQU]	1.01	0.251345	1.011	0.672006	1.003	0.55726	0.991	0.46182	0.991	0.50121	1.006	0.553744	0.988	0.536497	GO:0044237;GO:0019752;GO:0090304;GO:0044249;GO:0034641;GO:0006807;GO:0044281;GO:0034645;GO:0034660;GO:0043170;GO:1901360;GO:0006139;GO:0044710;GO:0044260;GO:0006520;GO:0043043;GO:0071704;GO:0010467;GO:0043604;GO:0044699;GO:0044267;GO:0009987;GO:0006725;GO:0009058;GO:0009059;GO:0008150;GO:0008152;GO:0043436;GO:0044271;GO:0046483;GO:0016070;GO:0044238;GO:0006418;GO:1901564;GO:1901566;GO:0006082;GO:…	cellular metabolic process;carboxylic acid metabolic process;nucleic acid metabolic process;cellular biosynthetic process;cellular nitrogen compound metabolic process;nitrogen compound metabolic process;small molecule metabolic process;cellular macromolecule biosynthetic process;ncRNA metabolic process;macromolecule metabolic process;organic cyclic compound metabolic process;nucleobase-containing…	3;6;5;4;4;3;4;5;6;4;4;4;3;4;4;6;3;5;6;2;5;2;4;3;5;1;2;5;5;4;5;3;7;4;5;4;4;7;5;6;5;8;4;3;5;6;	GO:0005737;GO:0044464;GO:0005623;GO:0005622;GO:0005575;GO:0044424;	cytoplasm;cell part;cell;intracellular;cellular_component;intracellular part;	4;2;2;3;1;3;	GO:0003676;GO:0032550;GO:0035639;GO:0003674;GO:1901363;GO:0001882;GO:0004812;GO:0097367;GO:0043167;GO:0032555;GO:0032549;GO:0017076;GO:0005524;GO:0043168;GO:0001883;GO:0000166;GO:0004813;GO:1901265;GO:0036094;GO:0003824;GO:0016874;GO:0016875;GO:0016876;GO:0030554;GO:0097159;GO:0032559;GO:0032553;GO:0005488;	nucleic acid binding;purine ribonucleoside binding;purine ribonucleoside triphosphate binding;molecular_function;heterocyclic compound binding;nucleoside binding;aminoacyl-tRNA ligase activity;carbohydrate derivative binding;ion binding;purine ribonucleotide binding;ribonucleoside binding;purine nucleotide binding;ATP binding;anion binding;purine nucleoside binding;nucleotide binding;alanine-tRNA…	4;6;5;1;3;4;6;3;3;5;5;5;6;4;5;4;7;4;3;2;3;4;5;6;3;6;4;2;	K01872	map00970;	Aminoacyl-tRNA biosynthesis;	IPR018164;IPR018165;IPR018162;IPR018163;IPR009000;IPR012947;IPR023033;IPR002318;IPR003156;	Alanyl-tRNA synthetase, class IIc, N-terminal;Alanyl-tRNA synthetase, class IIc, core domain;Alanine-tRNA ligase, class IIc, anti-codon-binding domain;Threonyl/alanyl tRNA synthetase, class II-like, putative editing domain;Translation protein, beta-barrel domain;Threonyl/alanyl tRNA synthetase, SAD;Alanine-tRNA ligase, eukaryota/bacteria;Alanine-tRNA ligase, class IIc;DHHA1 domain;	cytosol	7297398	1591	J	[J] Translation, ribosomal structure and biogenesis;
B0XCJ0	Putative uncharacterized protein OS=Culex quinquefasciatus GN=CpipJ_CPIJ016716 PE=4 SV=1 - [B0XCJ0_CULQU]	1.315	0.0667679	0.578	0.0140518	1.339	0.00145616	0.623	0.0211435	0.445	0.00987086	0.441	0.0145695	0.452	0.00613941							GO:0003674;GO:0042302;GO:0005198;	molecular_function;structural constituent of cuticle;structural molecule activity;	1;3;2;				IPR000618;	Insect cuticle protein;	extracellular
B0W8X2	Cuticle protein OS=Culex quinquefasciatus GN=CpipJ_CPIJ003446 PE=4 SV=1 - [B0W8X2_CULQU]	1.029	0.217692	0.973	0.616221	1.059	0.366932	0.936	0.207836	0.908	0.322829	0.948	0.480518	0.884	0.27827													IPR031874;	Adult cuticle protein 1;	extracellular
B0WWA8	Putative uncharacterized protein OS=Culex quinquefasciatus GN=CpipJ_CPIJ011623 PE=4 SV=1 - [B0WWA8_CULQU]	1.097	1	0.915	1	1.058	1	0.916	1	0.846	1	0.837	1	0.865	1	GO:1901564;GO:0006040;GO:1901135;GO:0043170;GO:0071704;GO:0006807;GO:0008150;GO:0008152;GO:0006022;GO:0006030;GO:1901071;	organonitrogen compound metabolic process;amino sugar metabolic process;carbohydrate derivative metabolic process;macromolecule metabolic process;organic substance metabolic process;nitrogen compound metabolic process;biological_process;metabolic process;aminoglycan metabolic process;chitin metabolic process;glucosamine-containing compound metabolic process;	4;5;4;4;3;3;1;2;5;6;6;	GO:0005575;GO:0005576;	cellular_component;extracellular region;	1;2;	GO:0005488;GO:0003674;GO:0097367;GO:0008061;	binding;molecular_function;carbohydrate derivative binding;chitin binding;	2;1;3;4;				IPR002557;	Chitin binding domain;	extracellular
B0WIX0	UDP-glucose:glycoprotein glucosyltransferase OS=Culex quinquefasciatus GN=CpipJ_CPIJ007484 PE=4 SV=1 - [B0WIX0_CULQU]	0.992	1	1.087	1	0.958	1	0.992	1	1.057	1	1.098	1	1.036	1	GO:0044249;GO:0034645;GO:0009100;GO:0009101;GO:0044699;GO:0044267;GO:0044710;GO:0006486;GO:0071704;GO:0036211;GO:1901576;GO:0009987;GO:0070085;GO:0006464;GO:0043412;GO:0043413;GO:0008150;GO:0008152;GO:0044723;GO:0044238;GO:0005975;GO:0044260;GO:0019538;GO:1901135;GO:0009058;GO:0044237;GO:0043170;GO:1901137;GO:0009059;GO:0044763;	cellular biosynthetic process;cellular macromolecule biosynthetic process;glycoprotein metabolic process;glycoprotein biosynthetic process;single-organism process;cellular protein metabolic process;single-organism metabolic process;protein glycosylation;organic substance metabolic process;protein modification process;organic substance biosynthetic process;cellular process;glycosylation;cellular p…	4;5;5;6;2;5;3;4;3;5;4;2;5;6;5;6;1;2;4;3;4;4;4;4;3;3;4;5;5;3;				GO:0003674;GO:0046527;GO:0016740;GO:0003980;GO:0035251;GO:0003824;GO:0016758;GO:0008194;GO:0016757;	molecular_function;glucosyltransferase activity;transferase activity;UDP-glucose:glycoprotein glucosyltransferase activity;UDP-glucosyltransferase activity;catalytic activity;transferase activity, transferring hexosyl groups;UDP-glycosyltransferase activity;transferase activity, transferring glycosyl groups;	1;6;3;7;6;2;5;5;4;				IPR009448;IPR029044;	UDP-glucose:Glycoprotein Glucosyltransferase;Nucleotide-diphospho-sugar transferases;	cytosol, nuclear	7293855	1852	G	[G] Carbohydrate transport and metabolism;
B0WZW4	Serine--pyruvate aminotransferase OS=Culex quinquefasciatus GN=CpipJ_CPIJ012673 PE=3 SV=1 - [B0WZW4_CULQU]	0.91	1	1.19	1	0.891	1	1.064	1	1.241	1	1.313	1	1.194	1							GO:0008453;GO:0008483;GO:0003824;GO:0016740;GO:0004760;GO:0003674;GO:0016769;	alanine-glyoxylate transaminase activity;transaminase activity;catalytic activity;transferase activity;serine-pyruvate transaminase activity;molecular_function;transferase activity, transferring nitrogenous groups;	6;5;2;3;6;1;4;				IPR000192;IPR020578;IPR024169;IPR015424;IPR015422;IPR015421;	Aminotransferase class V domain;Aminotransferase class-V, pyridoxal-phosphate binding site;Serine-pyruvate aminotransferase/2-aminoethylphosphonate-pyruvate transaminase;Pyridoxal phosphate-dependent transferase;Pyridoxal phosphate-dependent transferase, major region, subdomain 2;Pyridoxal phosphate-dependent transferase, major region, subdomain 1;	cytosol	7290721	502	R	[R] General function prediction only;
B0X633	Isovaleryl-CoA dehydrogenase, mitochondrial OS=Culex quinquefasciatus GN=CpipJ_CPIJ014783 PE=3 SV=1 - [B0X633_CULQU]	0.975	0.625666	1.069	0.38362	0.938	0.515524	1.04	0.639209	1.097	0.543143	1.1	0.457404	1.109	0.565128							GO:0043168;GO:0050662;GO:0050660;GO:0097159;GO:0016627;GO:0000166;GO:0036094;GO:0003824;GO:0003674;GO:0005488;GO:0003995;GO:0048037;GO:0043167;GO:1901363;GO:1901265;GO:0016491;	anion binding;coenzyme binding;flavin adenine dinucleotide binding;organic cyclic compound binding;oxidoreductase activity, acting on the CH-CH group of donors;nucleotide binding;small molecule binding;catalytic activity;molecular_function;binding;acyl-CoA dehydrogenase activity;cofactor binding;ion binding;heterocyclic compound binding;nucleoside phosphate binding;oxidoreductase activity;	4;4;5;3;4;4;3;2;1;2;5;3;3;3;4;3;				IPR009100;IPR009075;IPR006091;IPR006089;IPR013786;	Acyl-CoA dehydrogenase/oxidase, N-terminal and middle domain;Acyl-CoA dehydrogenase/oxidase C-terminal;Acyl-CoA oxidase/dehydrogenase, central domain;Acyl-CoA dehydrogenase, conserved site;Acyl-CoA dehydrogenase/oxidase, N-terminal;	mitochondria	7295072	633	EI	[E] Amino acid transport and metabolism;[I] Lipid transport and metabolism;
B0X3D8	60S acidic ribosomal protein P2 OS=Culex quinquefasciatus GN=CpipJ_CPIJ014062 PE=3 SV=1 - [B0X3D8_CULQU]	1.174	0.00100435	0.896	0.00965562	1.071	0.0820564	0.882	0.006177	0.804	0.00428611	0.77	0.00170253	0.823	0.0148854	GO:0044249;GO:0034641;GO:0006807;GO:0034645;GO:1901576;GO:0044260;GO:0043043;GO:0071704;GO:0010467;GO:0044267;GO:0009987;GO:0009058;GO:0009059;GO:0008150;GO:0008152;GO:0044271;GO:0043604;GO:0044238;GO:1901564;GO:1901566;GO:0043603;GO:0019538;GO:0044237;GO:0043170;GO:0006518;GO:0006414;GO:0006412;	cellular biosynthetic process;cellular nitrogen compound metabolic process;nitrogen compound metabolic process;cellular macromolecule biosynthetic process;organic substance biosynthetic process;cellular macromolecule metabolic process;peptide biosynthetic process;organic substance metabolic process;gene expression;cellular protein metabolic process;cellular process;biosynthetic process;macromolec…	4;4;3;5;4;4;6;3;5;5;2;3;5;1;2;5;6;3;4;5;5;4;3;4;5;6;6;	GO:1990904;GO:0043232;GO:0005623;GO:0005622;GO:0043226;GO:0005737;GO:0032991;GO:0030529;GO:0005840;GO:0044464;GO:0043229;GO:0005575;GO:0044444;GO:0043228;GO:0044424;	ribonucleoprotein complex;intracellular non-membrane-bounded organelle;cell;intracellular;organelle;cytoplasm;macromolecular complex;intracellular ribonucleoprotein complex;ribosome;cell part;intracellular organelle;cellular_component;cytoplasmic part;non-membrane-bounded organelle;intracellular part;	3;4;2;3;2;4;2;4;5;2;3;1;4;3;3;	GO:0003674;GO:0005198;GO:0003735;	molecular_function;structural molecule activity;structural constituent of ribosome;	1;2;3;				IPR027534;IPR001859;	Ribosomal protein L12 family;Trypanosoma cruzi ribosomal protein P2-like;	extracellular	7302907	98.2	J	[J] Translation, ribosomal structure and biogenesis;
B0WAN1	Paramyosin, long form OS=Culex quinquefasciatus GN=CpipJ_CPIJ003942 PE=4 SV=1 - [B0WAN1_CULQU]	1.074	0.01405	0.839	0.0016964	1.173	0.00649323	0.894	0.00168553	0.763	0.000578454	0.784	0.000408892	0.755	0.00179064				GO:0015629;GO:0043229;GO:0043228;GO:0044430;GO:0043226;GO:0005856;GO:0005575;GO:0016459;GO:0043234;GO:0032991;GO:0043232;GO:0044464;GO:0005623;GO:0005622;GO:0044446;GO:0044424;GO:0044422;	actin cytoskeleton;intracellular organelle;non-membrane-bounded organelle;cytoskeletal part;organelle;cytoskeleton;cellular_component;myosin complex;protein complex;macromolecular complex;intracellular non-membrane-bounded organelle;cell part;cell;intracellular;intracellular organelle part;intracellular part;organelle part;	6;3;3;4;2;5;1;4;3;2;4;2;2;3;3;3;2;	GO:0003674;GO:0003774;GO:0016787;GO:0017111;GO:0003824;GO:0016818;GO:0016817;GO:0016462;	molecular_function;motor activity;hydrolase activity;nucleoside-triphosphatase activity;catalytic activity;hydrolase activity, acting on acid anhydrides, in phosphorus-containing anhydrides;hydrolase activity, acting on acid anhydrides;pyrophosphatase activity;	1;8;3;7;2;5;4;6;				IPR002928;	Myosin tail;	cytosol	7295043	1113	Z	[Z] Cytoskeleton;
B8RJC4	Long-chain acyl-CoA synthetases (Fragment) OS=Culex tarsalis PE=2 SV=1 - [B8RJC4_CULTA]	0.641	1	1.377	1	0.827	1	1.261	1	1.779	1	2.156	1	1.524	1															cytosol	7298130	206	I	[I] Lipid transport and metabolism;
B0X1P0	Sorbitol dehydrogenase OS=Culex quinquefasciatus GN=CpipJ_CPIJ013380 PE=3 SV=1 - [B0X1P0_CULQU]	0.935	0.468389	1.121	0.196475	0.912	0.240458	1.07	0.50834	1.196	0.250758	1.203	0.205952	1.184	0.268363							GO:0016491;GO:0043169;GO:0046914;GO:0043167;GO:0003824;GO:0003674;GO:0005488;GO:0046872;GO:0008270;	oxidoreductase activity;cation binding;transition metal ion binding;ion binding;catalytic activity;molecular_function;binding;metal ion binding;zinc ion binding;	3;4;6;3;2;1;2;5;7;				IPR020843;IPR013149;IPR002328;IPR011032;IPR013154;IPR016040;IPR002085;	Polyketide synthase, enoylreductase domain;Alcohol dehydrogenase, C-terminal;Alcohol dehydrogenase, zinc-type, conserved site;GroES-like;Alcohol dehydrogenase, N-terminal;NAD(P)-binding domain;Alcohol dehydrogenase superfamily, zinc-type;	cytosol	7299382	377	Q	[Q] Secondary metabolites biosynthesis, transport and catabolism;
B0XE76	Tubulin alpha chain OS=Culex quinquefasciatus GN=CpipJ_CPIJ017383 PE=3 SV=1 - [B0XE76_CULQU]	1.221	2.03165e-05	0.651	1.58906e-05	1.36	7.68877e-05	0.679	2.62099e-05	0.512	5.59895e-06	0.531	3.01917e-06	0.499	1.04755e-05	GO:0044699;GO:0009987;GO:0044763;GO:0007017;GO:0008150;	single-organism process;cellular process;single-organism cellular process;microtubule-based process;biological_process;	2;2;3;4;1;	GO:0099512;GO:0099513;GO:0043229;GO:0043228;GO:0005874;GO:0043226;GO:0005737;GO:0044446;GO:0044430;GO:0015630;GO:0043232;GO:0005856;GO:0044464;GO:0005623;GO:0005622;GO:0005575;GO:0044424;GO:0044422;	supramolecular fiber;polymeric cytoskeletal fiber;intracellular organelle;non-membrane-bounded organelle;microtubule;organelle;cytoplasm;intracellular organelle part;cytoskeletal part;microtubule cytoskeleton;intracellular non-membrane-bounded organelle;cytoskeleton;cell part;cell;intracellular;cellular_component;intracellular part;organelle part;	2;3;3;3;4;2;4;3;4;6;4;5;2;2;3;1;3;2;	GO:0005200;GO:0035639;GO:1901363;GO:0003674;GO:0005488;GO:0001883;GO:0000166;GO:0001882;GO:0019001;GO:0005198;GO:0032561;GO:1901265;GO:0032549;GO:0017076;GO:0005525;GO:0016787;GO:0003924;GO:0017111;GO:0036094;GO:0003824;GO:0032555;GO:0016818;GO:0043167;GO:0097367;GO:0097159;GO:0016817;GO:0016462;GO:0032550;GO:0032553;GO:0043168;	structural constituent of cytoskeleton;purine ribonucleoside triphosphate binding;heterocyclic compound binding;molecular_function;binding;purine nucleoside binding;nucleotide binding;nucleoside binding;guanyl nucleotide binding;structural molecule activity;guanyl ribonucleotide binding;nucleoside phosphate binding;ribonucleoside binding;purine nucleotide binding;GTP binding;hydrolase activity;GT…	3;5;3;1;2;5;4;4;6;2;6;4;5;5;6;3;8;7;3;2;5;5;3;3;3;4;6;6;4;4;				IPR008280;IPR023123;IPR000217;IPR018316;IPR002452;IPR017975;IPR003008;	Tubulin/FtsZ, C-terminal;Tubulin, C-terminal;Tubulin;Tubulin/FtsZ, 2-layer sandwich domain;Alpha tubulin;Tubulin, conserved site;Tubulin/FtsZ, GTPase domain;	cytoskeleton	7298798	936	Z	[Z] Cytoskeleton;
B0WJ03	ATP-binding cassette sub-family E member 1 OS=Culex quinquefasciatus GN=CpipJ_CPIJ007319 PE=4 SV=1 - [B0WJ03_CULQU]	1.017	1	1.017	1	0.953	1	1.029	1	1.036	1	1.003	1	1.08	1							GO:0035639;GO:0003674;GO:0005488;GO:0016887;GO:0000166;GO:1901363;GO:0001883;GO:0001882;GO:0043168;GO:0043167;GO:1901265;GO:0032549;GO:0017076;GO:0005524;GO:0016787;GO:0017111;GO:0036094;GO:0003824;GO:0016818;GO:0030554;GO:0097367;GO:0097159;GO:0016817;GO:0016462;GO:0032559;GO:0032555;GO:0032550;GO:0032553;	purine ribonucleoside triphosphate binding;molecular_function;binding;ATPase activity;nucleotide binding;heterocyclic compound binding;purine nucleoside binding;nucleoside binding;anion binding;ion binding;nucleoside phosphate binding;ribonucleoside binding;purine nucleotide binding;ATP binding;hydrolase activity;nucleoside-triphosphatase activity;small molecule binding;catalytic activity;hydrola…	5;1;2;8;4;3;5;4;4;3;4;5;5;6;3;7;3;2;5;6;3;3;4;6;6;5;6;4;				IPR017871;IPR017900;IPR003593;IPR017896;IPR007209;IPR003439;IPR027417;IPR013283;	ABC transporter, conserved site;4Fe-4S ferredoxin, iron-sulphur binding, conserved site;AAA+ ATPase domain;4Fe-4S ferredoxin-type, iron-sulphur binding domain;RNase L inhibitor RLI, possible metal-binding domain;ABC transporter-like;P-loop containing nucleoside triphosphate hydrolase;ABC transporter ABCE;	cytosol, nuclear	7295014	1090	A	[A] RNA processing and modification;
B0WNN5	Lactase-phlorizin hydrolase OS=Culex quinquefasciatus GN=CpipJ_CPIJ008530 PE=3 SV=1 - [B0WNN5_CULQU]	1.22	0.299107	0.767	0.326944	1.165	0.481391	0.742	0.446578	0.63	0.36276	0.631	0.279264	0.638	0.450193	GO:0044238;GO:0005975;GO:0071704;GO:0008150;GO:0008152;	primary metabolic process;carbohydrate metabolic process;organic substance metabolic process;biological_process;metabolic process;	3;4;3;1;2;				GO:0016787;GO:0003824;GO:0016798;GO:0004553;GO:0003674;	hydrolase activity;catalytic activity;hydrolase activity, acting on glycosyl bonds;hydrolase activity, hydrolyzing O-glycosyl compounds;molecular_function;	3;2;4;5;1;				IPR013781;IPR018120;IPR033132;IPR001360;IPR017853;	Glycoside hydrolase, catalytic domain;Glycoside hydrolase family 1, active site;Glycosyl hydrolases family 1, N-terminal conserved site;Glycoside hydrolase family 1;Glycoside hydrolase superfamily;	lysosome	7294063	521	G	[G] Carbohydrate transport and metabolism;
B0WIN9	Catalase OS=Culex quinquefasciatus GN=CpipJ_CPIJ007044 PE=3 SV=1 - [B0WIN9_CULQU]	0.928	0.0591311	1.014	0.567639	0.988	0.470113	1.12	0.0488174	1.095	0.133902	1.106	0.163391	1.133	0.10424	GO:0044248;GO:0042744;GO:0042743;GO:0044699;GO:0044712;GO:0044710;GO:0009987;GO:0072593;GO:0006950;GO:0008150;GO:0008152;GO:0009056;GO:0006979;GO:0050896;GO:0044763;GO:0044237;	cellular catabolic process;hydrogen peroxide catabolic process;hydrogen peroxide metabolic process;single-organism process;single-organism catabolic process;single-organism metabolic process;cellular process;reactive oxygen species metabolic process;response to stress;biological_process;metabolic process;catabolic process;response to oxidative stress;response to stimulus;single-organism cellular …	4;4;5;2;4;3;2;4;3;1;2;3;4;2;3;3;				GO:0005488;GO:1901363;GO:0016491;GO:0043169;GO:0043167;GO:0046872;GO:0020037;GO:0016209;GO:0003824;GO:0016684;GO:0046906;GO:0097159;GO:0004096;GO:0003674;GO:0004601;	binding;heterocyclic compound binding;oxidoreductase activity;cation binding;ion binding;metal ion binding;heme binding;antioxidant activity;catalytic activity;oxidoreductase activity, acting on peroxide as acceptor;tetrapyrrole binding;organic cyclic compound binding;catalase activity;molecular_function;peroxidase activity;	2;3;3;4;3;5;5;2;2;4;4;3;4;1;3;				IPR024711;IPR002226;IPR024708;IPR018028;IPR010582;IPR020835;IPR011614;	Catalase, mono-functional, haem-containing, clades 1 and 3;Catalase haem-binding site;Catalase active site;Catalase, mono-functional, haem-containing;Catalase immune-responsive domain;Catalase-like domain;Catalase core domain;	cytosol	7293863	769	P	[P] Inorganic ion transport and metabolism;
B0W052	Alpha-aminoadipic semialdehyde synthase, mitochondrial OS=Culex quinquefasciatus GN=CpipJ_CPIJ000416 PE=4 SV=1 - [B0W052_CULQU]	1.184	1	0.912	1	1.068	1	0.817	1	0.762	1	0.773	1	0.766	1							GO:0003824;GO:0003674;GO:0016491;	catalytic activity;molecular_function;oxidoreductase activity;	2;1;3;				IPR032095;IPR005097;IPR007886;IPR007698;IPR016040;	Saccharopine dehydrogenase, C-terminal;Saccharopine dehydrogenase, NADP binding domain;Alanine dehydrogenase/pyridine nucleotide transhydrogenase, N-terminal;Alanine dehydrogenase/pyridine nucleotide transhydrogenase, NAD(H)-binding domain;NAD(P)-binding domain;	mitochondria	7297296	1538	E	[E] Amino acid transport and metabolism;
B0WWS9	NADH dehydrogenase iron-sulfur protein 2, mitochondrial OS=Culex quinquefasciatus GN=CpipJ_CPIJ011528 PE=3 SV=1 - [B0WWS9_CULQU]	1.005	1	1.053	1	0.961	1	1.003	1	1.04	1	1.052	1	1.044	1							GO:0016491;GO:0050662;GO:0051287;GO:0000166;GO:0036094;GO:0003824;GO:0003674;GO:0005488;GO:0097159;GO:0048037;GO:0048038;GO:1901363;GO:1901265;GO:0016651;	oxidoreductase activity;coenzyme binding;NAD binding;nucleotide binding;small molecule binding;catalytic activity;molecular_function;binding;organic cyclic compound binding;cofactor binding;quinone binding;heterocyclic compound binding;nucleoside phosphate binding;oxidoreductase activity, acting on NAD(P)H;	3;4;5;4;3;2;1;2;3;3;4;3;4;4;	K00333	map00190;map01100;	Oxidative phosphorylation;Metabolic pathways;	IPR014029;IPR001135;IPR029014;IPR022885;	NADH:ubiquinone oxidoreductase, 49kDa subunit, conserved site;NADH-quinone oxidoreductase, subunit D;NiFe hydrogenase-like;NAD(P)H-quinone oxidoreductase subunit D/H;	mitochondria, peroxisome	7304303	803	C	[C] Energy production and conversion;
B8RJJ0	Ribosomal protein L7 (Fragment) OS=Culex tarsalis PE=2 SV=1 - [B8RJJ0_CULTA]	0.913	0.00670691	1.187	0.00601521	0.862	0.0133254	1.121	0.00705307	1.302	0.00714836	1.338	0.00413383	1.31	0.0140561				GO:0005737;GO:0032991;GO:0005840;GO:0043232;GO:1990904;GO:0044464;GO:0043229;GO:0005623;GO:0005622;GO:0005575;GO:0044444;GO:0043228;GO:0044424;GO:0030529;GO:0043226;	cytoplasm;macromolecular complex;ribosome;intracellular non-membrane-bounded organelle;ribonucleoprotein complex;cell part;intracellular organelle;cell;intracellular;cellular_component;cytoplasmic part;non-membrane-bounded organelle;intracellular part;intracellular ribonucleoprotein complex;organelle;	4;2;5;4;3;2;3;2;3;1;4;3;3;4;2;							IPR016082;IPR018038;	Ribosomal protein L30, ferredoxin-like fold domain;Ribosomal protein L30, conserved site;	cytosol	7297615	286	J	[J] Translation, ribosomal structure and biogenesis;
B0WZE2	Serine/threonine-protein kinase rio1 OS=Culex quinquefasciatus GN=CpipJ_CPIJ012150 PE=4 SV=1 - [B0WZE2_CULQU]	1.093	0.0584873	0.767	0.0233799	1.139	0.0303465	0.931	0.120667	0.826	0.0282969	0.742	0.0206808	0.893	0.048795							GO:0004252;GO:0004175;GO:0035639;GO:0003674;GO:0004672;GO:0008233;GO:0000166;GO:1901363;GO:0001883;GO:0001882;GO:0043168;GO:0043167;GO:0004674;GO:0016740;GO:1901265;GO:0032549;GO:0017076;GO:0008236;GO:0005524;GO:0016787;GO:0017171;GO:0016301;GO:0036094;GO:0003824;GO:0030554;GO:0016773;GO:0016772;GO:0097367;GO:0070011;GO:0032559;GO:0097159;GO:0032555;GO:0032550;GO:0032553;GO:0005488;	serine-type endopeptidase activity;endopeptidase activity;purine ribonucleoside triphosphate binding;molecular_function;protein kinase activity;peptidase activity;nucleotide binding;heterocyclic compound binding;purine nucleoside binding;nucleoside binding;anion binding;ion binding;protein serine/threonine kinase activity;transferase activity;nucleoside phosphate binding;ribonucleoside binding;pu…	6;6;5;1;6;4;4;3;5;4;4;3;7;3;4;5;5;5;6;3;4;5;3;2;6;5;4;3;5;6;3;5;6;4;2;				IPR001254;IPR011009;IPR017407;IPR018935;IPR009003;IPR000687;	Serine proteases, trypsin domain;Protein kinase-like domain;Serine/threonine-protein kinase Rio1;RIO kinase, conserved site;Peptidase S1, PA clan;RIO kinase;	mitochondria	7294696	335	TD	[T] Signal transduction mechanisms;[D] Cell cycle control, cell division, chromosome partitioning;
B0WZE3	Trypsin OS=Culex quinquefasciatus GN=CpipJ_CPIJ012151 PE=4 SV=1 - [B0WZE3_CULQU]	1.274	0.243611	0.732	0.352184	1.173	0.310135	0.729	0.209139	0.596	0.234523	0.577	0.263346	0.622	0.213674							GO:0004252;GO:0004175;GO:0017171;GO:0016787;GO:0003824;GO:0070011;GO:0003674;GO:0008233;GO:0008236;	serine-type endopeptidase activity;endopeptidase activity;serine hydrolase activity;hydrolase activity;catalytic activity;peptidase activity, acting on L-amino acid peptides;molecular_function;peptidase activity;serine-type peptidase activity;	6;6;4;3;2;5;1;4;5;				IPR009003;IPR001254;IPR001314;	Peptidase S1, PA clan;Serine proteases, trypsin domain;Peptidase S1A, chymotrypsin family;	extracellular	Hs21536452	107	E	[E] Amino acid transport and metabolism;
B0WZE4	Trypsin OS=Culex quinquefasciatus GN=CpipJ_CPIJ012152 PE=4 SV=1 - [B0WZE4_CULQU]	1.164	0.0858679	0.858	0.188994	1.08	0.322194	0.844	0.167511	0.743	0.241068	0.717	0.217545	0.779	0.327841							GO:0004252;GO:0004175;GO:0017171;GO:0016787;GO:0003824;GO:0070011;GO:0003674;GO:0008233;GO:0008236;	serine-type endopeptidase activity;endopeptidase activity;serine hydrolase activity;hydrolase activity;catalytic activity;peptidase activity, acting on L-amino acid peptides;molecular_function;peptidase activity;serine-type peptidase activity;	6;6;4;3;2;5;1;4;5;				IPR009003;IPR001254;IPR001314;	Peptidase S1, PA clan;Serine proteases, trypsin domain;Peptidase S1A, chymotrypsin family;	extracellular	Hs4826950	109	E	[E] Amino acid transport and metabolism;
B0W727	Adenylyl cyclase-associated protein OS=Culex quinquefasciatus GN=CpipJ_CPIJ003125 PE=3 SV=1 - [B0W727_CULQU]	1.014	1	0.928	1	1.124	1	0.922	1	0.861	1	0.918	1	0.821	1	GO:0006996;GO:0007015;GO:0048856;GO:0007010;GO:0030029;GO:0071822;GO:0043933;GO:0048869;GO:0071840;GO:0009987;GO:0016043;GO:0032989;GO:0032502;GO:1902589;GO:0008150;GO:0030036;GO:0044767;GO:0044763;GO:0009653;GO:0044699;GO:0000902;	organelle organization;actin filament organization;anatomical structure development;cytoskeleton organization;actin filament-based process;protein complex subunit organization;macromolecular complex subunit organization;cellular developmental process;cellular component organization or biogenesis;cellular process;cellular component organization;cellular component morphogenesis;developmental proces…	4;6;3;5;4;5;4;4;2;2;3;4;2;4;1;5;3;3;3;2;5;										IPR028419;IPR003124;IPR006599;IPR028417;IPR016098;IPR013992;IPR018106;IPR013912;IPR017901;IPR001837;	Adenylyl cyclase-associated protein CAP, fungal type;WH2 domain;CARP motif;CAP, conserved site, C-terminal;Cyclase-associated protein CAP/septum formation inhibitor MinC, C-terminal;Adenylate cyclase-associated CAP, N-terminal;CAP, conserved site, N-terminal;Adenylate cyclase-associated CAP, C-terminal;C-CAP/cofactor C-like domain;Adenylate cyclase-associated CAP;	nuclear	7296114	592	ZT	[Z] Cytoskeleton;[T] Signal transduction mechanisms;
B0WSI1	Putative uncharacterized protein OS=Culex quinquefasciatus GN=CpipJ_CPIJ009672 PE=4 SV=1 - [B0WSI1_CULQU]	1.007	0.830499	1.005	0.634386	1.006	0.204833	0.992	0.795167	0.987	0.759506	1.001	0.964669	0.986	0.685547				GO:0005575;GO:0044425;GO:0016021;GO:0016020;GO:0031224;	cellular_component;membrane part;integral component of membrane;membrane;intrinsic component of membrane;	1;2;4;2;3;									mitochondria
B0WEN4	C3f OS=Culex quinquefasciatus GN=CpipJ_CPIJ005745 PE=3 SV=1 - [B0WEN4_CULQU]	1.102	1	0.899	1	1.076	1	0.905	1	0.826	1	0.819	1	0.842	1				GO:0005575;GO:0044425;GO:0016021;GO:0016020;GO:0031224;	cellular_component;membrane part;integral component of membrane;membrane;intrinsic component of membrane;	1;2;4;2;3;							IPR004299;	Membrane bound O-acyl transferase, MBOAT;	extracellular	7293814	236	S	[S] Function unknown;
B0W7U7	Group ii plp decarboxylase OS=Culex quinquefasciatus GN=CpipJ_CPIJ003193 PE=4 SV=1 - [B0W7U7_CULQU]	0.623	1	1.485	1	0.629	1	1.405	1	2.293	1	2.391	1	2.233	1	GO:0019752;GO:0044699;GO:0044710;GO:0071704;GO:0009987;GO:0008152;GO:0043436;GO:0006082;GO:0044237;GO:0044763;GO:0008150;GO:0044281;	carboxylic acid metabolic process;single-organism process;single-organism metabolic process;organic substance metabolic process;cellular process;metabolic process;oxoacid metabolic process;organic acid metabolic process;cellular metabolic process;single-organism cellular process;biological_process;small molecule metabolic process;	6;2;3;3;2;2;5;4;3;3;1;4;				GO:0005488;GO:0003674;GO:0030170;GO:1901363;GO:0043168;GO:0016829;GO:0043167;GO:0003824;GO:0048037;GO:0097159;GO:0016830;GO:0016831;	binding;molecular_function;pyridoxal phosphate binding;heterocyclic compound binding;anion binding;lyase activity;ion binding;catalytic activity;cofactor binding;organic cyclic compound binding;carbon-carbon lyase activity;carboxy-lyase activity;	2;1;4;3;4;3;3;2;3;3;4;5;				IPR015424;IPR002129;IPR015421;	Pyridoxal phosphate-dependent transferase;Pyridoxal phosphate-dependent decarboxylase;Pyridoxal phosphate-dependent transferase, major region, subdomain 1;	cytoskeleton	7295519	761	E	[E] Amino acid transport and metabolism;
B0WEN1	Calcium-transporting ATPase OS=Culex quinquefasciatus GN=CpipJ_CPIJ005742 PE=3 SV=1 - [B0WEN1_CULQU]	0.738	1	0.919	1	1.199	1	1.139	1	1.063	1	1.249	1	0.95	1				GO:0031224;GO:0016021;GO:0016020;GO:0005575;GO:0044425;	intrinsic component of membrane;integral component of membrane;membrane;cellular_component;membrane part;	3;4;2;1;2;	GO:0000166;GO:0035639;GO:0003674;GO:0005488;GO:0016887;GO:0005524;GO:0072509;GO:1901363;GO:0001882;GO:0043168;GO:0043169;GO:0042626;GO:0016820;GO:0042623;GO:0043167;GO:0032555;GO:0015399;GO:1901265;GO:0032549;GO:0017076;GO:0046873;GO:0046872;GO:0022804;GO:0016787;GO:0015085;GO:0005215;GO:0008324;GO:0017111;GO:0036094;GO:0003824;GO:0005388;GO:0022891;GO:0042625;GO:0016818;GO:0022892;GO:0030554;GO:…	nucleotide binding;purine ribonucleoside triphosphate binding;molecular_function;binding;ATPase activity;ATP binding;divalent inorganic cation transmembrane transporter activity;heterocyclic compound binding;nucleoside binding;anion binding;cation binding;ATPase activity, coupled to transmembrane movement of substances;hydrolase activity, acting on acid anhydrides, catalyzing transmembrane moveme…	4;5;1;2;8;6;8;3;4;4;4;6;5;9;3;5;5;4;5;5;8;5;4;3;9;2;6;7;3;2;8;4;6;5;3;6;3;3;10;4;7;6;3;6;6;5;5;5;7;7;6;4;				IPR018303;IPR023298;IPR023299;IPR022141;IPR004014;IPR006068;IPR023214;IPR008250;IPR006408;IPR001757;	P-type ATPase, phosphorylation site;P-type ATPase, transmembrane domain;P-type ATPase, cytoplasmic domain N;Plasma membrane calcium transporting P-type ATPase, C-terminal;Cation-transporting P-type ATPase, N-terminal;Cation-transporting P-type ATPase, C-terminal;HAD-like domain;P-type ATPase, A domain;P-type ATPase, subfamily IIB;P-type ATPase;	plasma membrane	7304318	1668	P	[P] Inorganic ion transport and metabolism;
B0X4W7	Saposin OS=Culex quinquefasciatus GN=CpipJ_CPIJ014133 PE=4 SV=1 - [B0X4W7_CULQU]	1.353	1	0.742	1	1.135	1	0.709	1	0.581	1	0.55	1	0.625	1	GO:0006807;GO:0044237;GO:0044699;GO:0006629;GO:0044710;GO:0071704;GO:0006665;GO:0006643;GO:0009987;GO:0008150;GO:0008152;GO:0044255;GO:0044238;GO:1901564;GO:0044763;	nitrogen compound metabolic process;cellular metabolic process;single-organism process;lipid metabolic process;single-organism metabolic process;organic substance metabolic process;sphingolipid metabolic process;membrane lipid metabolic process;cellular process;biological_process;metabolic process;cellular lipid metabolic process;primary metabolic process;organonitrogen compound metabolic process…	3;3;2;4;3;3;5;5;2;1;2;4;3;4;3;	GO:0000323;GO:0043229;GO:0043227;GO:0043226;GO:0005737;GO:0005575;GO:0005773;GO:0043231;GO:0044464;GO:0005623;GO:0005622;GO:0005764;GO:0044444;GO:0044424;	lytic vacuole;intracellular organelle;membrane-bounded organelle;organelle;cytoplasm;cellular_component;vacuole;intracellular membrane-bounded organelle;cell part;cell;intracellular;lysosome;cytoplasmic part;intracellular part;	6;3;3;2;4;1;5;4;2;2;3;7;4;3;							IPR008138;IPR008373;IPR008139;IPR011001;IPR007856;IPR003119;	Saposin B type, region 2;Saposin;Saposin B type domain;Saposin-like;Saposin-like type B, region 1;Saposin A-type domain;	mitochondria	7301992	839	IG	[I] Lipid transport and metabolism;[G] Carbohydrate transport and metabolism;
B0W2B5	40S ribosomal protein S23 OS=Culex quinquefasciatus GN=CpipJ_CPIJ001218 PE=3 SV=1 - [B0W2B5_CULQU]	0.765	0.614985	1.163	0.606015	0.8	0.575125	1.196	0.573918	1.501	0.55157	1.526	0.554236	1.495	0.5436	GO:1901564;GO:0044249;GO:0044237;GO:0034645;GO:0044260;GO:0043043;GO:0071704;GO:0010467;GO:0044267;GO:1901566;GO:0043170;GO:1901576;GO:0009987;GO:0009058;GO:0009059;GO:0008150;GO:0008152;GO:0044271;GO:0043604;GO:0044238;GO:0019538;GO:0034641;GO:0006807;GO:0043603;GO:0006518;GO:0006412;	organonitrogen compound metabolic process;cellular biosynthetic process;cellular metabolic process;cellular macromolecule biosynthetic process;cellular macromolecule metabolic process;peptide biosynthetic process;organic substance metabolic process;gene expression;cellular protein metabolic process;organonitrogen compound biosynthetic process;macromolecule metabolic process;organic substance bios…	4;4;3;5;4;6;3;5;5;5;4;4;2;3;5;1;2;5;6;3;4;4;3;5;5;6;	GO:0015935;GO:0044464;GO:0043229;GO:0043228;GO:0043226;GO:0005737;GO:0044446;GO:0030529;GO:0044391;GO:0032991;GO:0005840;GO:0043232;GO:1990904;GO:0005623;GO:0005622;GO:0005575;GO:0044444;GO:0044424;GO:0044422;	small ribosomal subunit;cell part;intracellular organelle;non-membrane-bounded organelle;organelle;cytoplasm;intracellular organelle part;intracellular ribonucleoprotein complex;ribosomal subunit;macromolecular complex;ribosome;intracellular non-membrane-bounded organelle;ribonucleoprotein complex;cell;intracellular;cellular_component;cytoplasmic part;intracellular part;organelle part;	5;2;3;3;2;4;3;4;4;2;5;4;3;2;3;1;4;3;2;	GO:0003674;GO:0005198;GO:0003735;	molecular_function;structural molecule activity;structural constituent of ribosome;	1;2;3;				IPR012340;IPR005680;IPR006032;	Nucleic acid-binding, OB-fold;Ribosomal protein S23, eukaryotic/archaeal;Ribosomal protein S12/S23;	cytosol	7303214	283	J	[J] Translation, ribosomal structure and biogenesis;
B0X2B1	Putative uncharacterized protein OS=Culex quinquefasciatus GN=CpipJ_CPIJ013804 PE=4 SV=1 - [B0X2B1_CULQU]	0.981	1	1.237	1	0.795	1	1.054	1	1.278	1	1.265	1	1.325	1	GO:0042278;GO:0009144;GO:0009167;GO:0006807;GO:0044281;GO:0009161;GO:0072521;GO:0006091;GO:0044699;GO:0044710;GO:0046128;GO:1901657;GO:0009126;GO:0055114;GO:0009259;GO:0006796;GO:0071704;GO:0009199;GO:0022900;GO:1901360;GO:0016310;GO:0044763;GO:0006163;GO:0006119;GO:0009205;GO:0009987;GO:0045333;GO:0019693;GO:0006139;GO:0046034;GO:0022904;GO:0006725;GO:0019637;GO:0009117;GO:0009116;GO:0008152;GO:…	purine nucleoside metabolic process;purine nucleoside triphosphate metabolic process;purine ribonucleoside monophosphate metabolic process;nitrogen compound metabolic process;small molecule metabolic process;ribonucleoside monophosphate metabolic process;purine-containing compound metabolic process;generation of precursor metabolites and energy;single-organism process;single-organism metabolic pr…	6;7;8;3;4;7;5;4;2;3;7;4;7;4;6;5;3;7;4;4;6;3;6;5;8;2;5;5;4;8;5;4;4;6;5;2;6;7;6;4;4;3;6;4;6;4;4;4;4;1;3;5;	GO:0044464;GO:0031975;GO:0043229;GO:0043227;GO:0043226;GO:0005737;GO:0044446;GO:0031090;GO:0016020;GO:0044444;GO:0005739;GO:0031967;GO:0031966;GO:0043231;GO:0019866;GO:0005623;GO:0005622;GO:0005575;GO:0005743;GO:0005740;GO:0044429;GO:0044424;GO:0044422;	cell part;envelope;intracellular organelle;membrane-bounded organelle;organelle;cytoplasm;intracellular organelle part;organelle membrane;membrane;cytoplasmic part;mitochondrion;organelle envelope;mitochondrial membrane;intracellular membrane-bounded organelle;organelle inner membrane;cell;intracellular;cellular_component;mitochondrial inner membrane;mitochondrial envelope;mitochondrial part;intr…	2;3;3;3;2;4;3;3;2;4;5;4;4;4;4;2;3;1;5;5;4;3;2;	GO:0003674;GO:0016651;GO:0050136;GO:0016491;GO:0003954;GO:0016655;GO:0008137;GO:0003824;	molecular_function;oxidoreductase activity, acting on NAD(P)H;NADH dehydrogenase (quinone) activity;oxidoreductase activity;NADH dehydrogenase activity;oxidoreductase activity, acting on NAD(P)H, quinone or similar compound as acceptor;NADH dehydrogenase (ubiquinone) activity;catalytic activity;	1;4;6;3;5;5;7;2;				IPR009947;	NADH:ubiquinone oxidoreductase subunit B14.5a;	mitochondria	7290278	121	C	[C] Energy production and conversion;
B0XHL8	60S ribosomal protein L13a OS=Culex quinquefasciatus GN=CpipJ_CPIJ018954 PE=3 SV=1 - [B0XHL8_CULQU]	0.96	0.201207	1.058	0.0294767	0.962	0.0494346	1.053	0.216808	1.106	0.0930847	1.114	0.0621577	1.098	0.109479	GO:1901564;GO:0044249;GO:0044237;GO:0034645;GO:0044260;GO:0043043;GO:0071704;GO:0010467;GO:0044267;GO:1901566;GO:0043170;GO:1901576;GO:0009987;GO:0009058;GO:0009059;GO:0008150;GO:0008152;GO:0044271;GO:0043604;GO:0044238;GO:0019538;GO:0034641;GO:0006807;GO:0043603;GO:0006518;GO:0006412;	organonitrogen compound metabolic process;cellular biosynthetic process;cellular metabolic process;cellular macromolecule biosynthetic process;cellular macromolecule metabolic process;peptide biosynthetic process;organic substance metabolic process;gene expression;cellular protein metabolic process;organonitrogen compound biosynthetic process;macromolecule metabolic process;organic substance bios…	4;4;3;5;4;6;3;5;5;5;4;4;2;3;5;1;2;5;6;3;4;4;3;5;5;6;	GO:0015934;GO:0044464;GO:0043229;GO:0043228;GO:0043226;GO:0005737;GO:0044446;GO:0030529;GO:0044391;GO:0032991;GO:0005840;GO:0043232;GO:1990904;GO:0005623;GO:0005622;GO:0005575;GO:0044444;GO:0044424;GO:0044422;	large ribosomal subunit;cell part;intracellular organelle;non-membrane-bounded organelle;organelle;cytoplasm;intracellular organelle part;intracellular ribonucleoprotein complex;ribosomal subunit;macromolecular complex;ribosome;intracellular non-membrane-bounded organelle;ribonucleoprotein complex;cell;intracellular;cellular_component;cytoplasmic part;intracellular part;organelle part;	5;2;3;3;2;4;3;4;4;2;5;4;3;2;3;1;4;3;2;	GO:0003674;GO:0005198;GO:0003735;	molecular_function;structural molecule activity;structural constituent of ribosome;	1;2;3;				IPR005755;IPR023563;IPR005822;	Ribosomal protein L13, eukaryotic/archaeal;Ribosomal protein L13, conserved site;Ribosomal protein L13;	cytosol	7296708	215	J	[J] Translation, ribosomal structure and biogenesis;
B0X5C8	Glutamate dehydrogenase OS=Culex quinquefasciatus GN=CpipJ_CPIJ014605 PE=3 SV=1 - [B0X5C8_CULQU]	0.866	0.266272	1.173	0.13491	0.791	0.106278	1.234	0.198126	1.45	0.0968539	1.358	0.101199	1.56	0.0858764	GO:0044238;GO:0044710;GO:0006520;GO:1901564;GO:0006082;GO:0009987;GO:0044237;GO:0071704;GO:0006807;GO:0008150;GO:0019752;GO:0008152;GO:0043436;GO:0044763;GO:0044699;GO:0044281;	primary metabolic process;single-organism metabolic process;cellular amino acid metabolic process;organonitrogen compound metabolic process;organic acid metabolic process;cellular process;cellular metabolic process;organic substance metabolic process;nitrogen compound metabolic process;biological_process;carboxylic acid metabolic process;metabolic process;oxoacid metabolic process;single-organism…	3;3;4;4;4;2;3;3;3;1;6;2;5;3;2;4;				GO:0003824;GO:0003674;GO:0016491;	catalytic activity;molecular_function;oxidoreductase activity;	2;1;3;				IPR006097;IPR006096;IPR006095;IPR033922;IPR033524;IPR016040;	Glutamate/phenylalanine/leucine/valine dehydrogenase, dimerisation domain;Glutamate/phenylalanine/leucine/valine dehydrogenase, C-terminal;Glutamate/phenylalanine/leucine/valine dehydrogenase;NAD(P) binding domain of glutamate dehydrogenase;Leu/Phe/Val dehydrogenases active site;NAD(P)-binding domain;	cytosol	7301074	941	E	[E] Amino acid transport and metabolism;
B0W918	Aldehyde dehydrogenase OS=Culex quinquefasciatus GN=CpipJ_CPIJ003432 PE=4 SV=1 - [B0W918_CULQU]	0.868	1	1.047	1	0.935	1	1.181	1	1.236	1	1.21	1	1.263	1							GO:0003824;GO:0016903;GO:0003674;GO:0016620;GO:0016491;	catalytic activity;oxidoreductase activity, acting on the aldehyde or oxo group of donors;molecular_function;oxidoreductase activity, acting on the aldehyde or oxo group of donors, NAD or NADP as acceptor;oxidoreductase activity;	2;4;1;5;3;	K13821	map00250;map00330;map01100;map01110;map01130;	Alanine, aspartate and glutamate metabolism;Arginine and proline metabolism;Metabolic pathways;Biosynthesis of secondary metabolites;Biosynthesis of antibiotics;	IPR029510;IPR015590;IPR016162;IPR016163;IPR016160;IPR016161;	Aldehyde dehydrogenase, glutamic acid active site;Aldehyde dehydrogenase domain;Aldehyde dehydrogenase N-terminal domain;Aldehyde dehydrogenase, C-terminal;Aldehyde dehydrogenase, cysteine active site;Aldehyde/histidinol dehydrogenase;	cytosol	7301524	679	C	[C] Energy production and conversion;
B0W8J6	Isocitrate dehydrogenase [NADP] OS=Culex quinquefasciatus GN=CpipJ_CPIJ003304 PE=3 SV=1 - [B0W8J6_CULQU]	0.85	0.30733	1.251	0.375442	0.834	0.573076	1.138	0.453963	1.407	0.364769	1.477	0.307077	1.364	0.421164	GO:0019752;GO:0006099;GO:0009060;GO:0044281;GO:0006091;GO:0072350;GO:0044699;GO:0044710;GO:0071704;GO:0006082;GO:0045333;GO:0009987;GO:0044763;GO:0008152;GO:0043436;GO:0055114;GO:0044238;GO:0015980;GO:0044237;GO:0006101;GO:0006102;GO:0008150;	carboxylic acid metabolic process;tricarboxylic acid cycle;aerobic respiration;small molecule metabolic process;generation of precursor metabolites and energy;tricarboxylic acid metabolic process;single-organism process;single-organism metabolic process;organic substance metabolic process;organic acid metabolic process;cellular respiration;cellular process;single-organism cellular process;metabol…	6;4;6;4;4;7;2;3;3;4;5;2;3;2;5;4;3;4;3;8;8;1;				GO:0003674;GO:0016491;GO:0043169;GO:0043167;GO:0004448;GO:0046872;GO:0003824;GO:0016614;GO:0016616;GO:0004450;GO:0005488;	molecular_function;oxidoreductase activity;cation binding;ion binding;isocitrate dehydrogenase activity;metal ion binding;catalytic activity;oxidoreductase activity, acting on CH-OH group of donors;oxidoreductase activity, acting on the CH-OH group of donors, NAD or NADP as acceptor;isocitrate dehydrogenase (NADP+) activity;binding;	1;3;4;3;6;5;2;4;5;7;2;				IPR024084;IPR004790;IPR019818;	Isopropylmalate dehydrogenase-like domain;Isocitrate dehydrogenase NADP-dependent;Isocitrate/isopropylmalate dehydrogenase, conserved site;	cytosol	Hs4504575	635	C	[C] Energy production and conversion;
B0W9W7	Putative uncharacterized protein OS=Culex quinquefasciatus GN=CpipJ_CPIJ003864 PE=4 SV=1 - [B0W9W7_CULQU]	1.323	0.112768	0.741	0.086884	1.159	0.037873	0.711	0.0912643	0.582	0.0716221	0.562	0.0755702	0.614	0.0666378															nuclear
B0WFM6	Putative uncharacterized protein OS=Culex quinquefasciatus GN=CpipJ_CPIJ005630 PE=4 SV=1 - [B0WFM6_CULQU]	0.908	0.0651541	1.086	0.163817	0.932	0.395761	1.109	0.132391	1.188	0.1658	1.2	0.0381514	1.19	0.267622	GO:0007156;GO:0098609;GO:0008150;GO:0098742;GO:0007155;GO:0022610;	homophilic cell adhesion via plasma membrane adhesion molecules;cell-cell adhesion;biological_process;cell-cell adhesion via plasma-membrane adhesion molecules;cell adhesion;biological adhesion;	6;4;1;5;3;2;	GO:0016021;GO:0016020;GO:0044464;GO:0005623;GO:0005575;GO:0071944;GO:0005886;GO:0044425;GO:0031224;	integral component of membrane;membrane;cell part;cell;cellular_component;cell periphery;plasma membrane;membrane part;intrinsic component of membrane;	4;2;2;2;1;3;3;2;3;	GO:0005488;GO:0043169;GO:0003674;GO:0043167;GO:0046872;GO:0005509;	binding;cation binding;molecular_function;ion binding;metal ion binding;calcium ion binding;	2;4;1;3;5;6;				IPR002126;IPR020894;IPR015919;	Cadherin;Cadherin conserved site;Cadherin-like;	plasma membrane	7300160	74.7	S	[S] Function unknown;
B0W0R1	Arginyl-tRNA synthetase OS=Culex quinquefasciatus GN=CpipJ_CPIJ000730 PE=3 SV=1 - [B0W0R1_CULQU]	1.031	1	0.959	1	1.005	1	1.007	1	0.964	1	0.933	1	1.002	1	GO:0044237;GO:0019752;GO:0090304;GO:0044249;GO:0034641;GO:0006807;GO:0044281;GO:0034645;GO:0034660;GO:0043170;GO:1901360;GO:0006139;GO:0044710;GO:0044260;GO:0006520;GO:0043043;GO:0071704;GO:0010467;GO:0043604;GO:0044699;GO:0006420;GO:0044267;GO:0009987;GO:0006725;GO:0009058;GO:0009059;GO:0008150;GO:0008152;GO:0043436;GO:0044271;GO:0046483;GO:0016070;GO:0044238;GO:0006418;GO:1901564;GO:1901566;GO:…	cellular metabolic process;carboxylic acid metabolic process;nucleic acid metabolic process;cellular biosynthetic process;cellular nitrogen compound metabolic process;nitrogen compound metabolic process;small molecule metabolic process;cellular macromolecule biosynthetic process;ncRNA metabolic process;macromolecule metabolic process;organic cyclic compound metabolic process;nucleobase-containing…	3;6;5;4;4;3;4;5;6;4;4;4;3;4;4;6;3;5;6;2;8;5;2;4;3;5;1;2;5;5;4;5;3;7;4;5;4;4;7;5;6;5;4;3;5;6;	GO:0005737;GO:0044464;GO:0005623;GO:0005622;GO:0005575;GO:0044424;	cytoplasm;cell part;cell;intracellular;cellular_component;intracellular part;	4;2;2;3;1;3;	GO:0032550;GO:0035639;GO:0003674;GO:1901363;GO:0001882;GO:0004812;GO:0004814;GO:0097367;GO:0043167;GO:0032555;GO:0032549;GO:0017076;GO:0005524;GO:0043168;GO:0000166;GO:0001883;GO:1901265;GO:0036094;GO:0003824;GO:0016874;GO:0016875;GO:0016876;GO:0030554;GO:0097159;GO:0032559;GO:0032553;GO:0005488;	purine ribonucleoside binding;purine ribonucleoside triphosphate binding;molecular_function;heterocyclic compound binding;nucleoside binding;aminoacyl-tRNA ligase activity;arginine-tRNA ligase activity;carbohydrate derivative binding;ion binding;purine ribonucleotide binding;ribonucleoside binding;purine nucleotide binding;ATP binding;anion binding;nucleotide binding;purine nucleoside binding;nuc…	6;5;1;3;4;6;7;3;3;5;5;5;6;4;4;5;4;3;2;3;4;5;6;3;6;4;2;	K01887	map00970;	Aminoacyl-tRNA biosynthesis;	IPR001278;IPR005148;IPR009080;IPR014729;IPR001412;IPR008909;	Arginine-tRNA ligase;Arginyl tRNA synthetase N-terminal domain;Aminoacyl-tRNA synthetase, class Ia, anticodon-binding;Rossmann-like alpha/beta/alpha sandwich fold;Aminoacyl-tRNA synthetase, class I, conserved site;DALR anticodon binding;	cytosol, nuclear	7293140	849	J	[J] Translation, ribosomal structure and biogenesis;
B0W0R5	Glutaminyl-tRNA synthetase OS=Culex quinquefasciatus GN=CpipJ_CPIJ000734 PE=3 SV=1 - [B0W0R5_CULQU]	1.084	1	0.92	1	1.043	1	0.942	1	0.873	1	0.852	1	0.903	1	GO:0044237;GO:0019752;GO:0090304;GO:0044249;GO:0034641;GO:0006807;GO:0044281;GO:0034645;GO:0034660;GO:0043170;GO:1901360;GO:0006139;GO:0044710;GO:0044260;GO:0006520;GO:0043043;GO:0071704;GO:0010467;GO:0043604;GO:0044699;GO:0006425;GO:0044267;GO:0009987;GO:0006725;GO:0009058;GO:0009059;GO:0008150;GO:0008152;GO:0043436;GO:0044271;GO:0046483;GO:0016070;GO:0044238;GO:0006418;GO:1901564;GO:1901566;GO:…	cellular metabolic process;carboxylic acid metabolic process;nucleic acid metabolic process;cellular biosynthetic process;cellular nitrogen compound metabolic process;nitrogen compound metabolic process;small molecule metabolic process;cellular macromolecule biosynthetic process;ncRNA metabolic process;macromolecule metabolic process;organic cyclic compound metabolic process;nucleobase-containing…	3;6;5;4;4;3;4;5;6;4;4;4;3;4;4;6;3;5;6;2;8;5;2;4;3;5;1;2;5;5;4;5;3;7;4;5;4;4;7;5;6;5;4;3;5;6;	GO:0005737;GO:0044464;GO:0005623;GO:0005622;GO:0005575;GO:0044424;	cytoplasm;cell part;cell;intracellular;cellular_component;intracellular part;	4;2;2;3;1;3;	GO:0032550;GO:0035639;GO:0003674;GO:1901363;GO:0001882;GO:0004812;GO:0004819;GO:0097367;GO:0043167;GO:0032555;GO:0032549;GO:0017076;GO:0005524;GO:0043168;GO:0000166;GO:0001883;GO:1901265;GO:0036094;GO:0003824;GO:0016874;GO:0016875;GO:0016876;GO:0030554;GO:0097159;GO:0032559;GO:0032553;GO:0005488;	purine ribonucleoside binding;purine ribonucleoside triphosphate binding;molecular_function;heterocyclic compound binding;nucleoside binding;aminoacyl-tRNA ligase activity;glutamine-tRNA ligase activity;carbohydrate derivative binding;ion binding;purine ribonucleotide binding;ribonucleoside binding;purine nucleotide binding;ATP binding;anion binding;nucleotide binding;purine nucleoside binding;nu…	6;5;1;3;4;6;7;3;3;5;5;5;6;4;4;5;4;3;2;3;4;5;6;3;6;4;2;	K01885	map00860;map00970;map01100;map01110;	Porphyrin and chlorophyll metabolism;Aminoacyl-tRNA biosynthesis;Metabolic pathways;Biosynthesis of secondary metabolites;	IPR004514;IPR020059;IPR020058;IPR014729;IPR001412;IPR020056;IPR011035;IPR020061;IPR000924;IPR007638;IPR007639;	Glutamine-tRNA synthetase;Glutamyl/glutaminyl-tRNA synthetase, class Ib, anti-codon binding domain;Glutamyl/glutaminyl-tRNA synthetase, class Ib, catalytic domain;Rossmann-like alpha/beta/alpha sandwich fold;Aminoacyl-tRNA synthetase, class I, conserved site;Ribosomal protein L25/Gln-tRNA synthetase, beta-barrel domain;Ribosomal protein L25/Gln-tRNA synthetase, anti-codon-binding domain;Glutamyl/…	cytosol	7301305	1062	J	[J] Translation, ribosomal structure and biogenesis;
B0XGP7	Serine/threonine-protein phosphatase OS=Culex quinquefasciatus GN=CpipJ_CPIJ018692 PE=3 SV=1 - [B0XGP7_CULQU]	0.983	1	0.87	1	1.103	1	1.026	1	0.911	1	0.889	1	0.93	1							GO:0016787;GO:0016791;GO:0016788;GO:0042578;GO:0003824;GO:0003674;GO:0004721;	hydrolase activity;phosphatase activity;hydrolase activity, acting on ester bonds;phosphoric ester hydrolase activity;catalytic activity;molecular_function;phosphoprotein phosphatase activity;	3;6;4;5;2;1;7;				IPR004843;IPR006186;IPR029052;	Calcineurin-like phosphoesterase domain, ApaH type;Serine/threonine-specific protein phosphatase/bis(5-nucleosyl)-tetraphosphatase;Metallo-dependent phosphatase-like;	cytosol	7293240	905	R	[R] General function prediction only;
B0X2Q8	Nucleolar protein c7b OS=Culex quinquefasciatus GN=CpipJ_CPIJ013417 PE=4 SV=1 - [B0X2Q8_CULQU]	1.011	1	0.897	1	1.039	1	1.044	1	0.949	1	0.891	1	1.004	1													IPR006571;	TLDc domain;	cytosol, nuclear	7296767	377	L	[L] Replication, recombination and repair;
B0WKR8	Putative uncharacterized protein OS=Culex quinquefasciatus GN=CpipJ_CPIJ007196 PE=3 SV=1 - [B0WKR8_CULQU]	0.903	0.156726	1.102	0.354785	0.889	0.289327	1.145	0.0976727	1.251	0.101645	1.225	0.109262	1.288	0.114208							GO:0043168;GO:0017076;GO:0030554;GO:0097367;GO:0097159;GO:1901363;GO:0001882;GO:0043167;GO:0036094;GO:0035639;GO:0005524;GO:0032559;GO:0032553;GO:0001883;GO:0032549;GO:0032555;GO:0003674;GO:0000166;GO:0032550;GO:1901265;GO:0005488;	anion binding;purine nucleotide binding;adenyl nucleotide binding;carbohydrate derivative binding;organic cyclic compound binding;heterocyclic compound binding;nucleoside binding;ion binding;small molecule binding;purine ribonucleoside triphosphate binding;ATP binding;adenyl ribonucleotide binding;ribonucleotide binding;purine nucleoside binding;ribonucleoside binding;purine ribonucleotide bindin…	4;5;6;3;3;3;4;3;3;5;6;6;4;5;5;5;1;4;6;4;2;				IPR029048;IPR029047;IPR018181;IPR013126;	Heat shock protein 70kD, C-terminal domain;Heat shock protein 70kD, peptide-binding domain;Heat shock protein 70, conserved site;Heat shock protein 70 family;	endoplasmic reticulum	7290308	1064	O	[O] Posttranslational modification, protein turnover, chaperones;
B0W1R7	Prohibitin-2 OS=Culex quinquefasciatus GN=CpipJ_CPIJ000981 PE=4 SV=1 - [B0W1R7_CULQU]	1.015	1	1.072	1	0.935	1	1.005	1	1.058	1	1.06	1	1.075	1				GO:0005575;GO:0016020;	cellular_component;membrane;	1;2;							IPR000163;IPR001107;	Prohibitin;Band 7 domain;	cytosol	7302549	472	O	[O] Posttranslational modification, protein turnover, chaperones;
B0X910	Myosin heavy chain OS=Culex quinquefasciatus GN=CpipJ_CPIJ015899 PE=3 SV=1 - [B0X910_CULQU]	0.971	0.838646	0.945	0.0890464	1.019	0.177581	1.036	0.640877	1.015	0.909057	0.996	0.901172	1.044	0.874145				GO:0015629;GO:0043229;GO:0043228;GO:0044430;GO:0043226;GO:0005856;GO:0005575;GO:0016459;GO:0043234;GO:0032991;GO:0043232;GO:0044464;GO:0005623;GO:0005622;GO:0044446;GO:0044424;GO:0044422;	actin cytoskeleton;intracellular organelle;non-membrane-bounded organelle;cytoskeletal part;organelle;cytoskeleton;cellular_component;myosin complex;protein complex;macromolecular complex;intracellular non-membrane-bounded organelle;cell part;cell;intracellular;intracellular organelle part;intracellular part;organelle part;	6;3;3;4;2;5;1;4;3;2;4;2;2;3;3;3;2;	GO:0035639;GO:1901363;GO:0003674;GO:0000166;GO:1901265;GO:0001882;GO:0043167;GO:0001883;GO:0032549;GO:0017076;GO:0003774;GO:0005524;GO:0016787;GO:0017111;GO:0036094;GO:0003824;GO:0032555;GO:0016818;GO:0030554;GO:0097367;GO:0097159;GO:0016817;GO:0016462;GO:0032550;GO:0032559;GO:0032553;GO:0043168;GO:0005488;	purine ribonucleoside triphosphate binding;heterocyclic compound binding;molecular_function;nucleotide binding;nucleoside phosphate binding;nucleoside binding;ion binding;purine nucleoside binding;ribonucleoside binding;purine nucleotide binding;motor activity;ATP binding;hydrolase activity;nucleoside-triphosphatase activity;small molecule binding;catalytic activity;purine ribonucleotide binding;…	5;3;1;4;4;4;3;5;5;5;8;6;3;7;3;2;5;5;6;3;3;4;6;6;6;4;4;2;				IPR027401;IPR000048;IPR027417;IPR001609;IPR002928;	Myosin-like IQ motif-containing domain;IQ motif, EF-hand binding site;P-loop containing nucleoside triphosphate hydrolase;Myosin head, motor domain;Myosin tail;	cytosol	7291892	3071	Z	[Z] Cytoskeleton;
B0WMP0	Peroxiredoxin-6 OS=Culex quinquefasciatus GN=CpipJ_CPIJ008450 PE=4 SV=1 - [B0WMP0_CULQU]	0.804	1	1.271	1	0.81	1	1.196	1	1.518	1	1.586	1	1.476	1							GO:0016209;GO:0051920;GO:0003824;GO:0003674;GO:0016684;GO:0016491;	antioxidant activity;peroxiredoxin activity;catalytic activity;molecular_function;oxidoreductase activity, acting on peroxide as acceptor;oxidoreductase activity;	2;3;2;1;4;3;				IPR012336;IPR000866;IPR019479;IPR013766;IPR024706;	Thioredoxin-like fold;Alkyl hydroperoxide reductase subunit C/ Thiol specific antioxidant;Peroxiredoxin, C-terminal;Thioredoxin domain;Peroxiredoxin, AhpC-type;	cytosol	7295884	318	O	[O] Posttranslational modification, protein turnover, chaperones;
B0X8R3	Chaperonin containing TCP1 (Fragment) OS=Culex quinquefasciatus GN=CpipJ_CPIJ015926 PE=4 SV=1 - [B0X8R3_CULQU]	1.124	1	0.95	1	1.033	1	0.885	1	0.845	1	0.848	1	0.856	1							GO:0043168;GO:0017076;GO:0030554;GO:0097367;GO:0097159;GO:1901363;GO:0001882;GO:0043167;GO:0036094;GO:0035639;GO:0005524;GO:0032559;GO:0032553;GO:0001883;GO:0032549;GO:0032555;GO:0003674;GO:0000166;GO:0032550;GO:1901265;GO:0005488;	anion binding;purine nucleotide binding;adenyl nucleotide binding;carbohydrate derivative binding;organic cyclic compound binding;heterocyclic compound binding;nucleoside binding;ion binding;small molecule binding;purine ribonucleoside triphosphate binding;ATP binding;adenyl ribonucleotide binding;ribonucleotide binding;purine nucleoside binding;ribonucleoside binding;purine ribonucleotide bindin…	4;5;6;3;3;3;4;3;3;5;6;6;4;5;5;5;1;4;6;4;2;				IPR027413;IPR027410;IPR002423;	GroEL-like equatorial domain;TCP-1-like chaperonin intermediate domain;Chaperonin Cpn60/TCP-1 family;	cytosol, nuclear	7291004	185	O	[O] Posttranslational modification, protein turnover, chaperones;
[truncated: 223 more rows]
